# Supplementary material for: Thermal imaging using sulfur polymer optics
Source: Nat Commun. 2026 Feb 18;17:1561. doi: 10.1038/s41467-026-68889-0 (PMC12916755; doi:10.1038/s41467-026-68889-0)
Supplement: Supplementary file 5 — Source Data [file 41467_2026_68889_MOESM5_ESM.zip]

Archive with 79 entries (73 files):
- NETD and Illumination Data/
- __MACOSX/._NETD and Illumination Data
- NETD and Illumination Data/NETD_testing.m
- __MACOSX/NETD and Illumination Data/._NETD_testing.m
- NETD and Illumination Data/Relative_illumination_testing.m
- __MACOSX/NETD and Illumination Data/._Relative_illumination_testing.m
- Figure 3 Source Data/
- __MACOSX/._Figure 3 Source Data
- Figure 3 Source Data/.DS_Store
- __MACOSX/Figure 3 Source Data/._.DS_Store
- Figure 3 Source Data/STEP Files for Lens Holders/
- __MACOSX/Figure 3 Source Data/._STEP Files for Lens Holders
- Figure 3 Source Data/STEP files compression mold/
- __MACOSX/Figure 3 Source Data/._STEP files compression mold
- Figure 3 Source Data/Fig 3 Source Data.zip
- __MACOSX/Figure 3 Source Data/._Fig 3 Source Data.zip
- Figure 3 Source Data/STEP Files for Lens Holders/Lens 6 holder.stp
- __MACOSX/Figure 3 Source Data/STEP Files for Lens Holders/._Lens 6 holder.stp
- Figure 3 Source Data/STEP Files for Lens Holders/Cap for Lens 5 6 7 comp.stp
- __MACOSX/Figure 3 Source Data/STEP Files for Lens Holders/._Cap for Lens 5 6 7 comp.stp
- Figure 3 Source Data/STEP Files for Lens Holders/Cap for Lens 1 and 2.stp
- __MACOSX/Figure 3 Source Data/STEP Files for Lens Holders/._Cap for Lens 1 and 2.stp
- Figure 3 Source Data/STEP Files for Lens Holders/Lens 7 holder.stp
- __MACOSX/Figure 3 Source Data/STEP Files for Lens Holders/._Lens 7 holder.stp
- Figure 3 Source Data/STEP Files for Lens Holders/Lens 1 and 2 holder.stp
- __MACOSX/Figure 3 Source Data/STEP Files for Lens Holders/._Lens 1 and 2 holder.stp
- Figure 3 Source Data/STEP Files for Lens Holders/Compression molded lens holder.stp
- __MACOSX/Figure 3 Source Data/STEP Files for Lens Holders/._Compression molded lens holder.stp
- Figure 3 Source Data/STEP Files for Lens Holders/Lens 5 holder.stp
- __MACOSX/Figure 3 Source Data/STEP Files for Lens Holders/._Lens 5 holder.stp
- Figure 3 Source Data/STEP Files for Lens Holders/Lens 3 and 4 holder.stp
- __MACOSX/Figure 3 Source Data/STEP Files for Lens Holders/._Lens 3 and 4 holder.stp
- Figure 3 Source Data/STEP Files for Lens Holders/Cap for lens 3 and 4.stp
- __MACOSX/Figure 3 Source Data/STEP Files for Lens Holders/._Cap for lens 3 and 4.stp
- Figure 3 Source Data/STEP files compression mold/Top disk.stp
- __MACOSX/Figure 3 Source Data/STEP files compression mold/._Top disk.stp
- Figure 3 Source Data/STEP files compression mold/Push rod.stp
- __MACOSX/Figure 3 Source Data/STEP files compression mold/._Push rod.stp
- Figure 3 Source Data/STEP files compression mold/Cylinder heating block.stp
- __MACOSX/Figure 3 Source Data/STEP files compression mold/._Cylinder heating block.stp
- Figure 3 Source Data/STEP files compression mold/Flash ring.stp
- __MACOSX/Figure 3 Source Data/STEP files compression mold/._Flash ring.stp
- Figure 3 Source Data/STEP files compression mold/Compression mold assembly.stp
- __MACOSX/Figure 3 Source Data/STEP files compression mold/._Compression mold assembly.stp
- Figure 3 Source Data/STEP files compression mold/Ejector ring.stp
- __MACOSX/Figure 3 Source Data/STEP files compression mold/._Ejector ring.stp
- Figure 3 Source Data/STEP files compression mold/Bottom disk.stp
- __MACOSX/Figure 3 Source Data/STEP files compression mold/._Bottom disk.stp
- Figure 3 Source Data/STEP files compression mold/Bottom piece.stp
- __MACOSX/Figure 3 Source Data/STEP files compression mold/._Bottom piece.stp
- Figure 3 Source Data/STEP files compression mold/Tool for removing lens array.stp
- __MACOSX/Figure 3 Source Data/STEP files compression mold/._Tool for removing lens array.stp
- Figure 1 Source Data/
- Figure 1 Source Data/Fig 1 Source Data.zip
- Figure 1 Source Data/Monomer 7.cif
- __MACOSX/Figure 1 Source Data/._Monomer 7.cif
- Figure 1 Source Data/Monomer 2.cif
- __MACOSX/Figure 1 Source Data/._Monomer 2.cif
- Figure 1 Source Data/Monomer 8.cif
- __MACOSX/Figure 1 Source Data/._Monomer 8.cif
- Figure 1 Source Data/Monomer 9.cif
- __MACOSX/Figure 1 Source Data/._Monomer 9.cif
- Figure 1 Source Data/checkCIF_combined_IR_paper.pdf
- __MACOSX/Figure 1 Source Data/._checkCIF_combined_IR_paper.pdf
- Figure 2 Source Data/
- __MACOSX/._Figure 2 Source Data
- Figure 2 Source Data/IR spectra polymer 1 - varying thickness.opju
- __MACOSX/Figure 2 Source Data/._IR spectra polymer 1 - varying thickness.opju
- Figure 2 Source Data/Refractive index polymer 1 and sulfur.opju
- __MACOSX/Figure 2 Source Data/._Refractive index polymer 1 and sulfur.opju
- Figure 2 Source Data/IR spectra polymer 1 - simulated vs measured.opju
- __MACOSX/Figure 2 Source Data/._IR spectra polymer 1 - simulated vs measured.opju
- Figure 2 Source Data/DSC data monomers 9 + 10 and polymer 1.opju
- __MACOSX/Figure 2 Source Data/._DSC data monomers 9 + 10 and polymer 1.opju
- Figure 2 Source Data/Fig 2 Source Data.zip
- Figure 2 Source Data/1H NMR monomer 9 and 10.mnova
- __MACOSX/Figure 2 Source Data/._1H NMR monomer 9 and 10.mnova
- Figure 2 Source Data/13C Solid state NMR spectra.mnova
- __MACOSX/Figure 2 Source Data/._13C Solid state NMR spectra.mnova
