# Supplementary material for: Thermal imaging using sulfur polymer optics
Source: Nat Commun. 2026 Feb 18;17:1561. doi: 10.1038/s41467-026-68889-0 (PMC12916755; doi:10.1038/s41467-026-68889-0)
Supplement: Supplementary file 5 — Source Data [file 41467_2026_68889_MOESM5_ESM.zip › NETD and Illumination Data/NETD_testing.m]

% To use this script, all images must be saved with a file name followed by
% a number (i.e, image1, image2...)
% All image files must be saved in the same folder as the script

% User parameters
baseName = 'image_filename';   % base file name before number
fileExt  = '.tiff';        % file extension
numFiles = 100;            % how many images to process

% ROI coordinates (row start:row end, col start:col end)
rowRange = 46:75;
colRange = 66:95;

% Storage for results
roi_means = zeros(1, numFiles);
roi_stds  = zeros(1, numFiles);
roi_stack = [];   % store ROI pixels over all frames

% Main loop
for i = 1:numFiles
    % Construct filename
    filename = sprintf('%s%d%s', baseName, i, fileExt);

    if ~isfile(filename)
        warning('File %s not found, skipping.', filename);
        continue;
    end

    % Read image and convert to double
    raw_img = imread(filename);
    raw_img = double(raw_img);

    % Extract ROI (raw counts)
    roi = raw_img(rowRange, colRange);

    % Compute and store ROI mean and std for this frame
    frame_mean = mean(roi(:));
    frame_std  = std(roi(:));
    roi_means(i) = frame_mean;
    roi_stds(i)  = frame_std;

    % Common-mode subtraction: remove mean ROI value
    roi = roi - frame_mean;

    % Stack ROI in 3D array for temporal std calculation
    if isempty(roi_stack)
        roi_stack = zeros([size(roi), numFiles]);
    end
    roi_stack(:,:,i) = roi;

    % Plot first image + ROI box
    if i == 1
        figure;
        imagesc(raw_img);
        colormap('hot');
        colorbar;
        title(sprintf('Raw Counts — %s', filename));
        hold on;
        rectangle('Position', [colRange(1), rowRange(1), ...
                  length(colRange), length(rowRange)], ...
                  'EdgeColor', 'blue', 'LineWidth', 1.5);
        hold off;

        figure;
        imagesc(roi + frame_mean); % show original ROI values
        colormap('hot');
        colorbar;
        title(sprintf('ROI Counts — %s', filename));
    end
end

% Remove zeros from skipped files
valid_idx = roi_means ~= 0;
roi_means = roi_means(valid_idx);
roi_stds  = roi_stds(valid_idx);
roi_stack = roi_stack(:,:,valid_idx);

% Temporal std calculation
temporal_std_map = std(roi_stack, 0, 3);   % per pixel after common-mode removal
mean_temporal_std = mean(temporal_std_map(:), 'omitnan'); % average across ROI

% Plot temporal std map
figure;
imagesc(temporal_std_map);
colormap('hot');
colorbar;
title('Temporal Std per Pixel (Counts) after Common-Mode Subtraction');
axis image;

% Output results
fprintf('Processed %d images.\n', length(roi_means));
fprintf('Average ROI mean counts: %.2f\n', mean(roi_means));
fprintf('Mean temporal std across ROI (after common-mode): %.4f counts\n', mean_temporal_std);

% Export results to CSV
csvFilename = sprintf('%s_results.csv', strrep(baseName, ' ', '_'));

mean_temporal_std_col = strings(length(roi_means), 1);
mean_temporal_std_col(1) = string(mean_temporal_std);

T = table((1:length(roi_means))', roi_means', roi_stds', mean_temporal_std_col, ...
    'VariableNames', {'ImageNumber', 'ROI_Mean_Counts', 'ROI_Std_Counts', 'Mean_Temporal_Std_Counts'});

writetable(T, csvFilename);
fprintf('Results exported to %s\n', csvFilename);
