# Supplementary material for: Thermal imaging using sulfur polymer optics
Source: Nat Commun. 2026 Feb 18;17:1561. doi: 10.1038/s41467-026-68889-0 (PMC12916755; doi:10.1038/s41467-026-68889-0)
Supplement: Supplementary file 5 — Source Data [file 41467_2026_68889_MOESM5_ESM.zip › NETD and Illumination Data/Relative_illumination_testing.m]

% To use this script, all images must be saved with a file name followed by
% a number (i.e, image1, image2...)
% All image files must be saved in the same folder as the script

% User parameters
baseName = 'image_filename';              % base file name before number for signal images
blankBaseName = 'blank_filename';     % base file name for blank (lens blocked) images
fileExt  = '.tiff';                           % file extension
numFiles = 10;                                % number of measurement images
numBlank = 1;                                % number of blank images

% Load and accumulate measurement images
sum_img = 0;
validCount = 0;

for i = 1:numFiles
    filename = sprintf('%s%d%s', baseName, i, fileExt);
    if ~isfile(filename)
        warning('File %s not found, skipping.', filename);
        continue;
    end
    raw_img = double(imread(filename));
    sum_img = sum_img + raw_img;
    validCount = validCount + 1;
end

if validCount == 0
    error('No valid measurement images found!');
end

avg_signal = sum_img / validCount;

% Load and accumulate blank images
blank_sum = 0;
blankCount = 0;

for i = 1:numBlank
    filename = sprintf('%s%d%s', blankBaseName, i, fileExt);
    if ~isfile(filename)
        warning('Blank file %s not found, skipping.', filename);
        continue;
    end
    blank_img = double(imread(filename));
    blank_sum = blank_sum + blank_img;
    blankCount = blankCount + 1;
end

if blankCount == 0
    error('No valid blank images found!');
end

avg_blank = blank_sum / blankCount;

% Subtract blank
corrected_img = avg_signal - avg_blank;
corrected_img(corrected_img < 0) = 0;

% Find hottest pixel
[max_val, max_idx] = max(corrected_img(:));
[peak_row, peak_col] = ind2sub(size(corrected_img), max_idx);
fprintf('Peak found at row %d, col %d (value = %.2f)\n', peak_row, peak_col, max_val);

% Extract horizontal and vertical profiles at hottest point
horizontal_profile_raw = corrected_img(peak_row, :);
vertical_profile_raw   = corrected_img(:, peak_col);

% Normalize profiles to their maximum values
horizontal_profile = horizontal_profile_raw / max(horizontal_profile_raw);
vertical_profile   = vertical_profile_raw / max(vertical_profile_raw);

% Plot normalized image
figure;
imagesc(corrected_img / max(corrected_img(:)));
colormap('hot');
colorbar;
title(sprintf('Normalized Image After Blank Subtraction\nPeak: Row %d, Col %d', peak_row, peak_col));
axis image;
hold on;
plot(peak_col, peak_row, 'go', 'MarkerSize', 10, 'LineWidth', 1.5);
hold off;

% Plot horizontal profile
figure;
plot(1:length(horizontal_profile), horizontal_profile, 'r', 'LineWidth', 1.5);
xlabel('Column (pixels)');
ylabel('Relative Illumination');
title(sprintf('Horizontal Profile (Row = %d)', peak_row));
grid on;
ylim([0 1.1]);

% Plot vertical profile
figure;
plot(1:length(vertical_profile), vertical_profile, 'b', 'LineWidth', 1.5);
xlabel('Row (pixels)');
ylabel('Relative Illumination');
title(sprintf('Vertical Profile (Col = %d)', peak_col));
grid on;
ylim([0 1.1]);

% Export profiles to CSV
csvFilename = sprintf('%s_RelativeIllumination_BlankSubtracted.csv', strrep(baseName, ' ', '_'));

maxLength = max(length(horizontal_profile), length(vertical_profile));
h = strings(maxLength,1);
v = strings(maxLength,1);

for idx = 1:maxLength
    if idx <= length(horizontal_profile)
        h(idx) = string(horizontal_profile(idx));
    else
        h(idx) = "";
    end
    if idx <= length(vertical_profile)
        v(idx) = string(vertical_profile(idx));
    else
        v(idx) = "";
    end
end

T = table((1:maxLength)', h, v, ...
    'VariableNames', {'Pixel_Index', 'Horizontal_Profile', 'Vertical_Profile'});

writetable(T, csvFilename);
fprintf('Relative illumination exported to %s\n', csvFilename);
