# Supplementary material for: Thermal imaging using sulfur polymer optics
Source: Nat Commun. 2026 Feb 18;17:1561. doi: 10.1038/s41467-026-68889-0 (PMC12916755; doi:10.1038/s41467-026-68889-0)
Supplement: Supplementary file 5 — Source Data [file 41467_2026_68889_MOESM5_ESM.zip › Figure 3 Source Data/STEP Files for Lens Holders/Cap for Lens 1 and 2.stp]

ISO-10303-21;
HEADER;
/* Generated by software containing ST-Developer
 * from STEP Tools, Inc. (www.steptools.com) 
 */

FILE_DESCRIPTION(
/* description */ (''),
/* implementation_level */ '2;1');

FILE_NAME(
/* name */ 'Cap for Lens 1 and 2.stp',
/* time_stamp */ '2025-06-10T14:54:20+09:30',
/* author */ ('tonk0075'),
/* organization */ (''),
/* preprocessor_version */ 'ST-DEVELOPER v20',
/* originating_system */ 'Autodesk Inventor 2024',
/* authorisation */ '');

FILE_SCHEMA (('AUTOMOTIVE_DESIGN { 1 0 10303 214 3 1 1 }'));
ENDSEC;

DATA;
#10=MECHANICAL_DESIGN_GEOMETRIC_PRESENTATION_REPRESENTATION('',(#13),#204);
#11=SHAPE_REPRESENTATION_RELATIONSHIP('SRR','None',#211,#12);
#12=ADVANCED_BREP_SHAPE_REPRESENTATION('',(#14),#203);
#13=STYLED_ITEM('',(#220),#14);
#14=MANIFOLD_SOLID_BREP('Solid3',#104);
#15=CONICAL_SURFACE('',#132,1.525,0.244987713228225);
#16=FACE_BOUND('',#31,.T.);
#17=FACE_BOUND('',#35,.T.);
#18=FACE_BOUND('',#38,.T.);
#19=PLANE('',#130);
#20=PLANE('',#136);
#21=PLANE('',#140);
#22=FACE_OUTER_BOUND('',#29,.T.);
#23=FACE_OUTER_BOUND('',#30,.T.);
#24=FACE_OUTER_BOUND('',#32,.T.);
#25=FACE_OUTER_BOUND('',#33,.T.);
#26=FACE_OUTER_BOUND('',#34,.T.);
#27=FACE_OUTER_BOUND('',#36,.T.);
#28=FACE_OUTER_BOUND('',#37,.T.);
#29=EDGE_LOOP('',(#72,#73,#74,#75));
#30=EDGE_LOOP('',(#76));
#31=EDGE_LOOP('',(#77));
#32=EDGE_LOOP('',(#78,#79,#80,#81));
#33=EDGE_LOOP('',(#82,#83,#84,#85));
#34=EDGE_LOOP('',(#86));
#35=EDGE_LOOP('',(#87));
#36=EDGE_LOOP('',(#88,#89,#90,#91));
#37=EDGE_LOOP('',(#92));
#38=EDGE_LOOP('',(#93));
#39=LINE('',#180,#43);
#40=LINE('',#187,#44);
#41=LINE('',#191,#45);
#42=LINE('',#199,#46);
#43=VECTOR('',#147,2.725);
#44=VECTOR('',#156,1.525);
#45=VECTOR('',#161,1.2);
#46=VECTOR('',#172,2.1);
#47=CIRCLE('',#128,2.725);
#48=CIRCLE('',#129,2.725);
#49=CIRCLE('',#131,1.85);
#50=CIRCLE('',#133,1.2);
#51=CIRCLE('',#135,1.2);
#52=CIRCLE('',#137,2.1);
#53=CIRCLE('',#139,2.1);
#54=VERTEX_POINT('',#177);
#55=VERTEX_POINT('',#179);
#56=VERTEX_POINT('',#183);
#57=VERTEX_POINT('',#186);
#58=VERTEX_POINT('',#190);
#59=VERTEX_POINT('',#194);
#60=VERTEX_POINT('',#197);
#61=EDGE_CURVE('',#54,#54,#47,.T.);
#62=EDGE_CURVE('',#54,#55,#39,.T.);
#63=EDGE_CURVE('',#55,#55,#48,.T.);
#64=EDGE_CURVE('',#56,#56,#49,.T.);
#65=EDGE_CURVE('',#56,#57,#40,.T.);
#66=EDGE_CURVE('',#57,#57,#50,.T.);
#67=EDGE_CURVE('',#57,#58,#41,.T.);
#68=EDGE_CURVE('',#58,#58,#51,.T.);
#69=EDGE_CURVE('',#59,#59,#52,.T.);
#70=EDGE_CURVE('',#60,#60,#53,.T.);
#71=EDGE_CURVE('',#60,#59,#42,.T.);
#72=ORIENTED_EDGE('',*,*,#61,.F.);
#73=ORIENTED_EDGE('',*,*,#62,.T.);
#74=ORIENTED_EDGE('',*,*,#63,.T.);
#75=ORIENTED_EDGE('',*,*,#62,.F.);
#76=ORIENTED_EDGE('',*,*,#61,.T.);
#77=ORIENTED_EDGE('',*,*,#64,.F.);
#78=ORIENTED_EDGE('',*,*,#64,.T.);
#79=ORIENTED_EDGE('',*,*,#65,.T.);
#80=ORIENTED_EDGE('',*,*,#66,.F.);
#81=ORIENTED_EDGE('',*,*,#65,.F.);
#82=ORIENTED_EDGE('',*,*,#66,.T.);
#83=ORIENTED_EDGE('',*,*,#67,.T.);
#84=ORIENTED_EDGE('',*,*,#68,.F.);
#85=ORIENTED_EDGE('',*,*,#67,.F.);
#86=ORIENTED_EDGE('',*,*,#69,.F.);
#87=ORIENTED_EDGE('',*,*,#68,.T.);
#88=ORIENTED_EDGE('',*,*,#70,.F.);
#89=ORIENTED_EDGE('',*,*,#71,.T.);
#90=ORIENTED_EDGE('',*,*,#69,.T.);
#91=ORIENTED_EDGE('',*,*,#71,.F.);
#92=ORIENTED_EDGE('',*,*,#63,.F.);
#93=ORIENTED_EDGE('',*,*,#70,.T.);
#94=CYLINDRICAL_SURFACE('',#127,2.725);
#95=CYLINDRICAL_SURFACE('',#134,1.2);
#96=CYLINDRICAL_SURFACE('',#138,2.1);
#97=ADVANCED_FACE('',(#22),#94,.T.);
#98=ADVANCED_FACE('',(#23,#16),#19,.T.);
#99=ADVANCED_FACE('',(#24),#15,.F.);
#100=ADVANCED_FACE('',(#25),#95,.F.);
#101=ADVANCED_FACE('',(#26,#17),#20,.T.);
#102=ADVANCED_FACE('',(#27),#96,.T.);
#103=ADVANCED_FACE('',(#28,#18),#21,.T.);
#104=CLOSED_SHELL('',(#97,#98,#99,#100,#101,#102,#103));
#105=DERIVED_UNIT_ELEMENT(#108,1.);
#106=DERIVED_UNIT_ELEMENT(#206,-3.);
#107=DIMENSIONAL_EXPONENTS(0.,1.,0.,0.,0.,0.,0.);
#108=(
CONVERSION_BASED_UNIT('gram',#110)
MASS_UNIT()
NAMED_UNIT(#107)
);
#109=(
MASS_UNIT()
NAMED_UNIT(*)
SI_UNIT(.KILO.,.GRAM.)
);
#110=MASS_MEASURE_WITH_UNIT(MASS_MEASURE(0.001),#109);
#111=DERIVED_UNIT((#105,#106));
#112=MEASURE_REPRESENTATION_ITEM('density measure',
POSITIVE_RATIO_MEASURE(1.),#111);
#113=PROPERTY_DEFINITION_REPRESENTATION(#118,#115);
#114=PROPERTY_DEFINITION_REPRESENTATION(#119,#116);
#115=REPRESENTATION('material name',(#117),#203);
#116=REPRESENTATION('density',(#112),#203);
#117=DESCRIPTIVE_REPRESENTATION_ITEM('Generic','Generic');
#118=PROPERTY_DEFINITION('material property','material name',#213);
#119=PROPERTY_DEFINITION('material property','density of part',#213);
#120=DATE_TIME_ROLE('creation_date');
#121=APPLIED_DATE_AND_TIME_ASSIGNMENT(#122,#120,(#213));
#122=DATE_AND_TIME(#123,#124);
#123=CALENDAR_DATE(2024,23,4);
#124=LOCAL_TIME(0,0,0.,#125);
#125=COORDINATED_UNIVERSAL_TIME_OFFSET(0,0,.BEHIND.);
#126=AXIS2_PLACEMENT_3D('',#175,#141,#142);
#127=AXIS2_PLACEMENT_3D('',#176,#143,#144);
#128=AXIS2_PLACEMENT_3D('',#178,#145,#146);
#129=AXIS2_PLACEMENT_3D('',#181,#148,#149);
#130=AXIS2_PLACEMENT_3D('',#182,#150,#151);
#131=AXIS2_PLACEMENT_3D('',#184,#152,#153);
#132=AXIS2_PLACEMENT_3D('',#185,#154,#155);
#133=AXIS2_PLACEMENT_3D('',#188,#157,#158);
#134=AXIS2_PLACEMENT_3D('',#189,#159,#160);
#135=AXIS2_PLACEMENT_3D('',#192,#162,#163);
#136=AXIS2_PLACEMENT_3D('',#193,#164,#165);
#137=AXIS2_PLACEMENT_3D('',#195,#166,#167);
#138=AXIS2_PLACEMENT_3D('',#196,#168,#169);
#139=AXIS2_PLACEMENT_3D('',#198,#170,#171);
#140=AXIS2_PLACEMENT_3D('',#200,#173,#174);
#141=DIRECTION('axis',(0.,0.,1.));
#142=DIRECTION('refdir',(1.,0.,0.));
#143=DIRECTION('center_axis',(0.,1.,0.));
#144=DIRECTION('ref_axis',(0.,0.,1.));
#145=DIRECTION('center_axis',(0.,1.,0.));
#146=DIRECTION('ref_axis',(1.,0.,0.));
#147=DIRECTION('',(0.,-1.,0.));
#148=DIRECTION('center_axis',(0.,1.,0.));
#149=DIRECTION('ref_axis',(1.,0.,0.));
#150=DIRECTION('center_axis',(0.,1.,0.));
#151=DIRECTION('ref_axis',(0.,0.,1.));
#152=DIRECTION('center_axis',(0.,1.,0.));
#153=DIRECTION('ref_axis',(1.,0.,0.));
#154=DIRECTION('center_axis',(0.,1.,0.));
#155=DIRECTION('ref_axis',(0.,0.,1.));
#156=DIRECTION('',(2.97031229129472E-17,-0.970140305133612,0.242544404914361));
#157=DIRECTION('center_axis',(0.,1.,0.));
#158=DIRECTION('ref_axis',(1.,0.,0.));
#159=DIRECTION('center_axis',(0.,1.,0.));
#160=DIRECTION('ref_axis',(0.,0.,1.));
#161=DIRECTION('',(0.,-1.,0.));
#162=DIRECTION('center_axis',(0.,1.,0.));
#163=DIRECTION('ref_axis',(1.,0.,0.));
#164=DIRECTION('center_axis',(0.,-1.,0.));
#165=DIRECTION('ref_axis',(0.,0.,-1.));
#166=DIRECTION('center_axis',(0.,1.,0.));
#167=DIRECTION('ref_axis',(1.,0.,0.));
#168=DIRECTION('center_axis',(0.,1.,0.));
#169=DIRECTION('ref_axis',(0.,0.,1.));
#170=DIRECTION('center_axis',(0.,1.,0.));
#171=DIRECTION('ref_axis',(1.,0.,0.));
#172=DIRECTION('',(0.,-1.,0.));
#173=DIRECTION('center_axis',(0.,-1.,0.));
#174=DIRECTION('ref_axis',(0.,0.,-1.));
#175=CARTESIAN_POINT('',(0.,0.,0.));
#176=CARTESIAN_POINT('Origin',(0.,0.7,0.));
#177=CARTESIAN_POINT('',(-3.33716252767654E-16,0.9,-2.725));
#178=CARTESIAN_POINT('Origin',(0.,0.9,0.));
#179=CARTESIAN_POINT('',(-3.33716252767654E-16,0.5,-2.725));
#180=CARTESIAN_POINT('',(-3.33716252767654E-16,0.7,-2.725));
#181=CARTESIAN_POINT('Origin',(0.,0.5,0.));
#182=CARTESIAN_POINT('Origin',(0.,0.9,1.85));
#183=CARTESIAN_POINT('',(-2.2655965784226E-16,0.9,-1.85));
#184=CARTESIAN_POINT('Origin',(0.,0.9,0.));
#185=CARTESIAN_POINT('Origin',(0.,-0.39995,0.));
#186=CARTESIAN_POINT('',(-1.46957615897682E-16,-1.6999,-1.2));
#187=CARTESIAN_POINT('',(-1.86758636869971E-16,-0.39995,-1.525));
#188=CARTESIAN_POINT('Origin',(0.,-1.6999,0.));
#189=CARTESIAN_POINT('Origin',(0.,-1.7499,0.));
#190=CARTESIAN_POINT('',(-1.46957615897682E-16,-1.7999,-1.2));
#191=CARTESIAN_POINT('',(-1.46957615897682E-16,-1.7499,-1.2));
#192=CARTESIAN_POINT('Origin',(0.,-1.7999,0.));
#193=CARTESIAN_POINT('Origin',(0.,-1.7999,2.1));
#194=CARTESIAN_POINT('',(-2.57175827820944E-16,-1.7999,-2.1));
#195=CARTESIAN_POINT('Origin',(0.,-1.7999,0.));
#196=CARTESIAN_POINT('Origin',(0.,-0.64995,0.));
#197=CARTESIAN_POINT('',(-2.57175827820944E-16,0.5,-2.1));
#198=CARTESIAN_POINT('Origin',(0.,0.5,0.));
#199=CARTESIAN_POINT('',(-2.57175827820944E-16,-0.64995,-2.1));
#200=CARTESIAN_POINT('Origin',(0.,0.5,2.725));
#201=UNCERTAINTY_MEASURE_WITH_UNIT(LENGTH_MEASURE(0.01),#205,
'DISTANCE_ACCURACY_VALUE',
'Maximum model space distance between geometric entities at asserted c
onnectivities');
#202=UNCERTAINTY_MEASURE_WITH_UNIT(LENGTH_MEASURE(0.01),#205,
'DISTANCE_ACCURACY_VALUE',
'Maximum model space distance between geometric entities at asserted c
onnectivities');
#203=(
GEOMETRIC_REPRESENTATION_CONTEXT(3)
GLOBAL_UNCERTAINTY_ASSIGNED_CONTEXT((#201))
GLOBAL_UNIT_ASSIGNED_CONTEXT((#205,#207,#208))
REPRESENTATION_CONTEXT('','3D')
);
#204=(
GEOMETRIC_REPRESENTATION_CONTEXT(3)
GLOBAL_UNCERTAINTY_ASSIGNED_CONTEXT((#202))
GLOBAL_UNIT_ASSIGNED_CONTEXT((#205,#207,#208))
REPRESENTATION_CONTEXT('','3D')
);
#205=(
LENGTH_UNIT()
NAMED_UNIT(*)
SI_UNIT(.MILLI.,.METRE.)
);
#206=(
LENGTH_UNIT()
NAMED_UNIT(*)
SI_UNIT(.CENTI.,.METRE.)
);
#207=(
NAMED_UNIT(*)
PLANE_ANGLE_UNIT()
SI_UNIT($,.RADIAN.)
);
#208=(
NAMED_UNIT(*)
SI_UNIT($,.STERADIAN.)
SOLID_ANGLE_UNIT()
);
#209=SHAPE_DEFINITION_REPRESENTATION(#210,#211);
#210=PRODUCT_DEFINITION_SHAPE('',$,#213);
#211=SHAPE_REPRESENTATION('',(#126),#203);
#212=PRODUCT_DEFINITION_CONTEXT('part definition',#217,'design');
#213=PRODUCT_DEFINITION('Threaded Lens holder for lepton 2 mm lens',
'Threaded Lens holder for lepton 2 mm lens',#214,#212);
#214=PRODUCT_DEFINITION_FORMATION('',$,#219);
#215=PRODUCT_RELATED_PRODUCT_CATEGORY(
'Threaded Lens holder for lepton 2 mm lens',
'Threaded Lens holder for lepton 2 mm lens',(#219));
#216=APPLICATION_PROTOCOL_DEFINITION('international standard',
'automotive_design',2009,#217);
#217=APPLICATION_CONTEXT(
'Core Data for Automotive Mechanical Design Process');
#218=PRODUCT_CONTEXT('part definition',#217,'mechanical');
#219=PRODUCT('Threaded Lens holder for lepton 2 mm lens',
'Threaded Lens holder for lepton 2 mm lens',$,(#218));
#220=PRESENTATION_STYLE_ASSIGNMENT((#221));
#221=SURFACE_STYLE_USAGE(.BOTH.,#224);
#222=SURFACE_STYLE_RENDERING_WITH_PROPERTIES($,#228,(#223));
#223=SURFACE_STYLE_TRANSPARENT(0.);
#224=SURFACE_SIDE_STYLE('',(#225,#222));
#225=SURFACE_STYLE_FILL_AREA(#226);
#226=FILL_AREA_STYLE('',(#227));
#227=FILL_AREA_STYLE_COLOUR('',#228);
#228=COLOUR_RGB('',0.749019607843137,0.749019607843137,0.749019607843137);
ENDSEC;
END-ISO-10303-21;
