# Supplementary material for: Thermal imaging using sulfur polymer optics
Source: Nat Commun. 2026 Feb 18;17:1561. doi: 10.1038/s41467-026-68889-0 (PMC12916755; doi:10.1038/s41467-026-68889-0)
Supplement: Supplementary file 5 — Source Data [file 41467_2026_68889_MOESM5_ESM.zip › Figure 3 Source Data/STEP Files for Lens Holders/Lens 1 and 2 holder.stp]

ISO-10303-21;
HEADER;
/* Generated by software containing ST-Developer
 * from STEP Tools, Inc. (www.steptools.com) 
 */

FILE_DESCRIPTION(
/* description */ (''),
/* implementation_level */ '2;1');

FILE_NAME(
/* name */ 'Lens 1 and 2 holder.stp',
/* time_stamp */ '2025-06-10T14:53:42+09:30',
/* author */ ('tonk0075'),
/* organization */ (''),
/* preprocessor_version */ 'ST-DEVELOPER v20',
/* originating_system */ 'Autodesk Inventor 2024',
/* authorisation */ '');

FILE_SCHEMA (('AUTOMOTIVE_DESIGN { 1 0 10303 214 3 1 1 }'));
ENDSEC;

DATA;
#10=MECHANICAL_DESIGN_GEOMETRIC_PRESENTATION_REPRESENTATION('',(#13),#1534);
#11=SHAPE_REPRESENTATION_RELATIONSHIP('SRR','None',#1541,#12);
#12=ADVANCED_BREP_SHAPE_REPRESENTATION('',(#14),#1533);
#13=STYLED_ITEM('',(#1550),#14);
#14=MANIFOLD_SOLID_BREP('Solid1',#458);
#15=B_SPLINE_SURFACE_WITH_KNOTS('',3,3,((#1019,#1020,#1021,#1022,#1023,
#1024,#1025),(#1026,#1027,#1028,#1029,#1030,#1031,#1032),(#1033,#1034,#1035,
#1036,#1037,#1038,#1039),(#1040,#1041,#1042,#1043,#1044,#1045,#1046)),
 .UNSPECIFIED.,.F.,.F.,.F.,(4,4),(4,1,1,1,4),(0.,0.0225166604983954),(0.,
0.954071630549504,1.90814326109901,2.86221489164851,3.81628652219802),
 .UNSPECIFIED.);
#16=B_SPLINE_SURFACE_WITH_KNOTS('',3,3,((#1133,#1134,#1135,#1136,#1137,
#1138,#1139,#1140,#1141,#1142),(#1143,#1144,#1145,#1146,#1147,#1148,#1149,
#1150,#1151,#1152),(#1153,#1154,#1155,#1156,#1157,#1158,#1159,#1160,#1161,
#1162),(#1163,#1164,#1165,#1166,#1167,#1168,#1169,#1170,#1171,#1172)),
 .UNSPECIFIED.,.F.,.F.,.F.,(4,4),(4,1,1,1,1,1,1,4),(0.,0.0225166604983954),
(0.,0.946751913606754,1.89350382721351,2.84025574082026,3.78700765442702,
4.73375956803377,5.68051148164053,6.62726339524728),.UNSPECIFIED.);
#17=B_SPLINE_SURFACE_WITH_KNOTS('',3,3,((#1285,#1286,#1287,#1288,#1289,
#1290,#1291,#1292,#1293,#1294,#1295,#1296,#1297,#1298,#1299,#1300,#1301,
#1302,#1303,#1304,#1305,#1306,#1307,#1308,#1309,#1310,#1311,#1312,#1313,
#1314),(#1315,#1316,#1317,#1318,#1319,#1320,#1321,#1322,#1323,#1324,#1325,
#1326,#1327,#1328,#1329,#1330,#1331,#1332,#1333,#1334,#1335,#1336,#1337,
#1338,#1339,#1340,#1341,#1342,#1343,#1344),(#1345,#1346,#1347,#1348,#1349,
#1350,#1351,#1352,#1353,#1354,#1355,#1356,#1357,#1358,#1359,#1360,#1361,
#1362,#1363,#1364,#1365,#1366,#1367,#1368,#1369,#1370,#1371,#1372,#1373,
#1374),(#1375,#1376,#1377,#1378,#1379,#1380,#1381,#1382,#1383,#1384,#1385,
#1386,#1387,#1388,#1389,#1390,#1391,#1392,#1393,#1394,#1395,#1396,#1397,
#1398,#1399,#1400,#1401,#1402,#1403,#1404)),.UNSPECIFIED.,.F.,.F.,.F.,(4,
4),(4,1,1,1,1,1,1,1,1,1,1,1,1,1,1,1,1,1,1,1,1,1,1,1,1,1,1,4),(0.,0.0225166604983954),
(0.,0.997331001139617,1.99466200227923,2.99199300341885,3.98932400455847,
4.98665500569809,5.9839860068377,6.98131700797732,7.97864800911694,8.97597901025655,
9.97331001139617,10.9706410125358,11.9679720136754,12.965303014815,13.9626340159546,
14.9599650170943,15.9572960182339,16.9546270193735,17.9519580205131,18.9492890216527,
19.9466200227923,20.943951023932,21.9412820250716,22.9386130262112,23.9359440273508,
24.9332750284904,25.93060602963,26.9279370307697),.UNSPECIFIED.);
#18=B_SPLINE_SURFACE_WITH_KNOTS('',3,3,((#1405,#1406,#1407,#1408,#1409,
#1410,#1411,#1412,#1413,#1414,#1415,#1416,#1417,#1418,#1419,#1420,#1421,
#1422,#1423,#1424,#1425,#1426,#1427,#1428,#1429,#1430,#1431,#1432,#1433,
#1434),(#1435,#1436,#1437,#1438,#1439,#1440,#1441,#1442,#1443,#1444,#1445,
#1446,#1447,#1448,#1449,#1450,#1451,#1452,#1453,#1454,#1455,#1456,#1457,
#1458,#1459,#1460,#1461,#1462,#1463,#1464),(#1465,#1466,#1467,#1468,#1469,
#1470,#1471,#1472,#1473,#1474,#1475,#1476,#1477,#1478,#1479,#1480,#1481,
#1482,#1483,#1484,#1485,#1486,#1487,#1488,#1489,#1490,#1491,#1492,#1493,
#1494),(#1495,#1496,#1497,#1498,#1499,#1500,#1501,#1502,#1503,#1504,#1505,
#1506,#1507,#1508,#1509,#1510,#1511,#1512,#1513,#1514,#1515,#1516,#1517,
#1518,#1519,#1520,#1521,#1522,#1523,#1524)),.UNSPECIFIED.,.F.,.F.,.F.,(4,
4),(4,1,1,1,1,1,1,1,1,1,1,1,1,1,1,1,1,1,1,1,1,1,1,1,1,1,1,4),(0.,0.0225166604983954),
(0.,0.997331001139617,1.99466200227923,2.99199300341885,3.98932400455847,
4.98665500569809,5.9839860068377,6.98131700797732,7.97864800911694,8.97597901025655,
9.97331001139617,10.9706410125358,11.9679720136754,12.965303014815,13.9626340159546,
14.9599650170943,15.9572960182339,16.9546270193735,17.9519580205131,18.9492890216527,
19.9466200227923,20.943951023932,21.9412820250716,22.9386130262112,23.9359440273508,
24.9332750284904,25.93060602963,26.9279370307697),.UNSPECIFIED.);
#19=(
BOUNDED_SURFACE()
B_SPLINE_SURFACE(1,2,((#982,#983,#984,#985,#986),(#987,#988,#989,#990,#991)),
 .UNSPECIFIED.,.F.,.F.,.F.)
B_SPLINE_SURFACE_WITH_KNOTS((2,2),(3,2,3),(0.,0.0225166604983954),(0.,0.974902673745424,
1.94980534749085),.UNSPECIFIED.)
GEOMETRIC_REPRESENTATION_ITEM()
RATIONAL_B_SPLINE_SURFACE(((1.,0.883529458483443,1.,0.883529458483443,1.),
(1.,0.883529458483443,1.,0.883529458483443,1.)))
REPRESENTATION_ITEM('')
SURFACE()
);
#20=(
BOUNDED_SURFACE()
B_SPLINE_SURFACE(1,2,((#995,#996,#997,#998,#999),(#1000,#1001,#1002,#1003,
#1004)),.UNSPECIFIED.,.F.,.F.,.F.)
B_SPLINE_SURFACE_WITH_KNOTS((2,2),(3,2,3),(0.,0.00439999999999993),(0.,
0.974902673745424,1.94980534749085),.UNSPECIFIED.)
GEOMETRIC_REPRESENTATION_ITEM()
RATIONAL_B_SPLINE_SURFACE(((1.,0.883529458483443,1.,0.883529458483443,1.),
(1.,0.883529458483443,1.,0.883529458483443,1.)))
REPRESENTATION_ITEM('')
SURFACE()
);
#21=(
BOUNDED_SURFACE()
B_SPLINE_SURFACE(1,2,((#1008,#1009,#1010,#1011,#1012),(#1013,#1014,#1015,
#1016,#1017)),.UNSPECIFIED.,.F.,.F.,.F.)
B_SPLINE_SURFACE_WITH_KNOTS((2,2),(3,2,3),(0.,0.0225166604983954),(0.,0.974902673745424,
1.94980534749085),.UNSPECIFIED.)
GEOMETRIC_REPRESENTATION_ITEM()
RATIONAL_B_SPLINE_SURFACE(((1.,0.883529458483443,1.,0.883529458483443,1.),
(1.,0.883529458483443,1.,0.883529458483443,1.)))
REPRESENTATION_ITEM('')
SURFACE()
);
#22=FACE_BOUND('',#71,.T.);
#23=FACE_BOUND('',#80,.T.);
#24=FACE_BOUND('',#85,.T.);
#25=FACE_BOUND('',#88,.T.);
#26=PLANE('',#500);
#27=PLANE('',#507);
#28=PLANE('',#510);
#29=PLANE('',#513);
#30=CONICAL_SURFACE('',#495,1.67452547452547,1.46581527961691);
#31=FACE_OUTER_BOUND('',#58,.T.);
#32=FACE_OUTER_BOUND('',#59,.T.);
#33=FACE_OUTER_BOUND('',#60,.T.);
#34=FACE_OUTER_BOUND('',#61,.T.);
#35=FACE_OUTER_BOUND('',#62,.T.);
#36=FACE_OUTER_BOUND('',#63,.T.);
#37=FACE_OUTER_BOUND('',#64,.T.);
#38=FACE_OUTER_BOUND('',#65,.T.);
#39=FACE_OUTER_BOUND('',#66,.T.);
#40=FACE_OUTER_BOUND('',#67,.T.);
#41=FACE_OUTER_BOUND('',#68,.T.);
#42=FACE_OUTER_BOUND('',#69,.T.);
#43=FACE_OUTER_BOUND('',#70,.T.);
#44=FACE_OUTER_BOUND('',#72,.T.);
#45=FACE_OUTER_BOUND('',#73,.T.);
#46=FACE_OUTER_BOUND('',#74,.T.);
#47=FACE_OUTER_BOUND('',#75,.T.);
#48=FACE_OUTER_BOUND('',#76,.T.);
#49=FACE_OUTER_BOUND('',#77,.T.);
#50=FACE_OUTER_BOUND('',#78,.T.);
#51=FACE_OUTER_BOUND('',#79,.T.);
#52=FACE_OUTER_BOUND('',#81,.T.);
#53=FACE_OUTER_BOUND('',#82,.T.);
#54=FACE_OUTER_BOUND('',#83,.T.);
#55=FACE_OUTER_BOUND('',#84,.T.);
#56=FACE_OUTER_BOUND('',#86,.T.);
#57=FACE_OUTER_BOUND('',#87,.T.);
#58=EDGE_LOOP('',(#284,#285,#286,#287));
#59=EDGE_LOOP('',(#288,#289,#290,#291,#292,#293));
#60=EDGE_LOOP('',(#294,#295,#296,#297));
#61=EDGE_LOOP('',(#298,#299,#300,#301));
#62=EDGE_LOOP('',(#302,#303,#304,#305));
#63=EDGE_LOOP('',(#306,#307,#308));
#64=EDGE_LOOP('',(#309,#310,#311,#312,#313,#314));
#65=EDGE_LOOP('',(#315,#316,#317,#318,#319));
#66=EDGE_LOOP('',(#320,#321,#322,#323));
#67=EDGE_LOOP('',(#324,#325,#326,#327,#328,#329,#330,#331,#332,#333));
#68=EDGE_LOOP('',(#334,#335,#336,#337));
#69=EDGE_LOOP('',(#338,#339,#340,#341));
#70=EDGE_LOOP('',(#342));
#71=EDGE_LOOP('',(#343));
#72=EDGE_LOOP('',(#344,#345,#346,#347));
#73=EDGE_LOOP('',(#348,#349,#350,#351));
#74=EDGE_LOOP('',(#352,#353,#354));
#75=EDGE_LOOP('',(#355,#356,#357,#358));
#76=EDGE_LOOP('',(#359,#360,#361));
#77=EDGE_LOOP('',(#362,#363,#364,#365,#366,#367));
#78=EDGE_LOOP('',(#368,#369,#370,#371,#372,#373));
#79=EDGE_LOOP('',(#374));
#80=EDGE_LOOP('',(#375,#376,#377,#378,#379));
#81=EDGE_LOOP('',(#380,#381,#382,#383));
#82=EDGE_LOOP('',(#384,#385,#386,#387,#388,#389,#390,#391,#392,#393,#394,
#395));
#83=EDGE_LOOP('',(#396,#397,#398,#399,#400,#401,#402,#403,#404,#405,#406,
#407));
#84=EDGE_LOOP('',(#408));
#85=EDGE_LOOP('',(#409));
#86=EDGE_LOOP('',(#410,#411,#412,#413));
#87=EDGE_LOOP('',(#414));
#88=EDGE_LOOP('',(#415));
#89=CIRCLE('',#482,2.445);
#90=CIRCLE('',#488,2.25);
#91=CIRCLE('',#490,2.25);
#92=CIRCLE('',#494,2.25);
#93=CIRCLE('',#496,1.2);
#94=CIRCLE('',#497,2.15);
#95=CIRCLE('',#499,1.2);
#96=CIRCLE('',#501,2.15);
#97=CIRCLE('',#504,2.15);
#98=CIRCLE('',#505,0.999226353580884);
#99=CIRCLE('',#506,1.);
#100=CIRCLE('',#508,2.725);
#101=CIRCLE('',#512,2.725);
#102=B_SPLINE_CURVE_WITH_KNOTS('',3,(#608,#609,#610,#611,#612),
 .UNSPECIFIED.,.F.,.F.,(4,1,4),(3.14159265358979,3.78700765442702,4.60617267510058),
 .UNSPECIFIED.);
#103=B_SPLINE_CURVE_WITH_KNOTS('',3,(#615,#616,#617,#618),.UNSPECIFIED.,
 .F.,.F.,(4,4),(3.14159265358979,3.81628652219802),.UNSPECIFIED.);
#104=B_SPLINE_CURVE_WITH_KNOTS('',3,(#624,#625,#626,#627,#628,#629,#630),
 .UNSPECIFIED.,.F.,.F.,(4,1,1,1,4),(0.,0.997331001139617,1.99466200227923,
2.99199300341885,3.14159265358979),.UNSPECIFIED.);
#105=B_SPLINE_CURVE_WITH_KNOTS('',3,(#631,#632,#633,#634,#635,#636,#637),
 .UNSPECIFIED.,.F.,.F.,(4,1,1,1,4),(0.,0.946751913606754,1.89350382721351,
2.84025574082026,3.14159265358979),.UNSPECIFIED.);
#106=B_SPLINE_CURVE_WITH_KNOTS('',3,(#639,#640,#641,#642,#643,#644,#645),
 .UNSPECIFIED.,.F.,.F.,(4,1,1,1,4),(0.,0.954071630549504,1.90814326109901,
2.86221489164851,3.14159265358979),.UNSPECIFIED.);
#107=B_SPLINE_CURVE_WITH_KNOTS('',3,(#646,#647,#648,#649,#650,#651,#652),
 .UNSPECIFIED.,.F.,.F.,(4,1,1,1,4),(0.,0.997331001139617,1.99466200227923,
2.99199300341885,3.14159265358979),.UNSPECIFIED.);
#108=B_SPLINE_CURVE_WITH_KNOTS('',3,(#657,#658,#659,#660,#661,#662,#663,
#664,#665,#666),.UNSPECIFIED.,.F.,.F.,(4,1,1,1,1,1,1,4),(3.14159265358979,
3.98932400455847,4.98665500569809,5.9839860068377,6.98131700797732,7.97864800911694,
8.97597901025655,9.42477796076938),.UNSPECIFIED.);
#109=B_SPLINE_CURVE_WITH_KNOTS('',3,(#667,#668,#669,#670,#671,#672,#673,
#674,#675,#676),.UNSPECIFIED.,.F.,.F.,(4,1,1,1,1,1,1,4),(3.14159265358979,
3.98932400455847,4.98665500569809,5.9839860068377,6.98131700797732,7.97864800911694,
8.97597901025655,9.42477796076938),.UNSPECIFIED.);
#110=B_SPLINE_CURVE_WITH_KNOTS('',3,(#681,#682,#683,#684,#685,#686,#687,
#688,#689,#690),.UNSPECIFIED.,.F.,.F.,(4,1,1,1,1,1,1,4),(9.42477796076938,
9.97331001139617,10.9706410125358,11.9679720136754,12.965303014815,13.9626340159546,
14.9599650170943,15.707963267949),.UNSPECIFIED.);
#111=B_SPLINE_CURVE_WITH_KNOTS('',3,(#691,#692,#693,#694,#695,#696,#697,
#698,#699,#700),.UNSPECIFIED.,.F.,.F.,(4,1,1,1,1,1,1,4),(9.42477796076938,
9.97331001139617,10.9706410125358,11.9679720136754,12.965303014815,13.9626340159546,
14.9599650170943,15.707963267949),.UNSPECIFIED.);
#112=B_SPLINE_CURVE_WITH_KNOTS('',3,(#705,#706,#707,#708,#709,#710,#711,
#712,#713,#714,#715),.UNSPECIFIED.,.F.,.F.,(4,1,1,1,1,1,1,1,4),(15.707963267949,
15.9572960182339,16.9546270193735,17.9519580205131,18.9492890216527,19.9466200227923,
20.943951023932,21.9412820250716,21.9911485751286),.UNSPECIFIED.);
#113=B_SPLINE_CURVE_WITH_KNOTS('',3,(#716,#717,#718,#719,#720,#721,#722,
#723,#724,#725,#726),.UNSPECIFIED.,.F.,.F.,(4,1,1,1,1,1,1,1,4),(15.707963267949,
15.9572960182339,16.9546270193735,17.9519580205131,18.9492890216527,19.9466200227923,
20.943951023932,21.9412820250716,21.9911485751286),.UNSPECIFIED.);
#114=B_SPLINE_CURVE_WITH_KNOTS('',3,(#732,#733,#734,#735),.UNSPECIFIED.,
 .F.,.F.,(4,4),(1.5707963267949,1.79519580205131),.UNSPECIFIED.);
#115=B_SPLINE_CURVE_WITH_KNOTS('',3,(#742,#743,#744,#745,#746,#747,#748,
#749,#750,#751,#752,#753,#754,#755,#756,#757),.UNSPECIFIED.,.F.,.F.,(4,
3,3,3,3,4),(-4.71238898038469,-3.98932400455847,-2.99199300341885,-1.99466200227923,
-0.997331001139616,1.77635683940025E-15),.UNSPECIFIED.);
#116=B_SPLINE_CURVE_WITH_KNOTS('',3,(#758,#759,#760,#761,#762),
 .UNSPECIFIED.,.F.,.F.,(4,1,4),(0.,0.954071630549504,1.5707963267949),
 .UNSPECIFIED.);
#117=B_SPLINE_CURVE_WITH_KNOTS('',3,(#765,#766,#767,#768,#769,#770,#771,
#772,#773,#774,#775,#776,#777,#778,#779,#780,#781,#782,#783),
 .UNSPECIFIED.,.F.,.F.,(4,3,3,3,3,3,4),(-6.62726339524728,-5.68051148164053,
-4.73375956803377,-3.78700765442702,-2.84025574082026,-1.89350382721351,
-1.5707963267949),.UNSPECIFIED.);
#118=B_SPLINE_CURVE_WITH_KNOTS('',3,(#788,#789,#790,#791,#792,#793,#794,
#795,#796,#797,#798,#799,#800,#801,#802,#803,#804,#805,#806,#807,#808,#809,
#810,#811,#812),.UNSPECIFIED.,.F.,.F.,(4,3,3,3,3,3,3,3,4),(-10.9955742875643,
-10.9706410125358,-9.97331001139617,-8.97597901025655,-7.97864800911694,
-6.98131700797732,-5.9839860068377,-4.98665500569809,-4.71238898038469),
 .UNSPECIFIED.);
#119=B_SPLINE_CURVE_WITH_KNOTS('',3,(#814,#815,#816,#817,#818,#819,#820),
 .UNSPECIFIED.,.F.,.F.,(4,3,4),(-1.5707963267949,-0.946751913606754,0.),
 .UNSPECIFIED.);
#120=B_SPLINE_CURVE_WITH_KNOTS('',3,(#821,#822,#823,#824,#825,#826,#827,
#828),.UNSPECIFIED.,.F.,.F.,(4,1,1,1,1,4),(0.,0.997331001139617,1.99466200227923,
2.99199300341885,3.98932400455847,4.71238898038469),.UNSPECIFIED.);
#121=B_SPLINE_CURVE_WITH_KNOTS('',3,(#833,#834,#835,#836,#837,#838,#839,
#840,#841,#842,#843,#844,#845,#846,#847,#848,#849,#850,#851,#852,#853,#854),
 .UNSPECIFIED.,.F.,.F.,(4,3,3,3,3,3,3,4),(-17.2787595947439,-16.9546270193735,
-15.9572960182339,-14.9599650170943,-13.9626340159546,-12.965303014815,
-11.9679720136754,-10.9955742875643),.UNSPECIFIED.);
#122=B_SPLINE_CURVE_WITH_KNOTS('',3,(#855,#856,#857,#858,#859,#860,#861,
#862,#863,#864,#865),.UNSPECIFIED.,.F.,.F.,(4,1,1,1,1,1,1,1,4),(4.71238898038469,
4.98665500569809,5.9839860068377,6.98131700797732,7.97864800911694,8.97597901025655,
9.97331001139617,10.9706410125358,10.9955742875643),.UNSPECIFIED.);
#123=B_SPLINE_CURVE_WITH_KNOTS('',3,(#872,#873,#874,#875,#876,#877,#878),
 .UNSPECIFIED.,.F.,.F.,(4,1,1,1,4),(23.5619449019235,23.9359440273508,24.9332750284904,
25.93060602963,26.9279370307697),.UNSPECIFIED.);
#124=B_SPLINE_CURVE_WITH_KNOTS('',3,(#880,#881,#882,#883,#884,#885,#886,
#887),.UNSPECIFIED.,.F.,.F.,(4,2,2,4),(0.,0.0103747898621868,0.0307917712618198,
0.0683199675917527),.UNSPECIFIED.);
#125=B_SPLINE_CURVE_WITH_KNOTS('',3,(#889,#890,#891,#892,#893,#894),
 .UNSPECIFIED.,.F.,.F.,(4,2,4),(0.,0.00219750349768709,0.00439276232088393),
 .UNSPECIFIED.);
#126=B_SPLINE_CURVE_WITH_KNOTS('',3,(#896,#897,#898,#899,#900,#901,#902,
#903,#904,#905),.UNSPECIFIED.,.F.,.F.,(4,2,2,2,4),(0.,0.0226049597309368,
0.0538478076907174,0.0622531623619081,0.0686283926872131),.UNSPECIFIED.);
#127=B_SPLINE_CURVE_WITH_KNOTS('',3,(#907,#908,#909,#910,#911,#912,#913,
#914,#915,#916,#917,#918,#919),.UNSPECIFIED.,.F.,.F.,(4,3,3,3,4),(-26.9279370307697,
-25.93060602963,-24.9332750284904,-23.9359440273508,-23.5619449019235),
 .UNSPECIFIED.);
#128=B_SPLINE_CURVE_WITH_KNOTS('',3,(#922,#923,#924,#925,#926,#927,#928,
#929,#930,#931),.UNSPECIFIED.,.F.,.F.,(4,1,1,1,1,1,1,4),(17.2787595947439,
17.9519580205131,18.9492890216527,19.9466200227923,20.943951023932,21.9412820250716,
22.9386130262112,23.5619449019235),.UNSPECIFIED.);
#129=B_SPLINE_CURVE_WITH_KNOTS('',3,(#946,#947,#948,#949,#950,#951,#952,
#953,#954,#955,#956,#957,#958,#959,#960,#961,#962,#963,#964,#965,#966,#967),
 .UNSPECIFIED.,.F.,.F.,(4,3,3,3,3,3,3,4),(-23.5619449019235,-22.9386130262112,
-21.9412820250716,-20.943951023932,-19.9466200227923,-18.9492890216527,
-17.9519580205131,-17.2787595947439),.UNSPECIFIED.);
#130=B_SPLINE_CURVE_WITH_KNOTS('',3,(#968,#969,#970,#971,#972,#973,#974,
#975,#976,#977),.UNSPECIFIED.,.F.,.F.,(4,1,1,1,1,1,1,4),(10.9955742875643,
11.9679720136754,12.965303014815,13.9626340159546,14.9599650170943,15.9572960182339,
16.9546270193735,17.2787595947439),.UNSPECIFIED.);
#131=B_SPLINE_CURVE_WITH_KNOTS('',3,(#1047,#1048,#1049,#1050,#1051,#1052,
#1053,#1054,#1055,#1056,#1057,#1058,#1059,#1060,#1061,#1062,#1063,#1064,
#1065,#1066,#1067,#1068,#1069,#1070,#1071,#1072,#1073,#1074,#1075,#1076,
#1077,#1078,#1079,#1080,#1081,#1082,#1083,#1084,#1085,#1086,#1087,#1088,
#1089,#1090,#1091,#1092,#1093,#1094,#1095,#1096,#1097,#1098,#1099,#1100,
#1101,#1102,#1103,#1104,#1105,#1106,#1107,#1108,#1109,#1110,#1111,#1112,
#1113,#1114,#1115,#1116,#1117,#1118,#1119,#1120,#1121,#1122,#1123,#1124,
#1125,#1126,#1127,#1128,#1129,#1130,#1131),.UNSPECIFIED.,.F.,.F.,(4,3,3,
3,3,3,3,3,3,3,3,3,3,3,3,3,3,3,3,3,3,3,3,3,3,3,3,3,4),(0.,0.0255531437652467,
0.0494945083590145,0.0741175590110788,0.0854096884034913,0.0913158602397342,
0.116012466335248,0.141096927073996,0.167442423699379,0.175354102269452,
0.181304513762621,0.206712106522393,0.231788617210886,0.246478913575529,
0.260806212775334,0.269729606296409,0.27371552073964,0.298965543243736,
0.324515063798666,0.345303753697964,0.355496832422534,0.362161595260628,
0.366935563613222,0.394130597903019,0.414526873620367,0.41964009995743,
0.445678912738859,0.471215073470715,0.47571570077241),.UNSPECIFIED.);
#132=B_SPLINE_CURVE_WITH_KNOTS('',3,(#1173,#1174,#1175,#1176,#1177,#1178,
#1179,#1180,#1181,#1182,#1183,#1184,#1185,#1186,#1187,#1188,#1189,#1190,
#1191,#1192,#1193,#1194,#1195,#1196,#1197,#1198,#1199,#1200,#1201,#1202,
#1203,#1204,#1205,#1206,#1207,#1208,#1209,#1210,#1211,#1212,#1213,#1214,
#1215,#1216,#1217,#1218,#1219,#1220,#1221,#1222,#1223,#1224,#1225,#1226,
#1227,#1228,#1229,#1230,#1231,#1232,#1233,#1234,#1235,#1236,#1237,#1238,
#1239,#1240,#1241,#1242,#1243,#1244,#1245,#1246,#1247,#1248,#1249,#1250,
#1251,#1252,#1253,#1254,#1255,#1256,#1257,#1258,#1259,#1260,#1261,#1262,
#1263),.UNSPECIFIED.,.F.,.F.,(4,3,3,3,3,3,3,3,3,3,3,3,3,3,3,3,3,3,3,3,3,
3,3,3,3,3,3,3,3,3,4),(0.,0.0257643689925465,0.0312195113778835,0.0569048634684015,
0.0820771851453541,0.0896239279954124,0.0944934995368569,0.0985067260731823,
0.124201453384548,0.150022731805469,0.175530196182391,0.182294599895397,
0.18720062063736,0.191088045046743,0.21648458011609,0.241262822744014,0.258283436884022,
0.271924857583618,0.278379481465251,0.28245806330807,0.307350235304336,
0.332556804124295,0.357662499095628,0.367502094510773,0.373319221471429,
0.39912595812296,0.418481010611607,0.423655227650088,0.428490972744997,
0.452624481135768,0.476546168077551),.UNSPECIFIED.);
#133=B_SPLINE_CURVE_WITH_KNOTS('',3,(#1269,#1270,#1271,#1272,#1273,#1274,
#1275,#1276),.UNSPECIFIED.,.F.,.F.,(4,1,1,1,1,4),(21.9911485751286,22.9386130262112,
23.9359440273508,24.9332750284904,25.93060602963,26.9279370307697),
 .UNSPECIFIED.);
#134=B_SPLINE_CURVE_WITH_KNOTS('',3,(#1277,#1278,#1279,#1280,#1281,#1282,
#1283,#1284),.UNSPECIFIED.,.F.,.F.,(4,1,1,1,1,4),(21.9911485751286,22.9386130262112,
23.9359440273508,24.9332750284904,25.93060602963,26.9279370307697),
 .UNSPECIFIED.);
#135=LINE('',#606,#155);
#136=LINE('',#622,#156);
#137=LINE('',#656,#157);
#138=LINE('',#680,#158);
#139=LINE('',#704,#159);
#140=LINE('',#730,#160);
#141=LINE('',#740,#161);
#142=LINE('',#787,#162);
#143=LINE('',#832,#163);
#144=LINE('',#870,#164);
#145=LINE('',#921,#165);
#146=LINE('',#936,#166);
#147=LINE('',#941,#167);
#148=LINE('',#981,#168);
#149=LINE('',#994,#169);
#150=LINE('',#1007,#170);
#151=LINE('',#1018,#171);
#152=LINE('',#1132,#172);
#153=LINE('',#1264,#173);
#154=LINE('',#1529,#174);
#155=VECTOR('',#518,2.445);
#156=VECTOR('',#523,2.445);
#157=VECTOR('',#526,2.445);
#158=VECTOR('',#529,2.445);
#159=VECTOR('',#532,2.445);
#160=VECTOR('',#535,2.25);
#161=VECTOR('',#540,2.25);
#162=VECTOR('',#545,2.25);
#163=VECTOR('',#548,2.25);
#164=VECTOR('',#553,2.25);
#165=VECTOR('',#554,2.25);
#166=VECTOR('',#559,1.67452547452547);
#167=VECTOR('',#566,1.2);
#168=VECTOR('',#577,2.15);
#169=VECTOR('',#580,10.);
#170=VECTOR('',#583,10.);
#171=VECTOR('',#584,10.);
#172=VECTOR('',#585,10.);
#173=VECTOR('',#586,10.);
#174=VECTOR('',#599,2.725);
#175=VERTEX_POINT('',#604);
#176=VERTEX_POINT('',#605);
#177=VERTEX_POINT('',#607);
#178=VERTEX_POINT('',#613);
#179=VERTEX_POINT('',#620);
#180=VERTEX_POINT('',#621);
#181=VERTEX_POINT('',#623);
#182=VERTEX_POINT('',#638);
#183=VERTEX_POINT('',#654);
#184=VERTEX_POINT('',#655);
#185=VERTEX_POINT('',#678);
#186=VERTEX_POINT('',#679);
#187=VERTEX_POINT('',#702);
#188=VERTEX_POINT('',#703);
#189=VERTEX_POINT('',#728);
#190=VERTEX_POINT('',#729);
#191=VERTEX_POINT('',#731);
#192=VERTEX_POINT('',#738);
#193=VERTEX_POINT('',#739);
#194=VERTEX_POINT('',#741);
#195=VERTEX_POINT('',#763);
#196=VERTEX_POINT('',#785);
#197=VERTEX_POINT('',#786);
#198=VERTEX_POINT('',#813);
#199=VERTEX_POINT('',#830);
#200=VERTEX_POINT('',#831);
#201=VERTEX_POINT('',#867);
#202=VERTEX_POINT('',#869);
#203=VERTEX_POINT('',#871);
#204=VERTEX_POINT('',#879);
#205=VERTEX_POINT('',#888);
#206=VERTEX_POINT('',#895);
#207=VERTEX_POINT('',#906);
#208=VERTEX_POINT('',#920);
#209=VERTEX_POINT('',#933);
#210=VERTEX_POINT('',#935);
#211=VERTEX_POINT('',#939);
#212=VERTEX_POINT('',#943);
#213=VERTEX_POINT('',#979);
#214=VERTEX_POINT('',#992);
#215=VERTEX_POINT('',#1005);
#216=VERTEX_POINT('',#1266);
#217=VERTEX_POINT('',#1527);
#218=EDGE_CURVE('',#175,#176,#135,.T.);
#219=EDGE_CURVE('',#175,#177,#102,.T.);
#220=EDGE_CURVE('',#178,#177,#89,.T.);
#221=EDGE_CURVE('',#176,#178,#103,.T.);
#222=EDGE_CURVE('',#179,#180,#136,.T.);
#223=EDGE_CURVE('',#181,#179,#104,.T.);
#224=EDGE_CURVE('',#181,#175,#105,.T.);
#225=EDGE_CURVE('',#182,#176,#106,.T.);
#226=EDGE_CURVE('',#182,#180,#107,.T.);
#227=EDGE_CURVE('',#183,#184,#137,.T.);
#228=EDGE_CURVE('',#179,#183,#108,.T.);
#229=EDGE_CURVE('',#180,#184,#109,.T.);
#230=EDGE_CURVE('',#185,#186,#138,.T.);
#231=EDGE_CURVE('',#183,#185,#110,.T.);
#232=EDGE_CURVE('',#184,#186,#111,.T.);
#233=EDGE_CURVE('',#187,#188,#139,.T.);
#234=EDGE_CURVE('',#185,#187,#112,.T.);
#235=EDGE_CURVE('',#186,#188,#113,.T.);
#236=EDGE_CURVE('',#189,#190,#140,.T.);
#237=EDGE_CURVE('',#189,#191,#114,.T.);
#238=EDGE_CURVE('',#190,#191,#90,.T.);
#239=EDGE_CURVE('',#192,#193,#141,.T.);
#240=EDGE_CURVE('',#192,#194,#115,.T.);
#241=EDGE_CURVE('',#194,#189,#116,.T.);
#242=EDGE_CURVE('',#195,#190,#91,.T.);
#243=EDGE_CURVE('',#195,#193,#117,.T.);
#244=EDGE_CURVE('',#196,#197,#142,.T.);
#245=EDGE_CURVE('',#196,#192,#118,.T.);
#246=EDGE_CURVE('',#193,#198,#119,.T.);
#247=EDGE_CURVE('',#198,#197,#120,.T.);
#248=EDGE_CURVE('',#199,#200,#143,.T.);
#249=EDGE_CURVE('',#199,#196,#121,.T.);
#250=EDGE_CURVE('',#197,#200,#122,.T.);
#251=EDGE_CURVE('',#201,#201,#92,.T.);
#252=EDGE_CURVE('',#201,#202,#144,.T.);
#253=EDGE_CURVE('',#202,#203,#123,.T.);
#254=EDGE_CURVE('',#203,#204,#124,.T.);
#255=EDGE_CURVE('',#204,#205,#125,.T.);
#256=EDGE_CURVE('',#205,#206,#126,.T.);
#257=EDGE_CURVE('',#206,#207,#127,.T.);
#258=EDGE_CURVE('',#207,#208,#145,.T.);
#259=EDGE_CURVE('',#208,#202,#128,.T.);
#260=EDGE_CURVE('',#209,#209,#93,.T.);
#261=EDGE_CURVE('',#209,#210,#146,.T.);
#262=EDGE_CURVE('',#210,#210,#94,.T.);
#263=EDGE_CURVE('',#211,#211,#95,.T.);
#264=EDGE_CURVE('',#211,#209,#147,.T.);
#265=EDGE_CURVE('',#212,#212,#96,.T.);
#266=EDGE_CURVE('',#207,#199,#129,.T.);
#267=EDGE_CURVE('',#200,#208,#130,.T.);
#268=EDGE_CURVE('',#213,#213,#97,.T.);
#269=EDGE_CURVE('',#213,#212,#148,.T.);
#270=EDGE_CURVE('',#214,#205,#98,.T.);
#271=EDGE_CURVE('',#214,#206,#149,.T.);
#272=EDGE_CURVE('',#215,#204,#99,.T.);
#273=EDGE_CURVE('',#215,#214,#150,.T.);
#274=EDGE_CURVE('',#203,#215,#151,.T.);
#275=EDGE_CURVE('',#191,#178,#131,.T.);
#276=EDGE_CURVE('',#194,#182,#152,.T.);
#277=EDGE_CURVE('',#177,#195,#132,.T.);
#278=EDGE_CURVE('',#181,#198,#153,.T.);
#279=EDGE_CURVE('',#216,#216,#100,.T.);
#280=EDGE_CURVE('',#188,#214,#133,.T.);
#281=EDGE_CURVE('',#187,#215,#134,.T.);
#282=EDGE_CURVE('',#217,#217,#101,.T.);
#283=EDGE_CURVE('',#217,#216,#154,.T.);
#284=ORIENTED_EDGE('',*,*,#218,.F.);
#285=ORIENTED_EDGE('',*,*,#219,.T.);
#286=ORIENTED_EDGE('',*,*,#220,.F.);
#287=ORIENTED_EDGE('',*,*,#221,.F.);
#288=ORIENTED_EDGE('',*,*,#222,.F.);
#289=ORIENTED_EDGE('',*,*,#223,.F.);
#290=ORIENTED_EDGE('',*,*,#224,.T.);
#291=ORIENTED_EDGE('',*,*,#218,.T.);
#292=ORIENTED_EDGE('',*,*,#225,.F.);
#293=ORIENTED_EDGE('',*,*,#226,.T.);
#294=ORIENTED_EDGE('',*,*,#227,.F.);
#295=ORIENTED_EDGE('',*,*,#228,.F.);
#296=ORIENTED_EDGE('',*,*,#222,.T.);
#297=ORIENTED_EDGE('',*,*,#229,.T.);
#298=ORIENTED_EDGE('',*,*,#230,.F.);
#299=ORIENTED_EDGE('',*,*,#231,.F.);
#300=ORIENTED_EDGE('',*,*,#227,.T.);
#301=ORIENTED_EDGE('',*,*,#232,.T.);
#302=ORIENTED_EDGE('',*,*,#233,.F.);
#303=ORIENTED_EDGE('',*,*,#234,.F.);
#304=ORIENTED_EDGE('',*,*,#230,.T.);
#305=ORIENTED_EDGE('',*,*,#235,.T.);
#306=ORIENTED_EDGE('',*,*,#236,.F.);
#307=ORIENTED_EDGE('',*,*,#237,.T.);
#308=ORIENTED_EDGE('',*,*,#238,.F.);
#309=ORIENTED_EDGE('',*,*,#239,.F.);
#310=ORIENTED_EDGE('',*,*,#240,.T.);
#311=ORIENTED_EDGE('',*,*,#241,.T.);
#312=ORIENTED_EDGE('',*,*,#236,.T.);
#313=ORIENTED_EDGE('',*,*,#242,.F.);
#314=ORIENTED_EDGE('',*,*,#243,.T.);
#315=ORIENTED_EDGE('',*,*,#244,.F.);
#316=ORIENTED_EDGE('',*,*,#245,.T.);
#317=ORIENTED_EDGE('',*,*,#239,.T.);
#318=ORIENTED_EDGE('',*,*,#246,.T.);
#319=ORIENTED_EDGE('',*,*,#247,.T.);
#320=ORIENTED_EDGE('',*,*,#248,.F.);
#321=ORIENTED_EDGE('',*,*,#249,.T.);
#322=ORIENTED_EDGE('',*,*,#244,.T.);
#323=ORIENTED_EDGE('',*,*,#250,.T.);
#324=ORIENTED_EDGE('',*,*,#251,.F.);
#325=ORIENTED_EDGE('',*,*,#252,.T.);
#326=ORIENTED_EDGE('',*,*,#253,.T.);
#327=ORIENTED_EDGE('',*,*,#254,.T.);
#328=ORIENTED_EDGE('',*,*,#255,.T.);
#329=ORIENTED_EDGE('',*,*,#256,.T.);
#330=ORIENTED_EDGE('',*,*,#257,.T.);
#331=ORIENTED_EDGE('',*,*,#258,.T.);
#332=ORIENTED_EDGE('',*,*,#259,.T.);
#333=ORIENTED_EDGE('',*,*,#252,.F.);
#334=ORIENTED_EDGE('',*,*,#260,.F.);
#335=ORIENTED_EDGE('',*,*,#261,.T.);
#336=ORIENTED_EDGE('',*,*,#262,.F.);
#337=ORIENTED_EDGE('',*,*,#261,.F.);
#338=ORIENTED_EDGE('',*,*,#263,.F.);
#339=ORIENTED_EDGE('',*,*,#264,.T.);
#340=ORIENTED_EDGE('',*,*,#260,.T.);
#341=ORIENTED_EDGE('',*,*,#264,.F.);
#342=ORIENTED_EDGE('',*,*,#265,.T.);
#343=ORIENTED_EDGE('',*,*,#263,.T.);
#344=ORIENTED_EDGE('',*,*,#258,.F.);
#345=ORIENTED_EDGE('',*,*,#266,.T.);
#346=ORIENTED_EDGE('',*,*,#248,.T.);
#347=ORIENTED_EDGE('',*,*,#267,.T.);
#348=ORIENTED_EDGE('',*,*,#268,.F.);
#349=ORIENTED_EDGE('',*,*,#269,.T.);
#350=ORIENTED_EDGE('',*,*,#265,.F.);
#351=ORIENTED_EDGE('',*,*,#269,.F.);
#352=ORIENTED_EDGE('',*,*,#256,.F.);
#353=ORIENTED_EDGE('',*,*,#270,.F.);
#354=ORIENTED_EDGE('',*,*,#271,.T.);
#355=ORIENTED_EDGE('',*,*,#255,.F.);
#356=ORIENTED_EDGE('',*,*,#272,.F.);
#357=ORIENTED_EDGE('',*,*,#273,.T.);
#358=ORIENTED_EDGE('',*,*,#270,.T.);
#359=ORIENTED_EDGE('',*,*,#254,.F.);
#360=ORIENTED_EDGE('',*,*,#274,.T.);
#361=ORIENTED_EDGE('',*,*,#272,.T.);
#362=ORIENTED_EDGE('',*,*,#275,.F.);
#363=ORIENTED_EDGE('',*,*,#237,.F.);
#364=ORIENTED_EDGE('',*,*,#241,.F.);
#365=ORIENTED_EDGE('',*,*,#276,.T.);
#366=ORIENTED_EDGE('',*,*,#225,.T.);
#367=ORIENTED_EDGE('',*,*,#221,.T.);
#368=ORIENTED_EDGE('',*,*,#277,.F.);
#369=ORIENTED_EDGE('',*,*,#219,.F.);
#370=ORIENTED_EDGE('',*,*,#224,.F.);
#371=ORIENTED_EDGE('',*,*,#278,.T.);
#372=ORIENTED_EDGE('',*,*,#246,.F.);
#373=ORIENTED_EDGE('',*,*,#243,.F.);
#374=ORIENTED_EDGE('',*,*,#279,.F.);
#375=ORIENTED_EDGE('',*,*,#275,.T.);
#376=ORIENTED_EDGE('',*,*,#220,.T.);
#377=ORIENTED_EDGE('',*,*,#277,.T.);
#378=ORIENTED_EDGE('',*,*,#242,.T.);
#379=ORIENTED_EDGE('',*,*,#238,.T.);
#380=ORIENTED_EDGE('',*,*,#233,.T.);
#381=ORIENTED_EDGE('',*,*,#280,.T.);
#382=ORIENTED_EDGE('',*,*,#273,.F.);
#383=ORIENTED_EDGE('',*,*,#281,.F.);
#384=ORIENTED_EDGE('',*,*,#278,.F.);
#385=ORIENTED_EDGE('',*,*,#223,.T.);
#386=ORIENTED_EDGE('',*,*,#228,.T.);
#387=ORIENTED_EDGE('',*,*,#231,.T.);
#388=ORIENTED_EDGE('',*,*,#234,.T.);
#389=ORIENTED_EDGE('',*,*,#281,.T.);
#390=ORIENTED_EDGE('',*,*,#274,.F.);
#391=ORIENTED_EDGE('',*,*,#253,.F.);
#392=ORIENTED_EDGE('',*,*,#259,.F.);
#393=ORIENTED_EDGE('',*,*,#267,.F.);
#394=ORIENTED_EDGE('',*,*,#250,.F.);
#395=ORIENTED_EDGE('',*,*,#247,.F.);
#396=ORIENTED_EDGE('',*,*,#276,.F.);
#397=ORIENTED_EDGE('',*,*,#240,.F.);
#398=ORIENTED_EDGE('',*,*,#245,.F.);
#399=ORIENTED_EDGE('',*,*,#249,.F.);
#400=ORIENTED_EDGE('',*,*,#266,.F.);
#401=ORIENTED_EDGE('',*,*,#257,.F.);
#402=ORIENTED_EDGE('',*,*,#271,.F.);
#403=ORIENTED_EDGE('',*,*,#280,.F.);
#404=ORIENTED_EDGE('',*,*,#235,.F.);
#405=ORIENTED_EDGE('',*,*,#232,.F.);
#406=ORIENTED_EDGE('',*,*,#229,.F.);
#407=ORIENTED_EDGE('',*,*,#226,.F.);
#408=ORIENTED_EDGE('',*,*,#251,.T.);
#409=ORIENTED_EDGE('',*,*,#262,.T.);
#410=ORIENTED_EDGE('',*,*,#282,.F.);
#411=ORIENTED_EDGE('',*,*,#283,.T.);
#412=ORIENTED_EDGE('',*,*,#279,.T.);
#413=ORIENTED_EDGE('',*,*,#283,.F.);
#414=ORIENTED_EDGE('',*,*,#282,.T.);
#415=ORIENTED_EDGE('',*,*,#268,.T.);
#416=CYLINDRICAL_SURFACE('',#481,2.445);
#417=CYLINDRICAL_SURFACE('',#483,2.445);
#418=CYLINDRICAL_SURFACE('',#484,2.445);
#419=CYLINDRICAL_SURFACE('',#485,2.445);
#420=CYLINDRICAL_SURFACE('',#486,2.445);
#421=CYLINDRICAL_SURFACE('',#487,2.25);
#422=CYLINDRICAL_SURFACE('',#489,2.25);
#423=CYLINDRICAL_SURFACE('',#491,2.25);
#424=CYLINDRICAL_SURFACE('',#492,2.25);
#425=CYLINDRICAL_SURFACE('',#493,2.25);
#426=CYLINDRICAL_SURFACE('',#498,1.2);
#427=CYLINDRICAL_SURFACE('',#502,2.25);
#428=CYLINDRICAL_SURFACE('',#503,2.15);
#429=CYLINDRICAL_SURFACE('',#509,2.445);
#430=CYLINDRICAL_SURFACE('',#511,2.725);
#431=ADVANCED_FACE('',(#31),#416,.T.);
#432=ADVANCED_FACE('',(#32),#417,.T.);
#433=ADVANCED_FACE('',(#33),#418,.T.);
#434=ADVANCED_FACE('',(#34),#419,.T.);
#435=ADVANCED_FACE('',(#35),#420,.T.);
#436=ADVANCED_FACE('',(#36),#421,.T.);
#437=ADVANCED_FACE('',(#37),#422,.T.);
#438=ADVANCED_FACE('',(#38),#423,.T.);
#439=ADVANCED_FACE('',(#39),#424,.T.);
#440=ADVANCED_FACE('',(#40),#425,.T.);
#441=ADVANCED_FACE('',(#41),#30,.F.);
#442=ADVANCED_FACE('',(#42),#426,.F.);
#443=ADVANCED_FACE('',(#43,#22),#26,.F.);
#444=ADVANCED_FACE('',(#44),#427,.T.);
#445=ADVANCED_FACE('',(#45),#428,.F.);
#446=ADVANCED_FACE('',(#46),#19,.T.);
#447=ADVANCED_FACE('',(#47),#20,.T.);
#448=ADVANCED_FACE('',(#48),#21,.T.);
#449=ADVANCED_FACE('',(#49),#15,.T.);
#450=ADVANCED_FACE('',(#50),#16,.T.);
#451=ADVANCED_FACE('',(#51,#23),#27,.F.);
#452=ADVANCED_FACE('',(#52),#429,.T.);
#453=ADVANCED_FACE('',(#53),#17,.T.);
#454=ADVANCED_FACE('',(#54),#18,.T.);
#455=ADVANCED_FACE('',(#55,#24),#28,.F.);
#456=ADVANCED_FACE('',(#56),#430,.T.);
#457=ADVANCED_FACE('',(#57,#25),#29,.T.);
#458=CLOSED_SHELL('',(#431,#432,#433,#434,#435,#436,#437,#438,#439,#440,
#441,#442,#443,#444,#445,#446,#447,#448,#449,#450,#451,#452,#453,#454,#455,
#456,#457));
#459=DERIVED_UNIT_ELEMENT(#462,1.);
#460=DERIVED_UNIT_ELEMENT(#1536,-3.);
#461=DIMENSIONAL_EXPONENTS(0.,1.,0.,0.,0.,0.,0.);
#462=(
CONVERSION_BASED_UNIT('gram',#464)
MASS_UNIT()
NAMED_UNIT(#461)
);
#463=(
MASS_UNIT()
NAMED_UNIT(*)
SI_UNIT(.KILO.,.GRAM.)
);
#464=MASS_MEASURE_WITH_UNIT(MASS_MEASURE(0.001),#463);
#465=DERIVED_UNIT((#459,#460));
#466=MEASURE_REPRESENTATION_ITEM('density measure',
POSITIVE_RATIO_MEASURE(1.),#465);
#467=PROPERTY_DEFINITION_REPRESENTATION(#472,#469);
#468=PROPERTY_DEFINITION_REPRESENTATION(#473,#470);
#469=REPRESENTATION('material name',(#471),#1533);
#470=REPRESENTATION('density',(#466),#1533);
#471=DESCRIPTIVE_REPRESENTATION_ITEM('Generic','Generic');
#472=PROPERTY_DEFINITION('material property','material name',#1543);
#473=PROPERTY_DEFINITION('material property','density of part',#1543);
#474=DATE_TIME_ROLE('creation_date');
#475=APPLIED_DATE_AND_TIME_ASSIGNMENT(#476,#474,(#1543));
#476=DATE_AND_TIME(#477,#478);
#477=CALENDAR_DATE(2024,23,4);
#478=LOCAL_TIME(0,0,0.,#479);
#479=COORDINATED_UNIVERSAL_TIME_OFFSET(0,0,.BEHIND.);
#480=AXIS2_PLACEMENT_3D('',#602,#514,#515);
#481=AXIS2_PLACEMENT_3D('',#603,#516,#517);
#482=AXIS2_PLACEMENT_3D('',#614,#519,#520);
#483=AXIS2_PLACEMENT_3D('',#619,#521,#522);
#484=AXIS2_PLACEMENT_3D('',#653,#524,#525);
#485=AXIS2_PLACEMENT_3D('',#677,#527,#528);
#486=AXIS2_PLACEMENT_3D('',#701,#530,#531);
#487=AXIS2_PLACEMENT_3D('',#727,#533,#534);
#488=AXIS2_PLACEMENT_3D('',#736,#536,#537);
#489=AXIS2_PLACEMENT_3D('',#737,#538,#539);
#490=AXIS2_PLACEMENT_3D('',#764,#541,#542);
#491=AXIS2_PLACEMENT_3D('',#784,#543,#544);
#492=AXIS2_PLACEMENT_3D('',#829,#546,#547);
#493=AXIS2_PLACEMENT_3D('',#866,#549,#550);
#494=AXIS2_PLACEMENT_3D('',#868,#551,#552);
#495=AXIS2_PLACEMENT_3D('',#932,#555,#556);
#496=AXIS2_PLACEMENT_3D('',#934,#557,#558);
#497=AXIS2_PLACEMENT_3D('',#937,#560,#561);
#498=AXIS2_PLACEMENT_3D('',#938,#562,#563);
#499=AXIS2_PLACEMENT_3D('',#940,#564,#565);
#500=AXIS2_PLACEMENT_3D('',#942,#567,#568);
#501=AXIS2_PLACEMENT_3D('',#944,#569,#570);
#502=AXIS2_PLACEMENT_3D('',#945,#571,#572);
#503=AXIS2_PLACEMENT_3D('',#978,#573,#574);
#504=AXIS2_PLACEMENT_3D('',#980,#575,#576);
#505=AXIS2_PLACEMENT_3D('',#993,#578,#579);
#506=AXIS2_PLACEMENT_3D('',#1006,#581,#582);
#507=AXIS2_PLACEMENT_3D('',#1265,#587,#588);
#508=AXIS2_PLACEMENT_3D('',#1267,#589,#590);
#509=AXIS2_PLACEMENT_3D('',#1268,#591,#592);
#510=AXIS2_PLACEMENT_3D('',#1525,#593,#594);
#511=AXIS2_PLACEMENT_3D('',#1526,#595,#596);
#512=AXIS2_PLACEMENT_3D('',#1528,#597,#598);
#513=AXIS2_PLACEMENT_3D('',#1530,#600,#601);
#514=DIRECTION('axis',(0.,0.,1.));
#515=DIRECTION('refdir',(1.,0.,0.));
#516=DIRECTION('center_axis',(0.,-1.,-1.02798428206033E-16));
#517=DIRECTION('ref_axis',(-0.668391766368666,7.99310974231282E-17,-0.743809415543104));
#518=DIRECTION('',(-7.46395803303641E-31,1.,6.19758268619218E-15));
#519=DIRECTION('center_axis',(0.,1.,0.));
#520=DIRECTION('ref_axis',(0.,-9.9329769585584E-17,1.));
#521=DIRECTION('center_axis',(0.,-1.,-1.02798428206033E-16));
#522=DIRECTION('ref_axis',(0.,-9.9329769585584E-17,1.));
#523=DIRECTION('',(-7.46395803303641E-31,1.,6.19758268619218E-15));
#524=DIRECTION('center_axis',(0.,-1.,-1.02798428206033E-16));
#525=DIRECTION('ref_axis',(0.,-9.9329769585584E-17,1.));
#526=DIRECTION('',(-7.46395803303641E-31,1.,6.19758268619218E-15));
#527=DIRECTION('center_axis',(0.,-1.,-1.02798428206033E-16));
#528=DIRECTION('ref_axis',(0.,-9.9329769585584E-17,1.));
#529=DIRECTION('',(-7.46395803303641E-31,1.,6.19758268619218E-15));
#530=DIRECTION('center_axis',(0.,-1.,-1.02798428206033E-16));
#531=DIRECTION('ref_axis',(0.,-9.9329769585584E-17,1.));
#532=DIRECTION('',(-7.46395803303641E-31,1.,6.19758268619218E-15));
#533=DIRECTION('center_axis',(0.,-1.,0.));
#534=DIRECTION('ref_axis',(-1.,0.,0.));
#535=DIRECTION('',(0.,1.,0.));
#536=DIRECTION('center_axis',(0.,1.,0.));
#537=DIRECTION('ref_axis',(-1.,0.,0.));
#538=DIRECTION('center_axis',(0.,-1.,0.));
#539=DIRECTION('ref_axis',(-1.,0.,0.));
#540=DIRECTION('',(0.,1.,0.));
#541=DIRECTION('center_axis',(0.,1.,0.));
#542=DIRECTION('ref_axis',(-1.,0.,0.));
#543=DIRECTION('center_axis',(0.,-1.,0.));
#544=DIRECTION('ref_axis',(-1.,0.,0.));
#545=DIRECTION('',(0.,1.,0.));
#546=DIRECTION('center_axis',(0.,-1.,0.));
#547=DIRECTION('ref_axis',(-1.,0.,0.));
#548=DIRECTION('',(0.,1.,0.));
#549=DIRECTION('center_axis',(0.,-1.,0.));
#550=DIRECTION('ref_axis',(-1.,0.,0.));
#551=DIRECTION('center_axis',(0.,-1.,0.));
#552=DIRECTION('ref_axis',(-1.,0.,0.));
#553=DIRECTION('',(0.,1.,0.));
#554=DIRECTION('',(0.,1.,0.));
#555=DIRECTION('center_axis',(0.,-1.,0.));
#556=DIRECTION('ref_axis',(-1.,0.,0.));
#557=DIRECTION('center_axis',(0.,-1.,0.));
#558=DIRECTION('ref_axis',(-1.,0.,0.));
#559=DIRECTION('',(0.994494548961498,-0.104788320369523,1.21790456615519E-16));
#560=DIRECTION('center_axis',(0.,1.,0.));
#561=DIRECTION('ref_axis',(1.,0.,0.));
#562=DIRECTION('center_axis',(0.,1.,0.));
#563=DIRECTION('ref_axis',(-1.,0.,0.));
#564=DIRECTION('center_axis',(0.,-1.,0.));
#565=DIRECTION('ref_axis',(-1.,0.,0.));
#566=DIRECTION('',(0.,-1.,0.));
#567=DIRECTION('center_axis',(0.,-1.,0.));
#568=DIRECTION('ref_axis',(0.,0.,-1.));
#569=DIRECTION('center_axis',(0.,1.,0.));
#570=DIRECTION('ref_axis',(1.,0.,0.));
#571=DIRECTION('center_axis',(0.,-1.,0.));
#572=DIRECTION('ref_axis',(-1.,0.,0.));
#573=DIRECTION('center_axis',(0.,1.,0.));
#574=DIRECTION('ref_axis',(1.,0.,0.));
#575=DIRECTION('center_axis',(0.,-1.,0.));
#576=DIRECTION('ref_axis',(1.,0.,0.));
#577=DIRECTION('',(0.,-1.,0.));
#578=DIRECTION('center_axis',(0.0115105238783487,-0.999639320709882,0.0242638894394895));
#579=DIRECTION('ref_axis',(-0.963559992078887,-0.0175738005793936,-0.266914411746782));
#580=DIRECTION('',(0.844312338807982,0.500000000000002,0.19270878168001));
#581=DIRECTION('center_axis',(0.0115105238783487,-0.999639320709882,0.0242638894394895));
#582=DIRECTION('ref_axis',(-0.963320817721326,-0.017591938725095,-0.267775140438035));
#583=DIRECTION('',(6.25217218964567E-15,1.,1.52981593125625E-15));
#584=DIRECTION('',(-0.844312338807984,0.499999999999999,-0.19270878168001));
#585=DIRECTION('',(0.,-0.500000000000002,0.866025403784438));
#586=DIRECTION('',(0.,-0.499999999999999,-0.866025403784439));
#587=DIRECTION('center_axis',(0.,1.,0.));
#588=DIRECTION('ref_axis',(0.,0.,1.));
#589=DIRECTION('center_axis',(0.,1.,0.));
#590=DIRECTION('ref_axis',(-1.,0.,0.));
#591=DIRECTION('center_axis',(0.,-1.,-1.02798428206033E-16));
#592=DIRECTION('ref_axis',(0.623612875161005,-7.68922978423739E-17,0.781733318935188));
#593=DIRECTION('center_axis',(0.,1.,0.));
#594=DIRECTION('ref_axis',(0.,0.,1.));
#595=DIRECTION('center_axis',(0.,1.,0.));
#596=DIRECTION('ref_axis',(-1.,0.,0.));
#597=DIRECTION('center_axis',(0.,1.,0.));
#598=DIRECTION('ref_axis',(-1.,0.,0.));
#599=DIRECTION('',(0.,-1.,0.));
#600=DIRECTION('center_axis',(0.,1.,0.));
#601=DIRECTION('ref_axis',(0.,0.,1.));
#602=CARTESIAN_POINT('',(0.,0.,0.));
#603=CARTESIAN_POINT('Origin',(0.,-0.256583302491977,-2.63763602000883E-17));
#604=CARTESIAN_POINT('',(0.00139205604777065,-0.0815833024919764,-2.44327566474693));
#605=CARTESIAN_POINT('',(0.00241982725777707,-0.0375833024919771,-2.44342986321501));
#606=CARTESIAN_POINT('',(2.99426142391528E-16,-0.256583302491977,-2.445));
#607=CARTESIAN_POINT('',(-2.43364414526681,3.56811004779941E-16,-0.258240168278617));
#608=CARTESIAN_POINT('Ctrl Pts',(0.00139205604777065,-0.0815833024919764,
-2.44327566474694));
#609=CARTESIAN_POINT('Ctrl Pts',(-0.5252009041286,-0.0695991872569376,-2.43987360217899));
#610=CARTESIAN_POINT('Ctrl Pts',(-1.72441942856008,-0.0424047530929454,
-2.0564238325539));
#611=CARTESIAN_POINT('Ctrl Pts',(-2.35854797838619,-0.0152103189289533,
-0.920237412575336));
#612=CARTESIAN_POINT('Ctrl Pts',(-2.43364414526681,5.17706537361828E-17,
-0.258240168278616));
#613=CARTESIAN_POINT('',(-1.52728951549091,2.08166817117217E-16,-1.90929613624276));
#614=CARTESIAN_POINT('Origin',(0.,0.,0.));
#615=CARTESIAN_POINT('Ctrl Pts',(0.0024198272577771,-0.0375833024919771,
-2.44342986321501));
#616=CARTESIAN_POINT('Ctrl Pts',(-0.546616968030471,-0.0250555349946513,
-2.43915375900705));
#617=CARTESIAN_POINT('Ctrl Pts',(-1.09789271666413,-0.0125277674973255,
-2.25278042680654));
#618=CARTESIAN_POINT('Ctrl Pts',(-1.52728951549091,2.42861286636753E-16,
-1.90929613624276));
#619=CARTESIAN_POINT('Origin',(0.,-0.256583302491977,-2.63763602000883E-17));
#620=CARTESIAN_POINT('',(-0.00163366942302265,-0.431583302491976,-2.44676743689456));
#621=CARTESIAN_POINT('',(-0.00163363775209972,-0.387583302491977,-2.44676722287373));
#622=CARTESIAN_POINT('',(2.99426142391528E-16,-0.256583302491977,-2.445));
#623=CARTESIAN_POINT('',(0.,-0.256583302491977,2.445));
#624=CARTESIAN_POINT('Ctrl Pts',(0.,-0.256583302491977,2.445));
#625=CARTESIAN_POINT('Ctrl Pts',(-0.812824765928788,-0.275101821010495,
2.445));
#626=CARTESIAN_POINT('Ctrl Pts',(-2.42443364452077,-0.312138858047532,1.57069718400036));
#627=CARTESIAN_POINT('Ctrl Pts',(-2.6353664647603,-0.367694413603088,-1.18988453908256));
#628=CARTESIAN_POINT('Ctrl Pts',(-1.05480158600212,-0.407509228417902,-2.38438450595404));
#629=CARTESIAN_POINT('Ctrl Pts',(-0.123269184577498,-0.428805524714199,
-2.44780287286307));
#630=CARTESIAN_POINT('Ctrl Pts',(-0.00163366942302257,-0.431583302491976,
-2.44676743689456));
#631=CARTESIAN_POINT('Ctrl Pts',(0.,-0.256583302491977,2.445));
#632=CARTESIAN_POINT('Ctrl Pts',(0.771602809589505,-0.239003940349884,2.445));
#633=CARTESIAN_POINT('Ctrl Pts',(2.30399508046019,-0.203845216065698,1.66270752134571));
#634=CARTESIAN_POINT('Ctrl Pts',(2.69655210491506,-0.151107129639418,-0.902216715464163));
#635=CARTESIAN_POINT('Ctrl Pts',(1.26386675260029,-0.110353158448178,-2.30194972951772));
#636=CARTESIAN_POINT('Ctrl Pts',(0.247252311387165,-0.0871785493990306,
-2.44486404901123));
#637=CARTESIAN_POINT('Ctrl Pts',(0.00139205604777065,-0.0815833024919764,
-2.44327566474694));
#638=CARTESIAN_POINT('',(0.,-0.212583302491977,2.445));
#639=CARTESIAN_POINT('Ctrl Pts',(0.,-0.212583302491978,2.445));
#640=CARTESIAN_POINT('Ctrl Pts',(0.777568378897846,-0.194868027284313,2.445));
#641=CARTESIAN_POINT('Ctrl Pts',(2.32084493224649,-0.159437476868983,1.64986788272218));
#642=CARTESIAN_POINT('Ctrl Pts',(2.69099703739596,-0.106291651245989,-0.943879661105993));
#643=CARTESIAN_POINT('Ctrl Pts',(1.23179847000413,-0.0656735931203198,-2.31516912911096));
#644=CARTESIAN_POINT('Ctrl Pts',(0.229765410533135,-0.042770810202316,-2.44520051577171));
#645=CARTESIAN_POINT('Ctrl Pts',(0.0024198272577771,-0.0375833024919771,
-2.44342986321501));
#646=CARTESIAN_POINT('Ctrl Pts',(0.,-0.212583302491978,2.445));
#647=CARTESIAN_POINT('Ctrl Pts',(-0.812824765928788,-0.231101821010496,
2.445));
#648=CARTESIAN_POINT('Ctrl Pts',(-2.42443352243936,-0.268138858047533,1.57069844288661));
#649=CARTESIAN_POINT('Ctrl Pts',(-2.6353664736146,-0.323694413603088,-1.18988528554676));
#650=CARTESIAN_POINT('Ctrl Pts',(-1.05480151360066,-0.363509228417903,-2.38438433355722));
#651=CARTESIAN_POINT('Ctrl Pts',(-0.123269147384202,-0.384805524714199,
-2.44780265845123));
#652=CARTESIAN_POINT('Ctrl Pts',(-0.00163363775209957,-0.387583302491977,
-2.44676722287373));
#653=CARTESIAN_POINT('Origin',(0.,-0.256583302491977,-2.63763602000883E-17));
#654=CARTESIAN_POINT('',(-0.000655849534976145,-0.781583302491976,-2.44115695796346));
#655=CARTESIAN_POINT('',(-0.000655847491123907,-0.737583302491977,-2.44115688934135));
#656=CARTESIAN_POINT('',(2.99426142391528E-16,-0.256583302491977,-2.445));
#657=CARTESIAN_POINT('Ctrl Pts',(-0.00163366942302257,-0.431583302491976,
-2.44676743689456));
#658=CARTESIAN_POINT('Ctrl Pts',(0.687634249785674,-0.447324043232717,-2.4408999664063));
#659=CARTESIAN_POINT('Ctrl Pts',(2.19698123742297,-0.481583302491976,-1.77764596379037));
#660=CARTESIAN_POINT('Ctrl Pts',(2.78183422946872,-0.534361080269754,0.782827733607438));
#661=CARTESIAN_POINT('Ctrl Pts',(0.851626411662806,-0.589916635825311,2.76114910657785));
#662=CARTESIAN_POINT('Ctrl Pts',(-1.85736297684987,-0.645472191380865,2.21364050421892));
#663=CARTESIAN_POINT('Ctrl Pts',(-2.86723496416194,-0.701027746936421,-0.359336017548079));
#664=CARTESIAN_POINT('Ctrl Pts',(-1.54955442598046,-0.746398117306791,-2.19203145147265));
#665=CARTESIAN_POINT('Ctrl Pts',(-0.367771405897658,-0.773249969158643,
-2.44204247961315));
#666=CARTESIAN_POINT('Ctrl Pts',(-0.000655849534975973,-0.781583302491976,
-2.44115695796346));
#667=CARTESIAN_POINT('Ctrl Pts',(-0.00163363775209957,-0.387583302491977,
-2.44676722287373));
#668=CARTESIAN_POINT('Ctrl Pts',(0.687634250163144,-0.403324043232718,-2.44089975460122));
#669=CARTESIAN_POINT('Ctrl Pts',(2.19698110469417,-0.437583302491977,-1.77764616714189));
#670=CARTESIAN_POINT('Ctrl Pts',(2.78183421611015,-0.490361080269755,0.78282787277267));
#671=CARTESIAN_POINT('Ctrl Pts',(0.851626347672371,-0.545916635825311,2.76114894006629));
#672=CARTESIAN_POINT('Ctrl Pts',(-1.85736290074741,-0.601472191380866,2.21364049896642));
#673=CARTESIAN_POINT('Ctrl Pts',(-2.8672349045379,-0.657027746936422,-0.359336038666919));
#674=CARTESIAN_POINT('Ctrl Pts',(-1.54955437952386,-0.702398117306792,-2.19203138452384));
#675=CARTESIAN_POINT('Ctrl Pts',(-0.367771393020863,-0.729249969158643,
-2.44204240922397));
#676=CARTESIAN_POINT('Ctrl Pts',(-0.000655847491123802,-0.737583302491977,
-2.44115688934135));
#677=CARTESIAN_POINT('Origin',(0.,-0.256583302491977,-2.63763602000883E-17));
#678=CARTESIAN_POINT('',(0.00222886136711688,-1.13158330249198,-2.444584004801));
#679=CARTESIAN_POINT('',(0.0022288598758588,-1.08758330249198,-2.4445839412234));
#680=CARTESIAN_POINT('',(2.99426142391528E-16,-0.256583302491977,-2.445));
#681=CARTESIAN_POINT('Ctrl Pts',(-0.000655849534975973,-0.781583302491976,
-2.44115695796346));
#682=CARTESIAN_POINT('Ctrl Pts',(0.448040941574972,-0.791768487677161,-2.44007465372494));
#683=CARTESIAN_POINT('Ctrl Pts',(1.71404588613305,-0.820472191380865,-2.1066538258728));
#684=CARTESIAN_POINT('Ctrl Pts',(2.88873753130614,-0.867694413603087,-0.0720362122287063));
#685=CARTESIAN_POINT('Ctrl Pts',(1.627784843818,-0.923249969158643,2.3875229240258));
#686=CARTESIAN_POINT('Ctrl Pts',(-1.12243175835729,-0.978805524714199,2.66272837919885));
#687=CARTESIAN_POINT('Ctrl Pts',(-2.84573278261151,-1.03436108026975,0.50177724493053));
#688=CARTESIAN_POINT('Ctrl Pts',(-2.03880372310799,-1.08528700619568,-1.89991138057007));
#689=CARTESIAN_POINT('Ctrl Pts',(-0.607474726562439,-1.11769441360309,-2.43907660820991));
#690=CARTESIAN_POINT('Ctrl Pts',(0.00222886136711698,-1.13158330249198,
-2.444584004801));
#691=CARTESIAN_POINT('Ctrl Pts',(-0.000655847491123802,-0.737583302491977,
-2.44115688934135));
#692=CARTESIAN_POINT('Ctrl Pts',(0.448040930378564,-0.747768487677162,-2.4400745872626));
#693=CARTESIAN_POINT('Ctrl Pts',(1.71404583589029,-0.776472191380866,-2.10665377743113));
#694=CARTESIAN_POINT('Ctrl Pts',(2.88873745822125,-0.823694413603089,-0.0720362045378855));
#695=CARTESIAN_POINT('Ctrl Pts',(1.62778479804724,-0.879249969158644,2.38752285695579));
#696=CARTESIAN_POINT('Ctrl Pts',(-1.12243172654963,-0.9348055247142,2.66272831094305));
#697=CARTESIAN_POINT('Ctrl Pts',(-2.84573270898916,-0.990361080269755,0.501777229108693));
#698=CARTESIAN_POINT('Ctrl Pts',(-2.03880366636961,-1.04128700619568,-1.8999113273032));
#699=CARTESIAN_POINT('Ctrl Pts',(-0.607474711471837,-1.07369441360309,-2.43907654434651));
#700=CARTESIAN_POINT('Ctrl Pts',(0.00222885987585896,-1.08758330249198,
-2.4445839412234));
#701=CARTESIAN_POINT('Origin',(0.,-0.256583302491977,-2.63763602000883E-17));
#702=CARTESIAN_POINT('',(-0.000770973430427962,-1.48158330249198,-2.44878874479803));
#703=CARTESIAN_POINT('',(-0.000771008714931815,-1.43758330249198,-2.44878870687488));
#704=CARTESIAN_POINT('',(2.99426142391528E-16,-0.256583302491977,-2.445));
#705=CARTESIAN_POINT('Ctrl Pts',(0.00222886136711698,-1.13158330249198,
-2.444584004801));
#706=CARTESIAN_POINT('Ctrl Pts',(0.205463390676972,-1.13621293212161,-2.4464198036647));
#707=CARTESIAN_POINT('Ctrl Pts',(1.21956763451753,-1.15936108026975,-2.33028578950844));
#708=CARTESIAN_POINT('Ctrl Pts',(2.73916647583853,-1.20102774693642,-0.920299302992479));
#709=CARTESIAN_POINT('Ctrl Pts',(2.25919356890331,-1.25658330249198,1.80163726145466));
#710=CARTESIAN_POINT('Ctrl Pts',(-0.287693088737648,-1.31213885804753,2.87530718357407));
#711=CARTESIAN_POINT('Ctrl Pts',(-2.57144205940379,-1.36769441360309,1.31821365674173));
#712=CARTESIAN_POINT('Ctrl Pts',(-2.50241662919357,-1.42324996915864,-1.44468783746967));
#713=CARTESIAN_POINT('Ctrl Pts',(-0.890957841576409,-1.46121293212161,-2.42977813564915));
#714=CARTESIAN_POINT('Ctrl Pts',(-0.0412413405379215,-1.48065737656605,
-2.44895335743862));
#715=CARTESIAN_POINT('Ctrl Pts',(-0.000770973430427955,-1.48158330249198,
-2.44878874479803));
#716=CARTESIAN_POINT('Ctrl Pts',(0.00222885987585896,-1.08758330249198,
-2.4445839412234));
#717=CARTESIAN_POINT('Ctrl Pts',(0.205463383658423,-1.09221293212161,-2.44641974018236));
#718=CARTESIAN_POINT('Ctrl Pts',(1.21956760056653,-1.11536108026975,-2.33028572918418));
#719=CARTESIAN_POINT('Ctrl Pts',(2.73916641131727,-1.15702774693642,-0.920299270318821));
#720=CARTESIAN_POINT('Ctrl Pts',(2.25919349403824,-1.21258330249198,1.80163719974786));
#721=CARTESIAN_POINT('Ctrl Pts',(-0.287693054880701,-1.26813885804753,2.87530713014431));
#722=CARTESIAN_POINT('Ctrl Pts',(-2.5714420373486,-1.32369441360309,1.31821358371611));
#723=CARTESIAN_POINT('Ctrl Pts',(-2.50241648109601,-1.37924996915864,-1.44468773803131));
#724=CARTESIAN_POINT('Ctrl Pts',(-0.890957889422083,-1.41721293212161,-2.42977811642175));
#725=CARTESIAN_POINT('Ctrl Pts',(-0.0412413766039462,-1.43665737656605,
-2.44895332047413));
#726=CARTESIAN_POINT('Ctrl Pts',(-0.000771008714931707,-1.43758330249198,
-2.44878870687488));
#727=CARTESIAN_POINT('Origin',(0.,0.,0.));
#728=CARTESIAN_POINT('',(2.24832029173986,-0.0124999999999998,-0.00100855353568352));
#729=CARTESIAN_POINT('',(2.25,0.,2.75545529808154E-16));
#730=CARTESIAN_POINT('',(2.25,0.,2.75545529808154E-16));
#731=CARTESIAN_POINT('',(2.1935878024091,5.20417042793042E-17,-0.5006721014017));
#732=CARTESIAN_POINT('Ctrl Pts',(2.24832029173986,-0.0124999999999998,-0.00100855353568338));
#733=CARTESIAN_POINT('Ctrl Pts',(2.2494383459655,-0.00833333333333321,-0.169771489109687));
#734=CARTESIAN_POINT('Ctrl Pts',(2.23222036264322,-0.0041666666666666,-0.338352650752806));
#735=CARTESIAN_POINT('Ctrl Pts',(2.19599851915121,1.49077798716757E-17,
-0.502360580713764));
#736=CARTESIAN_POINT('Origin',(0.,0.,0.));
#737=CARTESIAN_POINT('Origin',(0.,0.,0.));
#738=CARTESIAN_POINT('',(2.24905748188461,-0.3625,0.00200049602573809));
#739=CARTESIAN_POINT('',(2.24810386197725,-0.281666604983954,-0.00106663456992337));
#740=CARTESIAN_POINT('',(2.25,0.,2.75545529808154E-16));
#741=CARTESIAN_POINT('',(0.,-0.1,2.25));
#742=CARTESIAN_POINT('Ctrl Pts',(2.24905748188461,-0.3625,0.00200049602573809));
#743=CARTESIAN_POINT('Ctrl Pts',(2.24428873911259,-0.349074074074074,-0.540773509613167));
#744=CARTESIAN_POINT('Ctrl Pts',(2.04681465448586,-0.335648148148148,-1.08662983032552));
#745=CARTESIAN_POINT('Ctrl Pts',(1.68967863029709,-0.322222222222222,-1.49132394253504));
#746=CARTESIAN_POINT('Ctrl Pts',(1.19707721762293,-0.303703703703703,-2.04952271799646));
#747=CARTESIAN_POINT('Ctrl Pts',(0.40071943955132,-0.285185185185185,-2.33916081140733));
#748=CARTESIAN_POINT('Ctrl Pts',(-0.33571703830185,-0.266666666666666,-2.22834445049175));
#749=CARTESIAN_POINT('Ctrl Pts',(-1.07215351615502,-0.248148148148148,-2.11752808957617));
#750=CARTESIAN_POINT('Ctrl Pts',(-1.74866869378975,-0.229629629629629,-1.60625727433414));
#751=CARTESIAN_POINT('Ctrl Pts',(-2.05457460297901,-0.211111111111111,-0.927219454376716));
#752=CARTESIAN_POINT('Ctrl Pts',(-2.36048051216827,-0.192592592592592,-0.248181634419296));
#753=CARTESIAN_POINT('Ctrl Pts',(-2.29577715291206,-0.174074074074074,0.598623190253519));
#754=CARTESIAN_POINT('Ctrl Pts',(-1.89265658758367,-0.155555555555556,1.22316859885834));
#755=CARTESIAN_POINT('Ctrl Pts',(-1.48953602225528,-0.137037037037037,1.84771400746317));
#756=CARTESIAN_POINT('Ctrl Pts',(-0.747998250854713,-0.118518518518518,
2.25));
#757=CARTESIAN_POINT('Ctrl Pts',(0.,-0.1,2.25));
#758=CARTESIAN_POINT('Ctrl Pts',(0.,-0.1,2.25));
#759=CARTESIAN_POINT('Ctrl Pts',(0.715553722912128,-0.0822847247923353,
2.25));
#760=CARTESIAN_POINT('Ctrl Pts',(1.88466624424346,-0.0531180581256685,1.6476459291077));
#761=CARTESIAN_POINT('Ctrl Pts',(2.24524750535342,-0.0239513914590017,0.462808351831101));
#762=CARTESIAN_POINT('Ctrl Pts',(2.24832029173986,-0.0124999999999998,-0.00100855353568338));
#763=CARTESIAN_POINT('',(0.758990126163162,-2.08166817117217E-16,2.11812039043743));
#764=CARTESIAN_POINT('Origin',(0.,0.,0.));
#765=CARTESIAN_POINT('Ctrl Pts',(0.758990126163162,-2.60208521396521E-16,
2.11812039043743));
#766=CARTESIAN_POINT('Ctrl Pts',(0.0905452818644556,-0.0175793621420933,
2.3576455085553));
#767=CARTESIAN_POINT('Ctrl Pts',(-0.694637454771581,-0.0351587242841862,
2.25663956840727));
#768=CARTESIAN_POINT('Ctrl Pts',(-1.27661090952468,-0.0527380864262791,
1.85611127996945));
#769=CARTESIAN_POINT('Ctrl Pts',(-1.85858436427778,-0.0703174485683721,
1.45558299153164));
#770=CARTESIAN_POINT('Ctrl Pts',(-2.23734853714793,-0.087896810710465,0.755532354804042));
#771=CARTESIAN_POINT('Ctrl Pts',(-2.25275880147095,-0.105476172852558,0.0480573846658474));
#772=CARTESIAN_POINT('Ctrl Pts',(-2.26816906579397,-0.123055534994651,-0.659417585472345));
#773=CARTESIAN_POINT('Ctrl Pts',(-1.92022542156985,-0.140634897136744,-1.37431688902114));
#774=CARTESIAN_POINT('Ctrl Pts',(-1.35497792319436,-0.158214259278837,-1.79975330589063));
#775=CARTESIAN_POINT('Ctrl Pts',(-0.789730424818871,-0.17579362142093,-2.22518972276012));
#776=CARTESIAN_POINT('Ctrl Pts',(-0.0071790722920112,-0.193372983563023,
-2.36116325295031));
#777=CARTESIAN_POINT('Ctrl Pts',(0.668449501782236,-0.210952345705116,-2.15133735103898));
#778=CARTESIAN_POINT('Ctrl Pts',(1.34407807585648,-0.228531707847209,-1.94151144912766));
#779=CARTESIAN_POINT('Ctrl Pts',(1.91278387147812,-0.246111069989302,-1.38588611511483));
#780=CARTESIAN_POINT('Ctrl Pts',(2.13692863670383,-0.263690432131395,-0.714680160254134));
#781=CARTESIAN_POINT('Ctrl Pts',(2.21333006339052,-0.269682489748915,-0.485894569386926));
#782=CARTESIAN_POINT('Ctrl Pts',(2.24969906558115,-0.275674547366434,-0.243680377868093));
#783=CARTESIAN_POINT('Ctrl Pts',(2.24810386197725,-0.281666604983954,-0.00106663456992337));
#784=CARTESIAN_POINT('Origin',(0.,0.,0.));
#785=CARTESIAN_POINT('',(2.25362304677781,-0.7125,-0.000344402271763745));
#786=CARTESIAN_POINT('',(2.24905753510223,-0.631666604983953,0.00200049457572404));
#787=CARTESIAN_POINT('',(2.25,0.,2.75545529808154E-16));
#788=CARTESIAN_POINT('Ctrl Pts',(2.25362304677781,-0.7125,-0.000344402271763745));
#789=CARTESIAN_POINT('Ctrl Pts',(2.25366288039408,-0.712037037037037,-0.0189606406063402));
#790=CARTESIAN_POINT('Ctrl Pts',(2.25345212919146,-0.711574074074074,-0.0375759553207793));
#791=CARTESIAN_POINT('Ctrl Pts',(2.25298802841023,-0.711111111111111,-0.0561849537652147));
#792=CARTESIAN_POINT('Ctrl Pts',(2.23442399716104,-0.692592592592593,-0.800544891542709));
#793=CARTESIAN_POINT('Ctrl Pts',(1.81050064013074,-0.674074074074074,-1.53479879731436));
#794=CARTESIAN_POINT('Ctrl Pts',(1.17515002577504,-0.655555555555555,-1.92305287463919));
#795=CARTESIAN_POINT('Ctrl Pts',(0.539799411419353,-0.637037037037036,-2.31130695196403));
#796=CARTESIAN_POINT('Ctrl Pts',(-0.306978460261729,-0.618518518518518,
-2.35356120084204));
#797=CARTESIAN_POINT('Ctrl Pts',(-0.977834628795528,-0.6,-2.0304986396938));
#798=CARTESIAN_POINT('Ctrl Pts',(-1.64869079732933,-0.581481481481481,-1.70743607854556));
#799=CARTESIAN_POINT('Ctrl Pts',(-2.14362526271584,-0.562962962962963,-1.01905670737106));
#800=CARTESIAN_POINT('Ctrl Pts',(-2.23620415126946,-0.544444444444444,-0.280238718465808));
#801=CARTESIAN_POINT('Ctrl Pts',(-2.32878303982307,-0.525925925925926,0.458579270439442));
#802=CARTESIAN_POINT('Ctrl Pts',(-2.01900635154378,-0.507407407407407,1.24783587707544));
#803=CARTESIAN_POINT('Ctrl Pts',(-1.44862885887349,-0.488888888888889,1.72643786767869));
#804=CARTESIAN_POINT('Ctrl Pts',(-0.878251366203207,-0.47037037037037,2.20503985828194));
#805=CARTESIAN_POINT('Ctrl Pts',(-0.0472730691419224,-0.451851851851852,
2.37298723285245));
#806=CARTESIAN_POINT('Ctrl Pts',(0.664260230989606,-0.433333333333333,2.15353744355893));
#807=CARTESIAN_POINT('Ctrl Pts',(1.37579353112113,-0.414814814814815,1.93408765426541));
#808=CARTESIAN_POINT('Ctrl Pts',(1.96788183432291,-0.396296296296296,1.32724070110786));
#809=CARTESIAN_POINT('Ctrl Pts',(2.16950346228544,-0.377777777777778,0.610437495773103));
#810=CARTESIAN_POINT('Ctrl Pts',(2.22494940997513,-0.372685185185185,0.413316614306044));
#811=CARTESIAN_POINT('Ctrl Pts',(2.25086631534986,-0.367592592592592,0.207880291268083));
#812=CARTESIAN_POINT('Ctrl Pts',(2.24905748188461,-0.3625,0.00200049602573809));
#813=CARTESIAN_POINT('',(0.,-0.369166604983954,2.25));
#814=CARTESIAN_POINT('Ctrl Pts',(2.24810386197725,-0.281666604983954,-0.00106663456992337));
#815=CARTESIAN_POINT('Ctrl Pts',(2.24501909358599,-0.293253909508527,0.468094295595904));
#816=CARTESIAN_POINT('Ctrl Pts',(2.09996739256215,-0.304841214033101,0.938749347378482));
#817=CARTESIAN_POINT('Ctrl Pts',(1.82790477007822,-0.316428518557675,1.31668092166347));
#818=CARTESIAN_POINT('Ctrl Pts',(1.4151524033971,-0.334007880699768,1.89004947301183));
#819=CARTESIAN_POINT('Ctrl Pts',(0.710063935205066,-0.351587242841861,2.25));
#820=CARTESIAN_POINT('Ctrl Pts',(0.,-0.369166604983954,2.25));
#821=CARTESIAN_POINT('Ctrl Pts',(0.,-0.369166604983954,2.25));
#822=CARTESIAN_POINT('Ctrl Pts',(-0.747998250854713,-0.387685123502472,
2.25));
#823=CARTESIAN_POINT('Ctrl Pts',(-2.2310739060007,-0.424722160539509,1.44542685644205));
#824=CARTESIAN_POINT('Ctrl Pts',(-2.42518386327635,-0.480277716095064,-1.09498577216187));
#825=CARTESIAN_POINT('Ctrl Pts',(-0.395638434709696,-0.53583327165062,-2.62879939776371));
#826=CARTESIAN_POINT('Ctrl Pts',(1.7744367141057,-0.586296234613583,-1.83953496041209));
#827=CARTESIAN_POINT('Ctrl Pts',(2.24428880686647,-0.618240679058027,-0.540773479217906));
#828=CARTESIAN_POINT('Ctrl Pts',(2.24905753510223,-0.631666604983953,0.00200049457572415));
#829=CARTESIAN_POINT('Origin',(0.,0.,0.));
#830=CARTESIAN_POINT('',(2.24806032999557,-1.0625,-0.00178848497868531));
#831=CARTESIAN_POINT('',(2.25362310570227,-0.981666604983953,-0.000344403816979859));
#832=CARTESIAN_POINT('',(2.25,0.,2.75545529808154E-16));
#833=CARTESIAN_POINT('Ctrl Pts',(2.24806032999557,-1.0625,-0.00178848497868531));
#834=CARTESIAN_POINT('Ctrl Pts',(2.24987572660653,-1.05648148148148,-0.245347036873139));
#835=CARTESIAN_POINT('Ctrl Pts',(2.21340420595602,-1.05046296296296,-0.488376934364021));
#836=CARTESIAN_POINT('Ctrl Pts',(2.13633340536149,-1.04444444444444,-0.717767039417186));
#837=CARTESIAN_POINT('Ctrl Pts',(1.89919248045526,-1.02592592592593,-1.42358274727309));
#838=CARTESIAN_POINT('Ctrl Pts',(1.27767967442224,-1.00740740740741,-2.00026432554113));
#839=CARTESIAN_POINT('Ctrl Pts',(0.556113279944603,-0.988888888888889,-2.1839985863225));
#840=CARTESIAN_POINT('Ctrl Pts',(-0.165453114533034,-0.97037037037037,-2.36773284710387));
#841=CARTESIAN_POINT('Ctrl Pts',(-0.987073097455285,-0.951851851851851,
-2.15851979039858));
#842=CARTESIAN_POINT('Ctrl Pts',(-1.53289631411767,-0.933333333333333,-1.65206910871433));
#843=CARTESIAN_POINT('Ctrl Pts',(-2.07871953078006,-0.914814814814814,-1.14561842703007));
#844=CARTESIAN_POINT('Ctrl Pts',(-2.34874598118259,-0.896296296296296,-0.341930120366866));
#845=CARTESIAN_POINT('Ctrl Pts',(-2.21944923975202,-0.877777777777778,0.391348247970008));
#846=CARTESIAN_POINT('Ctrl Pts',(-2.09015249832146,-0.859259259259259,1.12462661630688));
#847=CARTESIAN_POINT('Ctrl Pts',(-1.5615325650578,-0.840740740740741,1.78749504631742));
#848=CARTESIAN_POINT('Ctrl Pts',(-0.875410248027672,-0.822222222222222,
2.07671983586452));
#849=CARTESIAN_POINT('Ctrl Pts',(-0.189287930997548,-0.803703703703703,
2.36594462541162));
#850=CARTESIAN_POINT('Ctrl Pts',(0.654336769799037,-0.785185185185185,2.28152577449529));
#851=CARTESIAN_POINT('Ctrl Pts',(1.26954676746328,-0.766666666666666,1.86208336414545));
#852=CARTESIAN_POINT('Ctrl Pts',(1.86937651518592,-0.748611111111111,1.45312701405436));
#853=CARTESIAN_POINT('Ctrl Pts',(2.25206953574338,-0.730555555555556,0.725688892776794));
#854=CARTESIAN_POINT('Ctrl Pts',(2.25362304677781,-0.7125,-0.000344402271763745));
#855=CARTESIAN_POINT('Ctrl Pts',(2.24905753510223,-0.631666604983953,0.00200049457572415));
#856=CARTESIAN_POINT('Ctrl Pts',(2.25086636305373,-0.636759197576546,0.207880277738824));
#857=CARTESIAN_POINT('Ctrl Pts',(2.13070614125671,-0.660370308687657,1.16035772890364));
#858=CARTESIAN_POINT('Ctrl Pts',(0.783705286806263,-0.702499938317287,2.54093476065446));
#859=CARTESIAN_POINT('Ctrl Pts',(-1.70922973329743,-0.758055493872843,2.03709248854502));
#860=CARTESIAN_POINT('Ctrl Pts',(-2.63855978297111,-0.813611049428397,-0.330677316762037));
#861=CARTESIAN_POINT('Ctrl Pts',(-1.15375637197408,-0.869166604983953,-2.39581552952291));
#862=CARTESIAN_POINT('Ctrl Pts',(1.38657732562663,-0.92472216053951,-2.26905275428203));
#863=CARTESIAN_POINT('Ctrl Pts',(2.24502214030563,-0.962222160539509,-0.782188565314396));
#864=CARTESIAN_POINT('Ctrl Pts',(2.25366293933061,-0.98120364202099,-0.0189606426269456));
#865=CARTESIAN_POINT('Ctrl Pts',(2.25362310570227,-0.981666604983953,-0.000344403816979809));
#866=CARTESIAN_POINT('Origin',(0.,0.,0.));
#867=CARTESIAN_POINT('',(2.25,-2.7,2.75545529808154E-16));
#868=CARTESIAN_POINT('Origin',(0.,-2.7,0.));
#869=CARTESIAN_POINT('',(2.24710314830073,-1.68166660498395,0.00118214854114035));
#870=CARTESIAN_POINT('',(2.25,0.,2.75545529808154E-16));
#871=CARTESIAN_POINT('',(-2.1935878024091,-1.86916660498395,-0.500672101401713));
#872=CARTESIAN_POINT('Ctrl Pts',(2.24710314830073,-1.68166660498395,0.00118214854114021));
#873=CARTESIAN_POINT('Ctrl Pts',(2.24867725081186,-1.6886110494284,0.282421935429937));
#874=CARTESIAN_POINT('Ctrl Pts',(2.06923247858193,-1.71407401239136,1.31179744340184));
#875=CARTESIAN_POINT('Ctrl Pts',(0.527878014450529,-1.75805549387284,2.6080366971714));
#876=CARTESIAN_POINT('Ctrl Pts',(-1.90564763665142,-1.8136110494284,1.85349849103959));
#877=CARTESIAN_POINT('Ctrl Pts',(-2.36003307178698,-1.85064808646543,0.228572271619728));
#878=CARTESIAN_POINT('Ctrl Pts',(-2.1935878024091,-1.86916660498395,-0.500672101401713));
#879=CARTESIAN_POINT('',(-1.94855523913686,-1.76567370671306,-1.12500332445388));
#880=CARTESIAN_POINT('Ctrl Pts',(-2.1935878024091,-1.86916660498395,-0.500672101401713));
#881=CARTESIAN_POINT('Ctrl Pts',(-2.18589334829234,-1.86863605565301,-0.534383707559643));
#882=CARTESIAN_POINT('Ctrl Pts',(-2.17743762122578,-1.86725028786365,-0.567852437586115));
#883=CARTESIAN_POINT('Ctrl Pts',(-2.15007365484564,-1.8607148119829,-0.666555113722368));
#884=CARTESIAN_POINT('Ctrl Pts',(-2.12909061225013,-1.85324243181095,-0.730751850715761));
#885=CARTESIAN_POINT('Ctrl Pts',(-2.06174460018568,-1.82466276194657,-0.909394060840598));
#886=CARTESIAN_POINT('Ctrl Pts',(-2.00900028267691,-1.79752262504442,-1.0203098504795));
#887=CARTESIAN_POINT('Ctrl Pts',(-1.94855523913686,-1.76567370671306,-1.12500332445388));
#888=CARTESIAN_POINT('',(-1.94813041527755,-1.72168666736279,-1.12573881743081));
#889=CARTESIAN_POINT('Ctrl Pts',(-1.94855523913686,-1.76567370671306,-1.12500332445388));
#890=CARTESIAN_POINT('Ctrl Pts',(-1.94848459294184,-1.75835005786959,-1.12512568677091));
#891=CARTESIAN_POINT('Ctrl Pts',(-1.94841390431656,-1.7510263948094,-1.12524809614364));
#892=CARTESIAN_POINT('Ctrl Pts',(-1.94827207866334,-1.73634150555079,-1.12549363741816));
#893=CARTESIAN_POINT('Ctrl Pts',(-1.94820115899523,-1.72900279426992,-1.1256163929519));
#894=CARTESIAN_POINT('Ctrl Pts',(-1.94813041527755,-1.72168666736279,-1.12573881743081));
#895=CARTESIAN_POINT('',(-2.1935878024091,-1.6,-0.500672101401713));
#896=CARTESIAN_POINT('Ctrl Pts',(-1.94813041527755,-1.72168666736279,-1.12573881743081));
#897=CARTESIAN_POINT('Ctrl Pts',(-1.98442197222202,-1.70128552240031,-1.06293500822873));
#898=CARTESIAN_POINT('Ctrl Pts',(-2.01792876340534,-1.68237612717494,-0.997929532414237));
#899=CARTESIAN_POINT('Ctrl Pts',(-2.09036187082756,-1.64281704678185,-0.838571636032213));
#900=CARTESIAN_POINT('Ctrl Pts',(-2.12647452628467,-1.62429982649653,-0.742522946789597));
#901=CARTESIAN_POINT('Ctrl Pts',(-2.16406256056178,-1.60914689856288,-0.616530748840797));
#902=CARTESIAN_POINT('Ctrl Pts',(-2.17154425813235,-1.60641465676601,-0.58964215899145));
#903=CARTESIAN_POINT('Ctrl Pts',(-2.18384184795365,-1.6024969591848,-0.542019232581238));
#904=CARTESIAN_POINT('Ctrl Pts',(-2.18885840339325,-1.60109934389219,-0.521392952363542));
#905=CARTESIAN_POINT('Ctrl Pts',(-2.1935878024091,-1.6,-0.500672101401713));
#906=CARTESIAN_POINT('',(2.2471029884381,-1.4125,0.00118211024011061));
#907=CARTESIAN_POINT('Ctrl Pts',(-2.1935878024091,-1.6,-0.500672101401713));
#908=CARTESIAN_POINT('Ctrl Pts',(-2.36003307178698,-1.58148148148148,0.228572271619728));
#909=CARTESIAN_POINT('Ctrl Pts',(-2.132840906439,-1.56296296296296,1.04103519767209));
#910=CARTESIAN_POINT('Ctrl Pts',(-1.61365691985902,-1.54444444444444,1.57302311640613));
#911=CARTESIAN_POINT('Ctrl Pts',(-1.09447293327905,-1.52592592592593,2.10501103514016));
#912=CARTESIAN_POINT('Ctrl Pts',(-0.28329712546709,-1.50740740740741,2.35652394655588));
#913=CARTESIAN_POINT('Ctrl Pts',(0.446786267252045,-1.48888888888889,2.20938786707449));
#914=CARTESIAN_POINT('Ctrl Pts',(1.17686965997118,-1.47037037037037,2.06225178759311));
#915=CARTESIAN_POINT('Ctrl Pts',(1.82586063759749,-1.45185185185185,1.51646671721464));
#916=CARTESIAN_POINT('Ctrl Pts',(2.09777113383189,-1.43333333333333,0.823153199535286));
#917=CARTESIAN_POINT('Ctrl Pts',(2.19973756991979,-1.42638888888889,0.563160630405526));
#918=CARTESIAN_POINT('Ctrl Pts',(2.24867706331196,-1.41944444444444,0.282421873374081));
#919=CARTESIAN_POINT('Ctrl Pts',(2.2471029884381,-1.4125,0.00118211024011061));
#920=CARTESIAN_POINT('',(2.24806039040296,-1.33166660498395,-0.00178848464679804));
#921=CARTESIAN_POINT('',(2.25,0.,2.75545529808154E-16));
#922=CARTESIAN_POINT('Ctrl Pts',(2.24806039040296,-1.33166660498395,-0.00178848464679787));
#923=CARTESIAN_POINT('Ctrl Pts',(2.24428995356237,-1.34416660498395,0.50406390807129));
#924=CARTESIAN_POINT('Ctrl Pts',(1.8251050745327,-1.37518512350247,1.76498604572172));
#925=CARTESIAN_POINT('Ctrl Pts',(-0.264748241169615,-1.42472216053951,2.64598820574301));
#926=CARTESIAN_POINT('Ctrl Pts',(-2.36635772337772,-1.48027771609506,1.21308005221631));
#927=CARTESIAN_POINT('Ctrl Pts',(-2.30283738882844,-1.53583327165062,-1.32946733509479));
#928=CARTESIAN_POINT('Ctrl Pts',(-0.132684899144989,-1.59138882720617,-2.65608901452249));
#929=CARTESIAN_POINT('Ctrl Pts',(1.8728381910088,-1.63999993831729,-1.6898749927004));
#930=CARTESIAN_POINT('Ctrl Pts',(2.24447964411552,-1.67009253090988,-0.46755082960685));
#931=CARTESIAN_POINT('Ctrl Pts',(2.24710314830073,-1.68166660498395,0.00118214854114021));
#932=CARTESIAN_POINT('Origin',(0.,-2.6499,0.));
#933=CARTESIAN_POINT('',(1.2,-2.5999,1.46957615897682E-16));
#934=CARTESIAN_POINT('Origin',(0.,-2.5999,0.));
#935=CARTESIAN_POINT('',(2.15,-2.7,0.));
#936=CARTESIAN_POINT('',(1.67452547452547,-2.6499,2.05070226246832E-16));
#937=CARTESIAN_POINT('Origin',(0.,-2.7,0.));
#938=CARTESIAN_POINT('Origin',(0.,-2.7,0.));
#939=CARTESIAN_POINT('',(1.2,-2.4999,1.46957615897682E-16));
#940=CARTESIAN_POINT('Origin',(0.,-2.4999,0.));
#941=CARTESIAN_POINT('',(1.2,-2.7,-1.46957615897682E-16));
#942=CARTESIAN_POINT('Origin',(0.,-2.4999,0.));
#943=CARTESIAN_POINT('',(-2.15,-2.4999,2.63299061816681E-16));
#944=CARTESIAN_POINT('Origin',(0.,-2.4999,0.));
#945=CARTESIAN_POINT('Origin',(0.,0.,0.));
#946=CARTESIAN_POINT('Ctrl Pts',(2.2471029884381,-1.4125,0.00118211024011061));
#947=CARTESIAN_POINT('Ctrl Pts',(2.24447953031501,-1.40092592592593,-0.467550828316499));
#948=CARTESIAN_POINT('Ctrl Pts',(2.10154060478631,-1.38935185185185,-0.937675450491235));
#949=CARTESIAN_POINT('Ctrl Pts',(1.82992220458219,-1.37777777777778,-1.31546406276947));
#950=CARTESIAN_POINT('Ctrl Pts',(1.3953327642556,-1.35925925925926,-1.91992584241465));
#951=CARTESIAN_POINT('Ctrl Pts',(0.631323868759918,-1.34074074074074,-2.2880074367248));
#952=CARTESIAN_POINT('Ctrl Pts',(-0.112372616622349,-1.32222222222222,-2.25094460263856));
#953=CARTESIAN_POINT('Ctrl Pts',(-0.856069102004619,-1.3037037037037,-2.21388176855233));
#954=CARTESIAN_POINT('Ctrl Pts',(-1.57945317727348,-1.28518518518518,-1.77167450606971));
#955=CARTESIAN_POINT('Ctrl Pts',(-1.95173195666444,-1.26666666666667,-1.12681300339475));
#956=CARTESIAN_POINT('Ctrl Pts',(-2.3240107360554,-1.24814814814815,-0.481951500719787));
#957=CARTESIAN_POINT('Ctrl Pts',(-2.34518421956847,-1.22962962962963,0.365564242147512));
#958=CARTESIAN_POINT('Ctrl Pts',(-2.00550271248023,-1.21111111111111,1.02814014217445));
#959=CARTESIAN_POINT('Ctrl Pts',(-1.665821205392,-1.19259259259259,1.69071604220139));
#960=CARTESIAN_POINT('Ctrl Pts',(-0.965284707702456,-1.17407407407407,2.16835209938795));
#961=CARTESIAN_POINT('Ctrl Pts',(-0.224389687551098,-1.15555555555556,2.24249682577319));
#962=CARTESIAN_POINT('Ctrl Pts',(0.516505332600257,-1.13703703703704,2.31664155215843));
#963=CARTESIAN_POINT('Ctrl Pts',(1.29775887521343,-1.11851851851852,1.98729494774234));
#964=CARTESIAN_POINT('Ctrl Pts',(1.7620011246303,-1.1,1.40514672681241));
#965=CARTESIAN_POINT('Ctrl Pts',(2.07536464298669,-1.0875,1.01219667768471));
#966=CARTESIAN_POINT('Ctrl Pts',(2.2442898908805,-1.075,0.504063892032883));
#967=CARTESIAN_POINT('Ctrl Pts',(2.24806032999557,-1.0625,-0.00178848497868531));
#968=CARTESIAN_POINT('Ctrl Pts',(2.25362310570227,-0.981666604983953,-0.000344403816979809));
#969=CARTESIAN_POINT('Ctrl Pts',(2.25206959419709,-0.999722160539509,0.72568890977171));
#970=CARTESIAN_POINT('Ctrl Pts',(1.47687089460111,-1.03629623461358,2.19921745658181));
#971=CARTESIAN_POINT('Ctrl Pts',(-1.03291266106499,-1.09138882720618,2.45036353914004));
#972=CARTESIAN_POINT('Ctrl Pts',(-2.61877249933575,-1.14694438276173,0.461758200856316));
#973=CARTESIAN_POINT('Ctrl Pts',(-1.80869313117828,-1.20249993831729,-1.94930678849175));
#974=CARTESIAN_POINT('Ctrl Pts',(0.656166890255088,-1.25805549387284,-2.57694596780407));
#975=CARTESIAN_POINT('Ctrl Pts',(2.10118419335175,-1.3011110494284,-1.23616127203736));
#976=CARTESIAN_POINT('Ctrl Pts',(2.24987578591879,-1.32564808646544,-0.245347044103653));
#977=CARTESIAN_POINT('Ctrl Pts',(2.24806039040296,-1.33166660498395,-0.00178848464679787));
#978=CARTESIAN_POINT('Origin',(0.,0.,0.));
#979=CARTESIAN_POINT('',(-2.15,0.5,2.77555756156289E-16));
#980=CARTESIAN_POINT('Origin',(0.,0.5,0.));
#981=CARTESIAN_POINT('',(-2.15,0.,2.63299061816681E-16));
#982=CARTESIAN_POINT('Ctrl Pts',(-2.38369874528456,-1.71258330249198,-0.544063683523195));
#983=CARTESIAN_POINT('Ctrl Pts',(-2.24213698366427,-1.72334030268782,-1.05439284723455));
#984=CARTESIAN_POINT('Ctrl Pts',(-1.74024942352569,-1.72167308983102,-1.22379591131552));
#985=CARTESIAN_POINT('Ctrl Pts',(-1.23836186338711,-1.72000587697422,-1.39319897539648));
#986=CARTESIAN_POINT('Ctrl Pts',(-0.816556235990657,-1.70737743498809,-1.07302427950333));
#987=CARTESIAN_POINT('Ctrl Pts',(-2.1935878024091,-1.6,-0.500672101401713));
#988=CARTESIAN_POINT('Ctrl Pts',(-2.07646856869604,-1.60857642478999,-0.909569249247498));
#989=CARTESIAN_POINT('Ctrl Pts',(-1.67226278531364,-1.60714252812803,-1.04224545700426));
#990=CARTESIAN_POINT('Ctrl Pts',(-1.26805700193124,-1.60570863146607,-1.17492166476103));
#991=CARTESIAN_POINT('Ctrl Pts',(-0.931456369093458,-1.59552266166495,-0.914953190755922));
#992=CARTESIAN_POINT('',(-2.38369874528456,-1.71258330249198,-0.544063683523195));
#993=CARTESIAN_POINT('Origin',(-1.42088420794315,-1.69502309782047,-0.277355769155271));
#994=CARTESIAN_POINT('',(-2.1935878024091,-1.6,-0.500672101401713));
#995=CARTESIAN_POINT('Ctrl Pts',(-2.38369874528456,-1.75658330249198,-0.544063683523195));
#996=CARTESIAN_POINT('Ctrl Pts',(-2.24157102291032,-1.76734030268782,-1.0546613328287));
#997=CARTESIAN_POINT('Ctrl Pts',(-1.73914368686497,-1.76565916647083,-1.22374683715183));
#998=CARTESIAN_POINT('Ctrl Pts',(-1.23671635081962,-1.76397803025385,-1.39283234147497));
#999=CARTESIAN_POINT('Ctrl Pts',(-0.814870787224489,-1.75133395933467,-1.07203270004357));
#1000=CARTESIAN_POINT('Ctrl Pts',(-2.38369874528456,-1.71258330249198,-0.544063683523195));
#1001=CARTESIAN_POINT('Ctrl Pts',(-2.24213698366427,-1.72334030268782,-1.05439284723455));
#1002=CARTESIAN_POINT('Ctrl Pts',(-1.74024942352569,-1.72167308983102,-1.22379591131552));
#1003=CARTESIAN_POINT('Ctrl Pts',(-1.23836186338711,-1.72000587697422,-1.39319897539648));
#1004=CARTESIAN_POINT('Ctrl Pts',(-0.816556235990657,-1.70737743498809,
-1.07302427950333));
#1005=CARTESIAN_POINT('',(-2.38369874528456,-1.75658330249198,-0.544063683523195));
#1006=CARTESIAN_POINT('Origin',(-1.42037792756323,-1.73899136376688,-0.27628854308516));
#1007=CARTESIAN_POINT('',(-2.38369874528456,-1.71258330249198,-0.544063683523195));
#1008=CARTESIAN_POINT('Ctrl Pts',(-2.1935878024091,-1.86916660498395,-0.500672101401713));
#1009=CARTESIAN_POINT('Ctrl Pts',(-2.07300634745295,-1.87774302977394,-0.911211689153518));
#1010=CARTESIAN_POINT('Ctrl Pts',(-1.66549852660971,-1.87622395803037,-1.04194524959448));
#1011=CARTESIAN_POINT('Ctrl Pts',(-1.25799070576646,-1.87470488628679,-1.17267881003544));
#1012=CARTESIAN_POINT('Ctrl Pts',(-0.92114576631473,-1.86442330769368,-0.908887279920591));
#1013=CARTESIAN_POINT('Ctrl Pts',(-2.38369874528456,-1.75658330249198,-0.544063683523195));
#1014=CARTESIAN_POINT('Ctrl Pts',(-2.24157102291032,-1.76734030268782,-1.0546613328287));
#1015=CARTESIAN_POINT('Ctrl Pts',(-1.73914368686497,-1.76565916647083,-1.22374683715183));
#1016=CARTESIAN_POINT('Ctrl Pts',(-1.23671635081962,-1.76397803025385,-1.39283234147497));
#1017=CARTESIAN_POINT('Ctrl Pts',(-0.814870787224489,-1.75133395933467,
-1.07203270004357));
#1018=CARTESIAN_POINT('',(-2.42084848819211,-1.73458330249198,-0.552542869917115));
#1019=CARTESIAN_POINT('Ctrl Pts',(0.,-0.1,2.25));
#1020=CARTESIAN_POINT('Ctrl Pts',(0.715553722912128,-0.0822847247923353,
2.25));
#1021=CARTESIAN_POINT('Ctrl Pts',(2.13574687016548,-0.0468541743770056,
1.51828332765845));
#1022=CARTESIAN_POINT('Ctrl Pts',(2.47637764177542,0.00629165124598894,
-0.868600915128214));
#1023=CARTESIAN_POINT('Ctrl Pts',(0.71939265411948,0.0594374768689835,-2.51973672546681));
#1024=CARTESIAN_POINT('Ctrl Pts',(-0.84670652409992,0.094868027284313,-2.2039975481883));
#1025=CARTESIAN_POINT('Ctrl Pts',(-1.40548114922477,0.112583302491978,-1.75702098427248));
#1026=CARTESIAN_POINT('Ctrl Pts',(0.,-0.137527767497326,2.315));
#1027=CARTESIAN_POINT('Ctrl Pts',(0.736225274907366,-0.119812492289661,
2.315));
#1028=CARTESIAN_POINT('Ctrl Pts',(2.19744622419249,-0.0843819418743314,
1.56214484601302));
#1029=CARTESIAN_POINT('Ctrl Pts',(2.5479174403156,-0.0312361162513369,-0.89369383045414));
#1030=CARTESIAN_POINT('Ctrl Pts',(0.740175108571824,0.0219097093716577,
-2.59252911975808));
#1031=CARTESIAN_POINT('Ctrl Pts',(-0.87116693479614,0.0573402597869872,
-2.2676685884693));
#1032=CARTESIAN_POINT('Ctrl Pts',(-1.44608393798015,0.0750555349946519,
-1.80777936826257));
#1033=CARTESIAN_POINT('Ctrl Pts',(0.,-0.175055534994652,2.38));
#1034=CARTESIAN_POINT('Ctrl Pts',(0.756896826902608,-0.157340259786987,
2.38));
#1035=CARTESIAN_POINT('Ctrl Pts',(2.25914557821949,-0.121909709371657,1.6060063643676));
#1036=CARTESIAN_POINT('Ctrl Pts',(2.61945723885578,-0.0687638837486628,
-0.918786745780066));
#1037=CARTESIAN_POINT('Ctrl Pts',(0.760957563024163,-0.0156180581256681,
-2.66532151404934));
#1038=CARTESIAN_POINT('Ctrl Pts',(-0.89562734549236,0.0198124922896613,
-2.33133962875029));
#1039=CARTESIAN_POINT('Ctrl Pts',(-1.48668672673553,0.0375277674973261,
-1.85853775225267));
#1040=CARTESIAN_POINT('Ctrl Pts',(0.,-0.212583302491978,2.445));
#1041=CARTESIAN_POINT('Ctrl Pts',(0.777568378897846,-0.194868027284313,
2.445));
#1042=CARTESIAN_POINT('Ctrl Pts',(2.32084493224649,-0.159437476868983,1.64986788272218));
#1043=CARTESIAN_POINT('Ctrl Pts',(2.69099703739596,-0.106291651245989,-0.943879661105993));
#1044=CARTESIAN_POINT('Ctrl Pts',(0.781740017476503,-0.053145825622994,
-2.7381139083406));
#1045=CARTESIAN_POINT('Ctrl Pts',(-0.92008775618858,-0.0177152752076645,
-2.39501066903129));
#1046=CARTESIAN_POINT('Ctrl Pts',(-1.52728951549091,2.42861286636753E-16,
-1.90929613624276));
#1047=CARTESIAN_POINT('Ctrl Pts',(2.19599851915121,-1.38777878078145E-17,
-0.502360580713763));
#1048=CARTESIAN_POINT('Ctrl Pts',(2.181244879041,-1.69511707351189E-17,
-0.586104229757169));
#1049=CARTESIAN_POINT('Ctrl Pts',(2.16162352258067,-5.67699857059265E-18,
-0.668654422010775));
#1050=CARTESIAN_POINT('Ctrl Pts',(2.13707565738783,-5.20417042793042E-18,
-0.749589174280567));
#1051=CARTESIAN_POINT('Ctrl Pts',(2.11407616284502,3.69094907039483E-18,
-0.825418920717979));
#1052=CARTESIAN_POINT('Ctrl Pts',(2.08675206032165,-2.16258445315041E-17,
-0.899831654650481));
#1053=CARTESIAN_POINT('Ctrl Pts',(2.05541315519312,-3.46944695195361E-17,
-0.972620355954802));
#1054=CARTESIAN_POINT('Ctrl Pts',(2.02318193272718,-4.81351994233325E-17,
-1.04748158084842));
#1055=CARTESIAN_POINT('Ctrl Pts',(1.98670364662798,-1.59466286994194E-18,
-1.12062573468034));
#1056=CARTESIAN_POINT('Ctrl Pts',(1.94626316740334,0.,-1.19181085293403));
#1057=CARTESIAN_POINT('Ctrl Pts',(1.92771716631888,7.31312286162668E-19,
-1.2244563434337));
#1058=CARTESIAN_POINT('Ctrl Pts',(1.90833718727588,-1.40040928801673E-17,
-1.25668952197295));
#1059=CARTESIAN_POINT('Ctrl Pts',(1.88814754671769,-1.73472347597681E-17,
-1.2884852251994));
#1060=CARTESIAN_POINT('Ctrl Pts',(1.87758767069212,-1.90958128824319E-17,
-1.30511547095586));
#1061=CARTESIAN_POINT('Ctrl Pts',(1.86680230316631,-3.27003853585802E-17,
-1.32163167398105));
#1062=CARTESIAN_POINT('Ctrl Pts',(1.85581588667691,-3.12250225675825E-17,
-1.33799931827577));
#1063=CARTESIAN_POINT('Ctrl Pts',(1.80987628180882,-2.50558059061815E-17,
-1.40644048034591));
#1064=CARTESIAN_POINT('Ctrl Pts',(1.76037726586031,-2.51579823253002E-17,
-1.47236700966502));
#1065=CARTESIAN_POINT('Ctrl Pts',(1.70765042803523,-2.08166817117217E-17,
-1.53555903829312));
#1066=CARTESIAN_POINT('Ctrl Pts',(1.65409552708299,-1.64072019485817E-17,
-1.59974348351578));
#1067=CARTESIAN_POINT('Ctrl Pts',(1.59721006035588,-4.53466095397718E-17,
-1.66110764632514));
#1068=CARTESIAN_POINT('Ctrl Pts',(1.53729270348641,-4.16333634234434E-17,
-1.71939816768923));
#1069=CARTESIAN_POINT('Ctrl Pts',(1.47436320543392,-3.77334464969521E-17,
-1.78061904661837));
#1070=CARTESIAN_POINT('Ctrl Pts',(1.40808886156549,-2.27666401749673E-17,
-1.8384507123039));
#1071=CARTESIAN_POINT('Ctrl Pts',(1.33876987161817,-2.08166817117217E-17,
-1.89255867023675));
#1072=CARTESIAN_POINT('Ctrl Pts',(1.31795304758696,-2.02310998642598E-17,
-1.90880754864413));
#1073=CARTESIAN_POINT('Ctrl Pts',(1.29686137577551,-3.84858609933357E-17,
-1.92472027153277));
#1074=CARTESIAN_POINT('Ctrl Pts',(1.2755023407914,-4.16333634234434E-17,
-1.9402868389718));
#1075=CARTESIAN_POINT('Ctrl Pts',(1.25943810788218,-4.40006151348232E-17,
-1.95199452918924));
#1076=CARTESIAN_POINT('Ctrl Pts',(1.24321688104897,-1.40429449039572E-17,
-1.96351021061475));
#1077=CARTESIAN_POINT('Ctrl Pts',(1.22687265721172,-1.38777878078145E-17,
-1.97480858592563));
#1078=CARTESIAN_POINT('Ctrl Pts',(1.1570846461291,-1.31725854457595E-17,
-2.02305138712946));
#1079=CARTESIAN_POINT('Ctrl Pts',(1.08497922531103,6.9300858831734E-18,
-2.06739572973057));
#1080=CARTESIAN_POINT('Ctrl Pts',(1.01086239769411,-6.93889390390723E-18,
-2.10758993693056));
#1081=CARTESIAN_POINT('Ctrl Pts',(0.937711374001862,-2.06271493461887E-17,
-2.14726038017153));
#1082=CARTESIAN_POINT('Ctrl Pts',(0.862600255076387,-3.51584781785965E-17,
-2.18288878249753));
#1083=CARTESIAN_POINT('Ctrl Pts',(0.785790451626172,-3.46944695195361E-17,
-2.21419546899879));
#1084=CARTESIAN_POINT('Ctrl Pts',(0.740793809533082,-3.44226444318262E-17,
-2.23253552071538));
#1085=CARTESIAN_POINT('Ctrl Pts',(0.695213646984546,5.57976846535773E-18,
-2.24939167229487));
#1086=CARTESIAN_POINT('Ctrl Pts',(0.649098753870511,6.93889390390723E-18,
-2.26470021585137));
#1087=CARTESIAN_POINT('Ctrl Pts',(0.60412335958221,1.50707751167382E-17,
-2.27963048535738));
#1088=CARTESIAN_POINT('Ctrl Pts',(0.558639271383994,-1.36126795169425E-17,
-2.29308865453158));
#1089=CARTESIAN_POINT('Ctrl Pts',(0.512709425720761,-1.38777878078145E-17,
-2.30508974900157));
#1090=CARTESIAN_POINT('Ctrl Pts',(0.484103190763313,-1.40429037568959E-17,
-2.31256432513388));
#1091=CARTESIAN_POINT('Ctrl Pts',(0.455324011777902,-1.61894110949552E-17,
-2.31947357809339));
#1092=CARTESIAN_POINT('Ctrl Pts',(0.426386907542883,-1.38777878078145E-17,
-2.32582006951797));
#1093=CARTESIAN_POINT('Ctrl Pts',(0.413461239584475,-1.28452285437004E-17,
-2.32865492957131));
#1094=CARTESIAN_POINT('Ctrl Pts',(0.400512931423013,4.05648282330541E-19,
-2.33137553253352));
#1095=CARTESIAN_POINT('Ctrl Pts',(0.387546147986059,0.,-2.33398202069922));
#1096=CARTESIAN_POINT('Ctrl Pts',(0.305404000117106,-2.56970599933218E-18,
-2.35049363573211));
#1097=CARTESIAN_POINT('Ctrl Pts',(0.222487593922268,-1.10744721721794E-17,
-2.36243772032791));
#1098=CARTESIAN_POINT('Ctrl Pts',(0.139162461066853,-1.38777878078145E-17,
-2.36996911930959));
#1099=CARTESIAN_POINT('Ctrl Pts',(0.0548489839487108,-1.67143544066362E-17,
-2.37758985046175));
#1100=CARTESIAN_POINT('Ctrl Pts',(-0.0298838576609265,-3.40691858265855E-17,
-2.38069257569823));
#1101=CARTESIAN_POINT('Ctrl Pts',(-0.11467489494264,-4.16333634234434E-17,
-2.37938470521601));
#1102=CARTESIAN_POINT('Ctrl Pts',(-0.183666192704947,-4.77880520042416E-17,
-2.37832053988951));
#1103=CARTESIAN_POINT('Ctrl Pts',(-0.252696564339043,-8.32964653479052E-17,
-2.3743353377813));
#1104=CARTESIAN_POINT('Ctrl Pts',(-0.321573619863981,-9.71445146547012E-17,
-2.36746170340224));
#1105=CARTESIAN_POINT('Ctrl Pts',(-0.355345312677868,-1.03934469069802E-16,
-2.36409143347715));
#1106=CARTESIAN_POINT('Ctrl Pts',(-0.389080139416246,-5.94121011321287E-18,
-2.36002640843917));
#1107=CARTESIAN_POINT('Ctrl Pts',(-0.422755186203329,0.,-2.35526852330319));
#1108=CARTESIAN_POINT('Ctrl Pts',(-0.444773676049447,3.88467090717194E-18,
-2.35215757155847));
#1109=CARTESIAN_POINT('Ctrl Pts',(-0.466766604268236,-8.20951594304381E-17,
-2.34875038073547));
#1110=CARTESIAN_POINT('Ctrl Pts',(-0.488727489298727,-8.32667268468867E-17,
-2.34504718783417));
#1111=CARTESIAN_POINT('Ctrl Pts',(-0.504458067066819,-8.41059203643347E-17,
-2.3423945914637));
#1112=CARTESIAN_POINT('Ctrl Pts',(-0.520165241596616,-5.64386809084372E-17,
-2.33959123748933));
#1113=CARTESIAN_POINT('Ctrl Pts',(-0.535838752584574,-5.55111512312578E-17,
-2.33663918838118));
#1114=CARTESIAN_POINT('Ctrl Pts',(-0.625123313620135,-5.02274544170573E-17,
-2.31982276422581));
#1115=CARTESIAN_POINT('Ctrl Pts',(-0.71339539759542,-9.14906104898617E-17,
-2.29817290611533));
#1116=CARTESIAN_POINT('Ctrl Pts',(-0.80022404607619,-5.55111512312578E-17,
-2.27178831773808));
#1117=CARTESIAN_POINT('Ctrl Pts',(-0.865345532436767,-2.8526556787305E-17,
-2.25199987645514));
#1118=CARTESIAN_POINT('Ctrl Pts',(-0.929655335542902,-5.37103847130446E-17,
-2.22954681511877));
#1119=CARTESIAN_POINT('Ctrl Pts',(-0.992967597981198,-4.16333634234434E-17,
-2.20444779335958));
#1120=CARTESIAN_POINT('Ctrl Pts',(-1.00883960972711,-3.86057252316954E-17,
-2.1981556162547));
#1121=CARTESIAN_POINT('Ctrl Pts',(-1.02465095290943,-2.67621318339616E-17,
-2.19169618272288));
#1122=CARTESIAN_POINT('Ctrl Pts',(-1.04039195227809,-2.77555756156289E-17,
-2.1850724179667));
#1123=CARTESIAN_POINT('Ctrl Pts',(-1.12055209159802,-3.2814631275302E-17,
-2.15134127464837));
#1124=CARTESIAN_POINT('Ctrl Pts',(-1.19875640474288,-3.84503438690835E-17,
-2.11340975663407));
#1125=CARTESIAN_POINT('Ctrl Pts',(-1.27462967704137,-1.38777878078145E-17,
-2.07134447034793));
#1126=CARTESIAN_POINT('Ctrl Pts',(-1.34903829516577,1.02204207564655E-17,
-2.03009121042202));
#1127=CARTESIAN_POINT('Ctrl Pts',(-1.42120586519414,1.99590963742442E-17,
-1.98486196877876));
#1128=CARTESIAN_POINT('Ctrl Pts',(-1.49075976989279,2.77555756156289E-17,
-1.93567330221484));
#1129=CARTESIAN_POINT('Ctrl Pts',(-1.50301831594884,2.91296681309185E-17,
-1.92700403286006));
#1130=CARTESIAN_POINT('Ctrl Pts',(-1.51519560874843,2.85467197910987E-17,
-1.91821166183724));
#1131=CARTESIAN_POINT('Ctrl Pts',(-1.5272895154909,2.77555756156289E-17,
-1.90929613624277));
#1132=CARTESIAN_POINT('',(0.,-0.1,2.25));
#1133=CARTESIAN_POINT('Ctrl Pts',(0.,-0.256583302491977,2.445));
#1134=CARTESIAN_POINT('Ctrl Pts',(0.771602809589505,-0.239003940349884,
2.445));
#1135=CARTESIAN_POINT('Ctrl Pts',(2.30399508046019,-0.203845216065698,1.66270752134571));
#1136=CARTESIAN_POINT('Ctrl Pts',(2.69655210491506,-0.151107129639418,-0.902216715464163));
#1137=CARTESIAN_POINT('Ctrl Pts',(0.842571211188535,-0.098369043213139,
-2.71355530434601));
#1138=CARTESIAN_POINT('Ctrl Pts',(-1.70854619804903,-0.04563095678686,-2.27028159592599));
#1139=CARTESIAN_POINT('Ctrl Pts',(-2.84284247821966,0.00710712963941893,
0.0602901336430698));
#1140=CARTESIAN_POINT('Ctrl Pts',(-1.60807127466294,0.0598452160656977,
2.34245520937503));
#1141=CARTESIAN_POINT('Ctrl Pts',(0.0983925396260481,0.0950039403498838,
2.56197478596343));
#1142=CARTESIAN_POINT('Ctrl Pts',(0.824769270430644,0.112583302491977,2.30169082427534));
#1143=CARTESIAN_POINT('Ctrl Pts',(0.,-0.294111069989302,2.38));
#1144=CARTESIAN_POINT('Ctrl Pts',(0.751089851461359,-0.276531707847209,
2.38));
#1145=CARTESIAN_POINT('Ctrl Pts',(2.24274367750317,-0.241372983563023,1.61850466290502));
#1146=CARTESIAN_POINT('Ctrl Pts',(2.62486462564329,-0.188634897136744,-0.878231404010107));
#1147=CARTESIAN_POINT('Ctrl Pts',(0.820171567537308,-0.135896810710465,
-2.6414157972775));
#1148=CARTESIAN_POINT('Ctrl Pts',(-1.66312472448126,-0.0831587242841857,
-2.20992646147397));
#1149=CARTESIAN_POINT('Ctrl Pts',(-2.76726588881914,-0.0304206378579067,
0.0586873284541962));
#1150=CARTESIAN_POINT('Ctrl Pts',(-1.56532091357784,0.0223174485683721,
2.2801813490031));
#1151=CARTESIAN_POINT('Ctrl Pts',(0.0957767870388526,0.0574761728525582,
2.49386502682739));
#1152=CARTESIAN_POINT('Ctrl Pts',(0.802842889008153,0.0750555349946512,
2.24050067966271));
#1153=CARTESIAN_POINT('Ctrl Pts',(0.,-0.331638837486628,2.315));
#1154=CARTESIAN_POINT('Ctrl Pts',(0.730576893333212,-0.314059475344535,
2.315));
#1155=CARTESIAN_POINT('Ctrl Pts',(2.18149227454615,-0.278900751060349,1.57430180446434));
#1156=CARTESIAN_POINT('Ctrl Pts',(2.55317714637153,-0.22616266463407,-0.854246092556049));
#1157=CARTESIAN_POINT('Ctrl Pts',(0.797771923886076,-0.17342457820779,-2.569276290209));
#1158=CARTESIAN_POINT('Ctrl Pts',(-1.61770325091349,-0.120686491781511,
-2.14957132702195));
#1159=CARTESIAN_POINT('Ctrl Pts',(-2.69168929941862,-0.0679484053552325,
0.0570845232653198));
#1160=CARTESIAN_POINT('Ctrl Pts',(-1.52257055249273,-0.0152103189289535,
2.21790748863117));
#1161=CARTESIAN_POINT('Ctrl Pts',(0.093161034451657,0.0199484053552326,
2.42575526769134));
#1162=CARTESIAN_POINT('Ctrl Pts',(0.780916507585661,0.0375277674973256,
2.17931053505007));
#1163=CARTESIAN_POINT('Ctrl Pts',(0.,-0.369166604983954,2.25));
#1164=CARTESIAN_POINT('Ctrl Pts',(0.710063935205066,-0.351587242841861,
2.25));
#1165=CARTESIAN_POINT('Ctrl Pts',(2.12024087158913,-0.316428518557675,1.53009894602366));
#1166=CARTESIAN_POINT('Ctrl Pts',(2.48148966709975,-0.263690432131395,-0.830260781101992));
#1167=CARTESIAN_POINT('Ctrl Pts',(0.77537228023485,-0.210952345705116,-2.49713678314049));
#1168=CARTESIAN_POINT('Ctrl Pts',(-1.57228177734573,-0.158214259278837,
-2.08921619256993));
#1169=CARTESIAN_POINT('Ctrl Pts',(-2.61611271001809,-0.105476172852558,
0.0554817180764463));
#1170=CARTESIAN_POINT('Ctrl Pts',(-1.47982019140762,-0.0527380864262791,
2.15563362825923));
#1171=CARTESIAN_POINT('Ctrl Pts',(0.0905452818644614,-0.0175793621420931,
2.3576455085553));
#1172=CARTESIAN_POINT('Ctrl Pts',(0.758990126163169,-3.46944695195361E-17,
2.11812039043743));
#1173=CARTESIAN_POINT('Ctrl Pts',(-2.43364414526681,0.,-0.258240168278619));
#1174=CARTESIAN_POINT('Ctrl Pts',(-2.43992624247883,-2.38368297253863E-18,
-0.172790734903501));
#1175=CARTESIAN_POINT('Ctrl Pts',(-2.44154950292557,-1.4364570112411E-18,
-0.0873079111951328));
#1176=CARTESIAN_POINT('Ctrl Pts',(-2.43835350760945,-9.54097911787244E-18,
-0.00211374512782229));
#1177=CARTESIAN_POINT('Ctrl Pts',(-2.43767681300392,-1.12569661102019E-17,
0.0159245893810368));
#1178=CARTESIAN_POINT('Ctrl Pts',(-2.4367838839079,-4.60206423190421E-17,
0.0339499977221561));
#1179=CARTESIAN_POINT('Ctrl Pts',(-2.43567289436841,-4.59701721133854E-17,
0.0519594326425048));
#1180=CARTESIAN_POINT('Ctrl Pts',(-2.43044183796785,-3.83183664773157E-17,
0.136756243468891));
#1181=CARTESIAN_POINT('Ctrl Pts',(-2.42038060641487,-1.40203133430101E-17,
0.221199659210525));
#1182=CARTESIAN_POINT('Ctrl Pts',(-2.40571854152577,-1.73472347597681E-17,
0.3049744903346));
#1183=CARTESIAN_POINT('Ctrl Pts',(-2.39134933169223,-2.06077053891542E-17,
0.387076031713357));
#1184=CARTESIAN_POINT('Ctrl Pts',(-2.37256061294629,-5.18743032225838E-17,
0.468536136074701));
#1185=CARTESIAN_POINT('Ctrl Pts',(-2.34952392780233,-7.63278329429795E-17,
0.549043091358402));
#1186=CARTESIAN_POINT('Ctrl Pts',(-2.34261745564095,-8.3659079656907E-17,
0.573179335005865));
#1187=CARTESIAN_POINT('Ctrl Pts',(-2.33532889501513,-9.39543532918496E-17,
0.597229764599953));
#1188=CARTESIAN_POINT('Ctrl Pts',(-2.32766219608206,-9.36750677027476E-17,
0.621185565877684));
#1189=CARTESIAN_POINT('Ctrl Pts',(-2.32271522231033,-9.34948573545686E-17,
0.636643160030854));
#1190=CARTESIAN_POINT('Ctrl Pts',(-2.31761080326251,-2.59534721338386E-17,
0.65206135101301));
#1191=CARTESIAN_POINT('Ctrl Pts',(-2.31234993737889,-2.77555756156289E-17,
0.667437719071445));
#1192=CARTESIAN_POINT('Ctrl Pts',(-2.30801422808938,-2.92407677835173E-17,
0.680110055394923));
#1193=CARTESIAN_POINT('Ctrl Pts',(-2.30357498624141,-7.37866310959562E-17,
0.692745948980581));
#1194=CARTESIAN_POINT('Ctrl Pts',(-2.29903439728592,-7.28583859910259E-17,
0.705340840909841));
#1195=CARTESIAN_POINT('Ctrl Pts',(-2.26996322624983,-6.6915286434246E-17,
0.785979775868837));
#1196=CARTESIAN_POINT('Ctrl Pts',(-2.23672645396493,-6.65627150359348E-18,
0.864984121457506));
#1197=CARTESIAN_POINT('Ctrl Pts',(-2.19956283078569,0.,0.942040668002293));
#1198=CARTESIAN_POINT('Ctrl Pts',(-2.16221617014155,6.6890548265714E-18,
1.01947673176653));
#1199=CARTESIAN_POINT('Ctrl Pts',(-2.12090334725471,-3.75721515644536E-17,
1.09494663372941));
#1200=CARTESIAN_POINT('Ctrl Pts',(-2.07581942746913,-4.16333634234434E-17,
1.16810977338582));
#1201=CARTESIAN_POINT('Ctrl Pts',(-2.03128342661138,-4.56452181090107E-17,
1.24038373860426));
#1202=CARTESIAN_POINT('Ctrl Pts',(-1.98306682940777,-2.31271623050355E-17,
1.31040742438343));
#1203=CARTESIAN_POINT('Ctrl Pts',(-1.93132037758745,0.,1.37781838521005));
#1204=CARTESIAN_POINT('Ctrl Pts',(-1.91759757528708,6.13316401253253E-18,
1.39569530731311));
#1205=CARTESIAN_POINT('Ctrl Pts',(-1.90362634940018,-2.02534319554687E-17,
1.41338826111711));
#1206=CARTESIAN_POINT('Ctrl Pts',(-1.88940914510408,-2.08166817117217E-17,
1.43088997417037));
#1207=CARTESIAN_POINT('Ctrl Pts',(-1.87909782985315,-2.12251900007479E-17,
1.44358344589413));
#1208=CARTESIAN_POINT('Ctrl Pts',(-1.86865712274362,-4.31312271498728E-17,
1.45617631705861));
#1209=CARTESIAN_POINT('Ctrl Pts',(-1.85808791181964,-4.16333634234434E-17,
1.46866573312703));
#1210=CARTESIAN_POINT('Ctrl Pts',(-1.84971309836189,-4.0446488699852E-17,
1.47856207548613));
#1211=CARTESIAN_POINT('Ctrl Pts',(-1.84125952109549,5.02986205616653E-17,
1.48839110684352));
#1212=CARTESIAN_POINT('Ctrl Pts',(-1.83273462281294,4.85722573273506E-17,
1.49814382146578));
#1213=CARTESIAN_POINT('Ctrl Pts',(-1.77704148118611,3.72939301354752E-17,
1.56185828452454));
#1214=CARTESIAN_POINT('Ctrl Pts',(-1.71822529166457,2.06917771529059E-17,
1.62241596622163));
#1215=CARTESIAN_POINT('Ctrl Pts',(-1.65647648410899,1.38777878078145E-17,
1.67949665551534));
#1216=CARTESIAN_POINT('Ctrl Pts',(-1.59623098481472,7.229688734624E-18,
1.7351876844225));
#1217=CARTESIAN_POINT('Ctrl Pts',(-1.53319328466989,4.58489591254514E-18,
1.78756954424044));
#1218=CARTESIAN_POINT('Ctrl Pts',(-1.4675082953364,0.,1.83630801827372));
#1219=CARTESIAN_POINT('Ctrl Pts',(-1.4223881116727,-3.14944628524948E-18,
1.86978734014292));
#1220=CARTESIAN_POINT('Ctrl Pts',(-1.37601813659565,-1.78145956643763E-17,
1.90154675332355));
#1221=CARTESIAN_POINT('Ctrl Pts',(-1.32843850117502,-1.38777878078145E-17,
1.93146531051872));
#1222=CARTESIAN_POINT('Ctrl Pts',(-1.29030510491992,-1.07225754433792E-17,
1.95544397674469));
#1223=CARTESIAN_POINT('Ctrl Pts',(-1.2513945172945,-2.16975678759132E-17,
1.97823991437947));
#1224=CARTESIAN_POINT('Ctrl Pts',(-1.21176381145074,-2.77555756156289E-17,
1.99984569867384));
#1225=CARTESIAN_POINT('Ctrl Pts',(-1.1930120035549,-3.0622004435103E-17,
2.01006876959577));
#1226=CARTESIAN_POINT('Ctrl Pts',(-1.17409895845065,2.51280158644443E-17,
2.02002532320807));
#1227=CARTESIAN_POINT('Ctrl Pts',(-1.15503066604058,2.77555756156289E-17,
2.02971424111022));
#1228=CARTESIAN_POINT('Ctrl Pts',(-1.14298169268078,2.94158919545246E-17,
2.03583652574786));
#1229=CARTESIAN_POINT('Ctrl Pts',(-1.13087005097422,-7.32755886505781E-17,
2.04185218174505));
#1230=CARTESIAN_POINT('Ctrl Pts',(-1.11871180108181,-6.93889390390723E-17,
2.04775409924554));
#1231=CARTESIAN_POINT('Ctrl Pts',(-1.04450825211336,-4.56681570743399E-17,
2.08377435118401));
#1232=CARTESIAN_POINT('Ctrl Pts',(-0.968444562647828,1.4568684369894E-17,
2.11562728349325));
#1233=CARTESIAN_POINT('Ctrl Pts',(-0.890901405267316,1.38777878078145E-17,
2.14334314406404));
#1234=CARTESIAN_POINT('Ctrl Pts',(-0.812378850734025,1.31781649809215E-17,
2.17140906563114));
#1235=CARTESIAN_POINT('Ctrl Pts',(-0.732338252741998,-2.71706215187802E-17,
2.195232887997));
#1236=CARTESIAN_POINT('Ctrl Pts',(-0.651155914152537,-1.38777878078145E-17,
2.21479512725679));
#1237=CARTESIAN_POINT('Ctrl Pts',(-0.570298458136045,-6.38150519778917E-19,
2.23427908063895));
#1238=CARTESIAN_POINT('Ctrl Pts',(-0.488307386867843,-5.63815760894233E-17,
2.24953551107038));
#1239=CARTESIAN_POINT('Ctrl Pts',(-0.405550605064248,-6.93889390390723E-17,
2.26049402691919));
#1240=CARTESIAN_POINT('Ctrl Pts',(-0.37311600200958,-7.44868735510875E-17,
2.26478896328425));
#1241=CARTESIAN_POINT('Ctrl Pts',(-0.340563818610265,-4.55478488523122E-17,
2.26842315394767));
#1242=CARTESIAN_POINT('Ctrl Pts',(-0.30791654727013,-4.16333634234434E-17,
2.2713901910306));
#1243=CARTESIAN_POINT('Ctrl Pts',(-0.288615619305932,-3.93191362865917E-17,
2.27314429073492));
#1244=CARTESIAN_POINT('Ctrl Pts',(-0.26927716449687,-1.79142304883696E-17,
2.27466534950786));
#1245=CARTESIAN_POINT('Ctrl Pts',(-0.249934098774513,-1.38777878078145E-17,
2.27595034044513));
#1246=CARTESIAN_POINT('Ctrl Pts',(-0.164121737018219,4.02923295528992E-18,
2.28165099352387));
#1247=CARTESIAN_POINT('Ctrl Pts',(-0.0781186671384778,2.24434660230908E-17,
2.28272146617705));
#1248=CARTESIAN_POINT('Ctrl Pts',(0.00766612366541923,0.,2.27911261871682));
#1249=CARTESIAN_POINT('Ctrl Pts',(0.0720047167683418,-1.68325995173181E-17,
2.27640598312164));
#1250=CARTESIAN_POINT('Ctrl Pts',(0.136220758727253,1.06724310912188E-16,
2.27106601608093));
#1251=CARTESIAN_POINT('Ctrl Pts',(0.200137906058278,1.38777878078145E-16,
2.26304978973757));
#1252=CARTESIAN_POINT('Ctrl Pts',(0.217224978953856,1.4734680928985E-16,
2.26090679916938));
#1253=CARTESIAN_POINT('Ctrl Pts',(0.234290657724097,4.23035591606717E-17,
2.25857244063164));
#1254=CARTESIAN_POINT('Ctrl Pts',(0.251331489398336,4.16333634234434E-17,
2.25604566140606));
#1255=CARTESIAN_POINT('Ctrl Pts',(0.26725759330334,4.10070086097916E-17,
2.25368417170527));
#1256=CARTESIAN_POINT('Ctrl Pts',(0.283152278234418,-2.86056285770134E-17,
2.25115604983295));
#1257=CARTESIAN_POINT('Ctrl Pts',(0.299012564315495,-2.77555756156289E-17,
2.24846101784775));
#1258=CARTESIAN_POINT('Ctrl Pts',(0.378165691642377,-2.35132593078961E-17,
2.23501105806871));
#1259=CARTESIAN_POINT('Ctrl Pts',(0.456465531860252,5.23875509920892E-18,
2.21740738794914));
#1260=CARTESIAN_POINT('Ctrl Pts',(0.533571411949572,4.16333634234434E-17,
2.19558154835747));
#1261=CARTESIAN_POINT('Ctrl Pts',(0.610000528470929,7.77085337883996E-17,
2.17394727564836));
#1262=CARTESIAN_POINT('Ctrl Pts',(0.685257351031218,-3.12966966330479E-17,
2.14816459135968));
#1263=CARTESIAN_POINT('Ctrl Pts',(0.75899012616317,-2.77555756156289E-17,
2.11812039043743));
#1264=CARTESIAN_POINT('',(0.,-0.234583302491977,2.48310511776651));
#1265=CARTESIAN_POINT('Origin',(2.77555756156289E-16,0.,0.));
#1266=CARTESIAN_POINT('',(2.725,0.,-3.33716252767654E-16));
#1267=CARTESIAN_POINT('Origin',(0.,0.,0.));
#1268=CARTESIAN_POINT('Origin',(0.,-0.256583302491977,-2.63763602000883E-17));
#1269=CARTESIAN_POINT('Ctrl Pts',(-0.000771008714931707,-1.43758330249198,
-2.44878870687488));
#1270=CARTESIAN_POINT('Ctrl Pts',(0.768165981176427,-1.45517589508457,-2.44566104848909));
#1271=CARTESIAN_POINT('Ctrl Pts',(2.35219883945662,-1.49128700619568,-1.64065166950964));
#1272=CARTESIAN_POINT('Ctrl Pts',(2.68933875520986,-1.54591663582531,1.05480738956196));
#1273=CARTESIAN_POINT('Ctrl Pts',(0.573628168148093,-1.60147219138087,2.8340667189958));
#1274=CARTESIAN_POINT('Ctrl Pts',(-2.0708049653189,-1.65702774693642,2.01413462778056));
#1275=CARTESIAN_POINT('Ctrl Pts',(-2.56456927134186,-1.69406478397346,0.248381868493438));
#1276=CARTESIAN_POINT('Ctrl Pts',(-2.38369874528456,-1.71258330249198,-0.544063683523195));
#1277=CARTESIAN_POINT('Ctrl Pts',(-0.000770973430427955,-1.48158330249198,
-2.44878874479803));
#1278=CARTESIAN_POINT('Ctrl Pts',(0.768166001612032,-1.49917589508457,-2.44566110462669));
#1279=CARTESIAN_POINT('Ctrl Pts',(2.35219866595917,-1.53528700619568,-1.64065184753234));
#1280=CARTESIAN_POINT('Ctrl Pts',(2.68933925418784,-1.58991663582531,1.05480761066432));
#1281=CARTESIAN_POINT('Ctrl Pts',(0.573627442369574,-1.64547219138087,2.83406654425959));
#1282=CARTESIAN_POINT('Ctrl Pts',(-2.07080376516121,-1.70102774693642,2.01413502692968));
#1283=CARTESIAN_POINT('Ctrl Pts',(-2.56456927134186,-1.73806478397346,0.248381868493437));
#1284=CARTESIAN_POINT('Ctrl Pts',(-2.38369874528456,-1.75658330249198,-0.544063683523195));
#1285=CARTESIAN_POINT('Ctrl Pts',(0.,-0.369166604983954,2.25));
#1286=CARTESIAN_POINT('Ctrl Pts',(-0.747998250854713,-0.387685123502472,
2.25));
#1287=CARTESIAN_POINT('Ctrl Pts',(-2.2310739060007,-0.424722160539509,1.44542685644205));
#1288=CARTESIAN_POINT('Ctrl Pts',(-2.42518386327635,-0.480277716095064,
-1.09498577216187));
#1289=CARTESIAN_POINT('Ctrl Pts',(-0.395638434709696,-0.53583327165062,
-2.62879939776371));
#1290=CARTESIAN_POINT('Ctrl Pts',(1.99343512361918,-0.591388827206175,-1.75988442086285));
#1291=CARTESIAN_POINT('Ctrl Pts',(2.55997014981784,-0.646944382761731,0.720393619884146));
#1292=CARTESIAN_POINT('Ctrl Pts',(0.783705286806263,-0.702499938317287,
2.54093476065446));
#1293=CARTESIAN_POINT('Ctrl Pts',(-1.70922973329743,-0.758055493872843,
2.03709248854502));
#1294=CARTESIAN_POINT('Ctrl Pts',(-2.63855978297111,-0.813611049428397,
-0.330677316762037));
#1295=CARTESIAN_POINT('Ctrl Pts',(-1.15375637197408,-0.869166604983953,
-2.39581552952291));
#1296=CARTESIAN_POINT('Ctrl Pts',(1.38657732562663,-0.92472216053951,-2.26905275428203));
#1297=CARTESIAN_POINT('Ctrl Pts',(2.65834742144737,-0.980277716095064,-0.0662909928484999));
#1298=CARTESIAN_POINT('Ctrl Pts',(1.49796151271595,-1.03583327165062,2.19710698529981));
#1299=CARTESIAN_POINT('Ctrl Pts',(-1.03291266106499,-1.09138882720618,2.45036353914004));
#1300=CARTESIAN_POINT('Ctrl Pts',(-2.61877249933575,-1.14694438276173,0.461758200856316));
#1301=CARTESIAN_POINT('Ctrl Pts',(-1.80869313117828,-1.20249993831729,-1.94930678849175));
#1302=CARTESIAN_POINT('Ctrl Pts',(0.656166890255088,-1.25805549387284,-2.57694596780407));
#1303=CARTESIAN_POINT('Ctrl Pts',(2.52070534586368,-1.3136110494284,-0.846901199072834));
#1304=CARTESIAN_POINT('Ctrl Pts',(2.07901248672084,-1.36916660498395,1.65794840011165));
#1305=CARTESIAN_POINT('Ctrl Pts',(-0.264748241169615,-1.42472216053951,
2.64598820574301));
#1306=CARTESIAN_POINT('Ctrl Pts',(-2.36635772337772,-1.48027771609506,1.21308005221631));
#1307=CARTESIAN_POINT('Ctrl Pts',(-2.30283738882844,-1.53583327165062,-1.32946733509479));
#1308=CARTESIAN_POINT('Ctrl Pts',(-0.132684899144989,-1.59138882720617,
-2.65608901452249));
#1309=CARTESIAN_POINT('Ctrl Pts',(2.1593414896022,-1.64694438276173,-1.55184441815438));
#1310=CARTESIAN_POINT('Ctrl Pts',(2.47485207440599,-1.70249993831729,0.970681850304591));
#1311=CARTESIAN_POINT('Ctrl Pts',(0.527878014450529,-1.75805549387284,2.6080366971714));
#1312=CARTESIAN_POINT('Ctrl Pts',(-1.90564763665142,-1.8136110494284,1.85349849103959));
#1313=CARTESIAN_POINT('Ctrl Pts',(-2.36003307178698,-1.85064808646543,0.228572271619728));
#1314=CARTESIAN_POINT('Ctrl Pts',(-2.1935878024091,-1.86916660498395,-0.500672101401713));
#1315=CARTESIAN_POINT('Ctrl Pts',(0.,-0.331638837486628,2.315));
#1316=CARTESIAN_POINT('Ctrl Pts',(-0.769607089212738,-0.350157356005147,
2.315));
#1317=CARTESIAN_POINT('Ctrl Pts',(-2.29552715217406,-0.387194393042183,
1.48718363229482));
#1318=CARTESIAN_POINT('Ctrl Pts',(-2.49524473043767,-0.442749948597739,
-1.12661869446877));
#1319=CARTESIAN_POINT('Ctrl Pts',(-0.407067989490199,-0.498305504153294,
-2.70474249147688));
#1320=CARTESIAN_POINT('Ctrl Pts',(2.05102324941262,-0.55386105970885,-1.81072552635444));
#1321=CARTESIAN_POINT('Ctrl Pts',(2.6339248430348,-0.609416615264405,0.741204991125242));
#1322=CARTESIAN_POINT('Ctrl Pts',(0.806345661758445,-0.664972170819962,
2.61433954262893));
#1323=CARTESIAN_POINT('Ctrl Pts',(-1.75860748114824,-0.720527726375517,
2.09594182710298));
#1324=CARTESIAN_POINT('Ctrl Pts',(-2.71478484336805,-0.776083281931072,
-0.340230217024047));
#1325=CARTESIAN_POINT('Ctrl Pts',(-1.18708711160889,-0.831638837486628,
-2.46502797815358));
#1326=CARTESIAN_POINT('Ctrl Pts',(1.42663400392251,-0.887194393042183,-2.3346031671835));
#1327=CARTESIAN_POINT('Ctrl Pts',(2.73514412473362,-0.94274994859774,-0.0682060659752383));
#1328=CARTESIAN_POINT('Ctrl Pts',(1.54123595641663,-0.998305504153293,2.26057896487514));
#1329=CARTESIAN_POINT('Ctrl Pts',(-1.06275236016243,-1.05386105970885,2.52115181915964));
#1330=CARTESIAN_POINT('Ctrl Pts',(-2.69442592709434,-1.1094166152644,0.475097882214388));
#1331=CARTESIAN_POINT('Ctrl Pts',(-1.86094426607898,-1.16497217081996,-2.00562009571484));
#1332=CARTESIAN_POINT('Ctrl Pts',(0.675122822640235,-1.22052772637551,-2.65139107354063));
#1333=CARTESIAN_POINT('Ctrl Pts',(2.59352572252197,-1.27608328193107,-0.871367233712714));
#1334=CARTESIAN_POINT('Ctrl Pts',(2.13907284744832,-1.33163883748663,1.70584468722599));
#1335=CARTESIAN_POINT('Ctrl Pts',(-0.272396523692291,-1.38719439304218,
2.72242786502003));
#1336=CARTESIAN_POINT('Ctrl Pts',(-2.43471916871974,-1.44274994859774,1.24812458705812));
#1337=CARTESIAN_POINT('Ctrl Pts',(-2.36936380228348,-1.49830550415329,-1.36787416921975));
#1338=CARTESIAN_POINT('Ctrl Pts',(-0.136518018453625,-1.55386105970885,
-2.73282047494202));
#1339=CARTESIAN_POINT('Ctrl Pts',(2.22172246596849,-1.60941661526441,-1.59667547912329));
#1340=CARTESIAN_POINT('Ctrl Pts',(2.54634780099994,-1.66497217081996,0.998723770424503));
#1341=CARTESIAN_POINT('Ctrl Pts',(0.543127823756877,-1.72052772637552,2.68337997953413));
#1342=CARTESIAN_POINT('Ctrl Pts',(-1.96069967948802,-1.77608328193107,1.90704400300295));
#1343=CARTESIAN_POINT('Ctrl Pts',(-2.42821180497194,-1.81312031896811,0.23517547057763));
#1344=CARTESIAN_POINT('Ctrl Pts',(-2.25695811670092,-1.83163883748663,-0.515135962108874));
#1345=CARTESIAN_POINT('Ctrl Pts',(0.,-0.294111069989302,2.38));
#1346=CARTESIAN_POINT('Ctrl Pts',(-0.791215927570763,-0.312629588507821,
2.38));
#1347=CARTESIAN_POINT('Ctrl Pts',(-2.35998039834741,-0.349666625544858,
1.52894040814759));
#1348=CARTESIAN_POINT('Ctrl Pts',(-2.56530559759899,-0.405222181100413,
-1.15825161677566));
#1349=CARTESIAN_POINT('Ctrl Pts',(-0.418497544270702,-0.460777736655969,
-2.78068558519005));
#1350=CARTESIAN_POINT('Ctrl Pts',(2.10861137520607,-0.516333292211524,-1.86156663184603));
#1351=CARTESIAN_POINT('Ctrl Pts',(2.70787953625176,-0.571888847767081,0.762016362366338));
#1352=CARTESIAN_POINT('Ctrl Pts',(0.828986036710626,-0.627444403322635,
2.68774432460339));
#1353=CARTESIAN_POINT('Ctrl Pts',(-1.80798522899906,-0.682999958878192,
2.15479116566095));
#1354=CARTESIAN_POINT('Ctrl Pts',(-2.79100990376499,-0.738555514433746,
-0.349783117286062));
#1355=CARTESIAN_POINT('Ctrl Pts',(-1.22041785124369,-0.794111069989302,
-2.53424042678424));
#1356=CARTESIAN_POINT('Ctrl Pts',(1.46669068221839,-0.849666625544858,-2.40015358008498));
#1357=CARTESIAN_POINT('Ctrl Pts',(2.81194082801987,-0.905222181100413,-0.0701211391019724));
#1358=CARTESIAN_POINT('Ctrl Pts',(1.58451040011732,-0.960777736655969,2.32405094445047));
#1359=CARTESIAN_POINT('Ctrl Pts',(-1.09259205925986,-1.01633329221153,2.59194009917924));
#1360=CARTESIAN_POINT('Ctrl Pts',(-2.77007935485292,-1.07188884776708,0.488437563572459));
#1361=CARTESIAN_POINT('Ctrl Pts',(-1.91319540097969,-1.12744440332264,-2.06193340293794));
#1362=CARTESIAN_POINT('Ctrl Pts',(0.694078755025382,-1.18299995887819,-2.7258361792772));
#1363=CARTESIAN_POINT('Ctrl Pts',(2.66634609918025,-1.23855551443375,-0.895833268352595));
#1364=CARTESIAN_POINT('Ctrl Pts',(2.19913320817581,-1.2941110699893,1.75374097434032));
#1365=CARTESIAN_POINT('Ctrl Pts',(-0.280044806214968,-1.34966662554486,
2.79886752429705));
#1366=CARTESIAN_POINT('Ctrl Pts',(-2.50308061406177,-1.40522218110041,1.28316912189992));
#1367=CARTESIAN_POINT('Ctrl Pts',(-2.43589021573852,-1.46077773665597,-1.40628100334471));
#1368=CARTESIAN_POINT('Ctrl Pts',(-0.140351137762259,-1.51633329221152,
-2.80955193536156));
#1369=CARTESIAN_POINT('Ctrl Pts',(2.28410344233477,-1.57188884776708,-1.64150654009219));
#1370=CARTESIAN_POINT('Ctrl Pts',(2.61784352759388,-1.62744440332264,1.02676569054441));
#1371=CARTESIAN_POINT('Ctrl Pts',(0.558377633063227,-1.68299995887819,2.75872326189686));
#1372=CARTESIAN_POINT('Ctrl Pts',(-2.01575172232462,-1.73855551443375,1.96058951496632));
#1373=CARTESIAN_POINT('Ctrl Pts',(-2.4963905381569,-1.77559255147078,0.241778669535535));
#1374=CARTESIAN_POINT('Ctrl Pts',(-2.32032843099274,-1.7941110699893,-0.529599822816034));
#1375=CARTESIAN_POINT('Ctrl Pts',(0.,-0.256583302491977,2.445));
#1376=CARTESIAN_POINT('Ctrl Pts',(-0.812824765928788,-0.275101821010495,
2.445));
#1377=CARTESIAN_POINT('Ctrl Pts',(-2.42443364452077,-0.312138858047532,
1.57069718400036));
#1378=CARTESIAN_POINT('Ctrl Pts',(-2.6353664647603,-0.367694413603088,-1.18988453908256));
#1379=CARTESIAN_POINT('Ctrl Pts',(-0.429927099051205,-0.423249969158643,
-2.85662867890323));
#1380=CARTESIAN_POINT('Ctrl Pts',(2.16619950099951,-0.478805524714198,-1.91240773733763));
#1381=CARTESIAN_POINT('Ctrl Pts',(2.78183422946872,-0.534361080269754,0.782827733607438));
#1382=CARTESIAN_POINT('Ctrl Pts',(0.851626411662806,-0.589916635825311,
2.76114910657785));
#1383=CARTESIAN_POINT('Ctrl Pts',(-1.85736297684987,-0.645472191380865,
2.21364050421892));
#1384=CARTESIAN_POINT('Ctrl Pts',(-2.86723496416194,-0.701027746936421,
-0.359336017548079));
#1385=CARTESIAN_POINT('Ctrl Pts',(-1.2537485908785,-0.756583302491976,-2.6034528754149));
#1386=CARTESIAN_POINT('Ctrl Pts',(1.50674736051427,-0.812138858047532,-2.46570399298647));
#1387=CARTESIAN_POINT('Ctrl Pts',(2.88873753130614,-0.867694413603087,-0.0720362122287063));
#1388=CARTESIAN_POINT('Ctrl Pts',(1.627784843818,-0.923249969158643,2.3875229240258));
#1389=CARTESIAN_POINT('Ctrl Pts',(-1.12243175835729,-0.978805524714199,
2.66272837919885));
#1390=CARTESIAN_POINT('Ctrl Pts',(-2.84573278261151,-1.03436108026975,0.50177724493053));
#1391=CARTESIAN_POINT('Ctrl Pts',(-1.96544653588039,-1.08991663582531,-2.11824671016103));
#1392=CARTESIAN_POINT('Ctrl Pts',(0.713034687410528,-1.14547219138086,-2.80028128501376));
#1393=CARTESIAN_POINT('Ctrl Pts',(2.73916647583853,-1.20102774693642,-0.920299302992479));
#1394=CARTESIAN_POINT('Ctrl Pts',(2.25919356890331,-1.25658330249198,1.80163726145466));
#1395=CARTESIAN_POINT('Ctrl Pts',(-0.287693088737648,-1.31213885804753,
2.87530718357407));
#1396=CARTESIAN_POINT('Ctrl Pts',(-2.57144205940379,-1.36769441360309,1.31821365674173));
#1397=CARTESIAN_POINT('Ctrl Pts',(-2.50241662919357,-1.42324996915864,-1.44468783746967));
#1398=CARTESIAN_POINT('Ctrl Pts',(-0.144184257070888,-1.4788055247142,-2.8862833957811));
#1399=CARTESIAN_POINT('Ctrl Pts',(2.34648441870106,-1.53436108026976,-1.6863376010611));
#1400=CARTESIAN_POINT('Ctrl Pts',(2.68933925418784,-1.58991663582531,1.05480761066432));
#1401=CARTESIAN_POINT('Ctrl Pts',(0.573627442369574,-1.64547219138087,2.83406654425959));
#1402=CARTESIAN_POINT('Ctrl Pts',(-2.07080376516121,-1.70102774693642,2.01413502692968));
#1403=CARTESIAN_POINT('Ctrl Pts',(-2.56456927134186,-1.73806478397346,0.248381868493437));
#1404=CARTESIAN_POINT('Ctrl Pts',(-2.38369874528456,-1.75658330249198,-0.544063683523195));
#1405=CARTESIAN_POINT('Ctrl Pts',(0.,-0.212583302491978,2.445));
#1406=CARTESIAN_POINT('Ctrl Pts',(-0.812824765928788,-0.231101821010496,
2.445));
#1407=CARTESIAN_POINT('Ctrl Pts',(-2.42443352243936,-0.268138858047533,
1.57069844288661));
#1408=CARTESIAN_POINT('Ctrl Pts',(-2.6353664736146,-0.323694413603088,-1.18988528554676));
#1409=CARTESIAN_POINT('Ctrl Pts',(-0.429926994525383,-0.379249969158643,
-2.85662814323577));
#1410=CARTESIAN_POINT('Ctrl Pts',(2.16619936198806,-0.4348055247142,-1.91240795871634));
#1411=CARTESIAN_POINT('Ctrl Pts',(2.78183421611015,-0.490361080269755,0.78282787277267));
#1412=CARTESIAN_POINT('Ctrl Pts',(0.851626347672371,-0.545916635825311,
2.76114894006629));
#1413=CARTESIAN_POINT('Ctrl Pts',(-1.85736290074741,-0.601472191380866,
2.21364049896642));
#1414=CARTESIAN_POINT('Ctrl Pts',(-2.8672349045379,-0.657027746936422,-0.359336038666919));
#1415=CARTESIAN_POINT('Ctrl Pts',(-1.25374854737785,-0.712583302491977,
-2.6034527886958));
#1416=CARTESIAN_POINT('Ctrl Pts',(1.50674731430248,-0.768138858047533,-2.46570393735346));
#1417=CARTESIAN_POINT('Ctrl Pts',(2.88873745822125,-0.823694413603089,-0.0720362045378855));
#1418=CARTESIAN_POINT('Ctrl Pts',(1.62778479804724,-0.879249969158644,2.38752285695579));
#1419=CARTESIAN_POINT('Ctrl Pts',(-1.12243172654963,-0.9348055247142,2.66272831094305));
#1420=CARTESIAN_POINT('Ctrl Pts',(-2.84573270898916,-0.990361080269755,
0.501777229108693));
#1421=CARTESIAN_POINT('Ctrl Pts',(-1.96544648067692,-1.04591663582531,-2.11824665061337));
#1422=CARTESIAN_POINT('Ctrl Pts',(0.713034663649614,-1.10147219138087,-2.80028121547263));
#1423=CARTESIAN_POINT('Ctrl Pts',(2.73916641131727,-1.15702774693642,-0.920299270318821));
#1424=CARTESIAN_POINT('Ctrl Pts',(2.25919349403824,-1.21258330249198,1.80163719974786));
#1425=CARTESIAN_POINT('Ctrl Pts',(-0.287693054880701,-1.26813885804753,
2.87530713014431));
#1426=CARTESIAN_POINT('Ctrl Pts',(-2.5714420373486,-1.32369441360309,1.31821358371611));
#1427=CARTESIAN_POINT('Ctrl Pts',(-2.50241648109601,-1.37924996915864,-1.44468773803131));
#1428=CARTESIAN_POINT('Ctrl Pts',(-0.144184395719527,-1.4348055247142,-2.88628341372464));
#1429=CARTESIAN_POINT('Ctrl Pts',(2.34648460359639,-1.49036108026976,-1.68633741627356));
#1430=CARTESIAN_POINT('Ctrl Pts',(2.68933875520986,-1.54591663582531,1.05480738956196));
#1431=CARTESIAN_POINT('Ctrl Pts',(0.573628168148093,-1.60147219138087,2.8340667189958));
#1432=CARTESIAN_POINT('Ctrl Pts',(-2.0708049653189,-1.65702774693642,2.01413462778056));
#1433=CARTESIAN_POINT('Ctrl Pts',(-2.56456927134186,-1.69406478397346,0.248381868493438));
#1434=CARTESIAN_POINT('Ctrl Pts',(-2.38369874528456,-1.71258330249198,-0.544063683523195));
#1435=CARTESIAN_POINT('Ctrl Pts',(0.,-0.175055534994652,2.38));
#1436=CARTESIAN_POINT('Ctrl Pts',(-0.791215927570763,-0.19357405351317,
2.38));
#1437=CARTESIAN_POINT('Ctrl Pts',(-2.35998027951153,-0.230611090550207,
1.52894163356652));
#1438=CARTESIAN_POINT('Ctrl Pts',(-2.56530560621789,-0.286166646105762,
-1.15825234339521));
#1439=CARTESIAN_POINT('Ctrl Pts',(-0.418497442523689,-0.341722201661318,
-2.78068506376325));
#1440=CARTESIAN_POINT('Ctrl Pts',(2.10861123989023,-0.397277757216874,-1.86156684733942));
#1441=CARTESIAN_POINT('Ctrl Pts',(2.70787952324832,-0.452833312772429,0.762016497831884));
#1442=CARTESIAN_POINT('Ctrl Pts',(0.828985974421369,-0.508388868327986,
2.68774416251851));
#1443=CARTESIAN_POINT('Ctrl Pts',(-1.80798515491977,-0.56394442388354,2.15479116054809));
#1444=CARTESIAN_POINT('Ctrl Pts',(-2.79100984572605,-0.619499979439096,
-0.349783137843463));
#1445=CARTESIAN_POINT('Ctrl Pts',(-1.2204178088995,-0.675055534994651,-2.53424034237056));
#1446=CARTESIAN_POINT('Ctrl Pts',(1.46669063723513,-0.730611090550207,-2.40015352593098));
#1447=CARTESIAN_POINT('Ctrl Pts',(2.81194075687795,-0.786166646105764,-0.0701211316156104));
#1448=CARTESIAN_POINT('Ctrl Pts',(1.58451035556337,-0.841722201661318,2.32405087916351));
#1449=CARTESIAN_POINT('Ctrl Pts',(-1.0925920282978,-0.897277757216874,2.59194003273802));
#1450=CARTESIAN_POINT('Ctrl Pts',(-2.77007928318781,-0.95283331277243,0.488437548171241));
#1451=CARTESIAN_POINT('Ctrl Pts',(-1.9131953472438,-1.00838886832798,-2.06193334497334));
#1452=CARTESIAN_POINT('Ctrl Pts',(0.69407873189615,-1.06394442388354,-2.72583611158481));
#1453=CARTESIAN_POINT('Ctrl Pts',(2.66634603637428,-1.11949997943909,-0.895833236547562));
#1454=CARTESIAN_POINT('Ctrl Pts',(2.19913313530103,-1.17505553499465,1.75374091427399));
#1455=CARTESIAN_POINT('Ctrl Pts',(-0.280044773258108,-1.23061109055021,
2.79886747228771));
#1456=CARTESIAN_POINT('Ctrl Pts',(-2.5030805925929,-1.28616664610576,1.28316905081568));
#1457=CARTESIAN_POINT('Ctrl Pts',(-2.43589007157812,-1.34172220166132,-1.4062809065499));
#1458=CARTESIAN_POINT('Ctrl Pts',(-0.140351272724935,-1.39727775721687,
-2.80955195282807));
#1459=CARTESIAN_POINT('Ctrl Pts',(2.28410362231469,-1.45283331277243,-1.64150636021721));
#1460=CARTESIAN_POINT('Ctrl Pts',(2.61784304188118,-1.50838886832799,1.02676547532003));
#1461=CARTESIAN_POINT('Ctrl Pts',(0.558378339547017,-1.56394442388354,2.75872343198772));
#1462=CARTESIAN_POINT('Ctrl Pts',(-2.01575289057627,-1.6194999794391,1.96058912642853));
#1463=CARTESIAN_POINT('Ctrl Pts',(-2.4963905381569,-1.65653701647613,0.241778669535534));
#1464=CARTESIAN_POINT('Ctrl Pts',(-2.32032843099274,-1.67505553499465,-0.529599822816034));
#1465=CARTESIAN_POINT('Ctrl Pts',(0.,-0.137527767497326,2.315));
#1466=CARTESIAN_POINT('Ctrl Pts',(-0.769607089212738,-0.156046286015844,
2.315));
#1467=CARTESIAN_POINT('Ctrl Pts',(-2.29552703658369,-0.193083323052881,
1.48718482424643));
#1468=CARTESIAN_POINT('Ctrl Pts',(-2.49524473882118,-0.248638878608437,
-1.12661940124366));
#1469=CARTESIAN_POINT('Ctrl Pts',(-0.407067890521989,-0.304194434163992,
-2.70474198429072));
#1470=CARTESIAN_POINT('Ctrl Pts',(2.05102311779238,-0.359749989719548,-1.81072573596251));
#1471=CARTESIAN_POINT('Ctrl Pts',(2.6339248303865,-0.415305545275103,0.741205122891101));
#1472=CARTESIAN_POINT('Ctrl Pts',(0.806345601170365,-0.47086110083066,2.61433938497073));
#1473=CARTESIAN_POINT('Ctrl Pts',(-1.75860740909213,-0.526416656386214,
2.09594182212976));
#1474=CARTESIAN_POINT('Ctrl Pts',(-2.71478478691421,-0.581972211941771,
-0.340230237020009));
#1475=CARTESIAN_POINT('Ctrl Pts',(-1.18708707042116,-0.637527767497325,
-2.46502789604531));
#1476=CARTESIAN_POINT('Ctrl Pts',(1.42663396016779,-0.693083323052881,-2.33460311450849));
#1477=CARTESIAN_POINT('Ctrl Pts',(2.73514405553464,-0.748638878608436,-0.0682060586933347));
#1478=CARTESIAN_POINT('Ctrl Pts',(1.54123591307949,-0.804194434163993,2.26057890137123));
#1479=CARTESIAN_POINT('Ctrl Pts',(-1.06275233004596,-0.859749989719547,
2.52115175453299));
#1480=CARTESIAN_POINT('Ctrl Pts',(-2.69442585738647,-0.915305545275105,
0.475097867233793));
#1481=CARTESIAN_POINT('Ctrl Pts',(-1.86094421381066,-0.970861100830658,
-2.00562003933331));
#1482=CARTESIAN_POINT('Ctrl Pts',(0.675122800142682,-1.02641665638622,-2.65139100769699));
#1483=CARTESIAN_POINT('Ctrl Pts',(2.59352566143128,-1.08197221194177,-0.871367202776305));
#1484=CARTESIAN_POINT('Ctrl Pts',(2.13907277656382,-1.13752776749733,1.70584462880012));
#1485=CARTESIAN_POINT('Ctrl Pts',(-0.272396491635512,-1.19308332305288,
2.72242781443111));
#1486=CARTESIAN_POINT('Ctrl Pts',(-2.43471914783722,-1.24863887860844,1.24812451791525));
#1487=CARTESIAN_POINT('Ctrl Pts',(-2.36936366206023,-1.30419443416399,-1.3678740750685));
#1488=CARTESIAN_POINT('Ctrl Pts',(-0.136518149730348,-1.35974998971955,
-2.73282049193151));
#1489=CARTESIAN_POINT('Ctrl Pts',(2.22172264103299,-1.4153055452751,-1.59667530416086));
#1490=CARTESIAN_POINT('Ctrl Pts',(2.54634732855249,-1.47086110083066,0.998723561078092));
#1491=CARTESIAN_POINT('Ctrl Pts',(0.543128510945944,-1.52641665638621,2.68338014497966));
#1492=CARTESIAN_POINT('Ctrl Pts',(-1.96070081583364,-1.58197221194177,1.90704362507649));
#1493=CARTESIAN_POINT('Ctrl Pts',(-2.42821180497194,-1.61900924897881,0.235175470577631));
#1494=CARTESIAN_POINT('Ctrl Pts',(-2.25695811670092,-1.63752776749733,-0.515135962108874));
#1495=CARTESIAN_POINT('Ctrl Pts',(0.,-0.1,2.25));
#1496=CARTESIAN_POINT('Ctrl Pts',(-0.747998250854713,-0.118518518518518,
2.25));
#1497=CARTESIAN_POINT('Ctrl Pts',(-2.23107379365585,-0.155555555555556,
1.44542801492633));
#1498=CARTESIAN_POINT('Ctrl Pts',(-2.42518387142448,-0.211111111111111,
-1.09498645909211));
#1499=CARTESIAN_POINT('Ctrl Pts',(-0.395638338520291,-0.266666666666666,
-2.62879890481819));
#1500=CARTESIAN_POINT('Ctrl Pts',(1.99343499569454,-0.322222222222222,-1.75988462458559));
#1501=CARTESIAN_POINT('Ctrl Pts',(2.55997013752468,-0.377777777777777,0.720393747950311));
#1502=CARTESIAN_POINT('Ctrl Pts',(0.783705227919361,-0.433333333333334,
2.54093460742296));
#1503=CARTESIAN_POINT('Ctrl Pts',(-1.70922966326449,-0.488888888888888,
2.03709248371143));
#1504=CARTESIAN_POINT('Ctrl Pts',(-2.63855972810236,-0.544444444444444,
-0.330677336196551));
#1505=CARTESIAN_POINT('Ctrl Pts',(-1.15375633194281,-0.6,-2.39581544972006));
#1506=CARTESIAN_POINT('Ctrl Pts',(1.38657728310044,-0.655555555555555,-2.26905270308601));
#1507=CARTESIAN_POINT('Ctrl Pts',(2.65834735419133,-0.711111111111112,-0.0662909857710599));
#1508=CARTESIAN_POINT('Ctrl Pts',(1.49796147059562,-0.766666666666666,2.19710692357895));
#1509=CARTESIAN_POINT('Ctrl Pts',(-1.03291263179413,-0.822222222222222,
2.45036347632796));
#1510=CARTESIAN_POINT('Ctrl Pts',(-2.61877243158512,-0.877777777777778,
0.461758186296343));
#1511=CARTESIAN_POINT('Ctrl Pts',(-1.80869308037754,-0.933333333333333,
-1.94930673369328));
#1512=CARTESIAN_POINT('Ctrl Pts',(0.656166868389217,-0.988888888888889,
-2.57694590380917));
#1513=CARTESIAN_POINT('Ctrl Pts',(2.52070528648829,-1.04444444444444,-0.846901169005049));
#1514=CARTESIAN_POINT('Ctrl Pts',(2.0790124178266,-1.1,1.65794834332625));
#1515=CARTESIAN_POINT('Ctrl Pts',(-0.264748210012916,-1.15555555555555,
2.64598815657452));
#1516=CARTESIAN_POINT('Ctrl Pts',(-2.36635770308153,-1.21111111111111,1.21307998501483));
#1517=CARTESIAN_POINT('Ctrl Pts',(-2.30283725254234,-1.26666666666667,-1.32946724358709));
#1518=CARTESIAN_POINT('Ctrl Pts',(-0.13268502673576,-1.32222222222222,-2.65608903103494));
#1519=CARTESIAN_POINT('Ctrl Pts',(2.15934165975128,-1.37777777777778,-1.55184424810451));
#1520=CARTESIAN_POINT('Ctrl Pts',(2.4748516152238,-1.43333333333333,0.970681646836161));
#1521=CARTESIAN_POINT('Ctrl Pts',(0.52787868234487,-1.48888888888889,2.60803685797159));
#1522=CARTESIAN_POINT('Ctrl Pts',(-1.90564874109101,-1.54444444444444,1.85349812372445));
#1523=CARTESIAN_POINT('Ctrl Pts',(-2.36003307178698,-1.58148148148148,0.228572271619728));
#1524=CARTESIAN_POINT('Ctrl Pts',(-2.1935878024091,-1.6,-0.500672101401713));
#1525=CARTESIAN_POINT('Origin',(0.,-2.7,0.));
#1526=CARTESIAN_POINT('Origin',(0.,0.,0.));
#1527=CARTESIAN_POINT('',(2.725,0.5,-3.33716252767654E-16));
#1528=CARTESIAN_POINT('Origin',(0.,0.5,0.));
#1529=CARTESIAN_POINT('',(2.725,0.,-3.33716252767654E-16));
#1530=CARTESIAN_POINT('Origin',(2.77555756156289E-16,0.5,0.));
#1531=UNCERTAINTY_MEASURE_WITH_UNIT(LENGTH_MEASURE(0.01),#1535,
'DISTANCE_ACCURACY_VALUE',
'Maximum model space distance between geometric entities at asserted c
onnectivities');
#1532=UNCERTAINTY_MEASURE_WITH_UNIT(LENGTH_MEASURE(0.01),#1535,
'DISTANCE_ACCURACY_VALUE',
'Maximum model space distance between geometric entities at asserted c
onnectivities');
#1533=(
GEOMETRIC_REPRESENTATION_CONTEXT(3)
GLOBAL_UNCERTAINTY_ASSIGNED_CONTEXT((#1531))
GLOBAL_UNIT_ASSIGNED_CONTEXT((#1535,#1537,#1538))
REPRESENTATION_CONTEXT('','3D')
);
#1534=(
GEOMETRIC_REPRESENTATION_CONTEXT(3)
GLOBAL_UNCERTAINTY_ASSIGNED_CONTEXT((#1532))
GLOBAL_UNIT_ASSIGNED_CONTEXT((#1535,#1537,#1538))
REPRESENTATION_CONTEXT('','3D')
);
#1535=(
LENGTH_UNIT()
NAMED_UNIT(*)
SI_UNIT(.MILLI.,.METRE.)
);
#1536=(
LENGTH_UNIT()
NAMED_UNIT(*)
SI_UNIT(.CENTI.,.METRE.)
);
#1537=(
NAMED_UNIT(*)
PLANE_ANGLE_UNIT()
SI_UNIT($,.RADIAN.)
);
#1538=(
NAMED_UNIT(*)
SI_UNIT($,.STERADIAN.)
SOLID_ANGLE_UNIT()
);
#1539=SHAPE_DEFINITION_REPRESENTATION(#1540,#1541);
#1540=PRODUCT_DEFINITION_SHAPE('',$,#1543);
#1541=SHAPE_REPRESENTATION('',(#480),#1533);
#1542=PRODUCT_DEFINITION_CONTEXT('part definition',#1547,'design');
#1543=PRODUCT_DEFINITION('Threaded Lens holder for lepton 2 mm lens',
'Threaded Lens holder for lepton 2 mm lens',#1544,#1542);
#1544=PRODUCT_DEFINITION_FORMATION('',$,#1549);
#1545=PRODUCT_RELATED_PRODUCT_CATEGORY(
'Threaded Lens holder for lepton 2 mm lens',
'Threaded Lens holder for lepton 2 mm lens',(#1549));
#1546=APPLICATION_PROTOCOL_DEFINITION('international standard',
'automotive_design',2009,#1547);
#1547=APPLICATION_CONTEXT(
'Core Data for Automotive Mechanical Design Process');
#1548=PRODUCT_CONTEXT('part definition',#1547,'mechanical');
#1549=PRODUCT('Threaded Lens holder for lepton 2 mm lens',
'Threaded Lens holder for lepton 2 mm lens',$,(#1548));
#1550=PRESENTATION_STYLE_ASSIGNMENT((#1551));
#1551=SURFACE_STYLE_USAGE(.BOTH.,#1554);
#1552=SURFACE_STYLE_RENDERING_WITH_PROPERTIES($,#1558,(#1553));
#1553=SURFACE_STYLE_TRANSPARENT(0.);
#1554=SURFACE_SIDE_STYLE('',(#1555,#1552));
#1555=SURFACE_STYLE_FILL_AREA(#1556);
#1556=FILL_AREA_STYLE('',(#1557));
#1557=FILL_AREA_STYLE_COLOUR('',#1558);
#1558=COLOUR_RGB('',0.749019607843137,0.749019607843137,0.749019607843137);
ENDSEC;
END-ISO-10303-21;
