# Supplementary material for: Thermal imaging using sulfur polymer optics
Source: Nat Commun. 2026 Feb 18;17:1561. doi: 10.1038/s41467-026-68889-0 (PMC12916755; doi:10.1038/s41467-026-68889-0)
Supplement: Supplementary file 5 — Source Data [file 41467_2026_68889_MOESM5_ESM.zip › Figure 3 Source Data/STEP Files for Lens Holders/Compression molded lens holder.stp]

ISO-10303-21;
HEADER;
/* Generated by software containing ST-Developer
 * from STEP Tools, Inc. (www.steptools.com) 
 */

FILE_DESCRIPTION(
/* description */ (''),
/* implementation_level */ '2;1');

FILE_NAME(
/* name */ 'Compression molded lens holder.stp',
/* time_stamp */ '2025-06-10T13:50:09+09:30',
/* author */ ('tonk0075'),
/* organization */ (''),
/* preprocessor_version */ 'ST-DEVELOPER v20',
/* originating_system */ 'Autodesk Inventor 2024',
/* authorisation */ '');

FILE_SCHEMA (('AUTOMOTIVE_DESIGN { 1 0 10303 214 3 1 1 }'));
ENDSEC;

DATA;
#10=MECHANICAL_DESIGN_GEOMETRIC_PRESENTATION_REPRESENTATION('',(#13),#2070);
#11=SHAPE_REPRESENTATION_RELATIONSHIP('SRR','None',#2077,#12);
#12=ADVANCED_BREP_SHAPE_REPRESENTATION('',(#14),#2069);
#13=STYLED_ITEM('',(#2086),#14);
#14=MANIFOLD_SOLID_BREP('Solid1',#724);
#15=(
BOUNDED_SURFACE()
B_SPLINE_SURFACE(1,2,((#1644,#1645,#1646,#1647,#1648),(#1649,#1650,#1651,
#1652,#1653)),.UNSPECIFIED.,.F.,.F.,.F.)
B_SPLINE_SURFACE_WITH_KNOTS((2,2),(3,2,3),(0.,0.0225166604983954),(0.,0.974902673745424,
1.94980534749085),.UNSPECIFIED.)
GEOMETRIC_REPRESENTATION_ITEM()
RATIONAL_B_SPLINE_SURFACE(((1.,0.883529458483443,1.,0.883529458483443,1.),
(1.,0.883529458483443,1.,0.883529458483443,1.)))
REPRESENTATION_ITEM('')
SURFACE()
);
#16=(
BOUNDED_SURFACE()
B_SPLINE_SURFACE(1,2,((#1655,#1656,#1657,#1658,#1659),(#1660,#1661,#1662,
#1663,#1664)),.UNSPECIFIED.,.F.,.F.,.F.)
B_SPLINE_SURFACE_WITH_KNOTS((2,2),(3,2,3),(0.,0.00439999999999993),(0.,
0.974902673745424,1.94980534749085),.UNSPECIFIED.)
GEOMETRIC_REPRESENTATION_ITEM()
RATIONAL_B_SPLINE_SURFACE(((1.,0.883529458483443,1.,0.883529458483443,1.),
(1.,0.883529458483443,1.,0.883529458483443,1.)))
REPRESENTATION_ITEM('')
SURFACE()
);
#17=(
BOUNDED_SURFACE()
B_SPLINE_SURFACE(1,2,((#1666,#1667,#1668,#1669,#1670),(#1671,#1672,#1673,
#1674,#1675)),.UNSPECIFIED.,.F.,.F.,.F.)
B_SPLINE_SURFACE_WITH_KNOTS((2,2),(3,2,3),(0.,0.0225166604983954),(0.,0.974902673745424,
1.94980534749085),.UNSPECIFIED.)
GEOMETRIC_REPRESENTATION_ITEM()
RATIONAL_B_SPLINE_SURFACE(((1.,0.883529458483443,1.,0.883529458483443,1.),
(1.,0.883529458483443,1.,0.883529458483443,1.)))
REPRESENTATION_ITEM('')
SURFACE()
);
#18=B_SPLINE_SURFACE_WITH_KNOTS('',3,3,((#1475,#1476,#1477,#1478,#1479,
#1480,#1481,#1482,#1483,#1484,#1485,#1486,#1487,#1488,#1489,#1490,#1491,
#1492,#1493,#1494,#1495,#1496,#1497,#1498,#1499,#1500,#1501,#1502,#1503,
#1504),(#1505,#1506,#1507,#1508,#1509,#1510,#1511,#1512,#1513,#1514,#1515,
#1516,#1517,#1518,#1519,#1520,#1521,#1522,#1523,#1524,#1525,#1526,#1527,
#1528,#1529,#1530,#1531,#1532,#1533,#1534),(#1535,#1536,#1537,#1538,#1539,
#1540,#1541,#1542,#1543,#1544,#1545,#1546,#1547,#1548,#1549,#1550,#1551,
#1552,#1553,#1554,#1555,#1556,#1557,#1558,#1559,#1560,#1561,#1562,#1563,
#1564),(#1565,#1566,#1567,#1568,#1569,#1570,#1571,#1572,#1573,#1574,#1575,
#1576,#1577,#1578,#1579,#1580,#1581,#1582,#1583,#1584,#1585,#1586,#1587,
#1588,#1589,#1590,#1591,#1592,#1593,#1594)),.UNSPECIFIED.,.F.,.F.,.F.,(4,
4),(4,1,1,1,1,1,1,1,1,1,1,1,1,1,1,1,1,1,1,1,1,1,1,1,1,1,1,4),(0.,0.0225166604983954),
(0.,0.997331001139617,1.99466200227923,2.99199300341885,3.98932400455847,
4.98665500569809,5.9839860068377,6.98131700797732,7.97864800911694,8.97597901025655,
9.97331001139617,10.9706410125358,11.9679720136754,12.965303014815,13.9626340159546,
14.9599650170943,15.9572960182339,16.9546270193735,17.9519580205131,18.9492890216527,
19.9466200227923,20.943951023932,21.9412820250716,22.9386130262112,23.9359440273508,
24.9332750284904,25.93060602963,26.9279370307697),.UNSPECIFIED.);
#19=B_SPLINE_SURFACE_WITH_KNOTS('',3,3,((#1677,#1678,#1679,#1680,#1681,
#1682,#1683),(#1684,#1685,#1686,#1687,#1688,#1689,#1690),(#1691,#1692,#1693,
#1694,#1695,#1696,#1697),(#1698,#1699,#1700,#1701,#1702,#1703,#1704)),
 .UNSPECIFIED.,.F.,.F.,.F.,(4,4),(4,1,1,1,4),(0.,0.0225166604983954),(0.,
0.954071630549504,1.90814326109901,2.86221489164851,3.81628652219801),
 .UNSPECIFIED.);
#20=B_SPLINE_SURFACE_WITH_KNOTS('',3,3,((#1790,#1791,#1792,#1793,#1794,
#1795,#1796,#1797,#1798,#1799),(#1800,#1801,#1802,#1803,#1804,#1805,#1806,
#1807,#1808,#1809),(#1810,#1811,#1812,#1813,#1814,#1815,#1816,#1817,#1818,
#1819),(#1820,#1821,#1822,#1823,#1824,#1825,#1826,#1827,#1828,#1829)),
 .UNSPECIFIED.,.F.,.F.,.F.,(4,4),(4,1,1,1,1,1,1,4),(0.,0.0225166604983954),
(0.,0.946751913606754,1.89350382721351,2.84025574082026,3.78700765442702,
4.73375956803377,5.68051148164053,6.62726339524728),.UNSPECIFIED.);
#21=B_SPLINE_SURFACE_WITH_KNOTS('',3,3,((#1941,#1942,#1943,#1944,#1945,
#1946,#1947,#1948,#1949,#1950,#1951,#1952,#1953,#1954,#1955,#1956,#1957,
#1958,#1959,#1960,#1961,#1962,#1963,#1964,#1965,#1966,#1967,#1968,#1969,
#1970),(#1971,#1972,#1973,#1974,#1975,#1976,#1977,#1978,#1979,#1980,#1981,
#1982,#1983,#1984,#1985,#1986,#1987,#1988,#1989,#1990,#1991,#1992,#1993,
#1994,#1995,#1996,#1997,#1998,#1999,#2000),(#2001,#2002,#2003,#2004,#2005,
#2006,#2007,#2008,#2009,#2010,#2011,#2012,#2013,#2014,#2015,#2016,#2017,
#2018,#2019,#2020,#2021,#2022,#2023,#2024,#2025,#2026,#2027,#2028,#2029,
#2030),(#2031,#2032,#2033,#2034,#2035,#2036,#2037,#2038,#2039,#2040,#2041,
#2042,#2043,#2044,#2045,#2046,#2047,#2048,#2049,#2050,#2051,#2052,#2053,
#2054,#2055,#2056,#2057,#2058,#2059,#2060)),.UNSPECIFIED.,.F.,.F.,.F.,(4,
4),(4,1,1,1,1,1,1,1,1,1,1,1,1,1,1,1,1,1,1,1,1,1,1,1,1,1,1,4),(0.,0.0225166604983954),
(0.,0.997331001139617,1.99466200227923,2.99199300341885,3.98932400455847,
4.98665500569809,5.9839860068377,6.98131700797732,7.97864800911694,8.97597901025655,
9.97331001139617,10.9706410125358,11.9679720136754,12.965303014815,13.9626340159546,
14.9599650170943,15.9572960182339,16.9546270193735,17.9519580205131,18.9492890216527,
19.9466200227923,20.943951023932,21.9412820250716,22.9386130262112,23.9359440273508,
24.9332750284904,25.93060602963,26.9279370307697),.UNSPECIFIED.);
#22=FACE_BOUND('',#104,.T.);
#23=FACE_BOUND('',#114,.T.);
#24=FACE_BOUND('',#117,.T.);
#25=FACE_BOUND('',#120,.T.);
#26=CONICAL_SURFACE('',#784,1.35833333333333,0.902506907964312);
#27=PLANE('',#762);
#28=PLANE('',#764);
#29=PLANE('',#766);
#30=PLANE('',#768);
#31=PLANE('',#769);
#32=PLANE('',#771);
#33=PLANE('',#773);
#34=PLANE('',#775);
#35=PLANE('',#789);
#36=PLANE('',#794);
#37=PLANE('',#796);
#38=PLANE('',#799);
#39=FACE_OUTER_BOUND('',#78,.T.);
#40=FACE_OUTER_BOUND('',#79,.T.);
#41=FACE_OUTER_BOUND('',#80,.T.);
#42=FACE_OUTER_BOUND('',#81,.T.);
#43=FACE_OUTER_BOUND('',#82,.T.);
#44=FACE_OUTER_BOUND('',#83,.T.);
#45=FACE_OUTER_BOUND('',#84,.T.);
#46=FACE_OUTER_BOUND('',#85,.T.);
#47=FACE_OUTER_BOUND('',#86,.T.);
#48=FACE_OUTER_BOUND('',#87,.T.);
#49=FACE_OUTER_BOUND('',#88,.T.);
#50=FACE_OUTER_BOUND('',#89,.T.);
#51=FACE_OUTER_BOUND('',#90,.T.);
#52=FACE_OUTER_BOUND('',#91,.T.);
#53=FACE_OUTER_BOUND('',#92,.T.);
#54=FACE_OUTER_BOUND('',#93,.T.);
#55=FACE_OUTER_BOUND('',#94,.T.);
#56=FACE_OUTER_BOUND('',#95,.T.);
#57=FACE_OUTER_BOUND('',#96,.T.);
#58=FACE_OUTER_BOUND('',#97,.T.);
#59=FACE_OUTER_BOUND('',#98,.T.);
#60=FACE_OUTER_BOUND('',#99,.T.);
#61=FACE_OUTER_BOUND('',#100,.T.);
#62=FACE_OUTER_BOUND('',#101,.T.);
#63=FACE_OUTER_BOUND('',#102,.T.);
#64=FACE_OUTER_BOUND('',#103,.T.);
#65=FACE_OUTER_BOUND('',#105,.T.);
#66=FACE_OUTER_BOUND('',#106,.T.);
#67=FACE_OUTER_BOUND('',#107,.T.);
#68=FACE_OUTER_BOUND('',#108,.T.);
#69=FACE_OUTER_BOUND('',#109,.T.);
#70=FACE_OUTER_BOUND('',#110,.T.);
#71=FACE_OUTER_BOUND('',#111,.T.);
#72=FACE_OUTER_BOUND('',#112,.T.);
#73=FACE_OUTER_BOUND('',#113,.T.);
#74=FACE_OUTER_BOUND('',#115,.T.);
#75=FACE_OUTER_BOUND('',#116,.T.);
#76=FACE_OUTER_BOUND('',#118,.T.);
#77=FACE_OUTER_BOUND('',#119,.T.);
#78=EDGE_LOOP('',(#450,#451,#452));
#79=EDGE_LOOP('',(#453,#454,#455,#456,#457,#458));
#80=EDGE_LOOP('',(#459,#460,#461,#462,#463));
#81=EDGE_LOOP('',(#464,#465,#466,#467));
#82=EDGE_LOOP('',(#468,#469,#470,#471,#472,#473,#474,#475,#476,#477,#478,
#479));
#83=EDGE_LOOP('',(#480,#481,#482,#483));
#84=EDGE_LOOP('',(#484,#485,#486,#487,#488,#489));
#85=EDGE_LOOP('',(#490,#491,#492,#493));
#86=EDGE_LOOP('',(#494,#495,#496,#497));
#87=EDGE_LOOP('',(#498,#499,#500,#501,#502,#503));
#88=EDGE_LOOP('',(#504,#505,#506,#507));
#89=EDGE_LOOP('',(#508,#509,#510,#511));
#90=EDGE_LOOP('',(#512,#513,#514,#515));
#91=EDGE_LOOP('',(#516,#517,#518,#519));
#92=EDGE_LOOP('',(#520,#521,#522,#523));
#93=EDGE_LOOP('',(#524,#525,#526,#527));
#94=EDGE_LOOP('',(#528,#529,#530,#531));
#95=EDGE_LOOP('',(#532,#533,#534,#535));
#96=EDGE_LOOP('',(#536,#537));
#97=EDGE_LOOP('',(#538,#539));
#98=EDGE_LOOP('',(#540,#541));
#99=EDGE_LOOP('',(#542,#543,#544));
#100=EDGE_LOOP('',(#545,#546,#547,#548,#549,#550,#551,#552,#553,#554,#555,
#556,#557,#558,#559,#560,#561,#562,#563,#564,#565,#566,#567,#568,#569,#570,
#571,#572));
#101=EDGE_LOOP('',(#573,#574,#575,#576));
#102=EDGE_LOOP('',(#577,#578,#579,#580));
#103=EDGE_LOOP('',(#581,#582,#583,#584,#585,#586,#587,#588));
#104=EDGE_LOOP('',(#589));
#105=EDGE_LOOP('',(#590,#591,#592,#593,#594,#595,#596,#597,#598,#599,#600,
#601,#602,#603));
#106=EDGE_LOOP('',(#604,#605,#606,#607));
#107=EDGE_LOOP('',(#608,#609,#610));
#108=EDGE_LOOP('',(#611,#612,#613,#614));
#109=EDGE_LOOP('',(#615,#616,#617,#618));
#110=EDGE_LOOP('',(#619,#620,#621,#622,#623,#624));
#111=EDGE_LOOP('',(#625,#626,#627,#628,#629,#630));
#112=EDGE_LOOP('',(#631,#632,#633,#634,#635,#636));
#113=EDGE_LOOP('',(#637));
#114=EDGE_LOOP('',(#638,#639,#640,#641,#642));
#115=EDGE_LOOP('',(#643,#644,#645,#646,#647,#648,#649,#650,#651,#652,#653,
#654,#655,#656,#657));
#116=EDGE_LOOP('',(#658));
#117=EDGE_LOOP('',(#659));
#118=EDGE_LOOP('',(#660,#661,#662,#663));
#119=EDGE_LOOP('',(#664));
#120=EDGE_LOOP('',(#665));
#121=CIRCLE('',#748,2.25);
#122=CIRCLE('',#750,2.25);
#123=CIRCLE('',#754,2.25);
#124=CIRCLE('',#756,2.445);
#125=CIRCLE('',#770,2.15);
#126=CIRCLE('',#772,2.15);
#127=CIRCLE('',#774,2.15);
#128=CIRCLE('',#776,2.15);
#129=CIRCLE('',#777,2.15);
#130=CIRCLE('',#779,2.15);
#131=CIRCLE('',#780,2.15);
#132=CIRCLE('',#781,2.15);
#133=CIRCLE('',#782,2.15);
#134=CIRCLE('',#783,2.15);
#135=CIRCLE('',#785,1.2);
#136=CIRCLE('',#786,2.15);
#137=CIRCLE('',#788,1.2);
#138=CIRCLE('',#791,0.999226353580884);
#139=CIRCLE('',#792,1.);
#140=CIRCLE('',#795,2.725);
#141=CIRCLE('',#798,2.725);
#142=B_SPLINE_CURVE_WITH_KNOTS('',3,(#954,#955,#956,#957),.UNSPECIFIED.,
 .F.,.F.,(4,4),(1.5707963267949,1.79519580205131),.UNSPECIFIED.);
#143=B_SPLINE_CURVE_WITH_KNOTS('',3,(#964,#965,#966,#967,#968,#969,#970,
#971,#972,#973,#974,#975,#976,#977,#978,#979),.UNSPECIFIED.,.F.,.F.,(4,
3,3,3,3,4),(-4.71238898038469,-3.98932400455847,-2.99199300341885,-1.99466200227923,
-0.997331001139617,0.),.UNSPECIFIED.);
#144=B_SPLINE_CURVE_WITH_KNOTS('',3,(#980,#981,#982,#983,#984),
 .UNSPECIFIED.,.F.,.F.,(4,1,4),(0.,0.954071630549504,1.5707963267949),
 .UNSPECIFIED.);
#145=B_SPLINE_CURVE_WITH_KNOTS('',3,(#987,#988,#989,#990,#991,#992,#993,
#994,#995,#996,#997,#998,#999,#1000,#1001,#1002,#1003,#1004,#1005),
 .UNSPECIFIED.,.F.,.F.,(4,3,3,3,3,3,4),(-6.62726339524728,-5.68051148164052,
-4.73375956803377,-3.78700765442702,-2.84025574082026,-1.89350382721351,
-1.5707963267949),.UNSPECIFIED.);
#146=B_SPLINE_CURVE_WITH_KNOTS('',3,(#1010,#1011,#1012,#1013,#1014,#1015,
#1016,#1017,#1018,#1019,#1020,#1021,#1022,#1023,#1024,#1025,#1026,#1027,
#1028,#1029,#1030,#1031,#1032,#1033,#1034),.UNSPECIFIED.,.F.,.F.,(4,3,3,
3,3,3,3,3,4),(-10.9955742875643,-10.9706410125358,-9.97331001139617,-8.97597901025656,
-7.97864800911694,-6.98131700797732,-5.9839860068377,-4.98665500569809,
-4.71238898038469),.UNSPECIFIED.);
#147=B_SPLINE_CURVE_WITH_KNOTS('',3,(#1036,#1037,#1038,#1039,#1040,#1041,
#1042),.UNSPECIFIED.,.F.,.F.,(4,3,4),(-1.5707963267949,-0.946751913606754,
8.88178419700125E-16),.UNSPECIFIED.);
#148=B_SPLINE_CURVE_WITH_KNOTS('',3,(#1043,#1044,#1045,#1046,#1047,#1048,
#1049,#1050),.UNSPECIFIED.,.F.,.F.,(4,1,1,1,1,4),(0.,0.997331001139617,
1.99466200227923,2.99199300341885,3.98932400455847,4.71238898038469),
 .UNSPECIFIED.);
#149=B_SPLINE_CURVE_WITH_KNOTS('',3,(#1055,#1056,#1057,#1058,#1059,#1060,
#1061,#1062,#1063,#1064,#1065,#1066,#1067,#1068,#1069,#1070,#1071,#1072,
#1073,#1074,#1075,#1076),.UNSPECIFIED.,.F.,.F.,(4,3,3,3,3,3,3,4),(-17.2787595947439,
-16.9546270193735,-15.9572960182339,-14.9599650170943,-13.9626340159546,
-12.965303014815,-11.9679720136754,-10.9955742875643),.UNSPECIFIED.);
#150=B_SPLINE_CURVE_WITH_KNOTS('',3,(#1077,#1078,#1079,#1080,#1081,#1082,
#1083,#1084,#1085,#1086,#1087),.UNSPECIFIED.,.F.,.F.,(4,1,1,1,1,1,1,1,4),
(4.71238898038469,4.98665500569809,5.9839860068377,6.98131700797732,7.97864800911694,
8.97597901025655,9.97331001139617,10.9706410125358,10.9955742875643),
 .UNSPECIFIED.);
#151=B_SPLINE_CURVE_WITH_KNOTS('',3,(#1094,#1095,#1096,#1097,#1098,#1099),
 .UNSPECIFIED.,.F.,.F.,(4,1,1,4),(23.5619449019235,23.9359440273508,24.9332750284904,
25.6862610416763),.UNSPECIFIED.);
#152=B_SPLINE_CURVE_WITH_KNOTS('',3,(#1101,#1102,#1103,#1104,#1105),
 .UNSPECIFIED.,.F.,.F.,(4,1,4),(25.6862610416763,25.93060602963,26.9279370307697),
 .UNSPECIFIED.);
#153=B_SPLINE_CURVE_WITH_KNOTS('',3,(#1107,#1108,#1109,#1110,#1111,#1112,
#1113,#1114),.UNSPECIFIED.,.F.,.F.,(4,2,2,4),(0.,0.0103747898621869,0.0307917712618205,
0.0539310169113224),.UNSPECIFIED.);
#154=B_SPLINE_CURVE_WITH_KNOTS('',3,(#1116,#1117,#1118,#1119),
 .UNSPECIFIED.,.F.,.F.,(4,4),(0.0539310169113224,0.0683199675917548),
 .UNSPECIFIED.);
#155=B_SPLINE_CURVE_WITH_KNOTS('',3,(#1121,#1122,#1123,#1124,#1125,#1126),
 .UNSPECIFIED.,.F.,.F.,(4,2,4),(0.,0.00219750349956118,0.00439276233833259),
 .UNSPECIFIED.);
#156=B_SPLINE_CURVE_WITH_KNOTS('',3,(#1128,#1129,#1130,#1131,#1132,#1133,
#1134,#1135,#1136,#1137),.UNSPECIFIED.,.F.,.F.,(4,2,2,2,4),(0.,0.0226049597309348,
0.0538478076907116,0.0622531623619027,0.0686283926872072),.UNSPECIFIED.);
#157=B_SPLINE_CURVE_WITH_KNOTS('',3,(#1139,#1140,#1141,#1142,#1143,#1144,
#1145,#1146,#1147,#1148,#1149,#1150,#1151),.UNSPECIFIED.,.F.,.F.,(4,3,3,
3,4),(-26.9279370307697,-25.93060602963,-24.9332750284904,-23.9359440273508,
-23.5619449019235),.UNSPECIFIED.);
#158=B_SPLINE_CURVE_WITH_KNOTS('',3,(#1154,#1155,#1156,#1157,#1158,#1159,
#1160,#1161,#1162,#1163),.UNSPECIFIED.,.F.,.F.,(4,1,1,1,1,1,1,4),(17.2787595947439,
17.9519580205131,18.9492890216527,19.9466200227923,20.943951023932,21.9412820250716,
22.9386130262112,23.5619449019235),.UNSPECIFIED.);
#159=B_SPLINE_CURVE_WITH_KNOTS('',3,(#1169,#1170,#1171,#1172,#1173),
 .UNSPECIFIED.,.F.,.F.,(4,1,4),(3.14159265358979,3.78700765442702,4.60617267510058),
 .UNSPECIFIED.);
#160=B_SPLINE_CURVE_WITH_KNOTS('',3,(#1176,#1177,#1178,#1179),
 .UNSPECIFIED.,.F.,.F.,(4,4),(3.14159265358979,3.81628652219801),
 .UNSPECIFIED.);
#161=B_SPLINE_CURVE_WITH_KNOTS('',3,(#1185,#1186,#1187,#1188,#1189,#1190,
#1191),.UNSPECIFIED.,.F.,.F.,(4,1,1,1,4),(0.,0.997331001139617,1.99466200227923,
2.99199300341885,3.14159265358979),.UNSPECIFIED.);
#162=B_SPLINE_CURVE_WITH_KNOTS('',3,(#1192,#1193,#1194,#1195,#1196,#1197,
#1198),.UNSPECIFIED.,.F.,.F.,(4,1,1,1,4),(0.,0.946751913606754,1.89350382721351,
2.84025574082026,3.14159265358979),.UNSPECIFIED.);
#163=B_SPLINE_CURVE_WITH_KNOTS('',3,(#1200,#1201,#1202,#1203,#1204,#1205,
#1206),.UNSPECIFIED.,.F.,.F.,(4,1,1,1,4),(0.,0.954071630549504,1.90814326109901,
2.86221489164851,3.14159265358979),.UNSPECIFIED.);
#164=B_SPLINE_CURVE_WITH_KNOTS('',3,(#1207,#1208,#1209,#1210,#1211,#1212,
#1213),.UNSPECIFIED.,.F.,.F.,(4,1,1,1,4),(0.,0.997331001139617,1.99466200227923,
2.99199300341885,3.14159265358979),.UNSPECIFIED.);
#165=B_SPLINE_CURVE_WITH_KNOTS('',3,(#1218,#1219,#1220,#1221,#1222,#1223,
#1224,#1225,#1226,#1227),.UNSPECIFIED.,.F.,.F.,(4,1,1,1,1,1,1,4),(3.14159265358979,
3.98932400455847,4.98665500569809,5.9839860068377,6.98131700797732,7.97864800911694,
8.97597901025655,9.42477796076938),.UNSPECIFIED.);
#166=B_SPLINE_CURVE_WITH_KNOTS('',3,(#1228,#1229,#1230,#1231,#1232,#1233,
#1234,#1235,#1236,#1237),.UNSPECIFIED.,.F.,.F.,(4,1,1,1,1,1,1,4),(3.14159265358979,
3.98932400455847,4.98665500569809,5.9839860068377,6.98131700797732,7.97864800911694,
8.97597901025655,9.42477796076938),.UNSPECIFIED.);
#167=B_SPLINE_CURVE_WITH_KNOTS('',3,(#1242,#1243,#1244,#1245,#1246,#1247,
#1248,#1249,#1250,#1251),.UNSPECIFIED.,.F.,.F.,(4,1,1,1,1,1,1,4),(9.42477796076938,
9.97331001139617,10.9706410125358,11.9679720136754,12.965303014815,13.9626340159546,
14.9599650170943,15.707963267949),.UNSPECIFIED.);
#168=B_SPLINE_CURVE_WITH_KNOTS('',3,(#1252,#1253,#1254,#1255,#1256,#1257,
#1258,#1259,#1260,#1261),.UNSPECIFIED.,.F.,.F.,(4,1,1,1,1,1,1,4),(9.42477796076938,
9.97331001139617,10.9706410125358,11.9679720136754,12.965303014815,13.9626340159546,
14.9599650170943,15.707963267949),.UNSPECIFIED.);
#169=B_SPLINE_CURVE_WITH_KNOTS('',3,(#1267,#1268,#1269,#1270,#1271,#1272,
#1273,#1274),.UNSPECIFIED.,.F.,.F.,(4,1,1,1,1,4),(18.7313727515665,18.9492890216527,
19.9466200227923,20.943951023932,21.9412820250716,21.9911485751286),
 .UNSPECIFIED.);
#170=B_SPLINE_CURVE_WITH_KNOTS('',3,(#1275,#1276,#1277,#1278,#1279,#1280,
#1281),.UNSPECIFIED.,.F.,.F.,(4,1,1,1,4),(15.707963267949,15.9572960182339,
16.9546270193735,17.9519580205131,18.7313727515665),.UNSPECIFIED.);
#171=B_SPLINE_CURVE_WITH_KNOTS('',3,(#1283,#1284,#1285,#1286,#1287,#1288,
#1289,#1290),.UNSPECIFIED.,.F.,.F.,(4,1,1,1,1,4),(15.707963267949,15.9572960182339,
16.9546270193735,17.9519580205131,18.9492890216527,19.521258904469),
 .UNSPECIFIED.);
#172=B_SPLINE_CURVE_WITH_KNOTS('',3,(#1291,#1292,#1293,#1294,#1295,#1296,
#1297),.UNSPECIFIED.,.F.,.F.,(4,1,1,1,4),(19.521258904469,19.9466200227923,
20.943951023932,21.9412820250716,21.9911485751286),.UNSPECIFIED.);
#173=B_SPLINE_CURVE_WITH_KNOTS('',3,(#1301,#1302,#1303,#1304,#1305,#1306,
#1307,#1308,#1309,#1310,#1311,#1312),.UNSPECIFIED.,.F.,.F.,(4,2,2,2,2,4),
(0.0198202651325722,0.0207462446938259,0.0216722242550796,0.023524183377587,
0.0265492893168682,0.0295743952561494),.UNSPECIFIED.);
#174=B_SPLINE_CURVE_WITH_KNOTS('',3,(#1316,#1317,#1318,#1319,#1320,#1321,
#1322,#1323,#1324,#1325,#1326,#1327),.UNSPECIFIED.,.F.,.F.,(4,2,2,2,2,4),
(0.0100286600348752,0.0130537659741564,0.0160788719134376,0.017930831035945,
0.0188568105971987,0.0197827901584524),.UNSPECIFIED.);
#175=B_SPLINE_CURVE_WITH_KNOTS('',3,(#1338,#1339,#1340,#1341,#1342,#1343,
#1344,#1345,#1346,#1347,#1348,#1349),.UNSPECIFIED.,.F.,.F.,(4,2,2,2,2,4),
(0.0198202651325722,0.0207462446938259,0.0216722242550796,0.0235241833775869,
0.0265492893168681,0.0295743952561494),.UNSPECIFIED.);
#176=B_SPLINE_CURVE_WITH_KNOTS('',3,(#1353,#1354,#1355,#1356,#1357,#1358,
#1359,#1360,#1361,#1362,#1363,#1364),.UNSPECIFIED.,.F.,.F.,(4,2,2,2,2,4),
(0.0100286600348752,0.0130537659741565,0.0160788719134377,0.0179308310359451,
0.0188568105971987,0.0197827901584524),.UNSPECIFIED.);
#177=B_SPLINE_CURVE_WITH_KNOTS('',3,(#1375,#1376,#1377,#1378,#1379,#1380,
#1381,#1382,#1383,#1384,#1385,#1386),.UNSPECIFIED.,.F.,.F.,(4,2,2,2,2,4),
(0.0198202651325722,0.0207462446938259,0.0216722242550796,0.0235241833775869,
0.0265492893168681,0.0295743952561494),.UNSPECIFIED.);
#178=B_SPLINE_CURVE_WITH_KNOTS('',3,(#1390,#1391,#1392,#1393,#1394,#1395,
#1396,#1397,#1398,#1399,#1400,#1401),.UNSPECIFIED.,.F.,.F.,(4,2,2,2,2,4),
(0.0100286600348752,0.0130537659741565,0.0160788719134377,0.0179308310359451,
0.0188568105971988,0.0197827901584524),.UNSPECIFIED.);
#179=B_SPLINE_CURVE_WITH_KNOTS('',3,(#1412,#1413,#1414,#1415,#1416,#1417,
#1418,#1419,#1420,#1421,#1422,#1423),.UNSPECIFIED.,.F.,.F.,(4,2,2,2,2,4),
(0.0198202651325722,0.0207462446938259,0.0216722242550796,0.0235241833775869,
0.0265492893168682,0.0295743952561494),.UNSPECIFIED.);
#180=B_SPLINE_CURVE_WITH_KNOTS('',3,(#1427,#1428,#1429,#1430,#1431,#1432,
#1433,#1434,#1435,#1436,#1437,#1438),.UNSPECIFIED.,.F.,.F.,(4,2,2,2,2,4),
(0.0100286600348752,0.0130537659741565,0.0160788719134377,0.017930831035945,
0.0188568105971987,0.0197827901584524),.UNSPECIFIED.);
#181=B_SPLINE_CURVE_WITH_KNOTS('',3,(#1597,#1598,#1599,#1600,#1601,#1602,
#1603,#1604,#1605,#1606,#1607,#1608,#1609,#1610,#1611,#1612),
 .UNSPECIFIED.,.F.,.F.,(4,3,3,3,3,4),(-21.5423496246157,-20.943951023932,
-19.9466200227923,-18.9492890216527,-17.9519580205131,-17.2787595947439),
 .UNSPECIFIED.);
#182=B_SPLINE_CURVE_WITH_KNOTS('',3,(#1613,#1614,#1615,#1616,#1617,#1618,
#1619,#1620,#1621,#1622),.UNSPECIFIED.,.F.,.F.,(4,3,3,4),(-23.5619449019235,
-22.9386130262112,-21.9412820250716,-21.5423496246157),.UNSPECIFIED.);
#183=B_SPLINE_CURVE_WITH_KNOTS('',3,(#1625,#1626,#1627,#1628,#1629,#1630,
#1631,#1632),.UNSPECIFIED.,.F.,.F.,(4,1,1,1,1,4),(21.9911485751286,22.9386130262112,
23.9359440273508,24.9332750284904,25.93060602963,26.9279370307697),
 .UNSPECIFIED.);
#184=B_SPLINE_CURVE_WITH_KNOTS('',3,(#1636,#1637,#1638,#1639,#1640,#1641,
#1642,#1643),.UNSPECIFIED.,.F.,.F.,(4,1,1,1,1,4),(21.9911485751286,22.9386130262112,
23.9359440273508,24.9332750284904,25.93060602963,26.9279370307697),
 .UNSPECIFIED.);
#185=B_SPLINE_CURVE_WITH_KNOTS('',3,(#1705,#1706,#1707,#1708,#1709,#1710,
#1711,#1712,#1713,#1714,#1715,#1716,#1717,#1718,#1719,#1720,#1721,#1722,
#1723,#1724,#1725,#1726,#1727,#1728,#1729,#1730,#1731,#1732,#1733,#1734,
#1735,#1736,#1737,#1738,#1739,#1740,#1741,#1742,#1743,#1744,#1745,#1746,
#1747,#1748,#1749,#1750,#1751,#1752,#1753,#1754,#1755,#1756,#1757,#1758,
#1759,#1760,#1761,#1762,#1763,#1764,#1765,#1766,#1767,#1768,#1769,#1770,
#1771,#1772,#1773,#1774,#1775,#1776,#1777,#1778,#1779,#1780,#1781,#1782,
#1783,#1784,#1785,#1786,#1787,#1788,#1789),.UNSPECIFIED.,.F.,.F.,(4,3,3,
3,3,3,3,3,3,3,3,3,3,3,3,3,3,3,3,3,3,3,3,3,3,3,3,3,4),(0.,0.0255531437652468,
0.049494508359084,0.0741175590111397,0.085409688403597,0.0913158602397406,
0.116012466335397,0.141096927074123,0.167442423699475,0.175354102269731,
0.181304513762928,0.206712106522717,0.23178861721117,0.246478913575529,
0.260806212775335,0.269729606296414,0.273715520739659,0.298965543243753,
0.324515063798722,0.345303753698077,0.35549683242285,0.362161595247807,
0.366935563612195,0.394130597902249,0.414526873619789,0.419640099954982,
0.445678912736753,0.471215073468652,0.475715700772411),.UNSPECIFIED.);
#186=B_SPLINE_CURVE_WITH_KNOTS('',3,(#1830,#1831,#1832,#1833,#1834,#1835,
#1836,#1837,#1838,#1839,#1840,#1841,#1842,#1843,#1844,#1845,#1846,#1847,
#1848,#1849,#1850,#1851,#1852,#1853,#1854,#1855,#1856,#1857,#1858,#1859,
#1860,#1861,#1862,#1863,#1864,#1865,#1866,#1867,#1868,#1869,#1870,#1871,
#1872,#1873,#1874,#1875,#1876,#1877,#1878,#1879,#1880,#1881,#1882,#1883,
#1884,#1885,#1886,#1887,#1888,#1889,#1890,#1891,#1892,#1893,#1894,#1895,
#1896,#1897,#1898,#1899,#1900,#1901,#1902,#1903,#1904,#1905,#1906,#1907,
#1908,#1909,#1910,#1911,#1912,#1913,#1914,#1915,#1916,#1917,#1918,#1919,
#1920),.UNSPECIFIED.,.F.,.F.,(4,3,3,3,3,3,3,3,3,3,3,3,3,3,3,3,3,3,3,3,3,
3,3,3,3,3,3,3,3,3,4),(0.,0.0257643689925684,0.031219511377884,0.056904863468394,
0.0820771851453476,0.0896239279954901,0.0944934995372216,0.0985067260731927,
0.124201453384536,0.150022731805522,0.175530196182229,0.182294599895064,
0.187200620633501,0.191088045043493,0.216484580112804,0.241262822740765,
0.258283436884023,0.271924857583619,0.278379481465243,0.28245806330097,
0.307350235297094,0.332556804117041,0.357662499088343,0.367502094507485,
0.373319221474919,0.399125958125578,0.418481010613572,0.423655227645972,
0.428490972744167,0.452624481135011,0.476546168077555),.UNSPECIFIED.);
#187=B_SPLINE_CURVE_WITH_KNOTS('',3,(#1924,#1925,#1926,#1927,#1928,#1929,
#1930,#1931,#1932),.UNSPECIFIED.,.F.,.F.,(4,1,1,1,1,1,4),(10.9955742875643,
11.9679720136754,12.965303014815,13.9626340159546,14.9599650170943,15.9572960182339,
16.7102820314198),.UNSPECIFIED.);
#188=B_SPLINE_CURVE_WITH_KNOTS('',3,(#1933,#1934,#1935,#1936,#1937),
 .UNSPECIFIED.,.F.,.F.,(4,1,4),(16.7102820314198,16.9546270193735,17.2787595947439),
 .UNSPECIFIED.);
#189=LINE('',#952,#229);
#190=LINE('',#962,#230);
#191=LINE('',#1009,#231);
#192=LINE('',#1054,#232);
#193=LINE('',#1092,#233);
#194=LINE('',#1153,#234);
#195=LINE('',#1167,#235);
#196=LINE('',#1183,#236);
#197=LINE('',#1217,#237);
#198=LINE('',#1241,#238);
#199=LINE('',#1265,#239);
#200=LINE('',#1314,#240);
#201=LINE('',#1328,#241);
#202=LINE('',#1331,#242);
#203=LINE('',#1333,#243);
#204=LINE('',#1334,#244);
#205=LINE('',#1351,#245);
#206=LINE('',#1365,#246);
#207=LINE('',#1368,#247);
#208=LINE('',#1370,#248);
#209=LINE('',#1371,#249);
#210=LINE('',#1388,#250);
#211=LINE('',#1402,#251);
#212=LINE('',#1405,#252);
#213=LINE('',#1407,#253);
#214=LINE('',#1408,#254);
#215=LINE('',#1425,#255);
#216=LINE('',#1439,#256);
#217=LINE('',#1442,#257);
#218=LINE('',#1444,#258);
#219=LINE('',#1445,#259);
#220=LINE('',#1459,#260);
#221=LINE('',#1468,#261);
#222=LINE('',#1473,#262);
#223=LINE('',#1595,#263);
#224=LINE('',#1624,#264);
#225=LINE('',#1635,#265);
#226=LINE('',#1676,#266);
#227=LINE('',#1921,#267);
#228=LINE('',#2065,#268);
#229=VECTOR('',#804,2.25);
#230=VECTOR('',#809,2.25);
#231=VECTOR('',#814,2.25);
#232=VECTOR('',#817,2.25);
#233=VECTOR('',#822,2.25);
#234=VECTOR('',#823,2.25);
#235=VECTOR('',#826,2.445);
#236=VECTOR('',#831,2.445);
#237=VECTOR('',#834,2.445);
#238=VECTOR('',#837,2.445);
#239=VECTOR('',#840,2.445);
#240=VECTOR('',#843,10.);
#241=VECTOR('',#844,10.);
#242=VECTOR('',#847,10.);
#243=VECTOR('',#848,10.);
#244=VECTOR('',#849,10.);
#245=VECTOR('',#852,10.);
#246=VECTOR('',#853,10.);
#247=VECTOR('',#856,10.);
#248=VECTOR('',#857,10.);
#249=VECTOR('',#858,10.);
#250=VECTOR('',#861,10.);
#251=VECTOR('',#862,10.);
#252=VECTOR('',#865,10.);
#253=VECTOR('',#866,10.);
#254=VECTOR('',#867,10.);
#255=VECTOR('',#870,10.);
#256=VECTOR('',#871,10.);
#257=VECTOR('',#874,10.);
#258=VECTOR('',#875,10.);
#259=VECTOR('',#876,10.);
#260=VECTOR('',#899,2.15);
#261=VECTOR('',#912,1.35833333333333);
#262=VECTOR('',#919,1.2);
#263=VECTOR('',#922,10.);
#264=VECTOR('',#923,10.);
#265=VECTOR('',#926,10.);
#266=VECTOR('',#931,10.);
#267=VECTOR('',#932,10.);
#268=VECTOR('',#945,2.725);
#269=VERTEX_POINT('',#950);
#270=VERTEX_POINT('',#951);
#271=VERTEX_POINT('',#953);
#272=VERTEX_POINT('',#960);
#273=VERTEX_POINT('',#961);
#274=VERTEX_POINT('',#963);
#275=VERTEX_POINT('',#985);
#276=VERTEX_POINT('',#1007);
#277=VERTEX_POINT('',#1008);
#278=VERTEX_POINT('',#1035);
#279=VERTEX_POINT('',#1052);
#280=VERTEX_POINT('',#1053);
#281=VERTEX_POINT('',#1089);
#282=VERTEX_POINT('',#1091);
#283=VERTEX_POINT('',#1093);
#284=VERTEX_POINT('',#1100);
#285=VERTEX_POINT('',#1106);
#286=VERTEX_POINT('',#1115);
#287=VERTEX_POINT('',#1120);
#288=VERTEX_POINT('',#1127);
#289=VERTEX_POINT('',#1138);
#290=VERTEX_POINT('',#1152);
#291=VERTEX_POINT('',#1165);
#292=VERTEX_POINT('',#1166);
#293=VERTEX_POINT('',#1168);
#294=VERTEX_POINT('',#1174);
#295=VERTEX_POINT('',#1181);
#296=VERTEX_POINT('',#1182);
#297=VERTEX_POINT('',#1184);
#298=VERTEX_POINT('',#1199);
#299=VERTEX_POINT('',#1215);
#300=VERTEX_POINT('',#1216);
#301=VERTEX_POINT('',#1239);
#302=VERTEX_POINT('',#1240);
#303=VERTEX_POINT('',#1263);
#304=VERTEX_POINT('',#1264);
#305=VERTEX_POINT('',#1266);
#306=VERTEX_POINT('',#1282);
#307=VERTEX_POINT('',#1299);
#308=VERTEX_POINT('',#1300);
#309=VERTEX_POINT('',#1313);
#310=VERTEX_POINT('',#1315);
#311=VERTEX_POINT('',#1330);
#312=VERTEX_POINT('',#1332);
#313=VERTEX_POINT('',#1336);
#314=VERTEX_POINT('',#1337);
#315=VERTEX_POINT('',#1350);
#316=VERTEX_POINT('',#1352);
#317=VERTEX_POINT('',#1367);
#318=VERTEX_POINT('',#1369);
#319=VERTEX_POINT('',#1373);
#320=VERTEX_POINT('',#1374);
#321=VERTEX_POINT('',#1387);
#322=VERTEX_POINT('',#1389);
#323=VERTEX_POINT('',#1404);
#324=VERTEX_POINT('',#1406);
#325=VERTEX_POINT('',#1410);
#326=VERTEX_POINT('',#1411);
#327=VERTEX_POINT('',#1424);
#328=VERTEX_POINT('',#1426);
#329=VERTEX_POINT('',#1441);
#330=VERTEX_POINT('',#1443);
#331=VERTEX_POINT('',#1453);
#332=VERTEX_POINT('',#1457);
#333=VERTEX_POINT('',#1465);
#334=VERTEX_POINT('',#1467);
#335=VERTEX_POINT('',#1471);
#336=VERTEX_POINT('',#1596);
#337=VERTEX_POINT('',#1623);
#338=VERTEX_POINT('',#1634);
#339=VERTEX_POINT('',#1923);
#340=VERTEX_POINT('',#1939);
#341=VERTEX_POINT('',#2063);
#342=EDGE_CURVE('',#269,#270,#189,.T.);
#343=EDGE_CURVE('',#269,#271,#142,.T.);
#344=EDGE_CURVE('',#270,#271,#121,.T.);
#345=EDGE_CURVE('',#272,#273,#190,.T.);
#346=EDGE_CURVE('',#272,#274,#143,.T.);
#347=EDGE_CURVE('',#274,#269,#144,.T.);
#348=EDGE_CURVE('',#275,#270,#122,.T.);
#349=EDGE_CURVE('',#275,#273,#145,.T.);
#350=EDGE_CURVE('',#276,#277,#191,.T.);
#351=EDGE_CURVE('',#276,#272,#146,.T.);
#352=EDGE_CURVE('',#273,#278,#147,.T.);
#353=EDGE_CURVE('',#278,#277,#148,.T.);
#354=EDGE_CURVE('',#279,#280,#192,.T.);
#355=EDGE_CURVE('',#279,#276,#149,.T.);
#356=EDGE_CURVE('',#277,#280,#150,.T.);
#357=EDGE_CURVE('',#281,#281,#123,.T.);
#358=EDGE_CURVE('',#281,#282,#193,.T.);
#359=EDGE_CURVE('',#282,#283,#151,.T.);
#360=EDGE_CURVE('',#283,#284,#152,.T.);
#361=EDGE_CURVE('',#284,#285,#153,.T.);
#362=EDGE_CURVE('',#285,#286,#154,.T.);
#363=EDGE_CURVE('',#286,#287,#155,.T.);
#364=EDGE_CURVE('',#287,#288,#156,.T.);
#365=EDGE_CURVE('',#288,#289,#157,.T.);
#366=EDGE_CURVE('',#289,#290,#194,.T.);
#367=EDGE_CURVE('',#290,#282,#158,.T.);
#368=EDGE_CURVE('',#291,#292,#195,.T.);
#369=EDGE_CURVE('',#291,#293,#159,.T.);
#370=EDGE_CURVE('',#294,#293,#124,.T.);
#371=EDGE_CURVE('',#292,#294,#160,.T.);
#372=EDGE_CURVE('',#295,#296,#196,.T.);
#373=EDGE_CURVE('',#297,#295,#161,.T.);
#374=EDGE_CURVE('',#297,#291,#162,.T.);
#375=EDGE_CURVE('',#298,#292,#163,.T.);
#376=EDGE_CURVE('',#298,#296,#164,.T.);
#377=EDGE_CURVE('',#299,#300,#197,.T.);
#378=EDGE_CURVE('',#295,#299,#165,.T.);
#379=EDGE_CURVE('',#296,#300,#166,.T.);
#380=EDGE_CURVE('',#301,#302,#198,.T.);
#381=EDGE_CURVE('',#299,#301,#167,.T.);
#382=EDGE_CURVE('',#300,#302,#168,.T.);
#383=EDGE_CURVE('',#303,#304,#199,.T.);
#384=EDGE_CURVE('',#305,#303,#169,.T.);
#385=EDGE_CURVE('',#301,#305,#170,.T.);
#386=EDGE_CURVE('',#302,#306,#171,.T.);
#387=EDGE_CURVE('',#306,#304,#172,.T.);
#388=EDGE_CURVE('',#307,#308,#173,.F.);
#389=EDGE_CURVE('',#308,#309,#200,.T.);
#390=EDGE_CURVE('',#309,#310,#174,.F.);
#391=EDGE_CURVE('',#310,#307,#201,.T.);
#392=EDGE_CURVE('',#311,#308,#202,.T.);
#393=EDGE_CURVE('',#312,#311,#203,.T.);
#394=EDGE_CURVE('',#309,#312,#204,.T.);
#395=EDGE_CURVE('',#313,#314,#175,.F.);
#396=EDGE_CURVE('',#314,#315,#205,.T.);
#397=EDGE_CURVE('',#315,#316,#176,.F.);
#398=EDGE_CURVE('',#316,#313,#206,.T.);
#399=EDGE_CURVE('',#317,#314,#207,.T.);
#400=EDGE_CURVE('',#318,#317,#208,.T.);
#401=EDGE_CURVE('',#315,#318,#209,.T.);
#402=EDGE_CURVE('',#319,#320,#177,.F.);
#403=EDGE_CURVE('',#320,#321,#210,.T.);
#404=EDGE_CURVE('',#321,#322,#178,.F.);
#405=EDGE_CURVE('',#322,#319,#211,.T.);
#406=EDGE_CURVE('',#323,#320,#212,.T.);
#407=EDGE_CURVE('',#324,#323,#213,.T.);
#408=EDGE_CURVE('',#321,#324,#214,.T.);
#409=EDGE_CURVE('',#325,#326,#179,.F.);
#410=EDGE_CURVE('',#326,#327,#215,.T.);
#411=EDGE_CURVE('',#327,#328,#180,.F.);
#412=EDGE_CURVE('',#328,#325,#216,.T.);
#413=EDGE_CURVE('',#329,#326,#217,.T.);
#414=EDGE_CURVE('',#330,#329,#218,.T.);
#415=EDGE_CURVE('',#327,#330,#219,.T.);
#416=EDGE_CURVE('',#325,#328,#125,.T.);
#417=EDGE_CURVE('',#313,#316,#126,.T.);
#418=EDGE_CURVE('',#319,#322,#127,.T.);
#419=EDGE_CURVE('',#331,#310,#128,.T.);
#420=EDGE_CURVE('',#307,#331,#129,.T.);
#421=EDGE_CURVE('',#332,#332,#130,.T.);
#422=EDGE_CURVE('',#332,#331,#220,.T.);
#423=EDGE_CURVE('',#323,#312,#131,.T.);
#424=EDGE_CURVE('',#329,#324,#132,.T.);
#425=EDGE_CURVE('',#317,#330,#133,.T.);
#426=EDGE_CURVE('',#311,#318,#134,.T.);
#427=EDGE_CURVE('',#333,#333,#135,.T.);
#428=EDGE_CURVE('',#333,#334,#221,.T.);
#429=EDGE_CURVE('',#334,#334,#136,.T.);
#430=EDGE_CURVE('',#335,#335,#137,.T.);
#431=EDGE_CURVE('',#335,#333,#222,.T.);
#432=EDGE_CURVE('',#274,#298,#223,.T.);
#433=EDGE_CURVE('',#336,#279,#181,.T.);
#434=EDGE_CURVE('',#289,#336,#182,.T.);
#435=EDGE_CURVE('',#337,#288,#224,.T.);
#436=EDGE_CURVE('',#304,#337,#183,.T.);
#437=EDGE_CURVE('',#338,#337,#225,.T.);
#438=EDGE_CURVE('',#303,#338,#184,.T.);
#439=EDGE_CURVE('',#337,#287,#138,.T.);
#440=EDGE_CURVE('',#338,#286,#139,.T.);
#441=EDGE_CURVE('',#284,#338,#226,.T.);
#442=EDGE_CURVE('',#271,#294,#185,.T.);
#443=EDGE_CURVE('',#293,#275,#186,.T.);
#444=EDGE_CURVE('',#297,#278,#227,.T.);
#445=EDGE_CURVE('',#280,#339,#187,.T.);
#446=EDGE_CURVE('',#339,#290,#188,.T.);
#447=EDGE_CURVE('',#340,#340,#140,.T.);
#448=EDGE_CURVE('',#341,#341,#141,.T.);
#449=EDGE_CURVE('',#341,#340,#228,.T.);
#450=ORIENTED_EDGE('',*,*,#342,.F.);
#451=ORIENTED_EDGE('',*,*,#343,.T.);
#452=ORIENTED_EDGE('',*,*,#344,.F.);
#453=ORIENTED_EDGE('',*,*,#345,.F.);
#454=ORIENTED_EDGE('',*,*,#346,.T.);
#455=ORIENTED_EDGE('',*,*,#347,.T.);
#456=ORIENTED_EDGE('',*,*,#342,.T.);
#457=ORIENTED_EDGE('',*,*,#348,.F.);
#458=ORIENTED_EDGE('',*,*,#349,.T.);
#459=ORIENTED_EDGE('',*,*,#350,.F.);
#460=ORIENTED_EDGE('',*,*,#351,.T.);
#461=ORIENTED_EDGE('',*,*,#345,.T.);
#462=ORIENTED_EDGE('',*,*,#352,.T.);
#463=ORIENTED_EDGE('',*,*,#353,.T.);
#464=ORIENTED_EDGE('',*,*,#354,.F.);
#465=ORIENTED_EDGE('',*,*,#355,.T.);
#466=ORIENTED_EDGE('',*,*,#350,.T.);
#467=ORIENTED_EDGE('',*,*,#356,.T.);
#468=ORIENTED_EDGE('',*,*,#357,.F.);
#469=ORIENTED_EDGE('',*,*,#358,.T.);
#470=ORIENTED_EDGE('',*,*,#359,.T.);
#471=ORIENTED_EDGE('',*,*,#360,.T.);
#472=ORIENTED_EDGE('',*,*,#361,.T.);
#473=ORIENTED_EDGE('',*,*,#362,.T.);
#474=ORIENTED_EDGE('',*,*,#363,.T.);
#475=ORIENTED_EDGE('',*,*,#364,.T.);
#476=ORIENTED_EDGE('',*,*,#365,.T.);
#477=ORIENTED_EDGE('',*,*,#366,.T.);
#478=ORIENTED_EDGE('',*,*,#367,.T.);
#479=ORIENTED_EDGE('',*,*,#358,.F.);
#480=ORIENTED_EDGE('',*,*,#368,.F.);
#481=ORIENTED_EDGE('',*,*,#369,.T.);
#482=ORIENTED_EDGE('',*,*,#370,.F.);
#483=ORIENTED_EDGE('',*,*,#371,.F.);
#484=ORIENTED_EDGE('',*,*,#372,.F.);
#485=ORIENTED_EDGE('',*,*,#373,.F.);
#486=ORIENTED_EDGE('',*,*,#374,.T.);
#487=ORIENTED_EDGE('',*,*,#368,.T.);
#488=ORIENTED_EDGE('',*,*,#375,.F.);
#489=ORIENTED_EDGE('',*,*,#376,.T.);
#490=ORIENTED_EDGE('',*,*,#377,.F.);
#491=ORIENTED_EDGE('',*,*,#378,.F.);
#492=ORIENTED_EDGE('',*,*,#372,.T.);
#493=ORIENTED_EDGE('',*,*,#379,.T.);
#494=ORIENTED_EDGE('',*,*,#380,.F.);
#495=ORIENTED_EDGE('',*,*,#381,.F.);
#496=ORIENTED_EDGE('',*,*,#377,.T.);
#497=ORIENTED_EDGE('',*,*,#382,.T.);
#498=ORIENTED_EDGE('',*,*,#383,.F.);
#499=ORIENTED_EDGE('',*,*,#384,.F.);
#500=ORIENTED_EDGE('',*,*,#385,.F.);
#501=ORIENTED_EDGE('',*,*,#380,.T.);
#502=ORIENTED_EDGE('',*,*,#386,.T.);
#503=ORIENTED_EDGE('',*,*,#387,.T.);
#504=ORIENTED_EDGE('',*,*,#388,.T.);
#505=ORIENTED_EDGE('',*,*,#389,.T.);
#506=ORIENTED_EDGE('',*,*,#390,.T.);
#507=ORIENTED_EDGE('',*,*,#391,.T.);
#508=ORIENTED_EDGE('',*,*,#389,.F.);
#509=ORIENTED_EDGE('',*,*,#392,.F.);
#510=ORIENTED_EDGE('',*,*,#393,.F.);
#511=ORIENTED_EDGE('',*,*,#394,.F.);
#512=ORIENTED_EDGE('',*,*,#395,.T.);
#513=ORIENTED_EDGE('',*,*,#396,.T.);
#514=ORIENTED_EDGE('',*,*,#397,.T.);
#515=ORIENTED_EDGE('',*,*,#398,.T.);
#516=ORIENTED_EDGE('',*,*,#396,.F.);
#517=ORIENTED_EDGE('',*,*,#399,.F.);
#518=ORIENTED_EDGE('',*,*,#400,.F.);
#519=ORIENTED_EDGE('',*,*,#401,.F.);
#520=ORIENTED_EDGE('',*,*,#402,.T.);
#521=ORIENTED_EDGE('',*,*,#403,.T.);
#522=ORIENTED_EDGE('',*,*,#404,.T.);
#523=ORIENTED_EDGE('',*,*,#405,.T.);
#524=ORIENTED_EDGE('',*,*,#403,.F.);
#525=ORIENTED_EDGE('',*,*,#406,.F.);
#526=ORIENTED_EDGE('',*,*,#407,.F.);
#527=ORIENTED_EDGE('',*,*,#408,.F.);
#528=ORIENTED_EDGE('',*,*,#409,.T.);
#529=ORIENTED_EDGE('',*,*,#410,.T.);
#530=ORIENTED_EDGE('',*,*,#411,.T.);
#531=ORIENTED_EDGE('',*,*,#412,.T.);
#532=ORIENTED_EDGE('',*,*,#410,.F.);
#533=ORIENTED_EDGE('',*,*,#413,.F.);
#534=ORIENTED_EDGE('',*,*,#414,.F.);
#535=ORIENTED_EDGE('',*,*,#415,.F.);
#536=ORIENTED_EDGE('',*,*,#412,.F.);
#537=ORIENTED_EDGE('',*,*,#416,.F.);
#538=ORIENTED_EDGE('',*,*,#398,.F.);
#539=ORIENTED_EDGE('',*,*,#417,.F.);
#540=ORIENTED_EDGE('',*,*,#405,.F.);
#541=ORIENTED_EDGE('',*,*,#418,.F.);
#542=ORIENTED_EDGE('',*,*,#391,.F.);
#543=ORIENTED_EDGE('',*,*,#419,.F.);
#544=ORIENTED_EDGE('',*,*,#420,.F.);
#545=ORIENTED_EDGE('',*,*,#421,.F.);
#546=ORIENTED_EDGE('',*,*,#422,.T.);
#547=ORIENTED_EDGE('',*,*,#419,.T.);
#548=ORIENTED_EDGE('',*,*,#390,.F.);
#549=ORIENTED_EDGE('',*,*,#394,.T.);
#550=ORIENTED_EDGE('',*,*,#423,.F.);
#551=ORIENTED_EDGE('',*,*,#406,.T.);
#552=ORIENTED_EDGE('',*,*,#402,.F.);
#553=ORIENTED_EDGE('',*,*,#418,.T.);
#554=ORIENTED_EDGE('',*,*,#404,.F.);
#555=ORIENTED_EDGE('',*,*,#408,.T.);
#556=ORIENTED_EDGE('',*,*,#424,.F.);
#557=ORIENTED_EDGE('',*,*,#413,.T.);
#558=ORIENTED_EDGE('',*,*,#409,.F.);
#559=ORIENTED_EDGE('',*,*,#416,.T.);
#560=ORIENTED_EDGE('',*,*,#411,.F.);
#561=ORIENTED_EDGE('',*,*,#415,.T.);
#562=ORIENTED_EDGE('',*,*,#425,.F.);
#563=ORIENTED_EDGE('',*,*,#399,.T.);
#564=ORIENTED_EDGE('',*,*,#395,.F.);
#565=ORIENTED_EDGE('',*,*,#417,.T.);
#566=ORIENTED_EDGE('',*,*,#397,.F.);
#567=ORIENTED_EDGE('',*,*,#401,.T.);
#568=ORIENTED_EDGE('',*,*,#426,.F.);
#569=ORIENTED_EDGE('',*,*,#392,.T.);
#570=ORIENTED_EDGE('',*,*,#388,.F.);
#571=ORIENTED_EDGE('',*,*,#420,.T.);
#572=ORIENTED_EDGE('',*,*,#422,.F.);
#573=ORIENTED_EDGE('',*,*,#427,.F.);
#574=ORIENTED_EDGE('',*,*,#428,.T.);
#575=ORIENTED_EDGE('',*,*,#429,.F.);
#576=ORIENTED_EDGE('',*,*,#428,.F.);
#577=ORIENTED_EDGE('',*,*,#430,.F.);
#578=ORIENTED_EDGE('',*,*,#431,.T.);
#579=ORIENTED_EDGE('',*,*,#427,.T.);
#580=ORIENTED_EDGE('',*,*,#431,.F.);
#581=ORIENTED_EDGE('',*,*,#414,.T.);
#582=ORIENTED_EDGE('',*,*,#424,.T.);
#583=ORIENTED_EDGE('',*,*,#407,.T.);
#584=ORIENTED_EDGE('',*,*,#423,.T.);
#585=ORIENTED_EDGE('',*,*,#393,.T.);
#586=ORIENTED_EDGE('',*,*,#426,.T.);
#587=ORIENTED_EDGE('',*,*,#400,.T.);
#588=ORIENTED_EDGE('',*,*,#425,.T.);
#589=ORIENTED_EDGE('',*,*,#430,.T.);
#590=ORIENTED_EDGE('',*,*,#376,.F.);
#591=ORIENTED_EDGE('',*,*,#432,.F.);
#592=ORIENTED_EDGE('',*,*,#346,.F.);
#593=ORIENTED_EDGE('',*,*,#351,.F.);
#594=ORIENTED_EDGE('',*,*,#355,.F.);
#595=ORIENTED_EDGE('',*,*,#433,.F.);
#596=ORIENTED_EDGE('',*,*,#434,.F.);
#597=ORIENTED_EDGE('',*,*,#365,.F.);
#598=ORIENTED_EDGE('',*,*,#435,.F.);
#599=ORIENTED_EDGE('',*,*,#436,.F.);
#600=ORIENTED_EDGE('',*,*,#387,.F.);
#601=ORIENTED_EDGE('',*,*,#386,.F.);
#602=ORIENTED_EDGE('',*,*,#382,.F.);
#603=ORIENTED_EDGE('',*,*,#379,.F.);
#604=ORIENTED_EDGE('',*,*,#383,.T.);
#605=ORIENTED_EDGE('',*,*,#436,.T.);
#606=ORIENTED_EDGE('',*,*,#437,.F.);
#607=ORIENTED_EDGE('',*,*,#438,.F.);
#608=ORIENTED_EDGE('',*,*,#364,.F.);
#609=ORIENTED_EDGE('',*,*,#439,.F.);
#610=ORIENTED_EDGE('',*,*,#435,.T.);
#611=ORIENTED_EDGE('',*,*,#363,.F.);
#612=ORIENTED_EDGE('',*,*,#440,.F.);
#613=ORIENTED_EDGE('',*,*,#437,.T.);
#614=ORIENTED_EDGE('',*,*,#439,.T.);
#615=ORIENTED_EDGE('',*,*,#441,.T.);
#616=ORIENTED_EDGE('',*,*,#440,.T.);
#617=ORIENTED_EDGE('',*,*,#362,.F.);
#618=ORIENTED_EDGE('',*,*,#361,.F.);
#619=ORIENTED_EDGE('',*,*,#442,.F.);
#620=ORIENTED_EDGE('',*,*,#343,.F.);
#621=ORIENTED_EDGE('',*,*,#347,.F.);
#622=ORIENTED_EDGE('',*,*,#432,.T.);
#623=ORIENTED_EDGE('',*,*,#375,.T.);
#624=ORIENTED_EDGE('',*,*,#371,.T.);
#625=ORIENTED_EDGE('',*,*,#443,.F.);
#626=ORIENTED_EDGE('',*,*,#369,.F.);
#627=ORIENTED_EDGE('',*,*,#374,.F.);
#628=ORIENTED_EDGE('',*,*,#444,.T.);
#629=ORIENTED_EDGE('',*,*,#352,.F.);
#630=ORIENTED_EDGE('',*,*,#349,.F.);
#631=ORIENTED_EDGE('',*,*,#366,.F.);
#632=ORIENTED_EDGE('',*,*,#434,.T.);
#633=ORIENTED_EDGE('',*,*,#433,.T.);
#634=ORIENTED_EDGE('',*,*,#354,.T.);
#635=ORIENTED_EDGE('',*,*,#445,.T.);
#636=ORIENTED_EDGE('',*,*,#446,.T.);
#637=ORIENTED_EDGE('',*,*,#447,.F.);
#638=ORIENTED_EDGE('',*,*,#442,.T.);
#639=ORIENTED_EDGE('',*,*,#370,.T.);
#640=ORIENTED_EDGE('',*,*,#443,.T.);
#641=ORIENTED_EDGE('',*,*,#348,.T.);
#642=ORIENTED_EDGE('',*,*,#344,.T.);
#643=ORIENTED_EDGE('',*,*,#353,.F.);
#644=ORIENTED_EDGE('',*,*,#444,.F.);
#645=ORIENTED_EDGE('',*,*,#373,.T.);
#646=ORIENTED_EDGE('',*,*,#378,.T.);
#647=ORIENTED_EDGE('',*,*,#381,.T.);
#648=ORIENTED_EDGE('',*,*,#385,.T.);
#649=ORIENTED_EDGE('',*,*,#384,.T.);
#650=ORIENTED_EDGE('',*,*,#438,.T.);
#651=ORIENTED_EDGE('',*,*,#441,.F.);
#652=ORIENTED_EDGE('',*,*,#360,.F.);
#653=ORIENTED_EDGE('',*,*,#359,.F.);
#654=ORIENTED_EDGE('',*,*,#367,.F.);
#655=ORIENTED_EDGE('',*,*,#446,.F.);
#656=ORIENTED_EDGE('',*,*,#445,.F.);
#657=ORIENTED_EDGE('',*,*,#356,.F.);
#658=ORIENTED_EDGE('',*,*,#357,.T.);
#659=ORIENTED_EDGE('',*,*,#429,.T.);
#660=ORIENTED_EDGE('',*,*,#448,.F.);
#661=ORIENTED_EDGE('',*,*,#449,.T.);
#662=ORIENTED_EDGE('',*,*,#447,.T.);
#663=ORIENTED_EDGE('',*,*,#449,.F.);
#664=ORIENTED_EDGE('',*,*,#448,.T.);
#665=ORIENTED_EDGE('',*,*,#421,.T.);
#666=CYLINDRICAL_SURFACE('',#747,2.25);
#667=CYLINDRICAL_SURFACE('',#749,2.25);
#668=CYLINDRICAL_SURFACE('',#751,2.25);
#669=CYLINDRICAL_SURFACE('',#752,2.25);
#670=CYLINDRICAL_SURFACE('',#753,2.25);
#671=CYLINDRICAL_SURFACE('',#755,2.445);
#672=CYLINDRICAL_SURFACE('',#757,2.445);
#673=CYLINDRICAL_SURFACE('',#758,2.445);
#674=CYLINDRICAL_SURFACE('',#759,2.445);
#675=CYLINDRICAL_SURFACE('',#760,2.445);
#676=CYLINDRICAL_SURFACE('',#761,0.05);
#677=CYLINDRICAL_SURFACE('',#763,0.05);
#678=CYLINDRICAL_SURFACE('',#765,0.05);
#679=CYLINDRICAL_SURFACE('',#767,0.05);
#680=CYLINDRICAL_SURFACE('',#778,2.15);
#681=CYLINDRICAL_SURFACE('',#787,1.2);
#682=CYLINDRICAL_SURFACE('',#790,2.445);
#683=CYLINDRICAL_SURFACE('',#793,2.25);
#684=CYLINDRICAL_SURFACE('',#797,2.725);
#685=ADVANCED_FACE('',(#39),#666,.T.);
#686=ADVANCED_FACE('',(#40),#667,.T.);
#687=ADVANCED_FACE('',(#41),#668,.T.);
#688=ADVANCED_FACE('',(#42),#669,.T.);
#689=ADVANCED_FACE('',(#43),#670,.T.);
#690=ADVANCED_FACE('',(#44),#671,.T.);
#691=ADVANCED_FACE('',(#45),#672,.T.);
#692=ADVANCED_FACE('',(#46),#673,.T.);
#693=ADVANCED_FACE('',(#47),#674,.T.);
#694=ADVANCED_FACE('',(#48),#675,.T.);
#695=ADVANCED_FACE('',(#49),#676,.T.);
#696=ADVANCED_FACE('',(#50),#27,.T.);
#697=ADVANCED_FACE('',(#51),#677,.T.);
#698=ADVANCED_FACE('',(#52),#28,.T.);
#699=ADVANCED_FACE('',(#53),#678,.T.);
#700=ADVANCED_FACE('',(#54),#29,.T.);
#701=ADVANCED_FACE('',(#55),#679,.T.);
#702=ADVANCED_FACE('',(#56),#30,.T.);
#703=ADVANCED_FACE('',(#57),#31,.T.);
#704=ADVANCED_FACE('',(#58),#32,.T.);
#705=ADVANCED_FACE('',(#59),#33,.T.);
#706=ADVANCED_FACE('',(#60),#34,.T.);
#707=ADVANCED_FACE('',(#61),#680,.F.);
#708=ADVANCED_FACE('',(#62),#26,.F.);
#709=ADVANCED_FACE('',(#63),#681,.F.);
#710=ADVANCED_FACE('',(#64,#22),#35,.F.);
#711=ADVANCED_FACE('',(#65),#18,.T.);
#712=ADVANCED_FACE('',(#66),#682,.T.);
#713=ADVANCED_FACE('',(#67),#15,.T.);
#714=ADVANCED_FACE('',(#68),#16,.T.);
#715=ADVANCED_FACE('',(#69),#17,.T.);
#716=ADVANCED_FACE('',(#70),#19,.T.);
#717=ADVANCED_FACE('',(#71),#20,.T.);
#718=ADVANCED_FACE('',(#72),#683,.T.);
#719=ADVANCED_FACE('',(#73,#23),#36,.F.);
#720=ADVANCED_FACE('',(#74),#21,.T.);
#721=ADVANCED_FACE('',(#75,#24),#37,.F.);
#722=ADVANCED_FACE('',(#76),#684,.T.);
#723=ADVANCED_FACE('',(#77,#25),#38,.T.);
#724=CLOSED_SHELL('',(#685,#686,#687,#688,#689,#690,#691,#692,#693,#694,
#695,#696,#697,#698,#699,#700,#701,#702,#703,#704,#705,#706,#707,#708,#709,
#710,#711,#712,#713,#714,#715,#716,#717,#718,#719,#720,#721,#722,#723));
#725=DERIVED_UNIT_ELEMENT(#728,1.);
#726=DERIVED_UNIT_ELEMENT(#2072,-3.);
#727=DIMENSIONAL_EXPONENTS(0.,1.,0.,0.,0.,0.,0.);
#728=(
CONVERSION_BASED_UNIT('gram',#730)
MASS_UNIT()
NAMED_UNIT(#727)
);
#729=(
MASS_UNIT()
NAMED_UNIT(*)
SI_UNIT(.KILO.,.GRAM.)
);
#730=MASS_MEASURE_WITH_UNIT(MASS_MEASURE(0.001),#729);
#731=DERIVED_UNIT((#725,#726));
#732=MEASURE_REPRESENTATION_ITEM('density measure',
POSITIVE_RATIO_MEASURE(1.),#731);
#733=PROPERTY_DEFINITION_REPRESENTATION(#738,#735);
#734=PROPERTY_DEFINITION_REPRESENTATION(#739,#736);
#735=REPRESENTATION('material name',(#737),#2069);
#736=REPRESENTATION('density',(#732),#2069);
#737=DESCRIPTIVE_REPRESENTATION_ITEM('Generic','Generic');
#738=PROPERTY_DEFINITION('material property','material name',#2079);
#739=PROPERTY_DEFINITION('material property','density of part',#2079);
#740=DATE_TIME_ROLE('creation_date');
#741=APPLIED_DATE_AND_TIME_ASSIGNMENT(#742,#740,(#2079));
#742=DATE_AND_TIME(#743,#744);
#743=CALENDAR_DATE(2024,23,4);
#744=LOCAL_TIME(0,0,0.,#745);
#745=COORDINATED_UNIVERSAL_TIME_OFFSET(0,0,.BEHIND.);
#746=AXIS2_PLACEMENT_3D('',#948,#800,#801);
#747=AXIS2_PLACEMENT_3D('',#949,#802,#803);
#748=AXIS2_PLACEMENT_3D('',#958,#805,#806);
#749=AXIS2_PLACEMENT_3D('',#959,#807,#808);
#750=AXIS2_PLACEMENT_3D('',#986,#810,#811);
#751=AXIS2_PLACEMENT_3D('',#1006,#812,#813);
#752=AXIS2_PLACEMENT_3D('',#1051,#815,#816);
#753=AXIS2_PLACEMENT_3D('',#1088,#818,#819);
#754=AXIS2_PLACEMENT_3D('',#1090,#820,#821);
#755=AXIS2_PLACEMENT_3D('',#1164,#824,#825);
#756=AXIS2_PLACEMENT_3D('',#1175,#827,#828);
#757=AXIS2_PLACEMENT_3D('',#1180,#829,#830);
#758=AXIS2_PLACEMENT_3D('',#1214,#832,#833);
#759=AXIS2_PLACEMENT_3D('',#1238,#835,#836);
#760=AXIS2_PLACEMENT_3D('',#1262,#838,#839);
#761=AXIS2_PLACEMENT_3D('',#1298,#841,#842);
#762=AXIS2_PLACEMENT_3D('',#1329,#845,#846);
#763=AXIS2_PLACEMENT_3D('',#1335,#850,#851);
#764=AXIS2_PLACEMENT_3D('',#1366,#854,#855);
#765=AXIS2_PLACEMENT_3D('',#1372,#859,#860);
#766=AXIS2_PLACEMENT_3D('',#1403,#863,#864);
#767=AXIS2_PLACEMENT_3D('',#1409,#868,#869);
#768=AXIS2_PLACEMENT_3D('',#1440,#872,#873);
#769=AXIS2_PLACEMENT_3D('',#1446,#877,#878);
#770=AXIS2_PLACEMENT_3D('',#1447,#879,#880);
#771=AXIS2_PLACEMENT_3D('',#1448,#881,#882);
#772=AXIS2_PLACEMENT_3D('',#1449,#883,#884);
#773=AXIS2_PLACEMENT_3D('',#1450,#885,#886);
#774=AXIS2_PLACEMENT_3D('',#1451,#887,#888);
#775=AXIS2_PLACEMENT_3D('',#1452,#889,#890);
#776=AXIS2_PLACEMENT_3D('',#1454,#891,#892);
#777=AXIS2_PLACEMENT_3D('',#1455,#893,#894);
#778=AXIS2_PLACEMENT_3D('',#1456,#895,#896);
#779=AXIS2_PLACEMENT_3D('',#1458,#897,#898);
#780=AXIS2_PLACEMENT_3D('',#1460,#900,#901);
#781=AXIS2_PLACEMENT_3D('',#1461,#902,#903);
#782=AXIS2_PLACEMENT_3D('',#1462,#904,#905);
#783=AXIS2_PLACEMENT_3D('',#1463,#906,#907);
#784=AXIS2_PLACEMENT_3D('',#1464,#908,#909);
#785=AXIS2_PLACEMENT_3D('',#1466,#910,#911);
#786=AXIS2_PLACEMENT_3D('',#1469,#913,#914);
#787=AXIS2_PLACEMENT_3D('',#1470,#915,#916);
#788=AXIS2_PLACEMENT_3D('',#1472,#917,#918);
#789=AXIS2_PLACEMENT_3D('',#1474,#920,#921);
#790=AXIS2_PLACEMENT_3D('',#1633,#924,#925);
#791=AXIS2_PLACEMENT_3D('',#1654,#927,#928);
#792=AXIS2_PLACEMENT_3D('',#1665,#929,#930);
#793=AXIS2_PLACEMENT_3D('',#1922,#933,#934);
#794=AXIS2_PLACEMENT_3D('',#1938,#935,#936);
#795=AXIS2_PLACEMENT_3D('',#1940,#937,#938);
#796=AXIS2_PLACEMENT_3D('',#2061,#939,#940);
#797=AXIS2_PLACEMENT_3D('',#2062,#941,#942);
#798=AXIS2_PLACEMENT_3D('',#2064,#943,#944);
#799=AXIS2_PLACEMENT_3D('',#2066,#946,#947);
#800=DIRECTION('axis',(0.,0.,1.));
#801=DIRECTION('refdir',(1.,0.,0.));
#802=DIRECTION('center_axis',(0.,-1.,0.));
#803=DIRECTION('ref_axis',(-1.,0.,0.));
#804=DIRECTION('',(0.,1.,0.));
#805=DIRECTION('center_axis',(0.,1.,0.));
#806=DIRECTION('ref_axis',(-1.,0.,0.));
#807=DIRECTION('center_axis',(0.,-1.,0.));
#808=DIRECTION('ref_axis',(-1.,0.,0.));
#809=DIRECTION('',(0.,1.,0.));
#810=DIRECTION('center_axis',(0.,1.,0.));
#811=DIRECTION('ref_axis',(-1.,0.,0.));
#812=DIRECTION('center_axis',(0.,-1.,0.));
#813=DIRECTION('ref_axis',(-1.,0.,0.));
#814=DIRECTION('',(0.,1.,0.));
#815=DIRECTION('center_axis',(0.,-1.,0.));
#816=DIRECTION('ref_axis',(-1.,0.,0.));
#817=DIRECTION('',(0.,1.,0.));
#818=DIRECTION('center_axis',(0.,-1.,0.));
#819=DIRECTION('ref_axis',(-1.,0.,0.));
#820=DIRECTION('center_axis',(0.,-1.,0.));
#821=DIRECTION('ref_axis',(-1.,0.,0.));
#822=DIRECTION('',(0.,1.,0.));
#823=DIRECTION('',(0.,1.,0.));
#824=DIRECTION('center_axis',(0.,-1.,-1.20676415720126E-16));
#825=DIRECTION('ref_axis',(-0.668391766368665,9.69169332975104E-17,-0.743809415543105));
#826=DIRECTION('',(-7.46395803303641E-31,1.,6.21546067370627E-15));
#827=DIRECTION('center_axis',(0.,1.,0.));
#828=DIRECTION('ref_axis',(0.,-1.13519736669239E-16,1.));
#829=DIRECTION('center_axis',(0.,-1.,-1.20676415720126E-16));
#830=DIRECTION('ref_axis',(0.,-1.13519736669239E-16,1.));
#831=DIRECTION('',(-7.46395803303641E-31,1.,6.21546067370627E-15));
#832=DIRECTION('center_axis',(0.,-1.,-1.20676415720126E-16));
#833=DIRECTION('ref_axis',(0.,-1.13519736669239E-16,1.));
#834=DIRECTION('',(-7.46395803303641E-31,1.,6.21546067370627E-15));
#835=DIRECTION('center_axis',(0.,-1.,-1.20676415720126E-16));
#836=DIRECTION('ref_axis',(0.,-1.13519736669239E-16,1.));
#837=DIRECTION('',(-7.46395803303641E-31,1.,6.21546067370627E-15));
#838=DIRECTION('center_axis',(0.,-1.,-1.20676415720126E-16));
#839=DIRECTION('ref_axis',(0.,-1.13519736669239E-16,1.));
#840=DIRECTION('',(-7.46395803303641E-31,1.,6.21546067370627E-15));
#841=DIRECTION('center_axis',(-5.1390345158801E-16,0.,-1.));
#842=DIRECTION('ref_axis',(0.707106781186548,0.707106781186548,0.));
#843=DIRECTION('',(-5.1390345158801E-16,0.,-1.));
#844=DIRECTION('',(5.1390345158801E-16,0.,1.));
#845=DIRECTION('center_axis',(1.,0.,-5.1390345158801E-16));
#846=DIRECTION('ref_axis',(-5.1390345158801E-16,0.,-1.));
#847=DIRECTION('',(0.,1.,0.));
#848=DIRECTION('',(5.1390345158801E-16,0.,1.));
#849=DIRECTION('',(0.,-1.,0.));
#850=DIRECTION('center_axis',(-1.,0.,1.71301150529337E-16));
#851=DIRECTION('ref_axis',(0.,0.707106781186548,-0.707106781186548));
#852=DIRECTION('',(-1.,0.,1.71301150529337E-16));
#853=DIRECTION('',(1.,0.,-1.71301150529337E-16));
#854=DIRECTION('center_axis',(-1.71301150529337E-16,0.,-1.));
#855=DIRECTION('ref_axis',(-1.,0.,1.71301150529337E-16));
#856=DIRECTION('',(0.,1.,0.));
#857=DIRECTION('',(1.,0.,-1.71301150529337E-16));
#858=DIRECTION('',(0.,-1.,0.));
#859=DIRECTION('center_axis',(1.,0.,-1.71301150529336E-16));
#860=DIRECTION('ref_axis',(0.,0.707106781186548,0.707106781186548));
#861=DIRECTION('',(1.,0.,-1.71301150529336E-16));
#862=DIRECTION('',(-1.,0.,1.71301150529336E-16));
#863=DIRECTION('center_axis',(1.71301150529336E-16,0.,1.));
#864=DIRECTION('ref_axis',(1.,0.,-1.71301150529336E-16));
#865=DIRECTION('',(0.,1.,0.));
#866=DIRECTION('',(-1.,0.,1.71301150529336E-16));
#867=DIRECTION('',(0.,-1.,0.));
#868=DIRECTION('center_axis',(8.56505752646683E-17,0.,1.));
#869=DIRECTION('ref_axis',(-0.707106781186548,0.707106781186548,0.));
#870=DIRECTION('',(8.56505752646683E-17,0.,1.));
#871=DIRECTION('',(-8.56505752646683E-17,0.,-1.));
#872=DIRECTION('center_axis',(-1.,0.,8.56505752646683E-17));
#873=DIRECTION('ref_axis',(8.56505752646683E-17,0.,1.));
#874=DIRECTION('',(0.,1.,0.));
#875=DIRECTION('',(-8.56505752646683E-17,0.,-1.));
#876=DIRECTION('',(0.,-1.,0.));
#877=DIRECTION('center_axis',(0.,1.,0.));
#878=DIRECTION('ref_axis',(0.,0.,1.));
#879=DIRECTION('center_axis',(0.,-1.,0.));
#880=DIRECTION('ref_axis',(1.,0.,0.));
#881=DIRECTION('center_axis',(0.,1.,0.));
#882=DIRECTION('ref_axis',(0.,0.,1.));
#883=DIRECTION('center_axis',(0.,-1.,0.));
#884=DIRECTION('ref_axis',(1.,0.,0.));
#885=DIRECTION('center_axis',(0.,1.,0.));
#886=DIRECTION('ref_axis',(0.,0.,1.));
#887=DIRECTION('center_axis',(0.,-1.,0.));
#888=DIRECTION('ref_axis',(1.,0.,0.));
#889=DIRECTION('center_axis',(0.,1.,0.));
#890=DIRECTION('ref_axis',(0.,0.,1.));
#891=DIRECTION('center_axis',(0.,-1.,0.));
#892=DIRECTION('ref_axis',(1.,0.,0.));
#893=DIRECTION('center_axis',(0.,-1.,0.));
#894=DIRECTION('ref_axis',(1.,0.,0.));
#895=DIRECTION('center_axis',(0.,1.,0.));
#896=DIRECTION('ref_axis',(1.,0.,0.));
#897=DIRECTION('center_axis',(0.,-1.,0.));
#898=DIRECTION('ref_axis',(1.,0.,0.));
#899=DIRECTION('',(0.,-1.,0.));
#900=DIRECTION('center_axis',(0.,1.,0.));
#901=DIRECTION('ref_axis',(1.,0.,0.));
#902=DIRECTION('center_axis',(0.,1.,0.));
#903=DIRECTION('ref_axis',(1.,0.,0.));
#904=DIRECTION('center_axis',(0.,1.,0.));
#905=DIRECTION('ref_axis',(1.,0.,0.));
#906=DIRECTION('center_axis',(0.,1.,0.));
#907=DIRECTION('ref_axis',(1.,0.,0.));
#908=DIRECTION('center_axis',(0.,-1.,0.));
#909=DIRECTION('ref_axis',(-1.,0.,0.));
#910=DIRECTION('center_axis',(0.,-1.,0.));
#911=DIRECTION('ref_axis',(-1.,0.,0.));
#912=DIRECTION('',(0.784882765533426,-0.619644288579021,9.61204166516433E-17));
#913=DIRECTION('center_axis',(0.,1.,0.));
#914=DIRECTION('ref_axis',(1.,0.,0.));
#915=DIRECTION('center_axis',(0.,1.,0.));
#916=DIRECTION('ref_axis',(-1.,0.,0.));
#917=DIRECTION('center_axis',(0.,-1.,0.));
#918=DIRECTION('ref_axis',(-1.,0.,0.));
#919=DIRECTION('',(0.,-1.,0.));
#920=DIRECTION('center_axis',(0.,-1.,0.));
#921=DIRECTION('ref_axis',(0.,0.,-1.));
#922=DIRECTION('',(0.,-0.500000000000002,0.866025403784438));
#923=DIRECTION('',(0.844312338807982,0.500000000000002,0.19270878168001));
#924=DIRECTION('center_axis',(0.,-1.,-1.20676415720126E-16));
#925=DIRECTION('ref_axis',(0.623612875161004,-8.71800959272096E-17,0.781733318935189));
#926=DIRECTION('',(6.26608584503194E-15,1.,1.55086961981717E-15));
#927=DIRECTION('center_axis',(0.0115105238783487,-0.999639320709882,0.0242638894394894));
#928=DIRECTION('ref_axis',(-0.963559992078887,-0.0175738005793933,-0.266914411746781));
#929=DIRECTION('center_axis',(0.0115105238783487,-0.999639320709882,0.0242638894394895));
#930=DIRECTION('ref_axis',(-0.963320817721326,-0.017591938725095,-0.267775140438034));
#931=DIRECTION('',(-0.844312338807984,0.499999999999999,-0.19270878168001));
#932=DIRECTION('',(0.,-0.499999999999999,-0.866025403784439));
#933=DIRECTION('center_axis',(0.,-1.,0.));
#934=DIRECTION('ref_axis',(-1.,0.,0.));
#935=DIRECTION('center_axis',(0.,1.,0.));
#936=DIRECTION('ref_axis',(0.,0.,1.));
#937=DIRECTION('center_axis',(0.,1.,0.));
#938=DIRECTION('ref_axis',(-1.,0.,0.));
#939=DIRECTION('center_axis',(0.,1.,0.));
#940=DIRECTION('ref_axis',(0.,0.,1.));
#941=DIRECTION('center_axis',(0.,1.,0.));
#942=DIRECTION('ref_axis',(-1.,0.,0.));
#943=DIRECTION('center_axis',(0.,1.,0.));
#944=DIRECTION('ref_axis',(-1.,0.,0.));
#945=DIRECTION('',(0.,-1.,0.));
#946=DIRECTION('center_axis',(0.,1.,0.));
#947=DIRECTION('ref_axis',(0.,0.,1.));
#948=CARTESIAN_POINT('',(0.,0.,0.));
#949=CARTESIAN_POINT('Origin',(0.,0.,0.));
#950=CARTESIAN_POINT('',(2.24832029173986,-0.0124999999999998,-0.00100855353568408));
#951=CARTESIAN_POINT('',(2.25,0.,2.75545529808154E-16));
#952=CARTESIAN_POINT('',(2.25,0.,2.75545529808154E-16));
#953=CARTESIAN_POINT('',(2.19358780240911,6.93889390390723E-17,-0.500672101401697));
#954=CARTESIAN_POINT('Ctrl Pts',(2.24832029173986,-0.0124999999999998,-0.00100855353568401));
#955=CARTESIAN_POINT('Ctrl Pts',(2.24943834596549,-0.00833333333333314,
-0.169771489109688));
#956=CARTESIAN_POINT('Ctrl Pts',(2.23222036264322,-0.00416666666666652,
-0.338352650752807));
#957=CARTESIAN_POINT('Ctrl Pts',(2.19599851915121,8.91756286869327E-17,
-0.502360580713765));
#958=CARTESIAN_POINT('Origin',(0.,0.,0.));
#959=CARTESIAN_POINT('Origin',(0.,0.,0.));
#960=CARTESIAN_POINT('',(2.24905748188461,-0.362499999999999,0.00200049602573807));
#961=CARTESIAN_POINT('',(2.24810386197725,-0.281666604983953,-0.00106663456992337));
#962=CARTESIAN_POINT('',(2.25,0.,2.75545529808154E-16));
#963=CARTESIAN_POINT('',(0.,-0.1,2.25));
#964=CARTESIAN_POINT('Ctrl Pts',(2.24905748188461,-0.362499999999999,0.00200049602573807));
#965=CARTESIAN_POINT('Ctrl Pts',(2.24428873911259,-0.349074074074074,-0.540773509613167));
#966=CARTESIAN_POINT('Ctrl Pts',(2.04681465448586,-0.335648148148148,-1.08662983032551));
#967=CARTESIAN_POINT('Ctrl Pts',(1.68967863029709,-0.322222222222222,-1.49132394253504));
#968=CARTESIAN_POINT('Ctrl Pts',(1.19707721762293,-0.303703703703703,-2.04952271799646));
#969=CARTESIAN_POINT('Ctrl Pts',(0.400719439551319,-0.285185185185185,-2.33916081140733));
#970=CARTESIAN_POINT('Ctrl Pts',(-0.335717038301851,-0.266666666666666,
-2.22834445049175));
#971=CARTESIAN_POINT('Ctrl Pts',(-1.07215351615502,-0.248148148148148,-2.11752808957616));
#972=CARTESIAN_POINT('Ctrl Pts',(-1.74866869378975,-0.229629629629629,-1.60625727433414));
#973=CARTESIAN_POINT('Ctrl Pts',(-2.05457460297901,-0.211111111111111,-0.927219454376716));
#974=CARTESIAN_POINT('Ctrl Pts',(-2.36048051216827,-0.192592592592592,-0.248181634419296));
#975=CARTESIAN_POINT('Ctrl Pts',(-2.29577715291206,-0.174074074074074,0.598623190253519));
#976=CARTESIAN_POINT('Ctrl Pts',(-1.89265658758367,-0.155555555555555,1.22316859885834));
#977=CARTESIAN_POINT('Ctrl Pts',(-1.48953602225528,-0.137037037037037,1.84771400746317));
#978=CARTESIAN_POINT('Ctrl Pts',(-0.747998250854712,-0.118518518518518,
2.25));
#979=CARTESIAN_POINT('Ctrl Pts',(0.,-0.1,2.25));
#980=CARTESIAN_POINT('Ctrl Pts',(0.,-0.1,2.25));
#981=CARTESIAN_POINT('Ctrl Pts',(0.715553722912128,-0.0822847247923353,
2.25));
#982=CARTESIAN_POINT('Ctrl Pts',(1.88466624424346,-0.0531180581256685,1.6476459291077));
#983=CARTESIAN_POINT('Ctrl Pts',(2.24524750535342,-0.0239513914590017,0.462808351831101));
#984=CARTESIAN_POINT('Ctrl Pts',(2.24832029173986,-0.0124999999999998,-0.00100855353568401));
#985=CARTESIAN_POINT('',(0.758990126163162,-2.08166817117217E-16,2.11812039043743));
#986=CARTESIAN_POINT('Origin',(0.,0.,0.));
#987=CARTESIAN_POINT('Ctrl Pts',(0.758990126163164,-2.25514051876985E-16,
2.11812039043743));
#988=CARTESIAN_POINT('Ctrl Pts',(0.0905452818644568,-0.0175793621420932,
2.3576455085553));
#989=CARTESIAN_POINT('Ctrl Pts',(-0.694637454771581,-0.0351587242841862,
2.25663956840727));
#990=CARTESIAN_POINT('Ctrl Pts',(-1.27661090952468,-0.0527380864262791,
1.85611127996945));
#991=CARTESIAN_POINT('Ctrl Pts',(-1.85858436427778,-0.0703174485683721,
1.45558299153164));
#992=CARTESIAN_POINT('Ctrl Pts',(-2.23734853714793,-0.0878968107104652,
0.75553235480404));
#993=CARTESIAN_POINT('Ctrl Pts',(-2.25275880147095,-0.105476172852558,0.0480573846658474));
#994=CARTESIAN_POINT('Ctrl Pts',(-2.26816906579397,-0.123055534994651,-0.659417585472346));
#995=CARTESIAN_POINT('Ctrl Pts',(-1.92022542156985,-0.140634897136744,-1.37431688902114));
#996=CARTESIAN_POINT('Ctrl Pts',(-1.35497792319436,-0.158214259278837,-1.79975330589063));
#997=CARTESIAN_POINT('Ctrl Pts',(-0.789730424818871,-0.17579362142093,-2.22518972276012));
#998=CARTESIAN_POINT('Ctrl Pts',(-0.00717907229201079,-0.193372983563023,
-2.36116325295031));
#999=CARTESIAN_POINT('Ctrl Pts',(0.668449501782236,-0.210952345705116,-2.15133735103898));
#1000=CARTESIAN_POINT('Ctrl Pts',(1.34407807585648,-0.228531707847209,-1.94151144912766));
#1001=CARTESIAN_POINT('Ctrl Pts',(1.91278387147812,-0.246111069989302,-1.38588611511482));
#1002=CARTESIAN_POINT('Ctrl Pts',(2.13692863670383,-0.263690432131395,-0.714680160254134));
#1003=CARTESIAN_POINT('Ctrl Pts',(2.21333006339052,-0.269682489748915,-0.485894569386926));
#1004=CARTESIAN_POINT('Ctrl Pts',(2.24969906558115,-0.275674547366434,-0.243680377868093));
#1005=CARTESIAN_POINT('Ctrl Pts',(2.24810386197725,-0.281666604983953,-0.00106663456992337));
#1006=CARTESIAN_POINT('Origin',(0.,0.,0.));
#1007=CARTESIAN_POINT('',(2.25362304677781,-0.7125,-0.00034440227175977));
#1008=CARTESIAN_POINT('',(2.24905753510223,-0.631666604983953,0.00200049457572016));
#1009=CARTESIAN_POINT('',(2.25,0.,2.75545529808154E-16));
#1010=CARTESIAN_POINT('Ctrl Pts',(2.25362304677781,-0.7125,-0.00034440227175977));
#1011=CARTESIAN_POINT('Ctrl Pts',(2.25366288039408,-0.712037037037037,-0.0189606406063376));
#1012=CARTESIAN_POINT('Ctrl Pts',(2.25345212919146,-0.711574074074074,-0.0375759553207779));
#1013=CARTESIAN_POINT('Ctrl Pts',(2.25298802841023,-0.711111111111111,-0.0561849537652147));
#1014=CARTESIAN_POINT('Ctrl Pts',(2.23442399716104,-0.692592592592592,-0.800544891542708));
#1015=CARTESIAN_POINT('Ctrl Pts',(1.81050064013074,-0.674074074074074,-1.53479879731436));
#1016=CARTESIAN_POINT('Ctrl Pts',(1.17515002577505,-0.655555555555556,-1.92305287463919));
#1017=CARTESIAN_POINT('Ctrl Pts',(0.539799411419357,-0.637037037037037,
-2.31130695196402));
#1018=CARTESIAN_POINT('Ctrl Pts',(-0.306978460261724,-0.618518518518518,
-2.35356120084205));
#1019=CARTESIAN_POINT('Ctrl Pts',(-0.977834628795524,-0.6,-2.0304986396938));
#1020=CARTESIAN_POINT('Ctrl Pts',(-1.64869079732933,-0.581481481481481,
-1.70743607854556));
#1021=CARTESIAN_POINT('Ctrl Pts',(-2.14362526271584,-0.562962962962963,
-1.01905670737106));
#1022=CARTESIAN_POINT('Ctrl Pts',(-2.23620415126946,-0.544444444444444,
-0.280238718465806));
#1023=CARTESIAN_POINT('Ctrl Pts',(-2.32878303982307,-0.525925925925926,
0.458579270439443));
#1024=CARTESIAN_POINT('Ctrl Pts',(-2.01900635154378,-0.507407407407407,
1.24783587707544));
#1025=CARTESIAN_POINT('Ctrl Pts',(-1.44862885887349,-0.488888888888889,
1.72643786767869));
#1026=CARTESIAN_POINT('Ctrl Pts',(-0.878251366203207,-0.47037037037037,
2.20503985828194));
#1027=CARTESIAN_POINT('Ctrl Pts',(-0.0472730691419224,-0.451851851851852,
2.37298723285245));
#1028=CARTESIAN_POINT('Ctrl Pts',(0.664260230989606,-0.433333333333334,
2.15353744355893));
#1029=CARTESIAN_POINT('Ctrl Pts',(1.37579353112113,-0.414814814814815,1.93408765426541));
#1030=CARTESIAN_POINT('Ctrl Pts',(1.96788183432291,-0.396296296296296,1.32724070110786));
#1031=CARTESIAN_POINT('Ctrl Pts',(2.16950346228544,-0.377777777777777,0.610437495773103));
#1032=CARTESIAN_POINT('Ctrl Pts',(2.22494940997513,-0.372685185185185,0.413316614306043));
#1033=CARTESIAN_POINT('Ctrl Pts',(2.25086631534986,-0.367592592592592,0.207880291268082));
#1034=CARTESIAN_POINT('Ctrl Pts',(2.24905748188461,-0.362499999999999,0.00200049602573807));
#1035=CARTESIAN_POINT('',(0.,-0.369166604983954,2.25));
#1036=CARTESIAN_POINT('Ctrl Pts',(2.24810386197725,-0.281666604983953,-0.00106663456992337));
#1037=CARTESIAN_POINT('Ctrl Pts',(2.24501909358599,-0.293253909508527,0.468094295595904));
#1038=CARTESIAN_POINT('Ctrl Pts',(2.09996739256215,-0.304841214033101,0.938749347378482));
#1039=CARTESIAN_POINT('Ctrl Pts',(1.82790477007822,-0.316428518557675,1.31668092166347));
#1040=CARTESIAN_POINT('Ctrl Pts',(1.4151524033971,-0.334007880699768,1.89004947301183));
#1041=CARTESIAN_POINT('Ctrl Pts',(0.710063935205066,-0.351587242841861,
2.25));
#1042=CARTESIAN_POINT('Ctrl Pts',(0.,-0.369166604983954,2.25));
#1043=CARTESIAN_POINT('Ctrl Pts',(0.,-0.369166604983954,2.25));
#1044=CARTESIAN_POINT('Ctrl Pts',(-0.747998250854713,-0.387685123502472,
2.25));
#1045=CARTESIAN_POINT('Ctrl Pts',(-2.2310739060007,-0.424722160539509,1.44542685644205));
#1046=CARTESIAN_POINT('Ctrl Pts',(-2.42518386327635,-0.480277716095064,
-1.09498577216187));
#1047=CARTESIAN_POINT('Ctrl Pts',(-0.395638434709696,-0.53583327165062,
-2.62879939776371));
#1048=CARTESIAN_POINT('Ctrl Pts',(1.7744367141057,-0.586296234613583,-1.83953496041209));
#1049=CARTESIAN_POINT('Ctrl Pts',(2.24428880686647,-0.618240679058027,-0.540773479217909));
#1050=CARTESIAN_POINT('Ctrl Pts',(2.24905753510223,-0.631666604983953,0.00200049457572017));
#1051=CARTESIAN_POINT('Origin',(0.,0.,0.));
#1052=CARTESIAN_POINT('',(2.24806032999557,-1.0625,-0.00178848497868525));
#1053=CARTESIAN_POINT('',(2.25362310570227,-0.981666604983953,-0.000344403816980197));
#1054=CARTESIAN_POINT('',(2.25,0.,2.75545529808154E-16));
#1055=CARTESIAN_POINT('Ctrl Pts',(2.24806032999557,-1.0625,-0.00178848497868525));
#1056=CARTESIAN_POINT('Ctrl Pts',(2.24987572660653,-1.05648148148148,-0.245347036873139));
#1057=CARTESIAN_POINT('Ctrl Pts',(2.21340420595602,-1.05046296296296,-0.488376934364021));
#1058=CARTESIAN_POINT('Ctrl Pts',(2.13633340536149,-1.04444444444444,-0.717767039417186));
#1059=CARTESIAN_POINT('Ctrl Pts',(1.89919248045526,-1.02592592592593,-1.42358274727309));
#1060=CARTESIAN_POINT('Ctrl Pts',(1.27767967442224,-1.00740740740741,-2.00026432554113));
#1061=CARTESIAN_POINT('Ctrl Pts',(0.556113279944603,-0.988888888888888,
-2.1839985863225));
#1062=CARTESIAN_POINT('Ctrl Pts',(-0.165453114533034,-0.97037037037037,
-2.36773284710387));
#1063=CARTESIAN_POINT('Ctrl Pts',(-0.987073097455285,-0.951851851851851,
-2.15851979039858));
#1064=CARTESIAN_POINT('Ctrl Pts',(-1.53289631411767,-0.933333333333333,
-1.65206910871433));
#1065=CARTESIAN_POINT('Ctrl Pts',(-2.07871953078006,-0.914814814814814,
-1.14561842703007));
#1066=CARTESIAN_POINT('Ctrl Pts',(-2.34874598118259,-0.896296296296296,
-0.341930120366866));
#1067=CARTESIAN_POINT('Ctrl Pts',(-2.21944923975202,-0.877777777777778,
0.391348247970008));
#1068=CARTESIAN_POINT('Ctrl Pts',(-2.09015249832146,-0.859259259259259,
1.12462661630688));
#1069=CARTESIAN_POINT('Ctrl Pts',(-1.5615325650578,-0.84074074074074,1.78749504631742));
#1070=CARTESIAN_POINT('Ctrl Pts',(-0.875410248027672,-0.822222222222222,
2.07671983586452));
#1071=CARTESIAN_POINT('Ctrl Pts',(-0.189287930997548,-0.803703703703703,
2.36594462541162));
#1072=CARTESIAN_POINT('Ctrl Pts',(0.654336769799037,-0.785185185185185,
2.28152577449529));
#1073=CARTESIAN_POINT('Ctrl Pts',(1.26954676746328,-0.766666666666667,1.86208336414545));
#1074=CARTESIAN_POINT('Ctrl Pts',(1.86937651518592,-0.748611111111111,1.45312701405436));
#1075=CARTESIAN_POINT('Ctrl Pts',(2.25206953574338,-0.730555555555555,0.725688892776797));
#1076=CARTESIAN_POINT('Ctrl Pts',(2.25362304677781,-0.7125,-0.00034440227175977));
#1077=CARTESIAN_POINT('Ctrl Pts',(2.24905753510223,-0.631666604983953,0.00200049457572017));
#1078=CARTESIAN_POINT('Ctrl Pts',(2.25086636305373,-0.636759197576546,0.207880277738822));
#1079=CARTESIAN_POINT('Ctrl Pts',(2.13070614125671,-0.660370308687657,1.16035772890364));
#1080=CARTESIAN_POINT('Ctrl Pts',(0.783705286806263,-0.702499938317287,
2.54093476065446));
#1081=CARTESIAN_POINT('Ctrl Pts',(-1.70922973329743,-0.758055493872843,
2.03709248854502));
#1082=CARTESIAN_POINT('Ctrl Pts',(-2.63855978297111,-0.813611049428398,
-0.330677316762037));
#1083=CARTESIAN_POINT('Ctrl Pts',(-1.15375637197408,-0.869166604983953,
-2.39581552952291));
#1084=CARTESIAN_POINT('Ctrl Pts',(1.38657732562663,-0.924722160539509,-2.26905275428203));
#1085=CARTESIAN_POINT('Ctrl Pts',(2.24502214030563,-0.962222160539509,-0.782188565314396));
#1086=CARTESIAN_POINT('Ctrl Pts',(2.25366293933061,-0.98120364202099,-0.018960642626946));
#1087=CARTESIAN_POINT('Ctrl Pts',(2.25362310570227,-0.981666604983953,-0.000344403816980158));
#1088=CARTESIAN_POINT('Origin',(0.,0.,0.));
#1089=CARTESIAN_POINT('',(2.25,-2.3,2.75545529808154E-16));
#1090=CARTESIAN_POINT('Origin',(0.,-2.3,0.));
#1091=CARTESIAN_POINT('',(2.24710314830073,-1.68166660498395,0.00118214854114035));
#1092=CARTESIAN_POINT('',(2.25,0.,2.75545529808154E-16));
#1093=CARTESIAN_POINT('',(-1.18496458586572,-1.8,1.91178869048732));
#1094=CARTESIAN_POINT('Ctrl Pts',(2.24710314830073,-1.68166660498395,0.00118214854114011));
#1095=CARTESIAN_POINT('Ctrl Pts',(2.24867725081186,-1.6886110494284,0.282421935429937));
#1096=CARTESIAN_POINT('Ctrl Pts',(2.06923247858193,-1.71407401239136,1.31179744340184));
#1097=CARTESIAN_POINT('Ctrl Pts',(0.686880175445702,-1.75351847739671,2.47431999065622));
#1098=CARTESIAN_POINT('Ctrl Pts',(-0.701865863640849,-1.78601849795761,
2.20432322837815));
#1099=CARTESIAN_POINT('Ctrl Pts',(-1.18496458586572,-1.8,1.91178869048732));
#1100=CARTESIAN_POINT('',(-2.1935878024091,-1.86916660498395,-0.500672101401713));
#1101=CARTESIAN_POINT('Ctrl Pts',(-1.18496458586572,-1.8,1.91178869048732));
#1102=CARTESIAN_POINT('Ctrl Pts',(-1.34173077991899,-1.80453701647613,1.81686083407926));
#1103=CARTESIAN_POINT('Ctrl Pts',(-2.07717839066464,-1.82759255147078,1.24008794113987));
#1104=CARTESIAN_POINT('Ctrl Pts',(-2.36003307178698,-1.85064808646543,0.228572271619728));
#1105=CARTESIAN_POINT('Ctrl Pts',(-2.1935878024091,-1.86916660498395,-0.500672101401713));
#1106=CARTESIAN_POINT('',(-2.01461210894182,-1.79999999985942,-1.00191718744863));
#1107=CARTESIAN_POINT('Ctrl Pts',(-2.1935878024091,-1.86916660498395,-0.500672101401713));
#1108=CARTESIAN_POINT('Ctrl Pts',(-2.18589334829234,-1.86863605565301,-0.534383707559643));
#1109=CARTESIAN_POINT('Ctrl Pts',(-2.17743762122578,-1.86725028786365,-0.567852437586115));
#1110=CARTESIAN_POINT('Ctrl Pts',(-2.15007365484564,-1.8607148119829,-0.666555113722369));
#1111=CARTESIAN_POINT('Ctrl Pts',(-2.12909061225013,-1.85324243181095,-0.730751850715762));
#1112=CARTESIAN_POINT('Ctrl Pts',(-2.07846796672089,-1.83175966761249,-0.86503361443855));
#1113=CARTESIAN_POINT('Ctrl Pts',(-2.0481135460952,-1.81705245312054,-0.934553934475582));
#1114=CARTESIAN_POINT('Ctrl Pts',(-2.01461210894182,-1.79999999971884,-1.00191718744863));
#1115=CARTESIAN_POINT('',(-1.94855523913686,-1.76567370671306,-1.12500332445388));
#1116=CARTESIAN_POINT('Ctrl Pts',(-2.01461210894182,-1.79999999971884,-1.00191718744863));
#1117=CARTESIAN_POINT('Ctrl Pts',(-1.993779514214,-1.7893960710215,-1.04380647543083));
#1118=CARTESIAN_POINT('Ctrl Pts',(-1.97173089998472,-1.77788512532391,-1.08486206052698));
#1119=CARTESIAN_POINT('Ctrl Pts',(-1.94855523913686,-1.76567370671306,-1.12500332445388));
#1120=CARTESIAN_POINT('',(-1.94813041527755,-1.72168666736279,-1.12573881743081));
#1121=CARTESIAN_POINT('Ctrl Pts',(-1.94855523913686,-1.76567370671306,-1.12500332445388));
#1122=CARTESIAN_POINT('Ctrl Pts',(-1.94848459294178,-1.75835005786335,-1.12512568677101));
#1123=CARTESIAN_POINT('Ctrl Pts',(-1.94841390431644,-1.75102639479694,-1.12524809614385));
#1124=CARTESIAN_POINT('Ctrl Pts',(-1.94827207866302,-1.73634150551743,-1.12549363741871));
#1125=CARTESIAN_POINT('Ctrl Pts',(-1.94820115899459,-1.72900279420301,-1.12561639295302));
#1126=CARTESIAN_POINT('Ctrl Pts',(-1.94813041527755,-1.72168666736279,-1.12573881743081));
#1127=CARTESIAN_POINT('',(-2.1935878024091,-1.6,-0.500672101401713));
#1128=CARTESIAN_POINT('Ctrl Pts',(-1.94813041527755,-1.72168666736279,-1.12573881743081));
#1129=CARTESIAN_POINT('Ctrl Pts',(-1.98442197222202,-1.70128552240031,-1.06293500822874));
#1130=CARTESIAN_POINT('Ctrl Pts',(-2.01792876340534,-1.68237612717494,-0.99792953241424));
#1131=CARTESIAN_POINT('Ctrl Pts',(-2.09036187082756,-1.64281704678185,-0.838571636032213));
#1132=CARTESIAN_POINT('Ctrl Pts',(-2.12647452628467,-1.62429982649653,-0.742522946789597));
#1133=CARTESIAN_POINT('Ctrl Pts',(-2.16406256056179,-1.60914689856288,-0.616530748840792));
#1134=CARTESIAN_POINT('Ctrl Pts',(-2.17154425813235,-1.60641465676601,-0.589642158991448));
#1135=CARTESIAN_POINT('Ctrl Pts',(-2.18384184795365,-1.6024969591848,-0.542019232581241));
#1136=CARTESIAN_POINT('Ctrl Pts',(-2.18885840339325,-1.60109934389219,-0.521392952363543));
#1137=CARTESIAN_POINT('Ctrl Pts',(-2.1935878024091,-1.6,-0.500672101401713));
#1138=CARTESIAN_POINT('',(2.2471029884381,-1.4125,0.00118211024011882));
#1139=CARTESIAN_POINT('Ctrl Pts',(-2.1935878024091,-1.6,-0.500672101401713));
#1140=CARTESIAN_POINT('Ctrl Pts',(-2.36003307178698,-1.58148148148148,0.228572271619727));
#1141=CARTESIAN_POINT('Ctrl Pts',(-2.132840906439,-1.56296296296296,1.04103519767209));
#1142=CARTESIAN_POINT('Ctrl Pts',(-1.61365691985902,-1.54444444444444,1.57302311640613));
#1143=CARTESIAN_POINT('Ctrl Pts',(-1.09447293327905,-1.52592592592593,2.10501103514016));
#1144=CARTESIAN_POINT('Ctrl Pts',(-0.283297125467091,-1.50740740740741,
2.35652394655588));
#1145=CARTESIAN_POINT('Ctrl Pts',(0.446786267252045,-1.48888888888889,2.20938786707449));
#1146=CARTESIAN_POINT('Ctrl Pts',(1.17686965997118,-1.47037037037037,2.06225178759311));
#1147=CARTESIAN_POINT('Ctrl Pts',(1.82586063759749,-1.45185185185185,1.51646671721464));
#1148=CARTESIAN_POINT('Ctrl Pts',(2.09777113383189,-1.43333333333333,0.823153199535286));
#1149=CARTESIAN_POINT('Ctrl Pts',(2.19973756991979,-1.42638888888889,0.563160630405528));
#1150=CARTESIAN_POINT('Ctrl Pts',(2.24867706331196,-1.41944444444444,0.282421873374087));
#1151=CARTESIAN_POINT('Ctrl Pts',(2.2471029884381,-1.4125,0.00118211024011882));
#1152=CARTESIAN_POINT('',(2.24806039040296,-1.33166660498395,-0.00178848464680581));
#1153=CARTESIAN_POINT('',(2.25,0.,2.75545529808154E-16));
#1154=CARTESIAN_POINT('Ctrl Pts',(2.24806039040296,-1.33166660498395,-0.00178848464680584));
#1155=CARTESIAN_POINT('Ctrl Pts',(2.24428995356237,-1.34416660498395,0.504063908071285));
#1156=CARTESIAN_POINT('Ctrl Pts',(1.82510507453271,-1.37518512350247,1.76498604572172));
#1157=CARTESIAN_POINT('Ctrl Pts',(-0.264748241169615,-1.42472216053951,
2.645988205743));
#1158=CARTESIAN_POINT('Ctrl Pts',(-2.36635772337772,-1.48027771609506,1.21308005221631));
#1159=CARTESIAN_POINT('Ctrl Pts',(-2.30283738882844,-1.53583327165062,-1.32946733509479));
#1160=CARTESIAN_POINT('Ctrl Pts',(-0.132684899144989,-1.59138882720617,
-2.65608901452249));
#1161=CARTESIAN_POINT('Ctrl Pts',(1.8728381910088,-1.63999993831729,-1.6898749927004));
#1162=CARTESIAN_POINT('Ctrl Pts',(2.24447964411552,-1.67009253090988,-0.467550829606851));
#1163=CARTESIAN_POINT('Ctrl Pts',(2.24710314830073,-1.68166660498395,0.00118214854114011));
#1164=CARTESIAN_POINT('Origin',(0.,-0.256583302491977,-3.09635532783646E-17));
#1165=CARTESIAN_POINT('',(0.00139205604777065,-0.0815833024919763,-2.44327566474693));
#1166=CARTESIAN_POINT('',(0.00241982725777716,-0.0375833024919769,-2.44342986321501));
#1167=CARTESIAN_POINT('',(2.99426142391528E-16,-0.256583302491977,-2.445));
#1168=CARTESIAN_POINT('',(-2.43364414526681,3.39463770020172E-16,-0.258240168278619));
#1169=CARTESIAN_POINT('Ctrl Pts',(0.00139205604777065,-0.0815833024919763,
-2.44327566474694));
#1170=CARTESIAN_POINT('Ctrl Pts',(-0.5252009041286,-0.0695991872569375,
-2.43987360217899));
#1171=CARTESIAN_POINT('Ctrl Pts',(-1.72441942856007,-0.0424047530929454,
-2.0564238325539));
#1172=CARTESIAN_POINT('Ctrl Pts',(-2.35854797838619,-0.0152103189289533,
-0.920237412575338));
#1173=CARTESIAN_POINT('Ctrl Pts',(-2.43364414526681,2.3039296165317E-17,
-0.258240168278619));
#1174=CARTESIAN_POINT('',(-1.52728951549091,2.42861286636753E-16,-1.90929613624276));
#1175=CARTESIAN_POINT('Origin',(0.,0.,0.));
#1176=CARTESIAN_POINT('Ctrl Pts',(0.00241982725777724,-0.0375833024919769,
-2.44342986321501));
#1177=CARTESIAN_POINT('Ctrl Pts',(-0.546616968030469,-0.0250555349946512,
-2.43915375900705));
#1178=CARTESIAN_POINT('Ctrl Pts',(-1.09789271666412,-0.0125277674973254,
-2.25278042680654));
#1179=CARTESIAN_POINT('Ctrl Pts',(-1.52728951549091,2.77555756156289E-16,
-1.90929613624276));
#1180=CARTESIAN_POINT('Origin',(0.,-0.256583302491977,-3.09635532783646E-17));
#1181=CARTESIAN_POINT('',(-0.00163366942302265,-0.431583302491976,-2.44676743689456));
#1182=CARTESIAN_POINT('',(-0.00163363775210618,-0.387583302491977,-2.44676722287373));
#1183=CARTESIAN_POINT('',(2.99426142391528E-16,-0.256583302491977,-2.445));
#1184=CARTESIAN_POINT('',(0.,-0.256583302491977,2.445));
#1185=CARTESIAN_POINT('Ctrl Pts',(0.,-0.256583302491977,2.445));
#1186=CARTESIAN_POINT('Ctrl Pts',(-0.812824765928788,-0.275101821010495,
2.445));
#1187=CARTESIAN_POINT('Ctrl Pts',(-2.42443364452077,-0.312138858047532,
1.57069718400036));
#1188=CARTESIAN_POINT('Ctrl Pts',(-2.6353664647603,-0.367694413603088,-1.18988453908256));
#1189=CARTESIAN_POINT('Ctrl Pts',(-1.05480158600212,-0.407509228417902,
-2.38438450595404));
#1190=CARTESIAN_POINT('Ctrl Pts',(-0.123269184577498,-0.428805524714198,
-2.44780287286307));
#1191=CARTESIAN_POINT('Ctrl Pts',(-0.00163366942302257,-0.431583302491976,
-2.44676743689456));
#1192=CARTESIAN_POINT('Ctrl Pts',(0.,-0.256583302491977,2.445));
#1193=CARTESIAN_POINT('Ctrl Pts',(0.771602809589505,-0.239003940349884,
2.445));
#1194=CARTESIAN_POINT('Ctrl Pts',(2.30399508046019,-0.203845216065698,1.66270752134571));
#1195=CARTESIAN_POINT('Ctrl Pts',(2.69655210491506,-0.151107129639418,-0.902216715464163));
#1196=CARTESIAN_POINT('Ctrl Pts',(1.26386675260029,-0.110353158448178,-2.30194972951772));
#1197=CARTESIAN_POINT('Ctrl Pts',(0.247252311387165,-0.0871785493990305,
-2.44486404901123));
#1198=CARTESIAN_POINT('Ctrl Pts',(0.00139205604777065,-0.0815833024919763,
-2.44327566474694));
#1199=CARTESIAN_POINT('',(0.,-0.212583302491977,2.445));
#1200=CARTESIAN_POINT('Ctrl Pts',(0.,-0.212583302491978,2.445));
#1201=CARTESIAN_POINT('Ctrl Pts',(0.777568378897845,-0.194868027284313,
2.445));
#1202=CARTESIAN_POINT('Ctrl Pts',(2.32084493224649,-0.159437476868983,1.64986788272218));
#1203=CARTESIAN_POINT('Ctrl Pts',(2.69099703739596,-0.106291651245989,-0.943879661105991));
#1204=CARTESIAN_POINT('Ctrl Pts',(1.23179847000413,-0.0656735931203197,
-2.31516912911096));
#1205=CARTESIAN_POINT('Ctrl Pts',(0.229765410533135,-0.0427708102023159,
-2.44520051577171));
#1206=CARTESIAN_POINT('Ctrl Pts',(0.00241982725777724,-0.0375833024919769,
-2.44342986321501));
#1207=CARTESIAN_POINT('Ctrl Pts',(0.,-0.212583302491978,2.445));
#1208=CARTESIAN_POINT('Ctrl Pts',(-0.812824765928788,-0.231101821010496,
2.445));
#1209=CARTESIAN_POINT('Ctrl Pts',(-2.42443352243936,-0.268138858047533,
1.57069844288661));
#1210=CARTESIAN_POINT('Ctrl Pts',(-2.6353664736146,-0.323694413603088,-1.18988528554676));
#1211=CARTESIAN_POINT('Ctrl Pts',(-1.05480151360066,-0.363509228417903,
-2.38438433355722));
#1212=CARTESIAN_POINT('Ctrl Pts',(-0.123269147384207,-0.384805524714199,
-2.44780265845123));
#1213=CARTESIAN_POINT('Ctrl Pts',(-0.00163363775210602,-0.387583302491977,
-2.44676722287373));
#1214=CARTESIAN_POINT('Origin',(0.,-0.256583302491977,-3.09635532783646E-17));
#1215=CARTESIAN_POINT('',(-0.000655849534980377,-0.781583302491976,-2.44115695796346));
#1216=CARTESIAN_POINT('',(-0.000655847491119466,-0.737583302491977,-2.44115688934135));
#1217=CARTESIAN_POINT('',(2.99426142391528E-16,-0.256583302491977,-2.445));
#1218=CARTESIAN_POINT('Ctrl Pts',(-0.00163366942302257,-0.431583302491976,
-2.44676743689456));
#1219=CARTESIAN_POINT('Ctrl Pts',(0.687634249785674,-0.447324043232717,
-2.4408999664063));
#1220=CARTESIAN_POINT('Ctrl Pts',(2.19698123742297,-0.481583302491976,-1.77764596379037));
#1221=CARTESIAN_POINT('Ctrl Pts',(2.78183422946872,-0.534361080269754,0.782827733607438));
#1222=CARTESIAN_POINT('Ctrl Pts',(0.851626411662806,-0.58991663582531,2.76114910657785));
#1223=CARTESIAN_POINT('Ctrl Pts',(-1.85736297684987,-0.645472191380865,
2.21364050421892));
#1224=CARTESIAN_POINT('Ctrl Pts',(-2.86723496416194,-0.701027746936421,
-0.359336017548079));
#1225=CARTESIAN_POINT('Ctrl Pts',(-1.54955442598046,-0.746398117306791,
-2.19203145147265));
#1226=CARTESIAN_POINT('Ctrl Pts',(-0.367771405897661,-0.773249969158643,
-2.44204247961315));
#1227=CARTESIAN_POINT('Ctrl Pts',(-0.000655849534980414,-0.781583302491976,
-2.44115695796346));
#1228=CARTESIAN_POINT('Ctrl Pts',(-0.00163363775210602,-0.387583302491977,
-2.44676722287373));
#1229=CARTESIAN_POINT('Ctrl Pts',(0.68763425016314,-0.403324043232718,-2.44089975460122));
#1230=CARTESIAN_POINT('Ctrl Pts',(2.19698110469417,-0.437583302491977,-1.77764616714189));
#1231=CARTESIAN_POINT('Ctrl Pts',(2.78183421611015,-0.490361080269755,0.78282787277267));
#1232=CARTESIAN_POINT('Ctrl Pts',(0.851626347672371,-0.545916635825311,
2.76114894006629));
#1233=CARTESIAN_POINT('Ctrl Pts',(-1.85736290074741,-0.601472191380866,
2.21364049896642));
#1234=CARTESIAN_POINT('Ctrl Pts',(-2.8672349045379,-0.657027746936422,-0.359336038666919));
#1235=CARTESIAN_POINT('Ctrl Pts',(-1.54955437952386,-0.702398117306792,
-2.19203138452384));
#1236=CARTESIAN_POINT('Ctrl Pts',(-0.36777139302086,-0.729249969158643,
-2.44204240922397));
#1237=CARTESIAN_POINT('Ctrl Pts',(-0.000655847491119327,-0.737583302491977,
-2.44115688934135));
#1238=CARTESIAN_POINT('Origin',(0.,-0.256583302491977,-3.09635532783646E-17));
#1239=CARTESIAN_POINT('',(0.00222886136711264,-1.13158330249198,-2.444584004801));
#1240=CARTESIAN_POINT('',(0.0022288598758502,-1.08758330249198,-2.4445839412234));
#1241=CARTESIAN_POINT('',(2.99426142391528E-16,-0.256583302491977,-2.445));
#1242=CARTESIAN_POINT('Ctrl Pts',(-0.000655849534980414,-0.781583302491976,
-2.44115695796346));
#1243=CARTESIAN_POINT('Ctrl Pts',(0.448040941574969,-0.791768487677161,
-2.44007465372494));
#1244=CARTESIAN_POINT('Ctrl Pts',(1.71404588613305,-0.820472191380865,-2.1066538258728));
#1245=CARTESIAN_POINT('Ctrl Pts',(2.88873753130614,-0.867694413603088,-0.0720362122287063));
#1246=CARTESIAN_POINT('Ctrl Pts',(1.627784843818,-0.923249969158643,2.3875229240258));
#1247=CARTESIAN_POINT('Ctrl Pts',(-1.12243175835729,-0.9788055247142,2.66272837919885));
#1248=CARTESIAN_POINT('Ctrl Pts',(-2.84573278261151,-1.03436108026975,0.50177724493053));
#1249=CARTESIAN_POINT('Ctrl Pts',(-2.03880372310799,-1.08528700619568,-1.89991138057007));
#1250=CARTESIAN_POINT('Ctrl Pts',(-0.607474726562442,-1.11769441360309,
-2.4390766082099));
#1251=CARTESIAN_POINT('Ctrl Pts',(0.00222886136711243,-1.13158330249198,
-2.444584004801));
#1252=CARTESIAN_POINT('Ctrl Pts',(-0.000655847491119327,-0.737583302491977,
-2.44115688934135));
#1253=CARTESIAN_POINT('Ctrl Pts',(0.448040930378567,-0.747768487677162,
-2.4400745872626));
#1254=CARTESIAN_POINT('Ctrl Pts',(1.71404583589029,-0.776472191380866,-2.10665377743113));
#1255=CARTESIAN_POINT('Ctrl Pts',(2.88873745822125,-0.823694413603089,-0.0720362045378855));
#1256=CARTESIAN_POINT('Ctrl Pts',(1.62778479804724,-0.879249969158644,2.38752285695579));
#1257=CARTESIAN_POINT('Ctrl Pts',(-1.12243172654963,-0.9348055247142,2.66272831094305));
#1258=CARTESIAN_POINT('Ctrl Pts',(-2.84573270898916,-0.990361080269755,
0.501777229108693));
#1259=CARTESIAN_POINT('Ctrl Pts',(-2.03880366636961,-1.04128700619568,-1.89991132730319));
#1260=CARTESIAN_POINT('Ctrl Pts',(-0.607474711471842,-1.07369441360309,
-2.43907654434651));
#1261=CARTESIAN_POINT('Ctrl Pts',(0.00222885987585044,-1.08758330249198,
-2.4445839412234));
#1262=CARTESIAN_POINT('Origin',(0.,-0.256583302491977,-3.09635532783646E-17));
#1263=CARTESIAN_POINT('',(-0.000770973430410675,-1.48158330249198,-2.44878874479803));
#1264=CARTESIAN_POINT('',(-0.000771008714923176,-1.43758330249198,-2.44878870687488));
#1265=CARTESIAN_POINT('',(2.99426142391528E-16,-0.256583302491977,-2.445));
#1266=CARTESIAN_POINT('',(0.286139126416454,-1.3,2.42856970864618));
#1267=CARTESIAN_POINT('Ctrl Pts',(0.286139126416454,-1.3,2.42856970864617));
#1268=CARTESIAN_POINT('Ctrl Pts',(0.110087380352937,-1.30404628601584,2.45112288382652));
#1269=CARTESIAN_POINT('Ctrl Pts',(-0.882610118199678,-1.32661109055021,
2.46968403169698));
#1270=CARTESIAN_POINT('Ctrl Pts',(-2.57144205940379,-1.36769441360309,1.31821365674173));
#1271=CARTESIAN_POINT('Ctrl Pts',(-2.50241662919357,-1.42324996915864,-1.44468783746967));
#1272=CARTESIAN_POINT('Ctrl Pts',(-0.890957841576403,-1.46121293212161,
-2.42977813564915));
#1273=CARTESIAN_POINT('Ctrl Pts',(-0.0412413405379099,-1.48065737656605,
-2.44895335743862));
#1274=CARTESIAN_POINT('Ctrl Pts',(-0.000770973430410612,-1.48158330249198,
-2.44878874479803));
#1275=CARTESIAN_POINT('Ctrl Pts',(0.00222886136711243,-1.13158330249198,
-2.444584004801));
#1276=CARTESIAN_POINT('Ctrl Pts',(0.205463390676969,-1.13621293212161,-2.4464198036647));
#1277=CARTESIAN_POINT('Ctrl Pts',(1.21956763451753,-1.15936108026975,-2.33028578950844));
#1278=CARTESIAN_POINT('Ctrl Pts',(2.73916647583853,-1.20102774693642,-0.920299302992479));
#1279=CARTESIAN_POINT('Ctrl Pts',(2.294151506807,-1.25253701647613,1.6033900520334));
#1280=CARTESIAN_POINT('Ctrl Pts',(0.915818242414772,-1.28552776749733,2.34790442853365));
#1281=CARTESIAN_POINT('Ctrl Pts',(0.286139126416454,-1.3,2.42856970864617));
#1282=CARTESIAN_POINT('',(-1.52005621421355,-1.3,1.91038912319027));
#1283=CARTESIAN_POINT('Ctrl Pts',(0.00222885987585044,-1.08758330249198,
-2.4445839412234));
#1284=CARTESIAN_POINT('Ctrl Pts',(0.205463383658418,-1.09221293212161,-2.44641974018236));
#1285=CARTESIAN_POINT('Ctrl Pts',(1.21956760056653,-1.11536108026975,-2.33028572918418));
#1286=CARTESIAN_POINT('Ctrl Pts',(2.73916641131727,-1.15702774693642,-0.920299270318821));
#1287=CARTESIAN_POINT('Ctrl Pts',(2.25919349403824,-1.21258330249198,1.80163719974786));
#1288=CARTESIAN_POINT('Ctrl Pts',(0.0743888448606653,-1.26024072017984,
2.72266725372023));
#1289=CARTESIAN_POINT('Ctrl Pts',(-1.15286972925269,-1.28937961934918,2.20022102963773));
#1290=CARTESIAN_POINT('Ctrl Pts',(-1.52005621421355,-1.3,1.91038912319027));
#1291=CARTESIAN_POINT('Ctrl Pts',(-1.52005621421355,-1.3,1.91038912319027));
#1292=CARTESIAN_POINT('Ctrl Pts',(-1.793124532264,-1.3078981378677,1.69484766278114));
#1293=CARTESIAN_POINT('Ctrl Pts',(-2.55824663907193,-1.33431479425391,0.790038436438987));
#1294=CARTESIAN_POINT('Ctrl Pts',(-2.50241648109601,-1.37924996915864,-1.44468773803131));
#1295=CARTESIAN_POINT('Ctrl Pts',(-0.89095788942208,-1.41721293212161,-2.42977811642175));
#1296=CARTESIAN_POINT('Ctrl Pts',(-0.0412413766039404,-1.43665737656605,
-2.44895332047413));
#1297=CARTESIAN_POINT('Ctrl Pts',(-0.000771008714922994,-1.43758330249198,
-2.44878870687488));
#1298=CARTESIAN_POINT('Origin',(-1.67027957955108,-1.1,0.706610586548523));
#1299=CARTESIAN_POINT('',(-1.67027957955108,-1.05,1.35375999576538));
#1300=CARTESIAN_POINT('',(-1.62027957955108,-1.1,1.41322117309704));
#1301=CARTESIAN_POINT('Ctrl Pts',(-1.62027957955108,-1.1,1.41322117309704));
#1302=CARTESIAN_POINT('Ctrl Pts',(-1.62027957955108,-1.09691340146249,1.41322117309704));
#1303=CARTESIAN_POINT('Ctrl Pts',(-1.62057030381933,-1.09379225295538,1.41288806629028));
#1304=CARTESIAN_POINT('Ctrl Pts',(-1.62171422569254,-1.08771187647836,1.41157489711855));
#1305=CARTESIAN_POINT('Ctrl Pts',(-1.62257114221205,-1.08475423051999,1.41059075543571));
#1306=CARTESIAN_POINT('Ctrl Pts',(-1.62578922859399,-1.07639897689925,1.4068826529138));
#1307=CARTESIAN_POINT('Ctrl Pts',(-1.62886623381606,-1.07155197508065,1.40332414645482));
#1308=CARTESIAN_POINT('Ctrl Pts',(-1.63724157806491,-1.06161412575859,1.3935579280477));
#1309=CARTESIAN_POINT('Ctrl Pts',(-1.6436235448141,-1.05708240803729,1.38604131491048));
#1310=CARTESIAN_POINT('Ctrl Pts',(-1.65696451312434,-1.05125344241235,1.37006435701373));
#1311=CARTESIAN_POINT('Ctrl Pts',(-1.66393032776262,-1.05,1.36159375185276));
#1312=CARTESIAN_POINT('Ctrl Pts',(-1.67027957955108,-1.05,1.35375999576538));
#1313=CARTESIAN_POINT('',(-1.62027957955108,-1.1,-1.41322117309704));
#1314=CARTESIAN_POINT('',(-1.62027957955108,-1.1,0.706610586548523));
#1315=CARTESIAN_POINT('',(-1.67027957955108,-1.05,-1.35375999576538));
#1316=CARTESIAN_POINT('Ctrl Pts',(-1.67027957955108,-1.05,-1.35375999576538));
#1317=CARTESIAN_POINT('Ctrl Pts',(-1.66393032776263,-1.05,-1.36159375185276));
#1318=CARTESIAN_POINT('Ctrl Pts',(-1.65696451312434,-1.05125344241235,-1.37006435701373));
#1319=CARTESIAN_POINT('Ctrl Pts',(-1.6436235448141,-1.05708240803729,-1.38604131491048));
#1320=CARTESIAN_POINT('Ctrl Pts',(-1.63724157806491,-1.06161412575859,-1.3935579280477));
#1321=CARTESIAN_POINT('Ctrl Pts',(-1.62886623381607,-1.07155197508065,-1.40332414645482));
#1322=CARTESIAN_POINT('Ctrl Pts',(-1.62578922859399,-1.07639897689925,-1.40688265291379));
#1323=CARTESIAN_POINT('Ctrl Pts',(-1.62257114221205,-1.08475423051999,-1.41059075543571));
#1324=CARTESIAN_POINT('Ctrl Pts',(-1.62171422569255,-1.08771187647836,-1.41157489711855));
#1325=CARTESIAN_POINT('Ctrl Pts',(-1.62057030381933,-1.09379225295538,-1.41288806629027));
#1326=CARTESIAN_POINT('Ctrl Pts',(-1.62027957955108,-1.09691340146249,-1.41322117309704));
#1327=CARTESIAN_POINT('Ctrl Pts',(-1.62027957955108,-1.1,-1.41322117309704));
#1328=CARTESIAN_POINT('',(-1.67027957955108,-1.05,0.706610586548523));
#1329=CARTESIAN_POINT('Origin',(-1.62027957955108,-1.3,1.41322117309704));
#1330=CARTESIAN_POINT('',(-1.62027957955108,-1.3,1.41322117309704));
#1331=CARTESIAN_POINT('',(-1.62027957955108,0.,1.41322117309704));
#1332=CARTESIAN_POINT('',(-1.62027957955108,-1.3,-1.41322117309704));
#1333=CARTESIAN_POINT('',(-1.62027957955108,-1.3,0.706610586548523));
#1334=CARTESIAN_POINT('',(-1.62027957955108,0.,-1.41322117309704));
#1335=CARTESIAN_POINT('Origin',(0.706610586548522,-1.1,1.67027957955108));
#1336=CARTESIAN_POINT('',(1.35375999576538,-1.05,1.67027957955108));
#1337=CARTESIAN_POINT('',(1.41322117309704,-1.1,1.62027957955108));
#1338=CARTESIAN_POINT('Ctrl Pts',(1.41322117309704,-1.1,1.62027957955108));
#1339=CARTESIAN_POINT('Ctrl Pts',(1.41322117309704,-1.09691340146249,1.62027957955108));
#1340=CARTESIAN_POINT('Ctrl Pts',(1.41288806629027,-1.09379225295538,1.62057030381933));
#1341=CARTESIAN_POINT('Ctrl Pts',(1.41157489711855,-1.08771187647836,1.62171422569254));
#1342=CARTESIAN_POINT('Ctrl Pts',(1.41059075543571,-1.08475423051999,1.62257114221205));
#1343=CARTESIAN_POINT('Ctrl Pts',(1.40688265291379,-1.07639897689925,1.62578922859399));
#1344=CARTESIAN_POINT('Ctrl Pts',(1.40332414645482,-1.07155197508065,1.62886623381606));
#1345=CARTESIAN_POINT('Ctrl Pts',(1.3935579280477,-1.06161412575859,1.63724157806491));
#1346=CARTESIAN_POINT('Ctrl Pts',(1.38604131491048,-1.05708240803729,1.6436235448141));
#1347=CARTESIAN_POINT('Ctrl Pts',(1.37006435701373,-1.05125344241235,1.65696451312434));
#1348=CARTESIAN_POINT('Ctrl Pts',(1.36159375185276,-1.05,1.66393032776263));
#1349=CARTESIAN_POINT('Ctrl Pts',(1.35375999576538,-1.05,1.67027957955108));
#1350=CARTESIAN_POINT('',(-1.41322117309704,-1.1,1.62027957955108));
#1351=CARTESIAN_POINT('',(0.706610586548522,-1.1,1.62027957955108));
#1352=CARTESIAN_POINT('',(-1.35375999576538,-1.05,1.67027957955108));
#1353=CARTESIAN_POINT('Ctrl Pts',(-1.35375999576538,-1.05,1.67027957955108));
#1354=CARTESIAN_POINT('Ctrl Pts',(-1.36159375185276,-1.05,1.66393032776263));
#1355=CARTESIAN_POINT('Ctrl Pts',(-1.37006435701373,-1.05125344241235,1.65696451312434));
#1356=CARTESIAN_POINT('Ctrl Pts',(-1.38604131491048,-1.05708240803729,1.6436235448141));
#1357=CARTESIAN_POINT('Ctrl Pts',(-1.3935579280477,-1.06161412575859,1.63724157806491));
#1358=CARTESIAN_POINT('Ctrl Pts',(-1.40332414645482,-1.07155197508065,1.62886623381606));
#1359=CARTESIAN_POINT('Ctrl Pts',(-1.40688265291379,-1.07639897689925,1.62578922859399));
#1360=CARTESIAN_POINT('Ctrl Pts',(-1.41059075543571,-1.08475423051999,1.62257114221205));
#1361=CARTESIAN_POINT('Ctrl Pts',(-1.41157489711855,-1.08771187647836,1.62171422569255));
#1362=CARTESIAN_POINT('Ctrl Pts',(-1.41288806629027,-1.09379225295538,1.62057030381933));
#1363=CARTESIAN_POINT('Ctrl Pts',(-1.41322117309704,-1.09691340146249,1.62027957955108));
#1364=CARTESIAN_POINT('Ctrl Pts',(-1.41322117309704,-1.1,1.62027957955108));
#1365=CARTESIAN_POINT('',(0.706610586548522,-1.05,1.67027957955108));
#1366=CARTESIAN_POINT('Origin',(1.41322117309704,-1.3,1.62027957955108));
#1367=CARTESIAN_POINT('',(1.41322117309704,-1.3,1.62027957955108));
#1368=CARTESIAN_POINT('',(1.41322117309704,0.,1.62027957955108));
#1369=CARTESIAN_POINT('',(-1.41322117309704,-1.3,1.62027957955108));
#1370=CARTESIAN_POINT('',(0.706610586548522,-1.3,1.62027957955108));
#1371=CARTESIAN_POINT('',(-1.41322117309704,0.,1.62027957955108));
#1372=CARTESIAN_POINT('Origin',(-0.706610586548522,-1.1,-1.67027957955108));
#1373=CARTESIAN_POINT('',(-1.35375999576538,-1.05,-1.67027957955108));
#1374=CARTESIAN_POINT('',(-1.41322117309704,-1.1,-1.62027957955108));
#1375=CARTESIAN_POINT('Ctrl Pts',(-1.41322117309704,-1.1,-1.62027957955108));
#1376=CARTESIAN_POINT('Ctrl Pts',(-1.41322117309704,-1.09691340146249,-1.62027957955108));
#1377=CARTESIAN_POINT('Ctrl Pts',(-1.41288806629027,-1.09379225295538,-1.62057030381933));
#1378=CARTESIAN_POINT('Ctrl Pts',(-1.41157489711855,-1.08771187647836,-1.62171422569254));
#1379=CARTESIAN_POINT('Ctrl Pts',(-1.41059075543571,-1.08475423051999,-1.62257114221205));
#1380=CARTESIAN_POINT('Ctrl Pts',(-1.40688265291379,-1.07639897689925,-1.62578922859399));
#1381=CARTESIAN_POINT('Ctrl Pts',(-1.40332414645482,-1.07155197508065,-1.62886623381606));
#1382=CARTESIAN_POINT('Ctrl Pts',(-1.3935579280477,-1.06161412575859,-1.63724157806491));
#1383=CARTESIAN_POINT('Ctrl Pts',(-1.38604131491048,-1.05708240803729,-1.6436235448141));
#1384=CARTESIAN_POINT('Ctrl Pts',(-1.37006435701373,-1.05125344241235,-1.65696451312434));
#1385=CARTESIAN_POINT('Ctrl Pts',(-1.36159375185276,-1.05,-1.66393032776263));
#1386=CARTESIAN_POINT('Ctrl Pts',(-1.35375999576538,-1.05,-1.67027957955108));
#1387=CARTESIAN_POINT('',(1.41322117309704,-1.1,-1.62027957955108));
#1388=CARTESIAN_POINT('',(-0.706610586548522,-1.1,-1.62027957955108));
#1389=CARTESIAN_POINT('',(1.35375999576538,-1.05,-1.67027957955108));
#1390=CARTESIAN_POINT('Ctrl Pts',(1.35375999576538,-1.05,-1.67027957955108));
#1391=CARTESIAN_POINT('Ctrl Pts',(1.36159375185276,-1.05,-1.66393032776263));
#1392=CARTESIAN_POINT('Ctrl Pts',(1.37006435701373,-1.05125344241235,-1.65696451312434));
#1393=CARTESIAN_POINT('Ctrl Pts',(1.38604131491048,-1.05708240803729,-1.6436235448141));
#1394=CARTESIAN_POINT('Ctrl Pts',(1.3935579280477,-1.06161412575859,-1.63724157806491));
#1395=CARTESIAN_POINT('Ctrl Pts',(1.40332414645482,-1.07155197508065,-1.62886623381606));
#1396=CARTESIAN_POINT('Ctrl Pts',(1.40688265291379,-1.07639897689925,-1.62578922859399));
#1397=CARTESIAN_POINT('Ctrl Pts',(1.41059075543571,-1.08475423051999,-1.62257114221205));
#1398=CARTESIAN_POINT('Ctrl Pts',(1.41157489711855,-1.08771187647836,-1.62171422569254));
#1399=CARTESIAN_POINT('Ctrl Pts',(1.41288806629027,-1.09379225295538,-1.62057030381933));
#1400=CARTESIAN_POINT('Ctrl Pts',(1.41322117309704,-1.09691340146249,-1.62027957955108));
#1401=CARTESIAN_POINT('Ctrl Pts',(1.41322117309704,-1.1,-1.62027957955108));
#1402=CARTESIAN_POINT('',(-0.706610586548522,-1.05,-1.67027957955108));
#1403=CARTESIAN_POINT('Origin',(-1.41322117309704,-1.3,-1.62027957955108));
#1404=CARTESIAN_POINT('',(-1.41322117309704,-1.3,-1.62027957955108));
#1405=CARTESIAN_POINT('',(-1.41322117309704,0.,-1.62027957955108));
#1406=CARTESIAN_POINT('',(1.41322117309704,-1.3,-1.62027957955108));
#1407=CARTESIAN_POINT('',(-0.706610586548522,-1.3,-1.62027957955108));
#1408=CARTESIAN_POINT('',(1.41322117309704,0.,-1.62027957955108));
#1409=CARTESIAN_POINT('Origin',(1.67027957955108,-1.1,-0.706610586548522));
#1410=CARTESIAN_POINT('',(1.67027957955108,-1.05,-1.35375999576538));
#1411=CARTESIAN_POINT('',(1.62027957955108,-1.1,-1.41322117309704));
#1412=CARTESIAN_POINT('Ctrl Pts',(1.62027957955108,-1.1,-1.41322117309704));
#1413=CARTESIAN_POINT('Ctrl Pts',(1.62027957955108,-1.09691340146249,-1.41322117309704));
#1414=CARTESIAN_POINT('Ctrl Pts',(1.62057030381933,-1.09379225295538,-1.41288806629027));
#1415=CARTESIAN_POINT('Ctrl Pts',(1.62171422569254,-1.08771187647836,-1.41157489711855));
#1416=CARTESIAN_POINT('Ctrl Pts',(1.62257114221205,-1.08475423051999,-1.41059075543571));
#1417=CARTESIAN_POINT('Ctrl Pts',(1.62578922859399,-1.07639897689925,-1.40688265291379));
#1418=CARTESIAN_POINT('Ctrl Pts',(1.62886623381606,-1.07155197508065,-1.40332414645482));
#1419=CARTESIAN_POINT('Ctrl Pts',(1.63724157806491,-1.06161412575859,-1.3935579280477));
#1420=CARTESIAN_POINT('Ctrl Pts',(1.6436235448141,-1.05708240803729,-1.38604131491048));
#1421=CARTESIAN_POINT('Ctrl Pts',(1.65696451312434,-1.05125344241235,-1.37006435701373));
#1422=CARTESIAN_POINT('Ctrl Pts',(1.66393032776263,-1.05,-1.36159375185276));
#1423=CARTESIAN_POINT('Ctrl Pts',(1.67027957955108,-1.05,-1.35375999576538));
#1424=CARTESIAN_POINT('',(1.62027957955108,-1.1,1.41322117309704));
#1425=CARTESIAN_POINT('',(1.62027957955108,-1.1,-0.706610586548522));
#1426=CARTESIAN_POINT('',(1.67027957955108,-1.05,1.35375999576538));
#1427=CARTESIAN_POINT('Ctrl Pts',(1.67027957955108,-1.05,1.35375999576538));
#1428=CARTESIAN_POINT('Ctrl Pts',(1.66393032776263,-1.05,1.36159375185276));
#1429=CARTESIAN_POINT('Ctrl Pts',(1.65696451312434,-1.05125344241235,1.37006435701373));
#1430=CARTESIAN_POINT('Ctrl Pts',(1.6436235448141,-1.05708240803729,1.38604131491048));
#1431=CARTESIAN_POINT('Ctrl Pts',(1.63724157806491,-1.06161412575859,1.3935579280477));
#1432=CARTESIAN_POINT('Ctrl Pts',(1.62886623381606,-1.07155197508065,1.40332414645482));
#1433=CARTESIAN_POINT('Ctrl Pts',(1.62578922859399,-1.07639897689925,1.40688265291379));
#1434=CARTESIAN_POINT('Ctrl Pts',(1.62257114221205,-1.08475423051999,1.41059075543571));
#1435=CARTESIAN_POINT('Ctrl Pts',(1.62171422569255,-1.08771187647836,1.41157489711855));
#1436=CARTESIAN_POINT('Ctrl Pts',(1.62057030381933,-1.09379225295538,1.41288806629027));
#1437=CARTESIAN_POINT('Ctrl Pts',(1.62027957955108,-1.09691340146249,1.41322117309704));
#1438=CARTESIAN_POINT('Ctrl Pts',(1.62027957955108,-1.1,1.41322117309704));
#1439=CARTESIAN_POINT('',(1.67027957955108,-1.05,-0.706610586548522));
#1440=CARTESIAN_POINT('Origin',(1.62027957955108,-1.3,-1.41322117309704));
#1441=CARTESIAN_POINT('',(1.62027957955108,-1.3,-1.41322117309704));
#1442=CARTESIAN_POINT('',(1.62027957955108,0.,-1.41322117309704));
#1443=CARTESIAN_POINT('',(1.62027957955108,-1.3,1.41322117309704));
#1444=CARTESIAN_POINT('',(1.62027957955108,-1.3,-0.706610586548522));
#1445=CARTESIAN_POINT('',(1.62027957955108,0.,1.41322117309704));
#1446=CARTESIAN_POINT('Origin',(1.88513978977554,-1.05,-2.77555756156289E-16));
#1447=CARTESIAN_POINT('Origin',(0.,-1.05,0.));
#1448=CARTESIAN_POINT('Origin',(4.16333634234434E-16,-1.05,1.88513978977554));
#1449=CARTESIAN_POINT('Origin',(0.,-1.05,0.));
#1450=CARTESIAN_POINT('Origin',(-2.77555756156289E-16,-1.05,-1.88513978977554));
#1451=CARTESIAN_POINT('Origin',(0.,-1.05,0.));
#1452=CARTESIAN_POINT('Origin',(-1.88513978977554,-1.05,8.32667268468867E-16));
#1453=CARTESIAN_POINT('',(-2.15,-1.05,2.63299061816681E-16));
#1454=CARTESIAN_POINT('Origin',(0.,-1.05,0.));
#1455=CARTESIAN_POINT('Origin',(0.,-1.05,0.));
#1456=CARTESIAN_POINT('Origin',(0.,0.,0.));
#1457=CARTESIAN_POINT('',(-2.15,0.5,2.77555756156289E-16));
#1458=CARTESIAN_POINT('Origin',(0.,0.5,0.));
#1459=CARTESIAN_POINT('',(-2.15,0.,2.63299061816681E-16));
#1460=CARTESIAN_POINT('Origin',(0.,-1.3,0.));
#1461=CARTESIAN_POINT('Origin',(0.,-1.3,0.));
#1462=CARTESIAN_POINT('Origin',(0.,-1.3,0.));
#1463=CARTESIAN_POINT('Origin',(0.,-1.3,0.));
#1464=CARTESIAN_POINT('Origin',(0.,-1.675,0.));
#1465=CARTESIAN_POINT('',(1.2,-1.55,1.46957615897682E-16));
#1466=CARTESIAN_POINT('Origin',(0.,-1.55,0.));
#1467=CARTESIAN_POINT('',(2.15,-2.3,0.));
#1468=CARTESIAN_POINT('',(1.35833333333333,-1.675,1.66347856884182E-16));
#1469=CARTESIAN_POINT('Origin',(0.,-2.3,0.));
#1470=CARTESIAN_POINT('Origin',(0.,-2.3,0.));
#1471=CARTESIAN_POINT('',(1.2,-1.3,1.46957615897682E-16));
#1472=CARTESIAN_POINT('Origin',(0.,-1.3,0.));
#1473=CARTESIAN_POINT('',(1.2,-2.3,-1.46957615897682E-16));
#1474=CARTESIAN_POINT('Origin',(0.,-1.3,0.));
#1475=CARTESIAN_POINT('Ctrl Pts',(0.,-0.212583302491978,2.445));
#1476=CARTESIAN_POINT('Ctrl Pts',(-0.812824765928788,-0.231101821010496,
2.445));
#1477=CARTESIAN_POINT('Ctrl Pts',(-2.42443352243936,-0.268138858047533,
1.57069844288661));
#1478=CARTESIAN_POINT('Ctrl Pts',(-2.6353664736146,-0.323694413603088,-1.18988528554676));
#1479=CARTESIAN_POINT('Ctrl Pts',(-0.429926994525383,-0.379249969158644,
-2.85662814323577));
#1480=CARTESIAN_POINT('Ctrl Pts',(2.16619936198806,-0.434805524714199,-1.91240795871634));
#1481=CARTESIAN_POINT('Ctrl Pts',(2.78183421611015,-0.490361080269755,0.78282787277267));
#1482=CARTESIAN_POINT('Ctrl Pts',(0.851626347672371,-0.545916635825311,
2.76114894006629));
#1483=CARTESIAN_POINT('Ctrl Pts',(-1.85736290074741,-0.601472191380866,
2.21364049896642));
#1484=CARTESIAN_POINT('Ctrl Pts',(-2.8672349045379,-0.657027746936422,-0.359336038666919));
#1485=CARTESIAN_POINT('Ctrl Pts',(-1.25374854737785,-0.712583302491977,
-2.6034527886958));
#1486=CARTESIAN_POINT('Ctrl Pts',(1.50674731430248,-0.768138858047533,-2.46570393735346));
#1487=CARTESIAN_POINT('Ctrl Pts',(2.88873745822125,-0.823694413603089,-0.0720362045378855));
#1488=CARTESIAN_POINT('Ctrl Pts',(1.62778479804724,-0.879249969158644,2.38752285695579));
#1489=CARTESIAN_POINT('Ctrl Pts',(-1.12243172654963,-0.9348055247142,2.66272831094305));
#1490=CARTESIAN_POINT('Ctrl Pts',(-2.84573270898916,-0.990361080269755,
0.501777229108693));
#1491=CARTESIAN_POINT('Ctrl Pts',(-1.96544648067692,-1.04591663582531,-2.11824665061337));
#1492=CARTESIAN_POINT('Ctrl Pts',(0.713034663649614,-1.10147219138086,-2.80028121547263));
#1493=CARTESIAN_POINT('Ctrl Pts',(2.73916641131727,-1.15702774693642,-0.920299270318821));
#1494=CARTESIAN_POINT('Ctrl Pts',(2.25919349403824,-1.21258330249198,1.80163719974786));
#1495=CARTESIAN_POINT('Ctrl Pts',(-0.287693054880701,-1.26813885804753,
2.87530713014431));
#1496=CARTESIAN_POINT('Ctrl Pts',(-2.5714420373486,-1.32369441360309,1.31821358371611));
#1497=CARTESIAN_POINT('Ctrl Pts',(-2.50241648109601,-1.37924996915864,-1.44468773803131));
#1498=CARTESIAN_POINT('Ctrl Pts',(-0.144184395719527,-1.4348055247142,-2.88628341372464));
#1499=CARTESIAN_POINT('Ctrl Pts',(2.34648460359639,-1.49036108026976,-1.68633741627356));
#1500=CARTESIAN_POINT('Ctrl Pts',(2.68933875520986,-1.54591663582531,1.05480738956196));
#1501=CARTESIAN_POINT('Ctrl Pts',(0.573628168148093,-1.60147219138087,2.8340667189958));
#1502=CARTESIAN_POINT('Ctrl Pts',(-2.0708049653189,-1.65702774693642,2.01413462778056));
#1503=CARTESIAN_POINT('Ctrl Pts',(-2.56456927134186,-1.69406478397346,0.248381868493438));
#1504=CARTESIAN_POINT('Ctrl Pts',(-2.38369874528456,-1.71258330249198,-0.544063683523195));
#1505=CARTESIAN_POINT('Ctrl Pts',(0.,-0.175055534994652,2.38));
#1506=CARTESIAN_POINT('Ctrl Pts',(-0.791215927570763,-0.19357405351317,
2.38));
#1507=CARTESIAN_POINT('Ctrl Pts',(-2.35998027951153,-0.230611090550207,
1.52894163356652));
#1508=CARTESIAN_POINT('Ctrl Pts',(-2.56530560621789,-0.286166646105762,
-1.15825234339521));
#1509=CARTESIAN_POINT('Ctrl Pts',(-0.418497442523689,-0.341722201661318,
-2.78068506376325));
#1510=CARTESIAN_POINT('Ctrl Pts',(2.10861123989023,-0.397277757216874,-1.86156684733942));
#1511=CARTESIAN_POINT('Ctrl Pts',(2.70787952324832,-0.452833312772429,0.762016497831883));
#1512=CARTESIAN_POINT('Ctrl Pts',(0.828985974421369,-0.508388868327986,
2.68774416251851));
#1513=CARTESIAN_POINT('Ctrl Pts',(-1.80798515491977,-0.56394442388354,2.15479116054809));
#1514=CARTESIAN_POINT('Ctrl Pts',(-2.79100984572605,-0.619499979439096,
-0.349783137843463));
#1515=CARTESIAN_POINT('Ctrl Pts',(-1.2204178088995,-0.675055534994651,-2.53424034237056));
#1516=CARTESIAN_POINT('Ctrl Pts',(1.46669063723513,-0.730611090550206,-2.40015352593098));
#1517=CARTESIAN_POINT('Ctrl Pts',(2.81194075687795,-0.786166646105764,-0.0701211316156104));
#1518=CARTESIAN_POINT('Ctrl Pts',(1.58451035556337,-0.841722201661318,2.32405087916351));
#1519=CARTESIAN_POINT('Ctrl Pts',(-1.0925920282978,-0.897277757216874,2.59194003273802));
#1520=CARTESIAN_POINT('Ctrl Pts',(-2.77007928318781,-0.952833312772429,
0.488437548171241));
#1521=CARTESIAN_POINT('Ctrl Pts',(-1.9131953472438,-1.00838886832798,-2.06193334497334));
#1522=CARTESIAN_POINT('Ctrl Pts',(0.69407873189615,-1.06394442388354,-2.72583611158481));
#1523=CARTESIAN_POINT('Ctrl Pts',(2.66634603637428,-1.11949997943909,-0.895833236547562));
#1524=CARTESIAN_POINT('Ctrl Pts',(2.19913313530103,-1.17505553499465,1.75374091427399));
#1525=CARTESIAN_POINT('Ctrl Pts',(-0.280044773258108,-1.23061109055021,
2.79886747228771));
#1526=CARTESIAN_POINT('Ctrl Pts',(-2.5030805925929,-1.28616664610576,1.28316905081568));
#1527=CARTESIAN_POINT('Ctrl Pts',(-2.43589007157812,-1.34172220166132,-1.4062809065499));
#1528=CARTESIAN_POINT('Ctrl Pts',(-0.140351272724935,-1.39727775721687,
-2.80955195282807));
#1529=CARTESIAN_POINT('Ctrl Pts',(2.28410362231469,-1.45283331277243,-1.64150636021721));
#1530=CARTESIAN_POINT('Ctrl Pts',(2.61784304188118,-1.50838886832799,1.02676547532003));
#1531=CARTESIAN_POINT('Ctrl Pts',(0.558378339547017,-1.56394442388354,2.75872343198772));
#1532=CARTESIAN_POINT('Ctrl Pts',(-2.01575289057627,-1.6194999794391,1.96058912642853));
#1533=CARTESIAN_POINT('Ctrl Pts',(-2.4963905381569,-1.65653701647613,0.241778669535534));
#1534=CARTESIAN_POINT('Ctrl Pts',(-2.32032843099274,-1.67505553499465,-0.529599822816034));
#1535=CARTESIAN_POINT('Ctrl Pts',(0.,-0.137527767497326,2.315));
#1536=CARTESIAN_POINT('Ctrl Pts',(-0.769607089212738,-0.156046286015844,
2.315));
#1537=CARTESIAN_POINT('Ctrl Pts',(-2.29552703658369,-0.193083323052881,
1.48718482424643));
#1538=CARTESIAN_POINT('Ctrl Pts',(-2.49524473882118,-0.248638878608437,
-1.12661940124366));
#1539=CARTESIAN_POINT('Ctrl Pts',(-0.407067890521989,-0.304194434163992,
-2.70474198429072));
#1540=CARTESIAN_POINT('Ctrl Pts',(2.05102311779238,-0.359749989719548,-1.81072573596251));
#1541=CARTESIAN_POINT('Ctrl Pts',(2.6339248303865,-0.415305545275103,0.741205122891101));
#1542=CARTESIAN_POINT('Ctrl Pts',(0.806345601170365,-0.47086110083066,2.61433938497073));
#1543=CARTESIAN_POINT('Ctrl Pts',(-1.75860740909213,-0.526416656386214,
2.09594182212976));
#1544=CARTESIAN_POINT('Ctrl Pts',(-2.71478478691421,-0.58197221194177,-0.340230237020009));
#1545=CARTESIAN_POINT('Ctrl Pts',(-1.18708707042116,-0.637527767497325,
-2.46502789604531));
#1546=CARTESIAN_POINT('Ctrl Pts',(1.42663396016779,-0.693083323052881,-2.33460311450849));
#1547=CARTESIAN_POINT('Ctrl Pts',(2.73514405553464,-0.748638878608436,-0.0682060586933347));
#1548=CARTESIAN_POINT('Ctrl Pts',(1.54123591307949,-0.804194434163993,2.26057890137123));
#1549=CARTESIAN_POINT('Ctrl Pts',(-1.06275233004596,-0.859749989719547,
2.52115175453299));
#1550=CARTESIAN_POINT('Ctrl Pts',(-2.69442585738647,-0.915305545275105,
0.475097867233793));
#1551=CARTESIAN_POINT('Ctrl Pts',(-1.86094421381066,-0.970861100830657,
-2.00562003933331));
#1552=CARTESIAN_POINT('Ctrl Pts',(0.675122800142682,-1.02641665638622,-2.65139100769699));
#1553=CARTESIAN_POINT('Ctrl Pts',(2.59352566143128,-1.08197221194177,-0.871367202776305));
#1554=CARTESIAN_POINT('Ctrl Pts',(2.13907277656382,-1.13752776749733,1.70584462880012));
#1555=CARTESIAN_POINT('Ctrl Pts',(-0.272396491635512,-1.19308332305288,
2.72242781443111));
#1556=CARTESIAN_POINT('Ctrl Pts',(-2.43471914783722,-1.24863887860844,1.24812451791525));
#1557=CARTESIAN_POINT('Ctrl Pts',(-2.36936366206023,-1.30419443416399,-1.3678740750685));
#1558=CARTESIAN_POINT('Ctrl Pts',(-0.136518149730349,-1.35974998971955,
-2.73282049193151));
#1559=CARTESIAN_POINT('Ctrl Pts',(2.22172264103299,-1.4153055452751,-1.59667530416086));
#1560=CARTESIAN_POINT('Ctrl Pts',(2.54634732855249,-1.47086110083066,0.998723561078093));
#1561=CARTESIAN_POINT('Ctrl Pts',(0.543128510945944,-1.52641665638621,2.68338014497966));
#1562=CARTESIAN_POINT('Ctrl Pts',(-1.96070081583364,-1.58197221194177,1.90704362507649));
#1563=CARTESIAN_POINT('Ctrl Pts',(-2.42821180497194,-1.61900924897881,0.235175470577631));
#1564=CARTESIAN_POINT('Ctrl Pts',(-2.25695811670092,-1.63752776749733,-0.515135962108874));
#1565=CARTESIAN_POINT('Ctrl Pts',(0.,-0.1,2.25));
#1566=CARTESIAN_POINT('Ctrl Pts',(-0.747998250854713,-0.118518518518518,
2.25));
#1567=CARTESIAN_POINT('Ctrl Pts',(-2.23107379365585,-0.155555555555555,
1.44542801492633));
#1568=CARTESIAN_POINT('Ctrl Pts',(-2.42518387142448,-0.211111111111111,
-1.09498645909211));
#1569=CARTESIAN_POINT('Ctrl Pts',(-0.395638338520291,-0.266666666666666,
-2.62879890481819));
#1570=CARTESIAN_POINT('Ctrl Pts',(1.99343499569454,-0.322222222222222,-1.75988462458559));
#1571=CARTESIAN_POINT('Ctrl Pts',(2.55997013752468,-0.377777777777777,0.720393747950311));
#1572=CARTESIAN_POINT('Ctrl Pts',(0.783705227919361,-0.433333333333334,
2.54093460742296));
#1573=CARTESIAN_POINT('Ctrl Pts',(-1.70922966326449,-0.488888888888888,
2.03709248371143));
#1574=CARTESIAN_POINT('Ctrl Pts',(-2.63855972810236,-0.544444444444445,
-0.330677336196551));
#1575=CARTESIAN_POINT('Ctrl Pts',(-1.15375633194281,-0.599999999999999,
-2.39581544972006));
#1576=CARTESIAN_POINT('Ctrl Pts',(1.38657728310044,-0.655555555555556,-2.26905270308601));
#1577=CARTESIAN_POINT('Ctrl Pts',(2.65834735419133,-0.711111111111111,-0.0662909857710599));
#1578=CARTESIAN_POINT('Ctrl Pts',(1.49796147059562,-0.766666666666667,2.19710692357895));
#1579=CARTESIAN_POINT('Ctrl Pts',(-1.03291263179413,-0.822222222222221,
2.45036347632796));
#1580=CARTESIAN_POINT('Ctrl Pts',(-2.61877243158512,-0.877777777777778,
0.461758186296343));
#1581=CARTESIAN_POINT('Ctrl Pts',(-1.80869308037754,-0.933333333333333,
-1.94930673369328));
#1582=CARTESIAN_POINT('Ctrl Pts',(0.656166868389217,-0.988888888888888,
-2.57694590380917));
#1583=CARTESIAN_POINT('Ctrl Pts',(2.52070528648829,-1.04444444444444,-0.846901169005049));
#1584=CARTESIAN_POINT('Ctrl Pts',(2.0790124178266,-1.1,1.65794834332625));
#1585=CARTESIAN_POINT('Ctrl Pts',(-0.264748210012916,-1.15555555555555,
2.64598815657452));
#1586=CARTESIAN_POINT('Ctrl Pts',(-2.36635770308153,-1.21111111111111,1.21307998501483));
#1587=CARTESIAN_POINT('Ctrl Pts',(-2.30283725254234,-1.26666666666667,-1.32946724358709));
#1588=CARTESIAN_POINT('Ctrl Pts',(-0.13268502673576,-1.32222222222222,-2.65608903103494));
#1589=CARTESIAN_POINT('Ctrl Pts',(2.15934165975128,-1.37777777777778,-1.55184424810451));
#1590=CARTESIAN_POINT('Ctrl Pts',(2.4748516152238,-1.43333333333333,0.970681646836162));
#1591=CARTESIAN_POINT('Ctrl Pts',(0.52787868234487,-1.48888888888889,2.60803685797159));
#1592=CARTESIAN_POINT('Ctrl Pts',(-1.90564874109101,-1.54444444444444,1.85349812372445));
#1593=CARTESIAN_POINT('Ctrl Pts',(-2.36003307178698,-1.58148148148148,0.228572271619728));
#1594=CARTESIAN_POINT('Ctrl Pts',(-2.1935878024091,-1.6,-0.500672101401713));
#1595=CARTESIAN_POINT('',(0.,-0.1,2.25));
#1596=CARTESIAN_POINT('',(-0.973887697537705,-1.3,-2.02495924814988));
#1597=CARTESIAN_POINT('Ctrl Pts',(-0.973887697537705,-1.3,-2.02495924814988));
#1598=CARTESIAN_POINT('Ctrl Pts',(-1.37859951487924,-1.28888888888889,-1.82769128013546));
#1599=CARTESIAN_POINT('Ctrl Pts',(-1.72836468902987,-1.27777777777778,-1.51372990499972));
#1600=CARTESIAN_POINT('Ctrl Pts',(-1.95173195666444,-1.26666666666667,-1.12681300339474));
#1601=CARTESIAN_POINT('Ctrl Pts',(-2.3240107360554,-1.24814814814815,-0.481951500719781));
#1602=CARTESIAN_POINT('Ctrl Pts',(-2.34518421956846,-1.22962962962963,0.365564242147523));
#1603=CARTESIAN_POINT('Ctrl Pts',(-2.00550271248023,-1.21111111111111,1.02814014217446));
#1604=CARTESIAN_POINT('Ctrl Pts',(-1.66582120539199,-1.19259259259259,1.69071604220139));
#1605=CARTESIAN_POINT('Ctrl Pts',(-0.965284707702454,-1.17407407407407,
2.16835209938795));
#1606=CARTESIAN_POINT('Ctrl Pts',(-0.224389687551098,-1.15555555555556,
2.24249682577319));
#1607=CARTESIAN_POINT('Ctrl Pts',(0.516505332600257,-1.13703703703704,2.31664155215843));
#1608=CARTESIAN_POINT('Ctrl Pts',(1.29775887521343,-1.11851851851852,1.98729494774234));
#1609=CARTESIAN_POINT('Ctrl Pts',(1.7620011246303,-1.1,1.40514672681241));
#1610=CARTESIAN_POINT('Ctrl Pts',(2.07536464298669,-1.0875,1.01219667768471));
#1611=CARTESIAN_POINT('Ctrl Pts',(2.2442898908805,-1.075,0.504063892032883));
#1612=CARTESIAN_POINT('Ctrl Pts',(2.24806032999557,-1.0625,-0.00178848497868525));
#1613=CARTESIAN_POINT('Ctrl Pts',(2.2471029884381,-1.4125,0.00118211024011882));
#1614=CARTESIAN_POINT('Ctrl Pts',(2.24447953031501,-1.40092592592593,-0.467550828316491));
#1615=CARTESIAN_POINT('Ctrl Pts',(2.10154060478632,-1.38935185185185,-0.937675450491228));
#1616=CARTESIAN_POINT('Ctrl Pts',(1.8299222045822,-1.37777777777778,-1.31546406276947));
#1617=CARTESIAN_POINT('Ctrl Pts',(1.3953327642556,-1.35925925925926,-1.91992584241465));
#1618=CARTESIAN_POINT('Ctrl Pts',(0.631323868759922,-1.34074074074074,-2.2880074367248));
#1619=CARTESIAN_POINT('Ctrl Pts',(-0.112372616622349,-1.32222222222222,
-2.25094460263856));
#1620=CARTESIAN_POINT('Ctrl Pts',(-0.409851210775255,-1.31481481481481,
-2.23611946900407));
#1621=CARTESIAN_POINT('Ctrl Pts',(-0.704079819310017,-1.30740740740741,
-2.15647122682615));
#1622=CARTESIAN_POINT('Ctrl Pts',(-0.973887697537705,-1.3,-2.02495924814988));
#1623=CARTESIAN_POINT('',(-2.38369874528456,-1.71258330249198,-0.544063683523195));
#1624=CARTESIAN_POINT('',(-2.1935878024091,-1.6,-0.500672101401713));
#1625=CARTESIAN_POINT('Ctrl Pts',(-0.000771008714922994,-1.43758330249198,
-2.44878870687488));
#1626=CARTESIAN_POINT('Ctrl Pts',(0.768165981176433,-1.45517589508457,-2.44566104848909));
#1627=CARTESIAN_POINT('Ctrl Pts',(2.35219883945662,-1.49128700619568,-1.64065166950964));
#1628=CARTESIAN_POINT('Ctrl Pts',(2.68933875520986,-1.54591663582531,1.05480738956196));
#1629=CARTESIAN_POINT('Ctrl Pts',(0.573628168148093,-1.60147219138087,2.8340667189958));
#1630=CARTESIAN_POINT('Ctrl Pts',(-2.0708049653189,-1.65702774693642,2.01413462778056));
#1631=CARTESIAN_POINT('Ctrl Pts',(-2.56456927134186,-1.69406478397346,0.248381868493438));
#1632=CARTESIAN_POINT('Ctrl Pts',(-2.38369874528456,-1.71258330249198,-0.544063683523195));
#1633=CARTESIAN_POINT('Origin',(0.,-0.256583302491977,-3.09635532783646E-17));
#1634=CARTESIAN_POINT('',(-2.38369874528456,-1.75658330249198,-0.544063683523195));
#1635=CARTESIAN_POINT('',(-2.38369874528456,-1.71258330249198,-0.544063683523195));
#1636=CARTESIAN_POINT('Ctrl Pts',(-0.000770973430410612,-1.48158330249198,
-2.44878874479803));
#1637=CARTESIAN_POINT('Ctrl Pts',(0.768166001612044,-1.49917589508457,-2.44566110462668));
#1638=CARTESIAN_POINT('Ctrl Pts',(2.35219866595917,-1.53528700619568,-1.64065184753234));
#1639=CARTESIAN_POINT('Ctrl Pts',(2.68933925418784,-1.58991663582531,1.05480761066432));
#1640=CARTESIAN_POINT('Ctrl Pts',(0.573627442369574,-1.64547219138087,2.83406654425959));
#1641=CARTESIAN_POINT('Ctrl Pts',(-2.07080376516121,-1.70102774693642,2.01413502692968));
#1642=CARTESIAN_POINT('Ctrl Pts',(-2.56456927134186,-1.73806478397346,0.248381868493437));
#1643=CARTESIAN_POINT('Ctrl Pts',(-2.38369874528456,-1.75658330249198,-0.544063683523195));
#1644=CARTESIAN_POINT('Ctrl Pts',(-2.38369874528456,-1.71258330249198,-0.544063683523195));
#1645=CARTESIAN_POINT('Ctrl Pts',(-2.24213698366427,-1.72334030268782,-1.05439284723455));
#1646=CARTESIAN_POINT('Ctrl Pts',(-1.74024942352569,-1.72167308983102,-1.22379591131552));
#1647=CARTESIAN_POINT('Ctrl Pts',(-1.23836186338711,-1.72000587697422,-1.39319897539648));
#1648=CARTESIAN_POINT('Ctrl Pts',(-0.816556235990657,-1.70737743498809,
-1.07302427950333));
#1649=CARTESIAN_POINT('Ctrl Pts',(-2.1935878024091,-1.6,-0.500672101401713));
#1650=CARTESIAN_POINT('Ctrl Pts',(-2.07646856869604,-1.60857642478999,-0.909569249247498));
#1651=CARTESIAN_POINT('Ctrl Pts',(-1.67226278531364,-1.60714252812803,-1.04224545700426));
#1652=CARTESIAN_POINT('Ctrl Pts',(-1.26805700193124,-1.60570863146607,-1.17492166476103));
#1653=CARTESIAN_POINT('Ctrl Pts',(-0.931456369093458,-1.59552266166495,
-0.914953190755922));
#1654=CARTESIAN_POINT('Origin',(-1.42088420794315,-1.69502309782047,-0.277355769155272));
#1655=CARTESIAN_POINT('Ctrl Pts',(-2.38369874528456,-1.75658330249198,-0.544063683523195));
#1656=CARTESIAN_POINT('Ctrl Pts',(-2.24157102291032,-1.76734030268782,-1.0546613328287));
#1657=CARTESIAN_POINT('Ctrl Pts',(-1.73914368686497,-1.76565916647083,-1.22374683715183));
#1658=CARTESIAN_POINT('Ctrl Pts',(-1.23671635081962,-1.76397803025385,-1.39283234147497));
#1659=CARTESIAN_POINT('Ctrl Pts',(-0.814870787224489,-1.75133395933467,
-1.07203270004357));
#1660=CARTESIAN_POINT('Ctrl Pts',(-2.38369874528456,-1.71258330249198,-0.544063683523195));
#1661=CARTESIAN_POINT('Ctrl Pts',(-2.24213698366427,-1.72334030268782,-1.05439284723455));
#1662=CARTESIAN_POINT('Ctrl Pts',(-1.74024942352569,-1.72167308983102,-1.22379591131552));
#1663=CARTESIAN_POINT('Ctrl Pts',(-1.23836186338711,-1.72000587697422,-1.39319897539648));
#1664=CARTESIAN_POINT('Ctrl Pts',(-0.816556235990657,-1.70737743498809,
-1.07302427950333));
#1665=CARTESIAN_POINT('Origin',(-1.42037792756323,-1.73899136376688,-0.276288543085161));
#1666=CARTESIAN_POINT('Ctrl Pts',(-2.1935878024091,-1.86916660498395,-0.500672101401713));
#1667=CARTESIAN_POINT('Ctrl Pts',(-2.07300634745295,-1.87774302977394,-0.911211689153518));
#1668=CARTESIAN_POINT('Ctrl Pts',(-1.66549852660971,-1.87622395803037,-1.04194524959448));
#1669=CARTESIAN_POINT('Ctrl Pts',(-1.25799070576646,-1.87470488628679,-1.17267881003544));
#1670=CARTESIAN_POINT('Ctrl Pts',(-0.92114576631473,-1.86442330769368,-0.908887279920591));
#1671=CARTESIAN_POINT('Ctrl Pts',(-2.38369874528456,-1.75658330249198,-0.544063683523195));
#1672=CARTESIAN_POINT('Ctrl Pts',(-2.24157102291032,-1.76734030268782,-1.0546613328287));
#1673=CARTESIAN_POINT('Ctrl Pts',(-1.73914368686497,-1.76565916647083,-1.22374683715183));
#1674=CARTESIAN_POINT('Ctrl Pts',(-1.23671635081962,-1.76397803025385,-1.39283234147497));
#1675=CARTESIAN_POINT('Ctrl Pts',(-0.814870787224489,-1.75133395933467,
-1.07203270004357));
#1676=CARTESIAN_POINT('',(-2.42084848819211,-1.73458330249198,-0.552542869917115));
#1677=CARTESIAN_POINT('Ctrl Pts',(0.,-0.1,2.25));
#1678=CARTESIAN_POINT('Ctrl Pts',(0.715553722912128,-0.0822847247923353,
2.25));
#1679=CARTESIAN_POINT('Ctrl Pts',(2.13574687016549,-0.0468541743770056,
1.51828332765845));
#1680=CARTESIAN_POINT('Ctrl Pts',(2.47637764177542,0.00629165124598898,
-0.868600915128214));
#1681=CARTESIAN_POINT('Ctrl Pts',(0.719392654119484,0.0594374768689835,
-2.51973672546681));
#1682=CARTESIAN_POINT('Ctrl Pts',(-0.846706524099917,0.094868027284313,
-2.2039975481883));
#1683=CARTESIAN_POINT('Ctrl Pts',(-1.40548114922476,0.112583302491978,-1.75702098427248));
#1684=CARTESIAN_POINT('Ctrl Pts',(0.,-0.137527767497326,2.315));
#1685=CARTESIAN_POINT('Ctrl Pts',(0.736225274907366,-0.119812492289661,
2.315));
#1686=CARTESIAN_POINT('Ctrl Pts',(2.19744622419249,-0.0843819418743314,
1.56214484601302));
#1687=CARTESIAN_POINT('Ctrl Pts',(2.5479174403156,-0.0312361162513368,-0.893693830454138));
#1688=CARTESIAN_POINT('Ctrl Pts',(0.740175108571827,0.0219097093716577,
-2.59252911975807));
#1689=CARTESIAN_POINT('Ctrl Pts',(-0.871166934796137,0.0573402597869872,
-2.2676685884693));
#1690=CARTESIAN_POINT('Ctrl Pts',(-1.44608393798015,0.0750555349946519,
-1.80777936826257));
#1691=CARTESIAN_POINT('Ctrl Pts',(0.,-0.175055534994652,2.38));
#1692=CARTESIAN_POINT('Ctrl Pts',(0.756896826902607,-0.157340259786987,
2.38));
#1693=CARTESIAN_POINT('Ctrl Pts',(2.25914557821949,-0.121909709371657,1.6060063643676));
#1694=CARTESIAN_POINT('Ctrl Pts',(2.61945723885578,-0.0687638837486627,
-0.918786745780066));
#1695=CARTESIAN_POINT('Ctrl Pts',(0.760957563024166,-0.0156180581256681,
-2.66532151404934));
#1696=CARTESIAN_POINT('Ctrl Pts',(-0.895627345492356,0.0198124922896614,
-2.33133962875029));
#1697=CARTESIAN_POINT('Ctrl Pts',(-1.48668672673553,0.0375277674973261,
-1.85853775225267));
#1698=CARTESIAN_POINT('Ctrl Pts',(0.,-0.212583302491978,2.445));
#1699=CARTESIAN_POINT('Ctrl Pts',(0.777568378897845,-0.194868027284313,
2.445));
#1700=CARTESIAN_POINT('Ctrl Pts',(2.32084493224649,-0.159437476868983,1.64986788272218));
#1701=CARTESIAN_POINT('Ctrl Pts',(2.69099703739596,-0.106291651245989,-0.943879661105991));
#1702=CARTESIAN_POINT('Ctrl Pts',(0.781740017476506,-0.0531458256229938,
-2.7381139083406));
#1703=CARTESIAN_POINT('Ctrl Pts',(-0.920087756188577,-0.0177152752076644,
-2.39501066903129));
#1704=CARTESIAN_POINT('Ctrl Pts',(-1.52728951549091,2.77555756156289E-16,
-1.90929613624276));
#1705=CARTESIAN_POINT('Ctrl Pts',(2.19599851915121,0.,-0.502360580713761));
#1706=CARTESIAN_POINT('Ctrl Pts',(2.18124487904099,-2.83696885597338E-18,
-0.586104229757168));
#1707=CARTESIAN_POINT('Ctrl Pts',(2.16162352258066,8.19772837857591E-18,
-0.668654422010774));
#1708=CARTESIAN_POINT('Ctrl Pts',(2.13707565738783,3.46944695195361E-18,
-0.749589174280566));
#1709=CARTESIAN_POINT('Ctrl Pts',(2.11407616284495,5.52625940651299E-19,
-0.825418920718197));
#1710=CARTESIAN_POINT('Ctrl Pts',(2.08675206032149,-1.55051482909304E-18,
-0.899831654650912));
#1711=CARTESIAN_POINT('Ctrl Pts',(2.05541315519285,0.,-0.972620355955435));
#1712=CARTESIAN_POINT('Ctrl Pts',(2.0231819327269,1.59466286994138E-18,
-1.04748158084902));
#1713=CARTESIAN_POINT('Ctrl Pts',(1.98670364662769,9.7772261422509E-18,
-1.1206257346809));
#1714=CARTESIAN_POINT('Ctrl Pts',(1.94626316740304,1.38777878078145E-17,
-1.19181085293456));
#1715=CARTESIAN_POINT('Ctrl Pts',(1.9277171663185,1.57583051150973E-17,
-1.22445634343436));
#1716=CARTESIAN_POINT('Ctrl Pts',(1.90833718727541,-4.82759834054681E-18,
-1.25668952197372));
#1717=CARTESIAN_POINT('Ctrl Pts',(1.88814754671712,-3.46944695195361E-18,
-1.28848522520029));
#1718=CARTESIAN_POINT('Ctrl Pts',(1.87758767069172,-2.75908708963336E-18,
-1.30511547095647));
#1719=CARTESIAN_POINT('Ctrl Pts',(1.86680230316609,3.04877289322453E-17,
-1.32163167398138));
#1720=CARTESIAN_POINT('Ctrl Pts',(1.85581588667688,2.77555756156289E-17,
-1.33799931827583));
#1721=CARTESIAN_POINT('Ctrl Pts',(1.80987628180852,1.63311003166723E-17,
-1.40644048034636));
#1722=CARTESIAN_POINT('Ctrl Pts',(1.76037726585971,-3.83081972529357E-17,
-1.47236700966582));
#1723=CARTESIAN_POINT('Ctrl Pts',(1.70765042803427,-3.12250225675825E-17,
-1.53555903829425));
#1724=CARTESIAN_POINT('Ctrl Pts',(1.65409552708204,-2.40306082172024E-17,
-1.59974348351683));
#1725=CARTESIAN_POINT('Ctrl Pts',(1.59721006035495,-1.782311180641E-17,
-1.6611076463261));
#1726=CARTESIAN_POINT('Ctrl Pts',(1.53729270348549,-1.38777878078145E-17,
-1.71939816769012));
#1727=CARTESIAN_POINT('Ctrl Pts',(1.47436320543305,-9.73412607342242E-18,
-1.78061904661915));
#1728=CARTESIAN_POINT('Ctrl Pts',(1.40808886156468,1.63152358868686E-17,
-1.83845071230458));
#1729=CARTESIAN_POINT('Ctrl Pts',(1.33876987161741,1.38777878078145E-17,
-1.89255867023734));
#1730=CARTESIAN_POINT('Ctrl Pts',(1.31795304758572,1.31458104984701E-17,
-1.90880754864508));
#1731=CARTESIAN_POINT('Ctrl Pts',(1.29686137577377,-6.93889390390723E-18,
-1.92472027153408));
#1732=CARTESIAN_POINT('Ctrl Pts',(1.27550234078914,-6.93889390390723E-18,
-1.94028683897344));
#1733=CARTESIAN_POINT('Ctrl Pts',(1.25943810787984,-6.93889390390723E-18,
-1.95199452919092));
#1734=CARTESIAN_POINT('Ctrl Pts',(1.24321688104653,-6.55352734623894E-18,
-1.96351021061646));
#1735=CARTESIAN_POINT('Ctrl Pts',(1.22687265720919,-6.93889390390723E-18,
-1.97480858592738));
#1736=CARTESIAN_POINT('Ctrl Pts',(1.15708464612647,-8.58436608203658E-18,
-2.02305138713114));
#1737=CARTESIAN_POINT('Ctrl Pts',(1.0849792253083,-8.93256325270217E-18,
-2.06739572973218));
#1738=CARTESIAN_POINT('Ctrl Pts',(1.01086239769127,0.,-2.1075899369321));
#1739=CARTESIAN_POINT('Ctrl Pts',(0.937711373999096,8.81616452213317E-18,
-2.14726038017289));
#1740=CARTESIAN_POINT('Ctrl Pts',(0.862600255073698,2.86623569517608E-17,
-2.18288878249874));
#1741=CARTESIAN_POINT('Ctrl Pts',(0.785790451623569,3.46944695195361E-17,
-2.21419546899985));
#1742=CARTESIAN_POINT('Ctrl Pts',(0.740793809531325,3.82281956596967E-17,
-2.23253552071603));
#1743=CARTESIAN_POINT('Ctrl Pts',(0.695213646983661,1.7003776316418E-17,
-2.24939167229516));
#1744=CARTESIAN_POINT('Ctrl Pts',(0.649098753870516,1.38777878078145E-17,
-2.26470021585137));
#1745=CARTESIAN_POINT('Ctrl Pts',(0.604123359582216,-3.18129949046345E-18,
-2.27963048535737));
#1746=CARTESIAN_POINT('Ctrl Pts',(0.558639271383998,2.27185180890618E-17,
-2.29308865453158));
#1747=CARTESIAN_POINT('Ctrl Pts',(0.512709425720765,2.77555756156289E-17,
-2.30508974900157));
#1748=CARTESIAN_POINT('Ctrl Pts',(0.484103190763303,3.08927786481785E-17,
-2.31256432513388));
#1749=CARTESIAN_POINT('Ctrl Pts',(0.455324011777881,2.6418551853049E-18,
-2.31947357809339));
#1750=CARTESIAN_POINT('Ctrl Pts',(0.426386907542849,0.,-2.32582006951798));
#1751=CARTESIAN_POINT('Ctrl Pts',(0.413461239584394,-1.18006773042051E-18,
-2.32865492957133));
#1752=CARTESIAN_POINT('Ctrl Pts',(0.400512931422883,2.71655417504187E-17,
-2.33137553253354));
#1753=CARTESIAN_POINT('Ctrl Pts',(0.38754614798588,2.77555756156289E-17,
-2.33398202069926));
#1754=CARTESIAN_POINT('Ctrl Pts',(0.305404000116934,3.14933297964754E-17,
-2.35049363573214));
#1755=CARTESIAN_POINT('Ctrl Pts',(0.222487593922102,8.13030304905204E-17,
-2.36243772032793));
#1756=CARTESIAN_POINT('Ctrl Pts',(0.139162461066695,6.93889390390723E-17,
-2.3699691193096));
#1757=CARTESIAN_POINT('Ctrl Pts',(0.0548489839484261,5.73335309940618E-17,
-2.37758985046177));
#1758=CARTESIAN_POINT('Ctrl Pts',(-0.0298838576613377,1.4586929457521E-17,
-2.38069257569824));
#1759=CARTESIAN_POINT('Ctrl Pts',(-0.114674894943179,1.38777878078145E-17,
-2.379384705216));
#1760=CARTESIAN_POINT('Ctrl Pts',(-0.183666192705676,1.3300785753363E-17,
-2.37832053988948));
#1761=CARTESIAN_POINT('Ctrl Pts',(-0.252696564339965,5.26261409590007E-17,
-2.37433533778124));
#1762=CARTESIAN_POINT('Ctrl Pts',(-0.321573619865091,5.55111512312578E-17,
-2.36746170340213));
#1763=CARTESIAN_POINT('Ctrl Pts',(-0.35534531267965,5.69257250677653E-17,
-2.36409143347695));
#1764=CARTESIAN_POINT('Ctrl Pts',(-0.389080139418694,5.04186854198309E-17,
-2.36002640843887));
#1765=CARTESIAN_POINT('Ctrl Pts',(-0.422755186206444,5.55111512312578E-17,
-2.35526852330275));
#1766=CARTESIAN_POINT('Ctrl Pts',(-0.444773676009158,5.88408691451276E-17,
-2.35215757156414));
#1767=CARTESIAN_POINT('Ctrl Pts',(-0.466766604184649,6.61825440109014E-17,
-2.34875038074841));
#1768=CARTESIAN_POINT('Ctrl Pts',(-0.488727489171976,6.93889390390723E-17,
-2.34504718785554));
#1769=CARTESIAN_POINT('Ctrl Pts',(-0.504458066979017,7.16856791977615E-17,
-2.34239459147933));
#1770=CARTESIAN_POINT('Ctrl Pts',(-0.520165241547746,3.77907404656363E-17,
-2.33959123749847));
#1771=CARTESIAN_POINT('Ctrl Pts',(-0.535838752574437,4.16333634234434E-17,
-2.33663918838309));
#1772=CARTESIAN_POINT('Ctrl Pts',(-0.625123313610918,6.35229645110527E-17,
-2.31982276422793));
#1773=CARTESIAN_POINT('Ctrl Pts',(-0.713395397587119,1.01432529014605E-17,
-2.29817290611756));
#1774=CARTESIAN_POINT('Ctrl Pts',(-0.800224046068791,2.77555756156289E-17,
-2.27178831774033));
#1775=CARTESIAN_POINT('Ctrl Pts',(-0.865345532430044,4.09648176512552E-17,
-2.25199987645741));
#1776=CARTESIAN_POINT('Ctrl Pts',(-0.929655335536849,4.59735429494349E-17,
-2.229546815121));
#1777=CARTESIAN_POINT('Ctrl Pts',(-0.992967597975799,4.16333634234434E-17,
-2.20444779336172));
#1778=CARTESIAN_POINT('Ctrl Pts',(-1.00883960971591,4.05453059486821E-17,
-2.19815561625918));
#1779=CARTESIAN_POINT('Ctrl Pts',(-1.02465095289248,2.67148249875964E-17,
-2.19169618272983));
#1780=CARTESIAN_POINT('Ctrl Pts',(-1.04039195225546,2.77555756156289E-17,
-2.18507241797622));
#1781=CARTESIAN_POINT('Ctrl Pts',(-1.12055209157681,3.30555386877372E-17,
-2.15134127465824));
#1782=CARTESIAN_POINT('Ctrl Pts',(-1.19875640472308,-5.44014562789769E-17,
-2.11340975664417));
#1783=CARTESIAN_POINT('Ctrl Pts',(-1.27462967702295,-4.16333634234434E-17,
-2.07134447035815));
#1784=CARTESIAN_POINT('Ctrl Pts',(-1.34903829514784,-2.91117452478652E-17,
-2.03009121043283));
#1785=CARTESIAN_POINT('Ctrl Pts',(-1.42120586517673,6.72870735852595E-18,
-1.98486196879014));
#1786=CARTESIAN_POINT('Ctrl Pts',(-1.49075976987592,2.77555756156289E-17,
-1.93567330222677));
#1787=CARTESIAN_POINT('Ctrl Pts',(-1.50301831593767,3.14614614918973E-17,
-1.92700403286812));
#1788=CARTESIAN_POINT('Ctrl Pts',(-1.51519560874288,-2.81303281199707E-17,
-1.91821166184133));
#1789=CARTESIAN_POINT('Ctrl Pts',(-1.5272895154909,-2.77555756156289E-17,
-1.90929613624277));
#1790=CARTESIAN_POINT('Ctrl Pts',(0.,-0.256583302491977,2.445));
#1791=CARTESIAN_POINT('Ctrl Pts',(0.771602809589505,-0.239003940349884,
2.445));
#1792=CARTESIAN_POINT('Ctrl Pts',(2.30399508046019,-0.203845216065698,1.66270752134571));
#1793=CARTESIAN_POINT('Ctrl Pts',(2.69655210491506,-0.151107129639418,-0.902216715464163));
#1794=CARTESIAN_POINT('Ctrl Pts',(0.842571211188535,-0.0983690432131389,
-2.71355530434601));
#1795=CARTESIAN_POINT('Ctrl Pts',(-1.70854619804903,-0.04563095678686,-2.27028159592599));
#1796=CARTESIAN_POINT('Ctrl Pts',(-2.84284247821966,0.00710712963941896,
0.0602901336430698));
#1797=CARTESIAN_POINT('Ctrl Pts',(-1.60807127466294,0.0598452160656977,
2.34245520937503));
#1798=CARTESIAN_POINT('Ctrl Pts',(0.0983925396260481,0.0950039403498838,
2.56197478596343));
#1799=CARTESIAN_POINT('Ctrl Pts',(0.824769270430644,0.112583302491977,2.30169082427534));
#1800=CARTESIAN_POINT('Ctrl Pts',(0.,-0.294111069989302,2.38));
#1801=CARTESIAN_POINT('Ctrl Pts',(0.751089851461359,-0.276531707847209,
2.38));
#1802=CARTESIAN_POINT('Ctrl Pts',(2.24274367750317,-0.241372983563024,1.61850466290502));
#1803=CARTESIAN_POINT('Ctrl Pts',(2.62486462564329,-0.188634897136744,-0.878231404010107));
#1804=CARTESIAN_POINT('Ctrl Pts',(0.820171567537308,-0.135896810710465,
-2.6414157972775));
#1805=CARTESIAN_POINT('Ctrl Pts',(-1.66312472448126,-0.0831587242841856,
-2.20992646147397));
#1806=CARTESIAN_POINT('Ctrl Pts',(-2.76726588881914,-0.0304206378579067,
0.0586873284541962));
#1807=CARTESIAN_POINT('Ctrl Pts',(-1.56532091357784,0.0223174485683721,
2.2801813490031));
#1808=CARTESIAN_POINT('Ctrl Pts',(0.0957767870388526,0.0574761728525582,
2.49386502682739));
#1809=CARTESIAN_POINT('Ctrl Pts',(0.802842889008153,0.0750555349946512,
2.24050067966271));
#1810=CARTESIAN_POINT('Ctrl Pts',(0.,-0.331638837486628,2.315));
#1811=CARTESIAN_POINT('Ctrl Pts',(0.730576893333212,-0.314059475344535,
2.315));
#1812=CARTESIAN_POINT('Ctrl Pts',(2.18149227454615,-0.278900751060349,1.57430180446434));
#1813=CARTESIAN_POINT('Ctrl Pts',(2.55317714637153,-0.22616266463407,-0.854246092556049));
#1814=CARTESIAN_POINT('Ctrl Pts',(0.797771923886076,-0.17342457820779,-2.569276290209));
#1815=CARTESIAN_POINT('Ctrl Pts',(-1.61770325091349,-0.120686491781511,
-2.14957132702195));
#1816=CARTESIAN_POINT('Ctrl Pts',(-2.69168929941862,-0.0679484053552325,
0.0570845232653198));
#1817=CARTESIAN_POINT('Ctrl Pts',(-1.52257055249273,-0.0152103189289534,
2.21790748863117));
#1818=CARTESIAN_POINT('Ctrl Pts',(0.093161034451657,0.0199484053552326,
2.42575526769134));
#1819=CARTESIAN_POINT('Ctrl Pts',(0.780916507585661,0.0375277674973256,
2.17931053505007));
#1820=CARTESIAN_POINT('Ctrl Pts',(0.,-0.369166604983954,2.25));
#1821=CARTESIAN_POINT('Ctrl Pts',(0.710063935205066,-0.351587242841861,
2.25));
#1822=CARTESIAN_POINT('Ctrl Pts',(2.12024087158913,-0.316428518557675,1.53009894602366));
#1823=CARTESIAN_POINT('Ctrl Pts',(2.48148966709975,-0.263690432131395,-0.830260781101992));
#1824=CARTESIAN_POINT('Ctrl Pts',(0.77537228023485,-0.210952345705116,-2.49713678314049));
#1825=CARTESIAN_POINT('Ctrl Pts',(-1.57228177734573,-0.158214259278837,
-2.08921619256993));
#1826=CARTESIAN_POINT('Ctrl Pts',(-2.61611271001809,-0.105476172852558,
0.0554817180764463));
#1827=CARTESIAN_POINT('Ctrl Pts',(-1.47982019140762,-0.052738086426279,
2.15563362825923));
#1828=CARTESIAN_POINT('Ctrl Pts',(0.0905452818644614,-0.0175793621420931,
2.3576455085553));
#1829=CARTESIAN_POINT('Ctrl Pts',(0.758990126163169,-3.46944695195361E-17,
2.11812039043743));
#1830=CARTESIAN_POINT('Ctrl Pts',(-2.43364414526681,-2.77555756156289E-17,
-0.258240168278621));
#1831=CARTESIAN_POINT('Ctrl Pts',(-2.43992624247883,-2.99008902909155E-17,
-0.17279073490343));
#1832=CARTESIAN_POINT('Ctrl Pts',(-2.44154950292557,5.09896251838405E-17,
-0.0873079111949864));
#1833=CARTESIAN_POINT('Ctrl Pts',(-2.43835350760944,3.38271077815477E-17,
-0.00211374512760448));
#1834=CARTESIAN_POINT('Ctrl Pts',(-2.43767681300391,3.01932529742762E-17,
0.0159245893811834));
#1835=CARTESIAN_POINT('Ctrl Pts',(-2.4367838839079,-1.60854796183543E-17,
0.033949997722231));
#1836=CARTESIAN_POINT('Ctrl Pts',(-2.43567289436841,-1.73472347597681E-17,
0.0519594326425088));
#1837=CARTESIAN_POINT('Ctrl Pts',(-2.43044183796785,-1.95810816651121E-17,
0.136756243468869));
#1838=CARTESIAN_POINT('Ctrl Pts',(-2.42038060641488,-4.56280551954542E-18,
0.221199659210476));
#1839=CARTESIAN_POINT('Ctrl Pts',(-2.40571854152578,1.04083408558608E-17,
0.304974490334526));
#1840=CARTESIAN_POINT('Ctrl Pts',(-2.39134933169224,2.50804586880989E-17,
0.387076031713287));
#1841=CARTESIAN_POINT('Ctrl Pts',(-2.37256061294631,-2.42622142270008E-17,
0.468536136074634));
#1842=CARTESIAN_POINT('Ctrl Pts',(-2.34952392780235,-2.77555756156289E-17,
0.54904309135834));
#1843=CARTESIAN_POINT('Ctrl Pts',(-2.34261745564089,-2.88028965747731E-17,
0.573179335006073));
#1844=CARTESIAN_POINT('Ctrl Pts',(-2.33532889501499,-8.94375853807549E-17,
0.597229764600426));
#1845=CARTESIAN_POINT('Ctrl Pts',(-2.32766219608183,-9.0205620750794E-17,
0.621185565878422));
#1846=CARTESIAN_POINT('Ctrl Pts',(-2.32271522230979,-9.07011992083155E-17,
0.636643160032501));
#1847=CARTESIAN_POINT('Ctrl Pts',(-2.31761080326167,-3.37894402855612E-18,
0.652061351015563));
#1848=CARTESIAN_POINT('Ctrl Pts',(-2.31234993737771,0.,0.667437719074899));
#1849=CARTESIAN_POINT('Ctrl Pts',(-2.30801422808856,2.78473531454488E-18,
0.680110055397253));
#1850=CARTESIAN_POINT('Ctrl Pts',(-2.30357498624097,-6.01316221132233E-17,
0.69274594898179));
#1851=CARTESIAN_POINT('Ctrl Pts',(-2.29903439728589,-5.89805981832114E-17,
0.705340840909938));
#1852=CARTESIAN_POINT('Ctrl Pts',(-2.26996322624981,-5.16111547328109E-17,
0.785979775868862));
#1853=CARTESIAN_POINT('Ctrl Pts',(-2.23672645396495,-4.72872246338845E-17,
0.864984121457457));
#1854=CARTESIAN_POINT('Ctrl Pts',(-2.19956283078575,-5.20417042793042E-17,
0.942040668002177));
#1855=CARTESIAN_POINT('Ctrl Pts',(-2.16221617014152,-5.681960058401E-17,
1.01947673176661));
#1856=CARTESIAN_POINT('Ctrl Pts',(-2.12090334725457,-1.55719400386291E-17,
1.09494663372968));
#1857=CARTESIAN_POINT('Ctrl Pts',(-2.07581942746886,-2.77555756156289E-17,
1.16810977338626));
#1858=CARTESIAN_POINT('Ctrl Pts',(-2.03128342661146,-3.97911396722304E-17,
1.24038373860409));
#1859=CARTESIAN_POINT('Ctrl Pts',(-1.98306682940828,-1.01015519681436E-16,
1.31040742438267));
#1860=CARTESIAN_POINT('Ctrl Pts',(-1.93132037758844,-1.04083408558608E-16,
1.37781838520876));
#1861=CARTESIAN_POINT('Ctrl Pts',(-1.91759757528843,-1.04896991539842E-16,
1.39569530731138));
#1862=CARTESIAN_POINT('Ctrl Pts',(-1.9036263494019,-2.18180146117015E-17,
1.41338826111495));
#1863=CARTESIAN_POINT('Ctrl Pts',(-1.88940914510619,-2.08166817117217E-17,
1.43088997416778));
#1864=CARTESIAN_POINT('Ctrl Pts',(-1.87909782986268,-2.00904447539748E-17,
1.44358344588243));
#1865=CARTESIAN_POINT('Ctrl Pts',(-1.86865712276077,-6.96158880883682E-17,
1.45617631703795));
#1866=CARTESIAN_POINT('Ctrl Pts',(-1.85808791184458,-6.93889390390723E-17,
1.46866573309755));
#1867=CARTESIAN_POINT('Ctrl Pts',(-1.84971309838568,-6.92091095354697E-17,
1.47856207545833));
#1868=CARTESIAN_POINT('Ctrl Pts',(-1.84125952111809,-1.08866873354438E-16,
1.4883911068174));
#1869=CARTESIAN_POINT('Ctrl Pts',(-1.83273462283433,-1.04083408558608E-16,
1.49814382144131));
#1870=CARTESIAN_POINT('Ctrl Pts',(-1.77704148120838,-7.2833043631163E-17,
1.56185828450079));
#1871=CARTESIAN_POINT('Ctrl Pts',(-1.71822529168769,1.1873162050346E-17,
1.62241596619865));
#1872=CARTESIAN_POINT('Ctrl Pts',(-1.65647648413296,6.93889390390723E-18,
1.67949665549318));
#1873=CARTESIAN_POINT('Ctrl Pts',(-1.59623098483934,2.12475319572799E-18,
1.73518768440131));
#1874=CARTESIAN_POINT('Ctrl Pts',(-1.53319328469514,-4.25057479155653E-17,
1.78756954422023));
#1875=CARTESIAN_POINT('Ctrl Pts',(-1.46750829536226,-6.24500451351651E-17,
1.83630801825454));
#1876=CARTESIAN_POINT('Ctrl Pts',(-1.42238811169041,-7.61501364786168E-17,
1.86978734013079));
#1877=CARTESIAN_POINT('Ctrl Pts',(-1.37601813660473,-3.76965555661297E-17,
1.90154675331783));
#1878=CARTESIAN_POINT('Ctrl Pts',(-1.32843850117502,-4.16333634234434E-17,
1.93146531051872));
#1879=CARTESIAN_POINT('Ctrl Pts',(-1.29030510491992,-4.44099503041464E-17,
1.95544397674469));
#1880=CARTESIAN_POINT('Ctrl Pts',(-1.2513945172945,-2.95224945397127E-17,
1.97823991437948));
#1881=CARTESIAN_POINT('Ctrl Pts',(-1.21176381145074,-2.77555756156289E-17,
1.99984569867384));
#1882=CARTESIAN_POINT('Ctrl Pts',(-1.19301200355493,-2.69195338766168E-17,
2.01006876959576));
#1883=CARTESIAN_POINT('Ctrl Pts',(-1.17409895845071,-9.20088296864842E-17,
2.02002532320804));
#1884=CARTESIAN_POINT('Ctrl Pts',(-1.15503066604066,-9.71445146547012E-17,
2.02971424111018));
#1885=CARTESIAN_POINT('Ctrl Pts',(-1.14298169270182,-1.00389678402355E-16,
2.03583652573717));
#1886=CARTESIAN_POINT('Ctrl Pts',(-1.13087005101641,-1.02238667049273E-16,
2.04185218172409));
#1887=CARTESIAN_POINT('Ctrl Pts',(-1.11871180114532,-9.71445146547012E-17,
2.04775409921471));
#1888=CARTESIAN_POINT('Ctrl Pts',(-1.04450825217835,-6.60541693612958E-17,
2.08377435115536));
#1889=CARTESIAN_POINT('Ctrl Pts',(-0.968444562714211,2.32003276902468E-17,
2.11562728346681));
#1890=CARTESIAN_POINT('Ctrl Pts',(-0.890901405335001,-1.38777878078145E-17,
2.14334314403985));
#1891=CARTESIAN_POINT('Ctrl Pts',(-0.812378850802625,-5.14242128510494E-17,
2.17140906560937));
#1892=CARTESIAN_POINT('Ctrl Pts',(-0.732338252811401,-4.80485077444037E-17,
2.19523288797766));
#1893=CARTESIAN_POINT('Ctrl Pts',(-0.65115591422264,-5.55111512312578E-17,
2.21479512723989));
#1894=CARTESIAN_POINT('Ctrl Pts',(-0.570298458206905,-6.29439300596193E-17,
2.23427908062448));
#1895=CARTESIAN_POINT('Ctrl Pts',(-0.488307386939356,-7.86212400791608E-17,
2.24953551105836));
#1896=CARTESIAN_POINT('Ctrl Pts',(-0.405550605136309,-8.32667268468867E-17,
2.26049402690964));
#1897=CARTESIAN_POINT('Ctrl Pts',(-0.373116002068639,-8.50874177447747E-17,
2.26478896327744));
#1898=CARTESIAN_POINT('Ctrl Pts',(-0.340563818656208,-3.53114428418638E-17,
2.26842315394304));
#1899=CARTESIAN_POINT('Ctrl Pts',(-0.307916547302873,-2.77555756156289E-17,
2.27139019102762));
#1900=CARTESIAN_POINT('Ctrl Pts',(-0.288615619316224,-2.32885790439432E-17,
2.27314429073425));
#1901=CARTESIAN_POINT('Ctrl Pts',(-0.269277164484628,-8.70340733531277E-17,
2.27466534950896));
#1902=CARTESIAN_POINT('Ctrl Pts',(-0.249934098739722,-8.32667268468867E-17,
2.27595034044744));
#1903=CARTESIAN_POINT('Ctrl Pts',(-0.164121736986274,-6.65535074685536E-17,
2.28165099352473));
#1904=CARTESIAN_POINT('Ctrl Pts',(-0.0781186671094462,-3.79047267785204E-18,
2.28272146617678));
#1905=CARTESIAN_POINT('Ctrl Pts',(0.00766612369150942,1.38777878078145E-17,
2.27911261871572));
#1906=CARTESIAN_POINT('Ctrl Pts',(0.072004716792226,2.71289831720643E-17,
2.27640598311992));
#1907=CARTESIAN_POINT('Ctrl Pts',(0.136220758748906,-5.56002264857017E-17,
2.27106601607876));
#1908=CARTESIAN_POINT('Ctrl Pts',(0.200137906077708,-9.71445146547012E-17,
2.26304978973514));
#1909=CARTESIAN_POINT('Ctrl Pts',(0.217224978953186,-1.08250615430004E-16,
2.26090679916931));
#1910=CARTESIAN_POINT('Ctrl Pts',(0.234290657703385,-6.22082704343505E-17,
2.2585724406344));
#1911=CARTESIAN_POINT('Ctrl Pts',(0.251331489357635,-6.93889390390723E-17,
2.25604566141209));
#1912=CARTESIAN_POINT('Ctrl Pts',(0.267257593273498,-7.60998834756158E-17,
2.25368417170998));
#1913=CARTESIAN_POINT('Ctrl Pts',(0.283152278215431,-6.29464323799905E-17,
2.25115604983612));
#1914=CARTESIAN_POINT('Ctrl Pts',(0.299012564307297,-6.93889390390723E-17,
2.24846101784915));
#1915=CARTESIAN_POINT('Ctrl Pts',(0.378165691634472,-1.01541231055671E-16,
2.23501105807035));
#1916=CARTESIAN_POINT('Ctrl Pts',(0.456465531852646,-1.23457091867635E-16,
2.217407387951));
#1917=CARTESIAN_POINT('Ctrl Pts',(0.533571411942271,-8.32667268468867E-17,
2.19558154835953));
#1918=CARTESIAN_POINT('Ctrl Pts',(0.610000528466133,-4.34291153996546E-17,
2.17394727565));
#1919=CARTESIAN_POINT('Ctrl Pts',(0.685257351028873,-2.2665214152927E-17,
2.14816459136064));
#1920=CARTESIAN_POINT('Ctrl Pts',(0.75899012616317,-2.77555756156289E-17,
2.11812039043743));
#1921=CARTESIAN_POINT('',(0.,-0.234583302491977,2.48310511776651));
#1922=CARTESIAN_POINT('Origin',(0.,0.,0.));
#1923=CARTESIAN_POINT('',(1.89700168788634,-1.3,-1.20940603359566));
#1924=CARTESIAN_POINT('Ctrl Pts',(2.25362310570227,-0.981666604983953,-0.000344403816980158));
#1925=CARTESIAN_POINT('Ctrl Pts',(2.25206959419709,-0.999722160539509,0.72568890977171));
#1926=CARTESIAN_POINT('Ctrl Pts',(1.47687089460111,-1.03629623461358,2.19921745658181));
#1927=CARTESIAN_POINT('Ctrl Pts',(-1.03291266106499,-1.09138882720618,2.45036353914004));
#1928=CARTESIAN_POINT('Ctrl Pts',(-2.61877249933575,-1.14694438276173,0.461758200856316));
#1929=CARTESIAN_POINT('Ctrl Pts',(-1.80869313117828,-1.20249993831729,-1.94930678849175));
#1930=CARTESIAN_POINT('Ctrl Pts',(0.454870900740222,-1.25351847739671,-2.52568900044716));
#1931=CARTESIAN_POINT('Ctrl Pts',(1.58864696379732,-1.28601849795761,-1.68256903759204));
#1932=CARTESIAN_POINT('Ctrl Pts',(1.89700168788634,-1.3,-1.20940603359566));
#1933=CARTESIAN_POINT('Ctrl Pts',(1.89700168788634,-1.3,-1.20940603359566));
#1934=CARTESIAN_POINT('Ctrl Pts',(1.99706321628607,-1.30453701647613,-1.0558639936546));
#1935=CARTESIAN_POINT('Ctrl Pts',(2.18591047069419,-1.31509255147078,-0.671583277939303));
#1936=CARTESIAN_POINT('Ctrl Pts',(2.24987578591879,-1.32564808646544,-0.245347044103659));
#1937=CARTESIAN_POINT('Ctrl Pts',(2.24806039040296,-1.33166660498395,-0.00178848464680581));
#1938=CARTESIAN_POINT('Origin',(2.77555756156289E-16,0.,0.));
#1939=CARTESIAN_POINT('',(2.725,0.,-3.33716252767654E-16));
#1940=CARTESIAN_POINT('Origin',(0.,0.,0.));
#1941=CARTESIAN_POINT('Ctrl Pts',(0.,-0.369166604983954,2.25));
#1942=CARTESIAN_POINT('Ctrl Pts',(-0.747998250854713,-0.387685123502472,
2.25));
#1943=CARTESIAN_POINT('Ctrl Pts',(-2.2310739060007,-0.424722160539509,1.44542685644205));
#1944=CARTESIAN_POINT('Ctrl Pts',(-2.42518386327635,-0.480277716095064,
-1.09498577216187));
#1945=CARTESIAN_POINT('Ctrl Pts',(-0.395638434709696,-0.53583327165062,
-2.62879939776371));
#1946=CARTESIAN_POINT('Ctrl Pts',(1.99343512361918,-0.591388827206175,-1.75988442086285));
#1947=CARTESIAN_POINT('Ctrl Pts',(2.55997014981784,-0.646944382761731,0.720393619884146));
#1948=CARTESIAN_POINT('Ctrl Pts',(0.783705286806263,-0.702499938317287,
2.54093476065446));
#1949=CARTESIAN_POINT('Ctrl Pts',(-1.70922973329743,-0.758055493872843,
2.03709248854502));
#1950=CARTESIAN_POINT('Ctrl Pts',(-2.63855978297111,-0.813611049428398,
-0.330677316762037));
#1951=CARTESIAN_POINT('Ctrl Pts',(-1.15375637197408,-0.869166604983953,
-2.39581552952291));
#1952=CARTESIAN_POINT('Ctrl Pts',(1.38657732562663,-0.924722160539509,-2.26905275428203));
#1953=CARTESIAN_POINT('Ctrl Pts',(2.65834742144737,-0.980277716095064,-0.0662909928485004));
#1954=CARTESIAN_POINT('Ctrl Pts',(1.49796151271595,-1.03583327165062,2.19710698529981));
#1955=CARTESIAN_POINT('Ctrl Pts',(-1.03291266106499,-1.09138882720618,2.45036353914004));
#1956=CARTESIAN_POINT('Ctrl Pts',(-2.61877249933575,-1.14694438276173,0.461758200856316));
#1957=CARTESIAN_POINT('Ctrl Pts',(-1.80869313117828,-1.20249993831729,-1.94930678849175));
#1958=CARTESIAN_POINT('Ctrl Pts',(0.656166890255088,-1.25805549387284,-2.57694596780407));
#1959=CARTESIAN_POINT('Ctrl Pts',(2.52070534586368,-1.3136110494284,-0.846901199072834));
#1960=CARTESIAN_POINT('Ctrl Pts',(2.07901248672084,-1.36916660498395,1.65794840011165));
#1961=CARTESIAN_POINT('Ctrl Pts',(-0.264748241169615,-1.42472216053951,
2.645988205743));
#1962=CARTESIAN_POINT('Ctrl Pts',(-2.36635772337772,-1.48027771609506,1.21308005221631));
#1963=CARTESIAN_POINT('Ctrl Pts',(-2.30283738882844,-1.53583327165062,-1.32946733509479));
#1964=CARTESIAN_POINT('Ctrl Pts',(-0.132684899144989,-1.59138882720617,
-2.65608901452249));
#1965=CARTESIAN_POINT('Ctrl Pts',(2.1593414896022,-1.64694438276173,-1.55184441815438));
#1966=CARTESIAN_POINT('Ctrl Pts',(2.47485207440599,-1.70249993831729,0.970681850304591));
#1967=CARTESIAN_POINT('Ctrl Pts',(0.527878014450529,-1.75805549387284,2.6080366971714));
#1968=CARTESIAN_POINT('Ctrl Pts',(-1.90564763665142,-1.8136110494284,1.85349849103959));
#1969=CARTESIAN_POINT('Ctrl Pts',(-2.36003307178698,-1.85064808646543,0.228572271619728));
#1970=CARTESIAN_POINT('Ctrl Pts',(-2.1935878024091,-1.86916660498395,-0.500672101401713));
#1971=CARTESIAN_POINT('Ctrl Pts',(0.,-0.331638837486628,2.315));
#1972=CARTESIAN_POINT('Ctrl Pts',(-0.769607089212738,-0.350157356005147,
2.315));
#1973=CARTESIAN_POINT('Ctrl Pts',(-2.29552715217406,-0.387194393042183,
1.48718363229482));
#1974=CARTESIAN_POINT('Ctrl Pts',(-2.49524473043767,-0.442749948597739,
-1.12661869446877));
#1975=CARTESIAN_POINT('Ctrl Pts',(-0.407067989490199,-0.498305504153294,
-2.70474249147688));
#1976=CARTESIAN_POINT('Ctrl Pts',(2.05102324941262,-0.55386105970885,-1.81072552635444));
#1977=CARTESIAN_POINT('Ctrl Pts',(2.6339248430348,-0.609416615264406,0.741204991125242));
#1978=CARTESIAN_POINT('Ctrl Pts',(0.806345661758445,-0.664972170819962,
2.61433954262893));
#1979=CARTESIAN_POINT('Ctrl Pts',(-1.75860748114824,-0.720527726375517,
2.09594182710298));
#1980=CARTESIAN_POINT('Ctrl Pts',(-2.71478484336805,-0.776083281931072,
-0.340230217024047));
#1981=CARTESIAN_POINT('Ctrl Pts',(-1.18708711160889,-0.831638837486627,
-2.46502797815358));
#1982=CARTESIAN_POINT('Ctrl Pts',(1.42663400392251,-0.887194393042183,-2.3346031671835));
#1983=CARTESIAN_POINT('Ctrl Pts',(2.73514412473362,-0.942749948597739,-0.0682060659752389));
#1984=CARTESIAN_POINT('Ctrl Pts',(1.54123595641663,-0.998305504153294,2.26057896487514));
#1985=CARTESIAN_POINT('Ctrl Pts',(-1.06275236016243,-1.05386105970885,2.52115181915964));
#1986=CARTESIAN_POINT('Ctrl Pts',(-2.69442592709434,-1.1094166152644,0.475097882214388));
#1987=CARTESIAN_POINT('Ctrl Pts',(-1.86094426607898,-1.16497217081996,-2.00562009571484));
#1988=CARTESIAN_POINT('Ctrl Pts',(0.675122822640235,-1.22052772637551,-2.65139107354063));
#1989=CARTESIAN_POINT('Ctrl Pts',(2.59352572252197,-1.27608328193107,-0.871367233712714));
#1990=CARTESIAN_POINT('Ctrl Pts',(2.13907284744832,-1.33163883748663,1.70584468722599));
#1991=CARTESIAN_POINT('Ctrl Pts',(-0.272396523692291,-1.38719439304218,
2.72242786502003));
#1992=CARTESIAN_POINT('Ctrl Pts',(-2.43471916871974,-1.44274994859774,1.24812458705812));
#1993=CARTESIAN_POINT('Ctrl Pts',(-2.36936380228348,-1.49830550415329,-1.36787416921975));
#1994=CARTESIAN_POINT('Ctrl Pts',(-0.136518018453625,-1.55386105970885,
-2.73282047494203));
#1995=CARTESIAN_POINT('Ctrl Pts',(2.22172246596849,-1.60941661526441,-1.59667547912329));
#1996=CARTESIAN_POINT('Ctrl Pts',(2.54634780099994,-1.66497217081996,0.998723770424502));
#1997=CARTESIAN_POINT('Ctrl Pts',(0.543127823756877,-1.72052772637552,2.68337997953413));
#1998=CARTESIAN_POINT('Ctrl Pts',(-1.96069967948802,-1.77608328193107,1.90704400300295));
#1999=CARTESIAN_POINT('Ctrl Pts',(-2.42821180497194,-1.81312031896811,0.23517547057763));
#2000=CARTESIAN_POINT('Ctrl Pts',(-2.25695811670092,-1.83163883748663,-0.515135962108874));
#2001=CARTESIAN_POINT('Ctrl Pts',(0.,-0.294111069989302,2.38));
#2002=CARTESIAN_POINT('Ctrl Pts',(-0.791215927570763,-0.312629588507821,
2.38));
#2003=CARTESIAN_POINT('Ctrl Pts',(-2.35998039834741,-0.349666625544858,
1.52894040814759));
#2004=CARTESIAN_POINT('Ctrl Pts',(-2.56530559759899,-0.405222181100414,
-1.15825161677566));
#2005=CARTESIAN_POINT('Ctrl Pts',(-0.418497544270702,-0.460777736655968,
-2.78068558519006));
#2006=CARTESIAN_POINT('Ctrl Pts',(2.10861137520607,-0.516333292211524,-1.86156663184603));
#2007=CARTESIAN_POINT('Ctrl Pts',(2.70787953625176,-0.57188884776708,0.762016362366338));
#2008=CARTESIAN_POINT('Ctrl Pts',(0.828986036710626,-0.627444403322635,
2.68774432460339));
#2009=CARTESIAN_POINT('Ctrl Pts',(-1.80798522899906,-0.682999958878191,
2.15479116566095));
#2010=CARTESIAN_POINT('Ctrl Pts',(-2.79100990376499,-0.738555514433747,
-0.349783117286063));
#2011=CARTESIAN_POINT('Ctrl Pts',(-1.22041785124369,-0.794111069989301,
-2.53424042678424));
#2012=CARTESIAN_POINT('Ctrl Pts',(1.46669068221839,-0.849666625544858,-2.40015358008498));
#2013=CARTESIAN_POINT('Ctrl Pts',(2.81194082801987,-0.905222181100413,-0.0701211391019721));
#2014=CARTESIAN_POINT('Ctrl Pts',(1.58451040011732,-0.960777736655969,2.32405094445047));
#2015=CARTESIAN_POINT('Ctrl Pts',(-1.09259205925986,-1.01633329221153,2.59194009917924));
#2016=CARTESIAN_POINT('Ctrl Pts',(-2.77007935485293,-1.07188884776708,0.488437563572459));
#2017=CARTESIAN_POINT('Ctrl Pts',(-1.91319540097969,-1.12744440332264,-2.06193340293794));
#2018=CARTESIAN_POINT('Ctrl Pts',(0.694078755025381,-1.18299995887819,-2.7258361792772));
#2019=CARTESIAN_POINT('Ctrl Pts',(2.66634609918025,-1.23855551443375,-0.895833268352595));
#2020=CARTESIAN_POINT('Ctrl Pts',(2.19913320817582,-1.2941110699893,1.75374097434032));
#2021=CARTESIAN_POINT('Ctrl Pts',(-0.280044806214969,-1.34966662554486,
2.79886752429705));
#2022=CARTESIAN_POINT('Ctrl Pts',(-2.50308061406177,-1.40522218110041,1.28316912189992));
#2023=CARTESIAN_POINT('Ctrl Pts',(-2.43589021573852,-1.46077773665597,-1.40628100334471));
#2024=CARTESIAN_POINT('Ctrl Pts',(-0.140351137762259,-1.51633329221152,
-2.80955193536156));
#2025=CARTESIAN_POINT('Ctrl Pts',(2.28410344233477,-1.57188884776708,-1.64150654009219));
#2026=CARTESIAN_POINT('Ctrl Pts',(2.61784352759388,-1.62744440332264,1.02676569054441));
#2027=CARTESIAN_POINT('Ctrl Pts',(0.558377633063227,-1.68299995887819,2.75872326189686));
#2028=CARTESIAN_POINT('Ctrl Pts',(-2.01575172232462,-1.73855551443375,1.96058951496632));
#2029=CARTESIAN_POINT('Ctrl Pts',(-2.4963905381569,-1.77559255147078,0.241778669535535));
#2030=CARTESIAN_POINT('Ctrl Pts',(-2.32032843099274,-1.7941110699893,-0.529599822816034));
#2031=CARTESIAN_POINT('Ctrl Pts',(0.,-0.256583302491977,2.445));
#2032=CARTESIAN_POINT('Ctrl Pts',(-0.812824765928788,-0.275101821010495,
2.445));
#2033=CARTESIAN_POINT('Ctrl Pts',(-2.42443364452077,-0.312138858047532,
1.57069718400036));
#2034=CARTESIAN_POINT('Ctrl Pts',(-2.6353664647603,-0.367694413603088,-1.18988453908256));
#2035=CARTESIAN_POINT('Ctrl Pts',(-0.429927099051205,-0.423249969158643,
-2.85662867890323));
#2036=CARTESIAN_POINT('Ctrl Pts',(2.16619950099951,-0.478805524714198,-1.91240773733763));
#2037=CARTESIAN_POINT('Ctrl Pts',(2.78183422946872,-0.534361080269754,0.782827733607438));
#2038=CARTESIAN_POINT('Ctrl Pts',(0.851626411662806,-0.58991663582531,2.76114910657785));
#2039=CARTESIAN_POINT('Ctrl Pts',(-1.85736297684987,-0.645472191380865,
2.21364050421892));
#2040=CARTESIAN_POINT('Ctrl Pts',(-2.86723496416194,-0.701027746936421,
-0.359336017548079));
#2041=CARTESIAN_POINT('Ctrl Pts',(-1.2537485908785,-0.756583302491976,-2.6034528754149));
#2042=CARTESIAN_POINT('Ctrl Pts',(1.50674736051427,-0.812138858047532,-2.46570399298647));
#2043=CARTESIAN_POINT('Ctrl Pts',(2.88873753130614,-0.867694413603088,-0.0720362122287063));
#2044=CARTESIAN_POINT('Ctrl Pts',(1.627784843818,-0.923249969158643,2.3875229240258));
#2045=CARTESIAN_POINT('Ctrl Pts',(-1.12243175835729,-0.9788055247142,2.66272837919885));
#2046=CARTESIAN_POINT('Ctrl Pts',(-2.84573278261151,-1.03436108026975,0.50177724493053));
#2047=CARTESIAN_POINT('Ctrl Pts',(-1.96544653588039,-1.08991663582531,-2.11824671016103));
#2048=CARTESIAN_POINT('Ctrl Pts',(0.713034687410528,-1.14547219138086,-2.80028128501376));
#2049=CARTESIAN_POINT('Ctrl Pts',(2.73916647583853,-1.20102774693642,-0.920299302992479));
#2050=CARTESIAN_POINT('Ctrl Pts',(2.25919356890331,-1.25658330249198,1.80163726145466));
#2051=CARTESIAN_POINT('Ctrl Pts',(-0.287693088737648,-1.31213885804753,
2.87530718357407));
#2052=CARTESIAN_POINT('Ctrl Pts',(-2.57144205940379,-1.36769441360309,1.31821365674173));
#2053=CARTESIAN_POINT('Ctrl Pts',(-2.50241662919357,-1.42324996915864,-1.44468783746967));
#2054=CARTESIAN_POINT('Ctrl Pts',(-0.144184257070888,-1.4788055247142,-2.8862833957811));
#2055=CARTESIAN_POINT('Ctrl Pts',(2.34648441870106,-1.53436108026975,-1.6863376010611));
#2056=CARTESIAN_POINT('Ctrl Pts',(2.68933925418784,-1.58991663582531,1.05480761066432));
#2057=CARTESIAN_POINT('Ctrl Pts',(0.573627442369574,-1.64547219138087,2.83406654425959));
#2058=CARTESIAN_POINT('Ctrl Pts',(-2.07080376516121,-1.70102774693642,2.01413502692968));
#2059=CARTESIAN_POINT('Ctrl Pts',(-2.56456927134186,-1.73806478397346,0.248381868493437));
#2060=CARTESIAN_POINT('Ctrl Pts',(-2.38369874528456,-1.75658330249198,-0.544063683523195));
#2061=CARTESIAN_POINT('Origin',(0.,-2.3,0.));
#2062=CARTESIAN_POINT('Origin',(0.,0.,0.));
#2063=CARTESIAN_POINT('',(2.725,0.5,-3.33716252767654E-16));
#2064=CARTESIAN_POINT('Origin',(0.,0.5,0.));
#2065=CARTESIAN_POINT('',(2.725,0.,-3.33716252767654E-16));
#2066=CARTESIAN_POINT('Origin',(2.77555756156289E-16,0.5,0.));
#2067=UNCERTAINTY_MEASURE_WITH_UNIT(LENGTH_MEASURE(0.01),#2071,
'DISTANCE_ACCURACY_VALUE',
'Maximum model space distance between geometric entities at asserted c
onnectivities');
#2068=UNCERTAINTY_MEASURE_WITH_UNIT(LENGTH_MEASURE(0.01),#2071,
'DISTANCE_ACCURACY_VALUE',
'Maximum model space distance between geometric entities at asserted c
onnectivities');
#2069=(
GEOMETRIC_REPRESENTATION_CONTEXT(3)
GLOBAL_UNCERTAINTY_ASSIGNED_CONTEXT((#2067))
GLOBAL_UNIT_ASSIGNED_CONTEXT((#2071,#2073,#2074))
REPRESENTATION_CONTEXT('','3D')
);
#2070=(
GEOMETRIC_REPRESENTATION_CONTEXT(3)
GLOBAL_UNCERTAINTY_ASSIGNED_CONTEXT((#2068))
GLOBAL_UNIT_ASSIGNED_CONTEXT((#2071,#2073,#2074))
REPRESENTATION_CONTEXT('','3D')
);
#2071=(
LENGTH_UNIT()
NAMED_UNIT(*)
SI_UNIT(.MILLI.,.METRE.)
);
#2072=(
LENGTH_UNIT()
NAMED_UNIT(*)
SI_UNIT(.CENTI.,.METRE.)
);
#2073=(
NAMED_UNIT(*)
PLANE_ANGLE_UNIT()
SI_UNIT($,.RADIAN.)
);
#2074=(
NAMED_UNIT(*)
SI_UNIT($,.STERADIAN.)
SOLID_ANGLE_UNIT()
);
#2075=SHAPE_DEFINITION_REPRESENTATION(#2076,#2077);
#2076=PRODUCT_DEFINITION_SHAPE('',$,#2079);
#2077=SHAPE_REPRESENTATION('',(#746),#2069);
#2078=PRODUCT_DEFINITION_CONTEXT('part definition',#2083,'design');
#2079=PRODUCT_DEFINITION('Threaded Lens holder for lepton 2 mm lens',
'Threaded Lens holder for lepton 2 mm lens',#2080,#2078);
#2080=PRODUCT_DEFINITION_FORMATION('',$,#2085);
#2081=PRODUCT_RELATED_PRODUCT_CATEGORY(
'Threaded Lens holder for lepton 2 mm lens',
'Threaded Lens holder for lepton 2 mm lens',(#2085));
#2082=APPLICATION_PROTOCOL_DEFINITION('international standard',
'automotive_design',2009,#2083);
#2083=APPLICATION_CONTEXT(
'Core Data for Automotive Mechanical Design Process');
#2084=PRODUCT_CONTEXT('part definition',#2083,'mechanical');
#2085=PRODUCT('Threaded Lens holder for lepton 2 mm lens',
'Threaded Lens holder for lepton 2 mm lens',$,(#2084));
#2086=PRESENTATION_STYLE_ASSIGNMENT((#2087));
#2087=SURFACE_STYLE_USAGE(.BOTH.,#2090);
#2088=SURFACE_STYLE_RENDERING_WITH_PROPERTIES($,#2094,(#2089));
#2089=SURFACE_STYLE_TRANSPARENT(0.);
#2090=SURFACE_SIDE_STYLE('',(#2091,#2088));
#2091=SURFACE_STYLE_FILL_AREA(#2092);
#2092=FILL_AREA_STYLE('',(#2093));
#2093=FILL_AREA_STYLE_COLOUR('',#2094);
#2094=COLOUR_RGB('',0.749019607843137,0.749019607843137,0.749019607843137);
ENDSEC;
END-ISO-10303-21;
