# Supplementary material for: Thermal imaging using sulfur polymer optics
Source: Nat Commun. 2026 Feb 18;17:1561. doi: 10.1038/s41467-026-68889-0 (PMC12916755; doi:10.1038/s41467-026-68889-0)
Supplement: Supplementary file 5 — Source Data [file 41467_2026_68889_MOESM5_ESM.zip › Figure 3 Source Data/STEP files compression mold/Top disk.stp]

ISO-10303-21;
HEADER;
/* Generated by software containing ST-Developer
 * from STEP Tools, Inc. (www.steptools.com) 
 */

FILE_DESCRIPTION(
/* description */ (''),
/* implementation_level */ '2;1');

FILE_NAME(
/* name */ 'Top disk.stp',
/* time_stamp */ '2025-06-10T15:03:13+09:30',
/* author */ ('tonk0075'),
/* organization */ (''),
/* preprocessor_version */ 'ST-DEVELOPER v20',
/* originating_system */ 'Autodesk Inventor 2024',
/* authorisation */ '');

FILE_SCHEMA (('AUTOMOTIVE_DESIGN { 1 0 10303 214 3 1 1 }'));
ENDSEC;

DATA;
#10=MECHANICAL_DESIGN_GEOMETRIC_PRESENTATION_REPRESENTATION('',(#13),#558);
#11=SHAPE_REPRESENTATION_RELATIONSHIP('SRR','None',#565,#12);
#12=ADVANCED_BREP_SHAPE_REPRESENTATION('',(#14),#557);
#13=STYLED_ITEM('',(#574),#14);
#14=MANIFOLD_SOLID_BREP('Top disk',#267);
#15=TOROIDAL_SURFACE('',#319,28.4,0.5);
#16=TOROIDAL_SURFACE('',#320,28.4,0.5);
#17=TOROIDAL_SURFACE('',#321,28.4,0.5);
#18=FACE_BOUND('',#45,.T.);
#19=FACE_BOUND('',#52,.T.);
#20=FACE_BOUND('',#53,.T.);
#21=FACE_BOUND('',#54,.T.);
#22=PLANE('',#314);
#23=PLANE('',#324);
#24=PLANE('',#325);
#25=FACE_OUTER_BOUND('',#38,.T.);
#26=FACE_OUTER_BOUND('',#39,.T.);
#27=FACE_OUTER_BOUND('',#40,.T.);
#28=FACE_OUTER_BOUND('',#41,.T.);
#29=FACE_OUTER_BOUND('',#42,.T.);
#30=FACE_OUTER_BOUND('',#43,.T.);
#31=FACE_OUTER_BOUND('',#44,.T.);
#32=FACE_OUTER_BOUND('',#46,.T.);
#33=FACE_OUTER_BOUND('',#47,.T.);
#34=FACE_OUTER_BOUND('',#48,.T.);
#35=FACE_OUTER_BOUND('',#49,.T.);
#36=FACE_OUTER_BOUND('',#50,.T.);
#37=FACE_OUTER_BOUND('',#51,.T.);
#38=EDGE_LOOP('',(#169,#170,#171,#172,#173,#174,#175,#176,#177,#178));
#39=EDGE_LOOP('',(#179,#180,#181,#182,#183,#184,#185,#186,#187,#188));
#40=EDGE_LOOP('',(#189,#190,#191,#192,#193,#194,#195,#196,#197,#198));
#41=EDGE_LOOP('',(#199,#200,#201,#202));
#42=EDGE_LOOP('',(#203,#204,#205,#206));
#43=EDGE_LOOP('',(#207,#208,#209,#210));
#44=EDGE_LOOP('',(#211));
#45=EDGE_LOOP('',(#212,#213,#214,#215,#216,#217,#218));
#46=EDGE_LOOP('',(#219,#220,#221,#222));
#47=EDGE_LOOP('',(#223,#224,#225,#226));
#48=EDGE_LOOP('',(#227,#228,#229,#230));
#49=EDGE_LOOP('',(#231,#232,#233,#234));
#50=EDGE_LOOP('',(#235,#236,#237,#238,#239,#240,#241,#242));
#51=EDGE_LOOP('',(#243));
#52=EDGE_LOOP('',(#244));
#53=EDGE_LOOP('',(#245));
#54=EDGE_LOOP('',(#246));
#55=LINE('',#442,#65);
#56=LINE('',#446,#66);
#57=LINE('',#450,#67);
#58=LINE('',#469,#68);
#59=LINE('',#487,#69);
#60=LINE('',#490,#70);
#61=LINE('',#522,#71);
#62=LINE('',#526,#72);
#63=LINE('',#530,#73);
#64=LINE('',#552,#74);
#65=VECTOR('',#332,10.);
#66=VECTOR('',#335,1.05);
#67=VECTOR('',#340,10.);
#68=VECTOR('',#345,1.05);
#69=VECTOR('',#350,10.);
#70=VECTOR('',#353,10.);
#71=VECTOR('',#358,10.);
#72=VECTOR('',#361,1.05);
#73=VECTOR('',#366,10.);
#74=VECTOR('',#405,29.9);
#75=CIRCLE('',#291,1.05);
#76=CIRCLE('',#292,1.05);
#77=CIRCLE('',#293,1.05);
#78=CIRCLE('',#294,1.05);
#79=CIRCLE('',#296,1.05);
#80=CIRCLE('',#297,1.05);
#81=CIRCLE('',#298,1.05);
#82=CIRCLE('',#299,1.05);
#83=CIRCLE('',#301,1.05);
#84=CIRCLE('',#302,1.05);
#85=CIRCLE('',#303,1.05);
#86=CIRCLE('',#304,1.05);
#87=CIRCLE('',#306,27.9);
#88=CIRCLE('',#307,27.9);
#89=CIRCLE('',#309,27.9);
#90=CIRCLE('',#310,27.9);
#91=CIRCLE('',#312,27.9);
#92=CIRCLE('',#313,27.9);
#93=CIRCLE('',#315,29.9);
#94=CIRCLE('',#316,28.4);
#95=CIRCLE('',#317,28.4);
#96=CIRCLE('',#318,28.4);
#97=CIRCLE('',#323,29.9);
#98=B_SPLINE_CURVE_WITH_KNOTS('',3,(#414,#415,#416,#417,#418,#419,#420,
#421,#422,#423,#424,#425),.UNSPECIFIED.,.F.,.F.,(4,2,2,2,2,4),(-0.0845923198584402,
-0.0773741189906736,-0.0571811636246435,-0.0382783959966566,-0.0191922383713223,
0.),.UNSPECIFIED.);
#99=B_SPLINE_CURVE_WITH_KNOTS('',3,(#429,#430,#431,#432,#433,#434,#435,
#436,#437,#438,#439,#440),.UNSPECIFIED.,.F.,.F.,(4,2,2,2,2,4),(-0.33829417983957,
-0.325113829020684,-0.311896683349037,-0.29259860434375,-0.271798799954488,
-0.250108433690766),.UNSPECIFIED.);
#100=B_SPLINE_CURVE_WITH_KNOTS('',3,(#454,#455,#456,#457,#458,#459,#460,
#461,#462,#463,#464,#465),.UNSPECIFIED.,.F.,.F.,(4,2,2,2,2,4),(-0.0845716444364317,
-0.076928797189394,-0.057022679089093,-0.0382385214535878,-0.0191883125607682,
0.),.UNSPECIFIED.);
#101=B_SPLINE_CURVE_WITH_KNOTS('',3,(#474,#475,#476,#477,#478,#479,#480,
#481,#482,#483,#484,#485),.UNSPECIFIED.,.F.,.F.,(4,2,2,2,2,4),(-0.34005589046557,
-0.322422378098207,-0.304703576240695,-0.284998862187594,-0.263161798900938,
-0.251130923345695),.UNSPECIFIED.);
#102=B_SPLINE_CURVE_WITH_KNOTS('',3,(#494,#495,#496,#497,#498,#499,#500,
#501,#502,#503,#504,#505),.UNSPECIFIED.,.F.,.F.,(4,2,2,2,2,4),(-0.0845923198584662,
-0.0773741189907001,-0.0571811636246668,-0.0382783959966732,-0.0191922383713286,
0.),.UNSPECIFIED.);
#103=B_SPLINE_CURVE_WITH_KNOTS('',3,(#509,#510,#511,#512,#513,#514,#515,
#516,#517,#518,#519,#520),.UNSPECIFIED.,.F.,.F.,(4,2,2,2,2,4),(-0.338294179837617,
-0.325113829018927,-0.311896683347478,-0.292598604342473,-0.271798799953517,
-0.250108433689982),.UNSPECIFIED.);
#104=VERTEX_POINT('',#412);
#105=VERTEX_POINT('',#413);
#106=VERTEX_POINT('',#426);
#107=VERTEX_POINT('',#428);
#108=VERTEX_POINT('',#441);
#109=VERTEX_POINT('',#443);
#110=VERTEX_POINT('',#445);
#111=VERTEX_POINT('',#448);
#112=VERTEX_POINT('',#452);
#113=VERTEX_POINT('',#453);
#114=VERTEX_POINT('',#466);
#115=VERTEX_POINT('',#468);
#116=VERTEX_POINT('',#471);
#117=VERTEX_POINT('',#473);
#118=VERTEX_POINT('',#486);
#119=VERTEX_POINT('',#488);
#120=VERTEX_POINT('',#492);
#121=VERTEX_POINT('',#493);
#122=VERTEX_POINT('',#506);
#123=VERTEX_POINT('',#508);
#124=VERTEX_POINT('',#521);
#125=VERTEX_POINT('',#523);
#126=VERTEX_POINT('',#525);
#127=VERTEX_POINT('',#528);
#128=VERTEX_POINT('',#541);
#129=VERTEX_POINT('',#550);
#130=EDGE_CURVE('',#104,#105,#98,.T.);
#131=EDGE_CURVE('',#106,#104,#75,.T.);
#132=EDGE_CURVE('',#107,#106,#99,.T.);
#133=EDGE_CURVE('',#108,#107,#55,.T.);
#134=EDGE_CURVE('',#109,#108,#76,.T.);
#135=EDGE_CURVE('',#109,#110,#56,.T.);
#136=EDGE_CURVE('',#110,#110,#77,.T.);
#137=EDGE_CURVE('',#111,#109,#78,.T.);
#138=EDGE_CURVE('',#105,#111,#57,.T.);
#139=EDGE_CURVE('',#112,#113,#100,.T.);
#140=EDGE_CURVE('',#114,#112,#79,.T.);
#141=EDGE_CURVE('',#114,#115,#58,.T.);
#142=EDGE_CURVE('',#115,#115,#80,.T.);
#143=EDGE_CURVE('',#116,#114,#81,.T.);
#144=EDGE_CURVE('',#117,#116,#101,.T.);
#145=EDGE_CURVE('',#118,#117,#59,.T.);
#146=EDGE_CURVE('',#119,#118,#82,.T.);
#147=EDGE_CURVE('',#113,#119,#60,.T.);
#148=EDGE_CURVE('',#120,#121,#102,.T.);
#149=EDGE_CURVE('',#122,#120,#83,.T.);
#150=EDGE_CURVE('',#123,#122,#103,.T.);
#151=EDGE_CURVE('',#124,#123,#61,.T.);
#152=EDGE_CURVE('',#125,#124,#84,.T.);
#153=EDGE_CURVE('',#125,#126,#62,.T.);
#154=EDGE_CURVE('',#126,#126,#85,.T.);
#155=EDGE_CURVE('',#127,#125,#86,.T.);
#156=EDGE_CURVE('',#121,#127,#63,.T.);
#157=EDGE_CURVE('',#124,#119,#87,.T.);
#158=EDGE_CURVE('',#113,#123,#88,.T.);
#159=EDGE_CURVE('',#118,#111,#89,.T.);
#160=EDGE_CURVE('',#105,#117,#90,.T.);
#161=EDGE_CURVE('',#121,#107,#91,.T.);
#162=EDGE_CURVE('',#108,#127,#92,.T.);
#163=EDGE_CURVE('',#128,#128,#93,.T.);
#164=EDGE_CURVE('',#116,#104,#94,.T.);
#165=EDGE_CURVE('',#122,#112,#95,.T.);
#166=EDGE_CURVE('',#106,#120,#96,.T.);
#167=EDGE_CURVE('',#129,#129,#97,.T.);
#168=EDGE_CURVE('',#129,#128,#64,.T.);
#169=ORIENTED_EDGE('',*,*,#130,.F.);
#170=ORIENTED_EDGE('',*,*,#131,.F.);
#171=ORIENTED_EDGE('',*,*,#132,.F.);
#172=ORIENTED_EDGE('',*,*,#133,.F.);
#173=ORIENTED_EDGE('',*,*,#134,.F.);
#174=ORIENTED_EDGE('',*,*,#135,.T.);
#175=ORIENTED_EDGE('',*,*,#136,.F.);
#176=ORIENTED_EDGE('',*,*,#135,.F.);
#177=ORIENTED_EDGE('',*,*,#137,.F.);
#178=ORIENTED_EDGE('',*,*,#138,.F.);
#179=ORIENTED_EDGE('',*,*,#139,.F.);
#180=ORIENTED_EDGE('',*,*,#140,.F.);
#181=ORIENTED_EDGE('',*,*,#141,.T.);
#182=ORIENTED_EDGE('',*,*,#142,.F.);
#183=ORIENTED_EDGE('',*,*,#141,.F.);
#184=ORIENTED_EDGE('',*,*,#143,.F.);
#185=ORIENTED_EDGE('',*,*,#144,.F.);
#186=ORIENTED_EDGE('',*,*,#145,.F.);
#187=ORIENTED_EDGE('',*,*,#146,.F.);
#188=ORIENTED_EDGE('',*,*,#147,.F.);
#189=ORIENTED_EDGE('',*,*,#148,.F.);
#190=ORIENTED_EDGE('',*,*,#149,.F.);
#191=ORIENTED_EDGE('',*,*,#150,.F.);
#192=ORIENTED_EDGE('',*,*,#151,.F.);
#193=ORIENTED_EDGE('',*,*,#152,.F.);
#194=ORIENTED_EDGE('',*,*,#153,.T.);
#195=ORIENTED_EDGE('',*,*,#154,.F.);
#196=ORIENTED_EDGE('',*,*,#153,.F.);
#197=ORIENTED_EDGE('',*,*,#155,.F.);
#198=ORIENTED_EDGE('',*,*,#156,.F.);
#199=ORIENTED_EDGE('',*,*,#147,.T.);
#200=ORIENTED_EDGE('',*,*,#157,.F.);
#201=ORIENTED_EDGE('',*,*,#151,.T.);
#202=ORIENTED_EDGE('',*,*,#158,.F.);
#203=ORIENTED_EDGE('',*,*,#138,.T.);
#204=ORIENTED_EDGE('',*,*,#159,.F.);
#205=ORIENTED_EDGE('',*,*,#145,.T.);
#206=ORIENTED_EDGE('',*,*,#160,.F.);
#207=ORIENTED_EDGE('',*,*,#133,.T.);
#208=ORIENTED_EDGE('',*,*,#161,.F.);
#209=ORIENTED_EDGE('',*,*,#156,.T.);
#210=ORIENTED_EDGE('',*,*,#162,.F.);
#211=ORIENTED_EDGE('',*,*,#163,.F.);
#212=ORIENTED_EDGE('',*,*,#131,.T.);
#213=ORIENTED_EDGE('',*,*,#164,.F.);
#214=ORIENTED_EDGE('',*,*,#143,.T.);
#215=ORIENTED_EDGE('',*,*,#140,.T.);
#216=ORIENTED_EDGE('',*,*,#165,.F.);
#217=ORIENTED_EDGE('',*,*,#149,.T.);
#218=ORIENTED_EDGE('',*,*,#166,.F.);
#219=ORIENTED_EDGE('',*,*,#139,.T.);
#220=ORIENTED_EDGE('',*,*,#158,.T.);
#221=ORIENTED_EDGE('',*,*,#150,.T.);
#222=ORIENTED_EDGE('',*,*,#165,.T.);
#223=ORIENTED_EDGE('',*,*,#130,.T.);
#224=ORIENTED_EDGE('',*,*,#160,.T.);
#225=ORIENTED_EDGE('',*,*,#144,.T.);
#226=ORIENTED_EDGE('',*,*,#164,.T.);
#227=ORIENTED_EDGE('',*,*,#132,.T.);
#228=ORIENTED_EDGE('',*,*,#166,.T.);
#229=ORIENTED_EDGE('',*,*,#148,.T.);
#230=ORIENTED_EDGE('',*,*,#161,.T.);
#231=ORIENTED_EDGE('',*,*,#167,.T.);
#232=ORIENTED_EDGE('',*,*,#168,.T.);
#233=ORIENTED_EDGE('',*,*,#163,.T.);
#234=ORIENTED_EDGE('',*,*,#168,.F.);
#235=ORIENTED_EDGE('',*,*,#137,.T.);
#236=ORIENTED_EDGE('',*,*,#134,.T.);
#237=ORIENTED_EDGE('',*,*,#162,.T.);
#238=ORIENTED_EDGE('',*,*,#155,.T.);
#239=ORIENTED_EDGE('',*,*,#152,.T.);
#240=ORIENTED_EDGE('',*,*,#157,.T.);
#241=ORIENTED_EDGE('',*,*,#146,.T.);
#242=ORIENTED_EDGE('',*,*,#159,.T.);
#243=ORIENTED_EDGE('',*,*,#167,.F.);
#244=ORIENTED_EDGE('',*,*,#136,.T.);
#245=ORIENTED_EDGE('',*,*,#142,.T.);
#246=ORIENTED_EDGE('',*,*,#154,.T.);
#247=CYLINDRICAL_SURFACE('',#290,1.05);
#248=CYLINDRICAL_SURFACE('',#295,1.05);
#249=CYLINDRICAL_SURFACE('',#300,1.05);
#250=CYLINDRICAL_SURFACE('',#305,27.9);
#251=CYLINDRICAL_SURFACE('',#308,27.9);
#252=CYLINDRICAL_SURFACE('',#311,27.9);
#253=CYLINDRICAL_SURFACE('',#322,29.9);
#254=ADVANCED_FACE('',(#25),#247,.F.);
#255=ADVANCED_FACE('',(#26),#248,.F.);
#256=ADVANCED_FACE('',(#27),#249,.F.);
#257=ADVANCED_FACE('',(#28),#250,.T.);
#258=ADVANCED_FACE('',(#29),#251,.T.);
#259=ADVANCED_FACE('',(#30),#252,.T.);
#260=ADVANCED_FACE('',(#31,#18),#22,.F.);
#261=ADVANCED_FACE('',(#32),#15,.F.);
#262=ADVANCED_FACE('',(#33),#16,.F.);
#263=ADVANCED_FACE('',(#34),#17,.F.);
#264=ADVANCED_FACE('',(#35),#253,.T.);
#265=ADVANCED_FACE('',(#36),#23,.F.);
#266=ADVANCED_FACE('',(#37,#19,#20,#21),#24,.T.);
#267=CLOSED_SHELL('',(#254,#255,#256,#257,#258,#259,#260,#261,#262,#263,
#264,#265,#266));
#268=DERIVED_UNIT_ELEMENT(#271,1.);
#269=DERIVED_UNIT_ELEMENT(#560,-3.);
#270=DIMENSIONAL_EXPONENTS(0.,1.,0.,0.,0.,0.,0.);
#271=(
CONVERSION_BASED_UNIT('gram',#273)
MASS_UNIT()
NAMED_UNIT(#270)
);
#272=(
MASS_UNIT()
NAMED_UNIT(*)
SI_UNIT(.KILO.,.GRAM.)
);
#273=MASS_MEASURE_WITH_UNIT(MASS_MEASURE(0.001),#272);
#274=DERIVED_UNIT((#268,#269));
#275=MEASURE_REPRESENTATION_ITEM('density measure',
POSITIVE_RATIO_MEASURE(1.),#274);
#276=PROPERTY_DEFINITION_REPRESENTATION(#281,#278);
#277=PROPERTY_DEFINITION_REPRESENTATION(#282,#279);
#278=REPRESENTATION('material name',(#280),#557);
#279=REPRESENTATION('density',(#275),#557);
#280=DESCRIPTIVE_REPRESENTATION_ITEM('Generic','Generic');
#281=PROPERTY_DEFINITION('material property','material name',#567);
#282=PROPERTY_DEFINITION('material property','density of part',#567);
#283=DATE_TIME_ROLE('creation_date');
#284=APPLIED_DATE_AND_TIME_ASSIGNMENT(#285,#283,(#567));
#285=DATE_AND_TIME(#286,#287);
#286=CALENDAR_DATE(2022,18,11);
#287=LOCAL_TIME(0,0,0.,#288);
#288=COORDINATED_UNIVERSAL_TIME_OFFSET(0,0,.BEHIND.);
#289=AXIS2_PLACEMENT_3D('',#410,#326,#327);
#290=AXIS2_PLACEMENT_3D('',#411,#328,#329);
#291=AXIS2_PLACEMENT_3D('',#427,#330,#331);
#292=AXIS2_PLACEMENT_3D('',#444,#333,#334);
#293=AXIS2_PLACEMENT_3D('',#447,#336,#337);
#294=AXIS2_PLACEMENT_3D('',#449,#338,#339);
#295=AXIS2_PLACEMENT_3D('',#451,#341,#342);
#296=AXIS2_PLACEMENT_3D('',#467,#343,#344);
#297=AXIS2_PLACEMENT_3D('',#470,#346,#347);
#298=AXIS2_PLACEMENT_3D('',#472,#348,#349);
#299=AXIS2_PLACEMENT_3D('',#489,#351,#352);
#300=AXIS2_PLACEMENT_3D('',#491,#354,#355);
#301=AXIS2_PLACEMENT_3D('',#507,#356,#357);
#302=AXIS2_PLACEMENT_3D('',#524,#359,#360);
#303=AXIS2_PLACEMENT_3D('',#527,#362,#363);
#304=AXIS2_PLACEMENT_3D('',#529,#364,#365);
#305=AXIS2_PLACEMENT_3D('',#531,#367,#368);
#306=AXIS2_PLACEMENT_3D('',#532,#369,#370);
#307=AXIS2_PLACEMENT_3D('',#533,#371,#372);
#308=AXIS2_PLACEMENT_3D('',#534,#373,#374);
#309=AXIS2_PLACEMENT_3D('',#535,#375,#376);
#310=AXIS2_PLACEMENT_3D('',#536,#377,#378);
#311=AXIS2_PLACEMENT_3D('',#537,#379,#380);
#312=AXIS2_PLACEMENT_3D('',#538,#381,#382);
#313=AXIS2_PLACEMENT_3D('',#539,#383,#384);
#314=AXIS2_PLACEMENT_3D('',#540,#385,#386);
#315=AXIS2_PLACEMENT_3D('',#542,#387,#388);
#316=AXIS2_PLACEMENT_3D('',#543,#389,#390);
#317=AXIS2_PLACEMENT_3D('',#544,#391,#392);
#318=AXIS2_PLACEMENT_3D('',#545,#393,#394);
#319=AXIS2_PLACEMENT_3D('',#546,#395,#396);
#320=AXIS2_PLACEMENT_3D('',#547,#397,#398);
#321=AXIS2_PLACEMENT_3D('',#548,#399,#400);
#322=AXIS2_PLACEMENT_3D('',#549,#401,#402);
#323=AXIS2_PLACEMENT_3D('',#551,#403,#404);
#324=AXIS2_PLACEMENT_3D('',#553,#406,#407);
#325=AXIS2_PLACEMENT_3D('',#554,#408,#409);
#326=DIRECTION('axis',(0.,0.,1.));
#327=DIRECTION('refdir',(1.,0.,0.));
#328=DIRECTION('center_axis',(0.,1.,0.));
#329=DIRECTION('ref_axis',(1.,0.,0.));
#330=DIRECTION('center_axis',(0.,1.,0.));
#331=DIRECTION('ref_axis',(1.,0.,0.));
#332=DIRECTION('',(0.,1.,0.));
#333=DIRECTION('center_axis',(0.,1.,0.));
#334=DIRECTION('ref_axis',(1.,0.,0.));
#335=DIRECTION('',(0.,1.,0.));
#336=DIRECTION('center_axis',(0.,-1.,0.));
#337=DIRECTION('ref_axis',(1.,0.,0.));
#338=DIRECTION('center_axis',(0.,1.,0.));
#339=DIRECTION('ref_axis',(1.,0.,0.));
#340=DIRECTION('',(0.,-1.,0.));
#341=DIRECTION('center_axis',(0.,1.,0.));
#342=DIRECTION('ref_axis',(1.,0.,0.));
#343=DIRECTION('center_axis',(0.,1.,0.));
#344=DIRECTION('ref_axis',(1.,0.,0.));
#345=DIRECTION('',(0.,1.,0.));
#346=DIRECTION('center_axis',(0.,-1.,0.));
#347=DIRECTION('ref_axis',(1.,0.,0.));
#348=DIRECTION('center_axis',(0.,1.,0.));
#349=DIRECTION('ref_axis',(1.,0.,0.));
#350=DIRECTION('',(0.,1.,0.));
#351=DIRECTION('center_axis',(0.,1.,0.));
#352=DIRECTION('ref_axis',(1.,0.,0.));
#353=DIRECTION('',(0.,-1.,0.));
#354=DIRECTION('center_axis',(0.,1.,0.));
#355=DIRECTION('ref_axis',(1.,0.,0.));
#356=DIRECTION('center_axis',(0.,1.,0.));
#357=DIRECTION('ref_axis',(1.,0.,0.));
#358=DIRECTION('',(0.,1.,0.));
#359=DIRECTION('center_axis',(0.,1.,0.));
#360=DIRECTION('ref_axis',(1.,0.,0.));
#361=DIRECTION('',(0.,1.,0.));
#362=DIRECTION('center_axis',(0.,-1.,0.));
#363=DIRECTION('ref_axis',(1.,0.,0.));
#364=DIRECTION('center_axis',(0.,1.,0.));
#365=DIRECTION('ref_axis',(1.,0.,0.));
#366=DIRECTION('',(0.,-1.,0.));
#367=DIRECTION('center_axis',(0.,-1.,0.));
#368=DIRECTION('ref_axis',(-0.5,0.,0.866025403784438));
#369=DIRECTION('center_axis',(0.,-1.,0.));
#370=DIRECTION('ref_axis',(0.,0.,-1.));
#371=DIRECTION('center_axis',(0.,1.,0.));
#372=DIRECTION('ref_axis',(6.12323399573677E-17,0.,1.));
#373=DIRECTION('center_axis',(0.,-1.,0.));
#374=DIRECTION('ref_axis',(0.,0.,-1.));
#375=DIRECTION('center_axis',(0.,-1.,0.));
#376=DIRECTION('ref_axis',(0.,0.,-1.));
#377=DIRECTION('center_axis',(0.,1.,0.));
#378=DIRECTION('ref_axis',(6.12323399573677E-17,0.,1.));
#379=DIRECTION('center_axis',(0.,-1.,0.));
#380=DIRECTION('ref_axis',(0.,0.,-1.));
#381=DIRECTION('center_axis',(0.,1.,0.));
#382=DIRECTION('ref_axis',(6.12323399573677E-17,0.,1.));
#383=DIRECTION('center_axis',(0.,-1.,0.));
#384=DIRECTION('ref_axis',(0.,0.,-1.));
#385=DIRECTION('center_axis',(0.,1.,0.));
#386=DIRECTION('ref_axis',(0.,0.,1.));
#387=DIRECTION('center_axis',(0.,1.,0.));
#388=DIRECTION('ref_axis',(1.,0.,0.));
#389=DIRECTION('center_axis',(0.,-1.,0.));
#390=DIRECTION('ref_axis',(6.12323399573677E-17,0.,1.));
#391=DIRECTION('center_axis',(0.,-1.,0.));
#392=DIRECTION('ref_axis',(6.12323399573677E-17,0.,1.));
#393=DIRECTION('center_axis',(0.,-1.,0.));
#394=DIRECTION('ref_axis',(6.12323399573677E-17,0.,1.));
#395=DIRECTION('center_axis',(0.,-1.,0.));
#396=DIRECTION('ref_axis',(-0.5,0.,0.866025403784438));
#397=DIRECTION('center_axis',(0.,-1.,0.));
#398=DIRECTION('ref_axis',(0.,0.,-1.));
#399=DIRECTION('center_axis',(0.,-1.,0.));
#400=DIRECTION('ref_axis',(0.,0.,-1.));
#401=DIRECTION('center_axis',(0.,1.,0.));
#402=DIRECTION('ref_axis',(1.,0.,0.));
#403=DIRECTION('center_axis',(0.,-1.,0.));
#404=DIRECTION('ref_axis',(1.,0.,0.));
#405=DIRECTION('',(0.,-1.,0.));
#406=DIRECTION('center_axis',(0.,1.,0.));
#407=DIRECTION('ref_axis',(0.,0.,1.));
#408=DIRECTION('center_axis',(0.,1.,0.));
#409=DIRECTION('ref_axis',(0.,0.,1.));
#410=CARTESIAN_POINT('',(0.,0.,0.));
#411=CARTESIAN_POINT('Origin',(13.859375,10.392,-24.0051416611499));
#412=CARTESIAN_POINT('',(13.4939087453162,11.392,-24.9894863247142));
#413=CARTESIAN_POINT('',(13.041907977331,10.892,-24.664116369958));
#414=CARTESIAN_POINT('Ctrl Pts',(13.4939087453162,11.392,-24.9894863247142));
#415=CARTESIAN_POINT('Ctrl Pts',(13.4705421265864,11.392,-24.9808107957577));
#416=CARTESIAN_POINT('Ctrl Pts',(13.4478812321275,11.3909476208537,-24.9714509598898));
#417=CARTESIAN_POINT('Ctrl Pts',(13.364525120884,11.3826161818457,-24.933672121968));
#418=CARTESIAN_POINT('Ctrl Pts',(13.3077934392593,11.367514299734,-24.9007236327104));
#419=CARTESIAN_POINT('Ctrl Pts',(13.2098996606076,11.3149339602283,-24.8321965849713));
#420=CARTESIAN_POINT('Ctrl Pts',(13.1700889084992,11.2800021118034,-24.7984647874382));
#421=CARTESIAN_POINT('Ctrl Pts',(13.1051766510514,11.1904107002957,-24.7370571575872));
#422=CARTESIAN_POINT('Ctrl Pts',(13.0814168321666,11.1372262469154,-24.7107397690097));
#423=CARTESIAN_POINT('Ctrl Pts',(13.0495957044667,11.0193650287824,-24.6739851728576));
#424=CARTESIAN_POINT('Ctrl Pts',(13.041907977331,10.9559741279044,-24.664116369958));
#425=CARTESIAN_POINT('Ctrl Pts',(13.041907977331,10.892,-24.664116369958));
#426=CARTESIAN_POINT('',(14.8945756120682,11.392,-24.1808109321499));
#427=CARTESIAN_POINT('Origin',(13.859375,11.392,-24.0051416611499));
#428=CARTESIAN_POINT('',(14.8387973496138,10.892,-23.6266818071665));
#429=CARTESIAN_POINT('Ctrl Pts',(14.8387973496138,10.892,-23.6266818071666));
#430=CARTESIAN_POINT('Ctrl Pts',(14.8387973496138,10.9335969110098,-23.6266818071666));
#431=CARTESIAN_POINT('Ctrl Pts',(14.8407396206757,10.9750441930654,-23.6316004926859));
#432=CARTESIAN_POINT('Ctrl Pts',(14.8480002013538,11.0556600876517,-23.6512626608503));
#433=CARTESIAN_POINT('Ctrl Pts',(14.8532916142847,11.0944934064886,-23.6659569041457));
#434=CARTESIAN_POINT('Ctrl Pts',(14.8685809771882,11.1839384586821,-23.7137805809707));
#435=CARTESIAN_POINT('Ctrl Pts',(14.8794169863622,11.2306040245231,-23.7516757499698));
#436=CARTESIAN_POINT('Ctrl Pts',(14.8987788472059,11.3105612643316,-23.8478809403463));
#437=CARTESIAN_POINT('Ctrl Pts',(14.9065030807384,11.340818838844,-23.9053511892743));
#438=CARTESIAN_POINT('Ctrl Pts',(14.9110307357635,11.3819311434234,-24.0334219527633));
#439=CARTESIAN_POINT('Ctrl Pts',(14.90747469943,11.392,-24.1047979615488));
#440=CARTESIAN_POINT('Ctrl Pts',(14.8945756120682,11.392,-24.1808109321499));
#441=CARTESIAN_POINT('',(14.8387973496138,10.392,-23.6266818071665));
#442=CARTESIAN_POINT('',(14.8387973496138,10.392,-23.6266818071666));
#443=CARTESIAN_POINT('',(12.809375,10.392,-24.0051416611499));
#444=CARTESIAN_POINT('Origin',(13.859375,10.392,-24.0051416611499));
#445=CARTESIAN_POINT('',(12.809375,15.392,-24.0051416611499));
#446=CARTESIAN_POINT('',(12.809375,10.392,-24.0051416611499));
#447=CARTESIAN_POINT('Origin',(13.859375,15.392,-24.0051416611499));
#448=CARTESIAN_POINT('',(13.041907977331,10.392,-24.664116369958));
#449=CARTESIAN_POINT('Origin',(13.859375,10.392,-24.0051416611499));
#450=CARTESIAN_POINT('',(13.041907977331,10.392,-24.664116369958));
#451=CARTESIAN_POINT('Origin',(-27.71875,10.392,3.39456784638657E-15));
#452=CARTESIAN_POINT('',(-28.3884843573844,11.392,0.808675392564263));
#453=CARTESIAN_POINT('',(-27.8807053269447,10.892,1.03743456279149));
#454=CARTESIAN_POINT('Ctrl Pts',(-28.3884843573844,11.392,0.808675392564224));
#455=CARTESIAN_POINT('Ctrl Pts',(-28.3681062519708,11.392,0.825552272285514));
#456=CARTESIAN_POINT('Ctrl Pts',(-28.3474709275063,11.3908141216683,0.841344231261614));
#457=CARTESIAN_POINT('Ctrl Pts',(-28.2725357793874,11.3818973203524,0.894556589276664));
#458=CARTESIAN_POINT('Ctrl Pts',(-28.2164321192167,11.3666733429608,0.926555176943806));
#459=CARTESIAN_POINT('Ctrl Pts',(-28.1093371587216,11.3143005729057,0.976334577709252));
#460=CARTESIAN_POINT('Ctrl Pts',(-28.0605807428866,11.2794799548962,0.99378102620345));
#461=CARTESIAN_POINT('Ctrl Pts',(-27.9753553142242,11.1901812278485,1.01914586678862));
#462=CARTESIAN_POINT('Ctrl Pts',(-27.9407729003698,11.137081630112,1.02654322594127));
#463=CARTESIAN_POINT('Ctrl Pts',(-27.8930907438845,11.0193392403985,1.03571182431088));
#464=CARTESIAN_POINT('Ctrl Pts',(-27.8807053269447,10.9559610418692,1.03743456279142));
#465=CARTESIAN_POINT('Ctrl Pts',(-27.8807053269447,10.892,1.03743456279142));
#466=CARTESIAN_POINT('',(-28.76875,11.392,3.52315576029704E-15));
#467=CARTESIAN_POINT('Origin',(-27.71875,11.392,3.39456784638657E-15));
#468=CARTESIAN_POINT('',(-28.76875,15.392,3.52315576029704E-15));
#469=CARTESIAN_POINT('',(-28.76875,10.392,3.52315576029704E-15));
#470=CARTESIAN_POINT('Origin',(-27.71875,15.392,3.39456784638657E-15));
#471=CARTESIAN_POINT('',(-28.3884843573844,11.392,-0.808675392564256));
#472=CARTESIAN_POINT('Origin',(-27.71875,11.392,3.39456784638657E-15));
#473=CARTESIAN_POINT('',(-27.8807053269447,10.892,-1.03743456279149));
#474=CARTESIAN_POINT('Ctrl Pts',(-27.8807053269447,10.892,-1.03743456279141));
#475=CARTESIAN_POINT('Ctrl Pts',(-27.8807053269447,10.9477684242894,-1.03743456279141));
#476=CARTESIAN_POINT('Ctrl Pts',(-27.8901155838435,11.0031608237217,-1.03608950158797));
#477=CARTESIAN_POINT('Ctrl Pts',(-27.9268797101889,11.108476059073,-1.02933620028069));
#478=CARTESIAN_POINT('Ctrl Pts',(-27.9540135783584,11.1575037792958,-1.02392054716146));
#479=CARTESIAN_POINT('Ctrl Pts',(-28.0265358376626,11.2489161185165,-1.00465362888561));
#480=CARTESIAN_POINT('Ctrl Pts',(-28.0723497021653,11.2884238237129,-0.990173003222258));
#481=CARTESIAN_POINT('Ctrl Pts',(-28.1784950683243,11.352280831018,-0.94593265684522));
#482=CARTESIAN_POINT('Ctrl Pts',(-28.2369370304504,11.3729306084094,-0.915801914718457));
#483=CARTESIAN_POINT('Ctrl Pts',(-28.3259680152063,11.3892561327708,-0.857447496778855));
#484=CARTESIAN_POINT('Ctrl Pts',(-28.3574762392883,11.392,-0.834355909416514));
#485=CARTESIAN_POINT('Ctrl Pts',(-28.3884843573844,11.392,-0.808675392564218));
#486=CARTESIAN_POINT('',(-27.8807053269447,10.392,-1.03743456279149));
#487=CARTESIAN_POINT('',(-27.8807053269447,10.392,-1.03743456279141));
#488=CARTESIAN_POINT('',(-27.8807053269447,10.392,1.03743456279149));
#489=CARTESIAN_POINT('Origin',(-27.71875,10.392,3.39456784638657E-15));
#490=CARTESIAN_POINT('',(-27.8807053269447,10.392,1.03743456279142));
#491=CARTESIAN_POINT('Origin',(13.859375,10.392,24.0051416611499));
#492=CARTESIAN_POINT('',(14.8945756120682,11.392,24.1808109321499));
#493=CARTESIAN_POINT('',(14.8387973496138,10.892,23.6266818071665));
#494=CARTESIAN_POINT('Ctrl Pts',(14.8945756120682,11.392,24.1808109321499));
#495=CARTESIAN_POINT('Ctrl Pts',(14.8987456929656,11.392,24.1562370822511));
#496=CARTESIAN_POINT('Ctrl Pts',(14.9019702845581,11.3909476208536,24.1319322540433));
#497=CARTESIAN_POINT('Ctrl Pts',(14.9109309068141,11.3826161818457,24.0408543251849));
#498=CARTESIAN_POINT('Ctrl Pts',(14.9107625189131,11.367514299734,23.9752490030696));
#499=CARTESIAN_POINT('Ctrl Pts',(14.9003632440505,11.3149339602283,23.8562069800152));
#500=CARTESIAN_POINT('Ctrl Pts',(14.8910560265258,11.2800021118034,23.8048639585791));
#501=CARTESIAN_POINT('Ctrl Pts',(14.8703315878125,11.1904107002957,23.7179444796868));
#502=CARTESIAN_POINT('Ctrl Pts',(14.8594199701855,11.1372262469154,23.6842091786544));
#503=CARTESIAN_POINT('Ctrl Pts',(14.8435001200619,11.0193650287824,23.6382739756132));
#504=CARTESIAN_POINT('Ctrl Pts',(14.8387973496137,10.9559741279044,23.6266818071666));
#505=CARTESIAN_POINT('Ctrl Pts',(14.8387973496137,10.892,23.6266818071666));
#506=CARTESIAN_POINT('',(13.4939087453162,11.392,24.9894863247142));
#507=CARTESIAN_POINT('Origin',(13.859375,11.392,24.0051416611499));
#508=CARTESIAN_POINT('',(13.0419079773309,10.892,24.664116369958));
#509=CARTESIAN_POINT('Ctrl Pts',(13.041907977331,10.892,24.664116369958));
#510=CARTESIAN_POINT('Ctrl Pts',(13.041907977331,10.9335969110098,24.664116369958));
#511=CARTESIAN_POINT('Ctrl Pts',(13.045196548413,10.9750441930653,24.6682577687984));
#512=CARTESIAN_POINT('Ctrl Pts',(13.0585941951978,11.0556600876517,24.684376700194));
#513=CARTESIAN_POINT('Ctrl Pts',(13.0686740767156,11.0944934064886,24.6963063198618));
#514=CARTESIAN_POINT('Ctrl Pts',(13.1024459142966,11.1839384586821,24.7334591349564));
#515=CARTESIAN_POINT('Ctrl Pts',(13.1298460887436,11.2306040245231,24.7617909786762));
#516=CARTESIAN_POINT('Ctrl Pts',(13.2034812971637,11.3105612643315,24.8266614372196));
#517=CARTESIAN_POINT('Ctrl Pts',(13.2493898759308,11.340818838844,24.8620859441476));
#518=CARTESIAN_POINT('Ctrl Pts',(13.3580385830822,11.3819311434236,24.9300423901636));
#519=CARTESIAN_POINT('Ctrl Pts',(13.4216300380781,11.392,24.9626507767547));
#520=CARTESIAN_POINT('Ctrl Pts',(13.4939087453162,11.392,24.9894863247142));
#521=CARTESIAN_POINT('',(13.0419079773309,10.392,24.664116369958));
#522=CARTESIAN_POINT('',(13.041907977331,10.392,24.664116369958));
#523=CARTESIAN_POINT('',(12.809375,10.392,24.0051416611499));
#524=CARTESIAN_POINT('Origin',(13.859375,10.392,24.0051416611499));
#525=CARTESIAN_POINT('',(12.809375,15.392,24.0051416611499));
#526=CARTESIAN_POINT('',(12.809375,10.392,24.0051416611499));
#527=CARTESIAN_POINT('Origin',(13.859375,15.392,24.0051416611499));
#528=CARTESIAN_POINT('',(14.8387973496138,10.392,23.6266818071665));
#529=CARTESIAN_POINT('Origin',(13.859375,10.392,24.0051416611499));
#530=CARTESIAN_POINT('',(14.8387973496137,10.392,23.6266818071666));
#531=CARTESIAN_POINT('Origin',(0.,10.892,5.55111512312578E-16));
#532=CARTESIAN_POINT('Origin',(0.,10.392,5.55111512312578E-16));
#533=CARTESIAN_POINT('Origin',(0.,10.892,5.55111512312578E-16));
#534=CARTESIAN_POINT('Origin',(0.,10.892,5.55111512312578E-16));
#535=CARTESIAN_POINT('Origin',(0.,10.392,5.55111512312578E-16));
#536=CARTESIAN_POINT('Origin',(0.,10.892,5.55111512312578E-16));
#537=CARTESIAN_POINT('Origin',(0.,10.892,5.55111512312578E-16));
#538=CARTESIAN_POINT('Origin',(0.,10.892,5.55111512312578E-16));
#539=CARTESIAN_POINT('Origin',(0.,10.392,5.55111512312578E-16));
#540=CARTESIAN_POINT('Origin',(0.,11.392,-29.9));
#541=CARTESIAN_POINT('',(-29.9,11.392,3.66169392945059E-15));
#542=CARTESIAN_POINT('Origin',(2.23407873548919E-31,11.392,0.));
#543=CARTESIAN_POINT('Origin',(0.,11.392,5.55111512312578E-16));
#544=CARTESIAN_POINT('Origin',(0.,11.392,5.55111512312578E-16));
#545=CARTESIAN_POINT('Origin',(0.,11.392,5.55111512312578E-16));
#546=CARTESIAN_POINT('Origin',(0.,10.892,5.55111512312578E-16));
#547=CARTESIAN_POINT('Origin',(0.,10.892,5.55111512312578E-16));
#548=CARTESIAN_POINT('Origin',(0.,10.892,5.55111512312578E-16));
#549=CARTESIAN_POINT('Origin',(2.23407873548919E-31,40.392,0.));
#550=CARTESIAN_POINT('',(-29.9,15.392,-3.66169392945059E-15));
#551=CARTESIAN_POINT('Origin',(2.23407873548919E-31,15.392,0.));
#552=CARTESIAN_POINT('',(-29.9,40.392,3.66169392945059E-15));
#553=CARTESIAN_POINT('Origin',(0.,10.392,0.));
#554=CARTESIAN_POINT('Origin',(0.,15.392,0.));
#555=UNCERTAINTY_MEASURE_WITH_UNIT(LENGTH_MEASURE(0.01),#559,
'DISTANCE_ACCURACY_VALUE',
'Maximum model space distance between geometric entities at asserted c
onnectivities');
#556=UNCERTAINTY_MEASURE_WITH_UNIT(LENGTH_MEASURE(0.01),#559,
'DISTANCE_ACCURACY_VALUE',
'Maximum model space distance between geometric entities at asserted c
onnectivities');
#557=(
GEOMETRIC_REPRESENTATION_CONTEXT(3)
GLOBAL_UNCERTAINTY_ASSIGNED_CONTEXT((#555))
GLOBAL_UNIT_ASSIGNED_CONTEXT((#559,#561,#562))
REPRESENTATION_CONTEXT('','3D')
);
#558=(
GEOMETRIC_REPRESENTATION_CONTEXT(3)
GLOBAL_UNCERTAINTY_ASSIGNED_CONTEXT((#556))
GLOBAL_UNIT_ASSIGNED_CONTEXT((#559,#561,#562))
REPRESENTATION_CONTEXT('','3D')
);
#559=(
LENGTH_UNIT()
NAMED_UNIT(*)
SI_UNIT(.MILLI.,.METRE.)
);
#560=(
LENGTH_UNIT()
NAMED_UNIT(*)
SI_UNIT(.CENTI.,.METRE.)
);
#561=(
NAMED_UNIT(*)
PLANE_ANGLE_UNIT()
SI_UNIT($,.RADIAN.)
);
#562=(
NAMED_UNIT(*)
SI_UNIT($,.STERADIAN.)
SOLID_ANGLE_UNIT()
);
#563=SHAPE_DEFINITION_REPRESENTATION(#564,#565);
#564=PRODUCT_DEFINITION_SHAPE('',$,#567);
#565=SHAPE_REPRESENTATION('',(#289),#557);
#566=PRODUCT_DEFINITION_CONTEXT('part definition',#571,'design');
#567=PRODUCT_DEFINITION('Circular easy ejection',
'Circular easy ejection',#568,#566);
#568=PRODUCT_DEFINITION_FORMATION('',$,#573);
#569=PRODUCT_RELATED_PRODUCT_CATEGORY('Circular easy ejection',
'Circular easy ejection',(#573));
#570=APPLICATION_PROTOCOL_DEFINITION('international standard',
'automotive_design',2009,#571);
#571=APPLICATION_CONTEXT(
'Core Data for Automotive Mechanical Design Process');
#572=PRODUCT_CONTEXT('part definition',#571,'mechanical');
#573=PRODUCT('Circular easy ejection','Circular easy ejection',$,(#572));
#574=PRESENTATION_STYLE_ASSIGNMENT((#575));
#575=SURFACE_STYLE_USAGE(.BOTH.,#578);
#576=SURFACE_STYLE_RENDERING_WITH_PROPERTIES($,#582,(#577));
#577=SURFACE_STYLE_TRANSPARENT(0.);
#578=SURFACE_SIDE_STYLE('',(#579,#576));
#579=SURFACE_STYLE_FILL_AREA(#580);
#580=FILL_AREA_STYLE('',(#581));
#581=FILL_AREA_STYLE_COLOUR('',#582);
#582=COLOUR_RGB('',0.749019607843137,0.749019607843137,0.749019607843137);
ENDSEC;
END-ISO-10303-21;
