# Supplementary material for: Thermal imaging using sulfur polymer optics
Source: Nat Commun. 2026 Feb 18;17:1561. doi: 10.1038/s41467-026-68889-0 (PMC12916755; doi:10.1038/s41467-026-68889-0)
Supplement: Supplementary file 5 — Source Data [file 41467_2026_68889_MOESM5_ESM.zip › Figure 3 Source Data/STEP files compression mold/Push rod.stp]

ISO-10303-21;
HEADER;
/* Generated by software containing ST-Developer
 * from STEP Tools, Inc. (www.steptools.com) 
 */

FILE_DESCRIPTION(
/* description */ (''),
/* implementation_level */ '2;1');

FILE_NAME(
/* name */ 'Push rod.stp',
/* time_stamp */ '2025-06-10T15:02:57+09:30',
/* author */ ('tonk0075'),
/* organization */ (''),
/* preprocessor_version */ 'ST-DEVELOPER v20',
/* originating_system */ 'Autodesk Inventor 2024',
/* authorisation */ '');

FILE_SCHEMA (('AUTOMOTIVE_DESIGN { 1 0 10303 214 3 1 1 }'));
ENDSEC;

DATA;
#10=MECHANICAL_DESIGN_GEOMETRIC_PRESENTATION_REPRESENTATION('',(#13),#140);
#11=SHAPE_REPRESENTATION_RELATIONSHIP('SRR','None',#147,#12);
#12=ADVANCED_BREP_SHAPE_REPRESENTATION('',(#14),#139);
#13=STYLED_ITEM('',(#156),#14);
#14=MANIFOLD_SOLID_BREP('Push rod',#67);
#15=FACE_BOUND('',#29,.T.);
#16=PLANE('',#93);
#17=PLANE('',#97);
#18=PLANE('',#98);
#19=FACE_OUTER_BOUND('',#24,.T.);
#20=FACE_OUTER_BOUND('',#25,.T.);
#21=FACE_OUTER_BOUND('',#26,.T.);
#22=FACE_OUTER_BOUND('',#27,.T.);
#23=FACE_OUTER_BOUND('',#28,.T.);
#24=EDGE_LOOP('',(#48,#49,#50,#51));
#25=EDGE_LOOP('',(#52));
#26=EDGE_LOOP('',(#53,#54,#55,#56));
#27=EDGE_LOOP('',(#57));
#28=EDGE_LOOP('',(#58));
#29=EDGE_LOOP('',(#59));
#30=LINE('',#126,#32);
#31=LINE('',#133,#33);
#32=VECTOR('',#105,29.5);
#33=VECTOR('',#114,45.);
#34=CIRCLE('',#91,29.5);
#35=CIRCLE('',#92,29.5);
#36=CIRCLE('',#95,45.);
#37=CIRCLE('',#96,45.);
#38=VERTEX_POINT('',#123);
#39=VERTEX_POINT('',#125);
#40=VERTEX_POINT('',#130);
#41=VERTEX_POINT('',#132);
#42=EDGE_CURVE('',#38,#38,#34,.T.);
#43=EDGE_CURVE('',#38,#39,#30,.T.);
#44=EDGE_CURVE('',#39,#39,#35,.T.);
#45=EDGE_CURVE('',#40,#40,#36,.T.);
#46=EDGE_CURVE('',#40,#41,#31,.T.);
#47=EDGE_CURVE('',#41,#41,#37,.T.);
#48=ORIENTED_EDGE('',*,*,#42,.F.);
#49=ORIENTED_EDGE('',*,*,#43,.T.);
#50=ORIENTED_EDGE('',*,*,#44,.F.);
#51=ORIENTED_EDGE('',*,*,#43,.F.);
#52=ORIENTED_EDGE('',*,*,#42,.T.);
#53=ORIENTED_EDGE('',*,*,#45,.F.);
#54=ORIENTED_EDGE('',*,*,#46,.T.);
#55=ORIENTED_EDGE('',*,*,#47,.T.);
#56=ORIENTED_EDGE('',*,*,#46,.F.);
#57=ORIENTED_EDGE('',*,*,#45,.T.);
#58=ORIENTED_EDGE('',*,*,#47,.F.);
#59=ORIENTED_EDGE('',*,*,#44,.T.);
#60=CYLINDRICAL_SURFACE('',#90,29.5);
#61=CYLINDRICAL_SURFACE('',#94,45.);
#62=ADVANCED_FACE('',(#19),#60,.T.);
#63=ADVANCED_FACE('',(#20),#16,.F.);
#64=ADVANCED_FACE('',(#21),#61,.T.);
#65=ADVANCED_FACE('',(#22),#17,.T.);
#66=ADVANCED_FACE('',(#23,#15),#18,.F.);
#67=CLOSED_SHELL('',(#62,#63,#64,#65,#66));
#68=DERIVED_UNIT_ELEMENT(#71,1.);
#69=DERIVED_UNIT_ELEMENT(#142,-3.);
#70=DIMENSIONAL_EXPONENTS(0.,1.,0.,0.,0.,0.,0.);
#71=(
CONVERSION_BASED_UNIT('gram',#73)
MASS_UNIT()
NAMED_UNIT(#70)
);
#72=(
MASS_UNIT()
NAMED_UNIT(*)
SI_UNIT(.KILO.,.GRAM.)
);
#73=MASS_MEASURE_WITH_UNIT(MASS_MEASURE(0.001),#72);
#74=DERIVED_UNIT((#68,#69));
#75=MEASURE_REPRESENTATION_ITEM('density measure',
POSITIVE_RATIO_MEASURE(1.),#74);
#76=PROPERTY_DEFINITION_REPRESENTATION(#81,#78);
#77=PROPERTY_DEFINITION_REPRESENTATION(#82,#79);
#78=REPRESENTATION('material name',(#80),#139);
#79=REPRESENTATION('density',(#75),#139);
#80=DESCRIPTIVE_REPRESENTATION_ITEM('Generic','Generic');
#81=PROPERTY_DEFINITION('material property','material name',#149);
#82=PROPERTY_DEFINITION('material property','density of part',#149);
#83=DATE_TIME_ROLE('creation_date');
#84=APPLIED_DATE_AND_TIME_ASSIGNMENT(#85,#83,(#149));
#85=DATE_AND_TIME(#86,#87);
#86=CALENDAR_DATE(2022,18,11);
#87=LOCAL_TIME(0,0,0.,#88);
#88=COORDINATED_UNIVERSAL_TIME_OFFSET(0,0,.BEHIND.);
#89=AXIS2_PLACEMENT_3D('',#121,#99,#100);
#90=AXIS2_PLACEMENT_3D('',#122,#101,#102);
#91=AXIS2_PLACEMENT_3D('',#124,#103,#104);
#92=AXIS2_PLACEMENT_3D('',#127,#106,#107);
#93=AXIS2_PLACEMENT_3D('',#128,#108,#109);
#94=AXIS2_PLACEMENT_3D('',#129,#110,#111);
#95=AXIS2_PLACEMENT_3D('',#131,#112,#113);
#96=AXIS2_PLACEMENT_3D('',#134,#115,#116);
#97=AXIS2_PLACEMENT_3D('',#135,#117,#118);
#98=AXIS2_PLACEMENT_3D('',#136,#119,#120);
#99=DIRECTION('axis',(0.,0.,1.));
#100=DIRECTION('refdir',(1.,0.,0.));
#101=DIRECTION('center_axis',(0.,-1.,0.));
#102=DIRECTION('ref_axis',(1.,0.,0.));
#103=DIRECTION('center_axis',(0.,-1.,0.));
#104=DIRECTION('ref_axis',(1.,0.,0.));
#105=DIRECTION('',(0.,1.,0.));
#106=DIRECTION('center_axis',(0.,1.,0.));
#107=DIRECTION('ref_axis',(1.,0.,0.));
#108=DIRECTION('center_axis',(0.,1.,0.));
#109=DIRECTION('ref_axis',(0.,0.,1.));
#110=DIRECTION('center_axis',(0.,1.,0.));
#111=DIRECTION('ref_axis',(1.,0.,0.));
#112=DIRECTION('center_axis',(0.,1.,0.));
#113=DIRECTION('ref_axis',(1.,0.,0.));
#114=DIRECTION('',(0.,-1.,0.));
#115=DIRECTION('center_axis',(0.,1.,0.));
#116=DIRECTION('ref_axis',(1.,0.,0.));
#117=DIRECTION('center_axis',(0.,1.,0.));
#118=DIRECTION('ref_axis',(0.,0.,1.));
#119=DIRECTION('center_axis',(0.,1.,0.));
#120=DIRECTION('ref_axis',(0.,0.,1.));
#121=CARTESIAN_POINT('',(0.,0.,0.));
#122=CARTESIAN_POINT('Origin',(2.23407873548919E-31,40.392,0.));
#123=CARTESIAN_POINT('',(-29.5,15.392,-3.61270805748469E-15));
#124=CARTESIAN_POINT('Origin',(2.23407873548919E-31,15.392,0.));
#125=CARTESIAN_POINT('',(-29.5,40.392,-3.61270805748469E-15));
#126=CARTESIAN_POINT('',(-29.5,40.392,-3.61270805748469E-15));
#127=CARTESIAN_POINT('Origin',(2.23407873548919E-31,40.392,0.));
#128=CARTESIAN_POINT('Origin',(0.,15.392,0.));
#129=CARTESIAN_POINT('Origin',(2.23407873548919E-31,40.392,0.));
#130=CARTESIAN_POINT('',(-45.,45.392,5.51091059616309E-15));
#131=CARTESIAN_POINT('Origin',(2.23407873548919E-31,45.392,0.));
#132=CARTESIAN_POINT('',(-45.,40.392,5.51091059616309E-15));
#133=CARTESIAN_POINT('',(-45.,40.392,5.51091059616309E-15));
#134=CARTESIAN_POINT('Origin',(2.23407873548919E-31,40.392,0.));
#135=CARTESIAN_POINT('Origin',(0.,45.392,0.));
#136=CARTESIAN_POINT('Origin',(0.,40.392,0.));
#137=UNCERTAINTY_MEASURE_WITH_UNIT(LENGTH_MEASURE(0.01),#141,
'DISTANCE_ACCURACY_VALUE',
'Maximum model space distance between geometric entities at asserted c
onnectivities');
#138=UNCERTAINTY_MEASURE_WITH_UNIT(LENGTH_MEASURE(0.01),#141,
'DISTANCE_ACCURACY_VALUE',
'Maximum model space distance between geometric entities at asserted c
onnectivities');
#139=(
GEOMETRIC_REPRESENTATION_CONTEXT(3)
GLOBAL_UNCERTAINTY_ASSIGNED_CONTEXT((#137))
GLOBAL_UNIT_ASSIGNED_CONTEXT((#141,#143,#144))
REPRESENTATION_CONTEXT('','3D')
);
#140=(
GEOMETRIC_REPRESENTATION_CONTEXT(3)
GLOBAL_UNCERTAINTY_ASSIGNED_CONTEXT((#138))
GLOBAL_UNIT_ASSIGNED_CONTEXT((#141,#143,#144))
REPRESENTATION_CONTEXT('','3D')
);
#141=(
LENGTH_UNIT()
NAMED_UNIT(*)
SI_UNIT(.MILLI.,.METRE.)
);
#142=(
LENGTH_UNIT()
NAMED_UNIT(*)
SI_UNIT(.CENTI.,.METRE.)
);
#143=(
NAMED_UNIT(*)
PLANE_ANGLE_UNIT()
SI_UNIT($,.RADIAN.)
);
#144=(
NAMED_UNIT(*)
SI_UNIT($,.STERADIAN.)
SOLID_ANGLE_UNIT()
);
#145=SHAPE_DEFINITION_REPRESENTATION(#146,#147);
#146=PRODUCT_DEFINITION_SHAPE('',$,#149);
#147=SHAPE_REPRESENTATION('',(#89),#139);
#148=PRODUCT_DEFINITION_CONTEXT('part definition',#153,'design');
#149=PRODUCT_DEFINITION('Circular easy ejection',
'Circular easy ejection',#150,#148);
#150=PRODUCT_DEFINITION_FORMATION('',$,#155);
#151=PRODUCT_RELATED_PRODUCT_CATEGORY('Circular easy ejection',
'Circular easy ejection',(#155));
#152=APPLICATION_PROTOCOL_DEFINITION('international standard',
'automotive_design',2009,#153);
#153=APPLICATION_CONTEXT(
'Core Data for Automotive Mechanical Design Process');
#154=PRODUCT_CONTEXT('part definition',#153,'mechanical');
#155=PRODUCT('Circular easy ejection','Circular easy ejection',$,(#154));
#156=PRESENTATION_STYLE_ASSIGNMENT((#157));
#157=SURFACE_STYLE_USAGE(.BOTH.,#160);
#158=SURFACE_STYLE_RENDERING_WITH_PROPERTIES($,#164,(#159));
#159=SURFACE_STYLE_TRANSPARENT(0.);
#160=SURFACE_SIDE_STYLE('',(#161,#158));
#161=SURFACE_STYLE_FILL_AREA(#162);
#162=FILL_AREA_STYLE('',(#163));
#163=FILL_AREA_STYLE_COLOUR('',#164);
#164=COLOUR_RGB('',0.749019607843137,0.749019607843137,0.749019607843137);
ENDSEC;
END-ISO-10303-21;
