# Supplementary material for: Thermal imaging using sulfur polymer optics
Source: Nat Commun. 2026 Feb 18;17:1561. doi: 10.1038/s41467-026-68889-0 (PMC12916755; doi:10.1038/s41467-026-68889-0)
Supplement: Supplementary file 5 — Source Data [file 41467_2026_68889_MOESM5_ESM.zip › Figure 3 Source Data/STEP files compression mold/Cylinder heating block.stp]

ISO-10303-21;
HEADER;
/* Generated by software containing ST-Developer
 * from STEP Tools, Inc. (www.steptools.com) 
 */

FILE_DESCRIPTION(
/* description */ (''),
/* implementation_level */ '2;1');

FILE_NAME(
/* name */ 'Cylinder heating block.stp',
/* time_stamp */ '2025-06-10T15:02:04+09:30',
/* author */ ('tonk0075'),
/* organization */ (''),
/* preprocessor_version */ 'ST-DEVELOPER v20',
/* originating_system */ 'Autodesk Inventor 2024',
/* authorisation */ '');

FILE_SCHEMA (('AUTOMOTIVE_DESIGN { 1 0 10303 214 3 1 1 }'));
ENDSEC;

DATA;
#10=MECHANICAL_DESIGN_GEOMETRIC_PRESENTATION_REPRESENTATION('',(#13),#583);
#11=SHAPE_REPRESENTATION_RELATIONSHIP('SRR','None',#590,#12);
#12=ADVANCED_BREP_SHAPE_REPRESENTATION('',(#14),#582);
#13=STYLED_ITEM('',(#599),#14);
#14=MANIFOLD_SOLID_BREP('Outside',#255);
#15=FACE_BOUND('',#84,.T.);
#16=FACE_BOUND('',#86,.T.);
#17=FACE_BOUND('',#91,.T.);
#18=FACE_BOUND('',#93,.T.);
#19=FACE_BOUND('',#95,.T.);
#20=FACE_BOUND('',#96,.T.);
#21=FACE_BOUND('',#97,.T.);
#22=FACE_BOUND('',#99,.T.);
#23=FACE_BOUND('',#101,.T.);
#24=B_SPLINE_CURVE_WITH_KNOTS('',3,(#396,#397,#398,#399,#400,#401,#402,
#403,#404,#405,#406,#407,#408,#409,#410,#411,#412,#413,#414,#415),
 .UNSPECIFIED.,.F.,.F.,(4,2,2,2,2,2,2,2,2,4),(0.,0.0449178432321615,0.089835686464323,
0.259462790945625,0.405286529786834,0.551110268628044,0.612685571559995,
0.674260874491947,0.713987996688565,0.753715118885184),.UNSPECIFIED.);
#25=B_SPLINE_CURVE_WITH_KNOTS('',3,(#416,#417,#418,#419,#420,#421,#422,
#423,#424,#425,#426,#427,#428,#429,#430,#431,#432,#433,#434,#435),
 .UNSPECIFIED.,.F.,.F.,(4,2,2,2,2,2,2,2,2,4),(0.753715118885184,0.793442241081803,
0.833169363278421,0.894744666210372,0.956319969142324,1.10214370798353,
1.24796744682474,1.41759455130604,1.46251239453821,1.50743023777037),
 .UNSPECIFIED.);
#26=B_SPLINE_CURVE_WITH_KNOTS('',3,(#439,#440,#441,#442,#443,#444,#445,
#446,#447,#448,#449,#450,#451,#452,#453,#454,#455,#456,#457,#458,#459,#460,
#461,#462,#463,#464,#465,#466,#467,#468,#469,#470),.UNSPECIFIED.,.F.,.F.,
(4,2,2,2,2,2,2,2,2,2,2,2,2,2,2,4),(0.,0.0594380677083343,0.118876135416669,
0.237752270833337,0.451991238328695,0.666230205824052,0.919723347879744,
1.17321648993544,1.30196212807843,1.36633494714993,1.43070776622142,1.49508058529292,
1.55945340436442,1.68819904250741,1.9416921845631,2.19518532661879),
 .UNSPECIFIED.);
#27=B_SPLINE_CURVE_WITH_KNOTS('',3,(#471,#472,#473,#474,#475,#476,#477,
#478,#479,#480,#481,#482),.UNSPECIFIED.,.F.,.F.,(4,2,2,2,2,4),(2.19518532661879,
2.40942429411415,2.62366326160951,2.74253939702618,2.80197746473451,2.86141553244284),
 .UNSPECIFIED.);
#28=B_SPLINE_CURVE_WITH_KNOTS('',3,(#490,#491,#492,#493,#494,#495,#496,
#497,#498,#499,#500,#501,#502,#503,#504,#505,#506,#507,#508,#509,#510,#511,
#512,#513,#514,#515,#516,#517,#518,#519,#520,#521),.UNSPECIFIED.,.F.,.F.,
(4,2,2,2,2,2,2,2,2,2,2,2,2,2,2,4),(0.,0.0643728190714965,0.128745638142993,
0.257491276285986,0.510984418341678,0.76447756039737,0.978716527892728,
1.19295549538809,1.31183163080475,1.37126969851309,1.43070776622142,1.49014583392976,
1.54958390163809,1.66846003705476,1.88269900455012,2.09693797204547),
 .UNSPECIFIED.);
#29=B_SPLINE_CURVE_WITH_KNOTS('',3,(#522,#523,#524,#525,#526,#527,#528,
#529,#530,#531,#532,#533),.UNSPECIFIED.,.F.,.F.,(4,2,2,2,2,4),(2.09693797204547,
2.35043111410117,2.60392425615686,2.73266989429985,2.79704271337135,2.86141553244284),
 .UNSPECIFIED.);
#30=LINE('',#394,#39);
#31=LINE('',#484,#40);
#32=LINE('',#535,#41);
#33=LINE('',#542,#42);
#34=LINE('',#548,#43);
#35=LINE('',#558,#44);
#36=LINE('',#564,#45);
#37=LINE('',#570,#46);
#38=LINE('',#577,#47);
#39=VECTOR('',#319,1.75);
#40=VECTOR('',#322,3.25);
#41=VECTOR('',#329,3.25);
#42=VECTOR('',#338,33.75);
#43=VECTOR('',#345,41.25);
#44=VECTOR('',#358,30.);
#45=VECTOR('',#365,33.75);
#46=VECTOR('',#372,41.25);
#47=VECTOR('',#383,45.);
#48=CYLINDRICAL_SURFACE('',#280,1.75);
#49=CYLINDRICAL_SURFACE('',#281,3.25);
#50=CYLINDRICAL_SURFACE('',#284,3.25);
#51=CYLINDRICAL_SURFACE('',#287,33.75);
#52=CYLINDRICAL_SURFACE('',#290,41.25);
#53=CYLINDRICAL_SURFACE('',#296,30.);
#54=CYLINDRICAL_SURFACE('',#299,33.75);
#55=CYLINDRICAL_SURFACE('',#302,41.25);
#56=CYLINDRICAL_SURFACE('',#308,45.);
#57=FACE_OUTER_BOUND('',#75,.T.);
#58=FACE_OUTER_BOUND('',#76,.T.);
#59=FACE_OUTER_BOUND('',#77,.T.);
#60=FACE_OUTER_BOUND('',#78,.T.);
#61=FACE_OUTER_BOUND('',#79,.T.);
#62=FACE_OUTER_BOUND('',#80,.T.);
#63=FACE_OUTER_BOUND('',#81,.T.);
#64=FACE_OUTER_BOUND('',#82,.T.);
#65=FACE_OUTER_BOUND('',#83,.T.);
#66=FACE_OUTER_BOUND('',#85,.T.);
#67=FACE_OUTER_BOUND('',#87,.T.);
#68=FACE_OUTER_BOUND('',#88,.T.);
#69=FACE_OUTER_BOUND('',#89,.T.);
#70=FACE_OUTER_BOUND('',#90,.T.);
#71=FACE_OUTER_BOUND('',#92,.T.);
#72=FACE_OUTER_BOUND('',#94,.T.);
#73=FACE_OUTER_BOUND('',#98,.T.);
#74=FACE_OUTER_BOUND('',#100,.T.);
#75=EDGE_LOOP('',(#168));
#76=EDGE_LOOP('',(#169,#170,#171,#172,#173));
#77=EDGE_LOOP('',(#174,#175,#176,#177,#178));
#78=EDGE_LOOP('',(#179));
#79=EDGE_LOOP('',(#180,#181,#182,#183,#184));
#80=EDGE_LOOP('',(#185));
#81=EDGE_LOOP('',(#186,#187,#188,#189));
#82=EDGE_LOOP('',(#190,#191,#192,#193));
#83=EDGE_LOOP('',(#194));
#84=EDGE_LOOP('',(#195));
#85=EDGE_LOOP('',(#196));
#86=EDGE_LOOP('',(#197));
#87=EDGE_LOOP('',(#198,#199,#200,#201));
#88=EDGE_LOOP('',(#202,#203,#204,#205));
#89=EDGE_LOOP('',(#206,#207,#208,#209));
#90=EDGE_LOOP('',(#210));
#91=EDGE_LOOP('',(#211));
#92=EDGE_LOOP('',(#212));
#93=EDGE_LOOP('',(#213));
#94=EDGE_LOOP('',(#214,#215,#216,#217));
#95=EDGE_LOOP('',(#218,#219));
#96=EDGE_LOOP('',(#220,#221));
#97=EDGE_LOOP('',(#222,#223));
#98=EDGE_LOOP('',(#224));
#99=EDGE_LOOP('',(#225));
#100=EDGE_LOOP('',(#226));
#101=EDGE_LOOP('',(#227));
#102=CIRCLE('',#279,1.75);
#103=CIRCLE('',#282,3.25);
#104=CIRCLE('',#285,3.25);
#105=CIRCLE('',#288,33.75);
#106=CIRCLE('',#289,33.75);
#107=CIRCLE('',#291,41.25);
#108=CIRCLE('',#292,41.25);
#109=CIRCLE('',#295,45.);
#110=CIRCLE('',#297,30.);
#111=CIRCLE('',#298,30.);
#112=CIRCLE('',#300,33.75);
#113=CIRCLE('',#301,33.75);
#114=CIRCLE('',#303,41.25);
#115=CIRCLE('',#304,41.25);
#116=CIRCLE('',#307,45.);
#117=VERTEX_POINT('',#390);
#118=VERTEX_POINT('',#393);
#119=VERTEX_POINT('',#395);
#120=VERTEX_POINT('',#437);
#121=VERTEX_POINT('',#438);
#122=VERTEX_POINT('',#483);
#123=VERTEX_POINT('',#488);
#124=VERTEX_POINT('',#489);
#125=VERTEX_POINT('',#534);
#126=VERTEX_POINT('',#539);
#127=VERTEX_POINT('',#541);
#128=VERTEX_POINT('',#545);
#129=VERTEX_POINT('',#547);
#130=VERTEX_POINT('',#552);
#131=VERTEX_POINT('',#555);
#132=VERTEX_POINT('',#557);
#133=VERTEX_POINT('',#561);
#134=VERTEX_POINT('',#563);
#135=VERTEX_POINT('',#567);
#136=VERTEX_POINT('',#569);
#137=VERTEX_POINT('',#574);
#138=EDGE_CURVE('',#117,#117,#102,.T.);
#139=EDGE_CURVE('',#117,#118,#30,.T.);
#140=EDGE_CURVE('',#119,#118,#24,.T.);
#141=EDGE_CURVE('',#118,#119,#25,.T.);
#142=EDGE_CURVE('',#120,#121,#26,.T.);
#143=EDGE_CURVE('',#121,#120,#27,.T.);
#144=EDGE_CURVE('',#121,#122,#31,.T.);
#145=EDGE_CURVE('',#122,#122,#103,.T.);
#146=EDGE_CURVE('',#123,#124,#28,.T.);
#147=EDGE_CURVE('',#124,#123,#29,.T.);
#148=EDGE_CURVE('',#124,#125,#32,.T.);
#149=EDGE_CURVE('',#125,#125,#104,.T.);
#150=EDGE_CURVE('',#126,#126,#105,.T.);
#151=EDGE_CURVE('',#126,#127,#33,.T.);
#152=EDGE_CURVE('',#127,#127,#106,.T.);
#153=EDGE_CURVE('',#128,#128,#107,.T.);
#154=EDGE_CURVE('',#128,#129,#34,.T.);
#155=EDGE_CURVE('',#129,#129,#108,.T.);
#156=EDGE_CURVE('',#130,#130,#109,.T.);
#157=EDGE_CURVE('',#131,#131,#110,.T.);
#158=EDGE_CURVE('',#131,#132,#35,.T.);
#159=EDGE_CURVE('',#132,#132,#111,.T.);
#160=EDGE_CURVE('',#133,#133,#112,.T.);
#161=EDGE_CURVE('',#133,#134,#36,.T.);
#162=EDGE_CURVE('',#134,#134,#113,.T.);
#163=EDGE_CURVE('',#135,#135,#114,.T.);
#164=EDGE_CURVE('',#135,#136,#37,.T.);
#165=EDGE_CURVE('',#136,#136,#115,.T.);
#166=EDGE_CURVE('',#137,#137,#116,.T.);
#167=EDGE_CURVE('',#137,#130,#38,.T.);
#168=ORIENTED_EDGE('',*,*,#138,.F.);
#169=ORIENTED_EDGE('',*,*,#138,.T.);
#170=ORIENTED_EDGE('',*,*,#139,.T.);
#171=ORIENTED_EDGE('',*,*,#140,.F.);
#172=ORIENTED_EDGE('',*,*,#141,.F.);
#173=ORIENTED_EDGE('',*,*,#139,.F.);
#174=ORIENTED_EDGE('',*,*,#142,.F.);
#175=ORIENTED_EDGE('',*,*,#143,.F.);
#176=ORIENTED_EDGE('',*,*,#144,.T.);
#177=ORIENTED_EDGE('',*,*,#145,.T.);
#178=ORIENTED_EDGE('',*,*,#144,.F.);
#179=ORIENTED_EDGE('',*,*,#145,.F.);
#180=ORIENTED_EDGE('',*,*,#146,.F.);
#181=ORIENTED_EDGE('',*,*,#147,.F.);
#182=ORIENTED_EDGE('',*,*,#148,.T.);
#183=ORIENTED_EDGE('',*,*,#149,.T.);
#184=ORIENTED_EDGE('',*,*,#148,.F.);
#185=ORIENTED_EDGE('',*,*,#149,.F.);
#186=ORIENTED_EDGE('',*,*,#150,.F.);
#187=ORIENTED_EDGE('',*,*,#151,.T.);
#188=ORIENTED_EDGE('',*,*,#152,.F.);
#189=ORIENTED_EDGE('',*,*,#151,.F.);
#190=ORIENTED_EDGE('',*,*,#153,.F.);
#191=ORIENTED_EDGE('',*,*,#154,.T.);
#192=ORIENTED_EDGE('',*,*,#155,.F.);
#193=ORIENTED_EDGE('',*,*,#154,.F.);
#194=ORIENTED_EDGE('',*,*,#155,.T.);
#195=ORIENTED_EDGE('',*,*,#152,.T.);
#196=ORIENTED_EDGE('',*,*,#156,.F.);
#197=ORIENTED_EDGE('',*,*,#153,.T.);
#198=ORIENTED_EDGE('',*,*,#157,.F.);
#199=ORIENTED_EDGE('',*,*,#158,.T.);
#200=ORIENTED_EDGE('',*,*,#159,.T.);
#201=ORIENTED_EDGE('',*,*,#158,.F.);
#202=ORIENTED_EDGE('',*,*,#160,.F.);
#203=ORIENTED_EDGE('',*,*,#161,.T.);
#204=ORIENTED_EDGE('',*,*,#162,.T.);
#205=ORIENTED_EDGE('',*,*,#161,.F.);
#206=ORIENTED_EDGE('',*,*,#163,.F.);
#207=ORIENTED_EDGE('',*,*,#164,.T.);
#208=ORIENTED_EDGE('',*,*,#165,.T.);
#209=ORIENTED_EDGE('',*,*,#164,.F.);
#210=ORIENTED_EDGE('',*,*,#165,.F.);
#211=ORIENTED_EDGE('',*,*,#162,.F.);
#212=ORIENTED_EDGE('',*,*,#166,.T.);
#213=ORIENTED_EDGE('',*,*,#163,.T.);
#214=ORIENTED_EDGE('',*,*,#166,.F.);
#215=ORIENTED_EDGE('',*,*,#167,.T.);
#216=ORIENTED_EDGE('',*,*,#156,.T.);
#217=ORIENTED_EDGE('',*,*,#167,.F.);
#218=ORIENTED_EDGE('',*,*,#140,.T.);
#219=ORIENTED_EDGE('',*,*,#141,.T.);
#220=ORIENTED_EDGE('',*,*,#142,.T.);
#221=ORIENTED_EDGE('',*,*,#143,.T.);
#222=ORIENTED_EDGE('',*,*,#146,.T.);
#223=ORIENTED_EDGE('',*,*,#147,.T.);
#224=ORIENTED_EDGE('',*,*,#160,.T.);
#225=ORIENTED_EDGE('',*,*,#157,.T.);
#226=ORIENTED_EDGE('',*,*,#150,.T.);
#227=ORIENTED_EDGE('',*,*,#159,.F.);
#228=PLANE('',#278);
#229=PLANE('',#283);
#230=PLANE('',#286);
#231=PLANE('',#293);
#232=PLANE('',#294);
#233=PLANE('',#305);
#234=PLANE('',#306);
#235=PLANE('',#309);
#236=PLANE('',#310);
#237=ADVANCED_FACE('',(#57),#228,.T.);
#238=ADVANCED_FACE('',(#58),#48,.F.);
#239=ADVANCED_FACE('',(#59),#49,.F.);
#240=ADVANCED_FACE('',(#60),#229,.F.);
#241=ADVANCED_FACE('',(#61),#50,.F.);
#242=ADVANCED_FACE('',(#62),#230,.F.);
#243=ADVANCED_FACE('',(#63),#51,.T.);
#244=ADVANCED_FACE('',(#64),#52,.F.);
#245=ADVANCED_FACE('',(#65,#15),#231,.F.);
#246=ADVANCED_FACE('',(#66,#16),#232,.F.);
#247=ADVANCED_FACE('',(#67),#53,.F.);
#248=ADVANCED_FACE('',(#68),#54,.T.);
#249=ADVANCED_FACE('',(#69),#55,.F.);
#250=ADVANCED_FACE('',(#70,#17),#233,.T.);
#251=ADVANCED_FACE('',(#71,#18),#234,.T.);
#252=ADVANCED_FACE('',(#72,#19,#20,#21),#56,.T.);
#253=ADVANCED_FACE('',(#73,#22),#235,.T.);
#254=ADVANCED_FACE('',(#74,#23),#236,.F.);
#255=CLOSED_SHELL('',(#237,#238,#239,#240,#241,#242,#243,#244,#245,#246,
#247,#248,#249,#250,#251,#252,#253,#254));
#256=DERIVED_UNIT_ELEMENT(#259,1.);
#257=DERIVED_UNIT_ELEMENT(#585,-3.);
#258=DIMENSIONAL_EXPONENTS(0.,1.,0.,0.,0.,0.,0.);
#259=(
CONVERSION_BASED_UNIT('gram',#261)
MASS_UNIT()
NAMED_UNIT(#258)
);
#260=(
MASS_UNIT()
NAMED_UNIT(*)
SI_UNIT(.KILO.,.GRAM.)
);
#261=MASS_MEASURE_WITH_UNIT(MASS_MEASURE(0.001),#260);
#262=DERIVED_UNIT((#256,#257));
#263=MEASURE_REPRESENTATION_ITEM('density measure',
POSITIVE_RATIO_MEASURE(1.),#262);
#264=PROPERTY_DEFINITION_REPRESENTATION(#269,#266);
#265=PROPERTY_DEFINITION_REPRESENTATION(#270,#267);
#266=REPRESENTATION('material name',(#268),#582);
#267=REPRESENTATION('density',(#263),#582);
#268=DESCRIPTIVE_REPRESENTATION_ITEM('Generic','Generic');
#269=PROPERTY_DEFINITION('material property','material name',#592);
#270=PROPERTY_DEFINITION('material property','density of part',#592);
#271=DATE_TIME_ROLE('creation_date');
#272=APPLIED_DATE_AND_TIME_ASSIGNMENT(#273,#271,(#592));
#273=DATE_AND_TIME(#274,#275);
#274=CALENDAR_DATE(2022,18,11);
#275=LOCAL_TIME(0,0,0.,#276);
#276=COORDINATED_UNIVERSAL_TIME_OFFSET(0,0,.BEHIND.);
#277=AXIS2_PLACEMENT_3D('',#388,#311,#312);
#278=AXIS2_PLACEMENT_3D('',#389,#313,#314);
#279=AXIS2_PLACEMENT_3D('',#391,#315,#316);
#280=AXIS2_PLACEMENT_3D('',#392,#317,#318);
#281=AXIS2_PLACEMENT_3D('',#436,#320,#321);
#282=AXIS2_PLACEMENT_3D('',#485,#323,#324);
#283=AXIS2_PLACEMENT_3D('',#486,#325,#326);
#284=AXIS2_PLACEMENT_3D('',#487,#327,#328);
#285=AXIS2_PLACEMENT_3D('',#536,#330,#331);
#286=AXIS2_PLACEMENT_3D('',#537,#332,#333);
#287=AXIS2_PLACEMENT_3D('',#538,#334,#335);
#288=AXIS2_PLACEMENT_3D('',#540,#336,#337);
#289=AXIS2_PLACEMENT_3D('',#543,#339,#340);
#290=AXIS2_PLACEMENT_3D('',#544,#341,#342);
#291=AXIS2_PLACEMENT_3D('',#546,#343,#344);
#292=AXIS2_PLACEMENT_3D('',#549,#346,#347);
#293=AXIS2_PLACEMENT_3D('',#550,#348,#349);
#294=AXIS2_PLACEMENT_3D('',#551,#350,#351);
#295=AXIS2_PLACEMENT_3D('',#553,#352,#353);
#296=AXIS2_PLACEMENT_3D('',#554,#354,#355);
#297=AXIS2_PLACEMENT_3D('',#556,#356,#357);
#298=AXIS2_PLACEMENT_3D('',#559,#359,#360);
#299=AXIS2_PLACEMENT_3D('',#560,#361,#362);
#300=AXIS2_PLACEMENT_3D('',#562,#363,#364);
#301=AXIS2_PLACEMENT_3D('',#565,#366,#367);
#302=AXIS2_PLACEMENT_3D('',#566,#368,#369);
#303=AXIS2_PLACEMENT_3D('',#568,#370,#371);
#304=AXIS2_PLACEMENT_3D('',#571,#373,#374);
#305=AXIS2_PLACEMENT_3D('',#572,#375,#376);
#306=AXIS2_PLACEMENT_3D('',#573,#377,#378);
#307=AXIS2_PLACEMENT_3D('',#575,#379,#380);
#308=AXIS2_PLACEMENT_3D('',#576,#381,#382);
#309=AXIS2_PLACEMENT_3D('',#578,#384,#385);
#310=AXIS2_PLACEMENT_3D('',#579,#386,#387);
#311=DIRECTION('axis',(0.,0.,1.));
#312=DIRECTION('refdir',(1.,0.,0.));
#313=DIRECTION('center_axis',(0.,0.,1.));
#314=DIRECTION('ref_axis',(1.,0.,0.));
#315=DIRECTION('center_axis',(0.,0.,-1.));
#316=DIRECTION('ref_axis',(1.,0.,0.));
#317=DIRECTION('center_axis',(0.,0.,1.));
#318=DIRECTION('ref_axis',(1.,0.,0.));
#319=DIRECTION('',(0.,0.,1.));
#320=DIRECTION('center_axis',(1.,0.,0.));
#321=DIRECTION('ref_axis',(0.,1.,0.));
#322=DIRECTION('',(1.,0.,0.));
#323=DIRECTION('center_axis',(1.,0.,0.));
#324=DIRECTION('ref_axis',(0.,1.,0.));
#325=DIRECTION('center_axis',(1.,0.,0.));
#326=DIRECTION('ref_axis',(0.,0.,-1.));
#327=DIRECTION('center_axis',(1.,0.,0.));
#328=DIRECTION('ref_axis',(0.,1.,0.));
#329=DIRECTION('',(1.,0.,0.));
#330=DIRECTION('center_axis',(1.,0.,0.));
#331=DIRECTION('ref_axis',(0.,1.,0.));
#332=DIRECTION('center_axis',(1.,0.,0.));
#333=DIRECTION('ref_axis',(0.,0.,-1.));
#334=DIRECTION('center_axis',(0.,1.,0.));
#335=DIRECTION('ref_axis',(-1.,0.,0.));
#336=DIRECTION('center_axis',(0.,-1.,0.));
#337=DIRECTION('ref_axis',(-1.,0.,0.));
#338=DIRECTION('',(0.,1.,0.));
#339=DIRECTION('center_axis',(0.,1.,0.));
#340=DIRECTION('ref_axis',(-1.,0.,0.));
#341=DIRECTION('center_axis',(0.,1.,0.));
#342=DIRECTION('ref_axis',(1.,0.,0.));
#343=DIRECTION('center_axis',(0.,1.,0.));
#344=DIRECTION('ref_axis',(1.,0.,0.));
#345=DIRECTION('',(0.,1.,0.));
#346=DIRECTION('center_axis',(0.,-1.,0.));
#347=DIRECTION('ref_axis',(1.,0.,0.));
#348=DIRECTION('center_axis',(0.,1.,0.));
#349=DIRECTION('ref_axis',(0.,0.,1.));
#350=DIRECTION('center_axis',(0.,1.,0.));
#351=DIRECTION('ref_axis',(0.,0.,1.));
#352=DIRECTION('center_axis',(0.,1.,0.));
#353=DIRECTION('ref_axis',(-1.,0.,0.));
#354=DIRECTION('center_axis',(0.,1.,0.));
#355=DIRECTION('ref_axis',(1.,0.,0.));
#356=DIRECTION('center_axis',(0.,-1.,0.));
#357=DIRECTION('ref_axis',(1.,0.,0.));
#358=DIRECTION('',(0.,-1.,0.));
#359=DIRECTION('center_axis',(0.,-1.,0.));
#360=DIRECTION('ref_axis',(1.,0.,0.));
#361=DIRECTION('center_axis',(0.,-1.,0.));
#362=DIRECTION('ref_axis',(-1.,0.,0.));
#363=DIRECTION('center_axis',(0.,1.,0.));
#364=DIRECTION('ref_axis',(-1.,0.,0.));
#365=DIRECTION('',(0.,-1.,0.));
#366=DIRECTION('center_axis',(0.,1.,0.));
#367=DIRECTION('ref_axis',(-1.,0.,0.));
#368=DIRECTION('center_axis',(0.,-1.,0.));
#369=DIRECTION('ref_axis',(1.,0.,0.));
#370=DIRECTION('center_axis',(0.,-1.,0.));
#371=DIRECTION('ref_axis',(1.,0.,0.));
#372=DIRECTION('',(0.,-1.,0.));
#373=DIRECTION('center_axis',(0.,-1.,0.));
#374=DIRECTION('ref_axis',(1.,0.,0.));
#375=DIRECTION('center_axis',(0.,1.,0.));
#376=DIRECTION('ref_axis',(0.,0.,1.));
#377=DIRECTION('center_axis',(0.,1.,0.));
#378=DIRECTION('ref_axis',(0.,0.,1.));
#379=DIRECTION('center_axis',(0.,1.,0.));
#380=DIRECTION('ref_axis',(-1.,0.,0.));
#381=DIRECTION('center_axis',(0.,1.,0.));
#382=DIRECTION('ref_axis',(-1.,0.,0.));
#383=DIRECTION('',(0.,-1.,0.));
#384=DIRECTION('center_axis',(0.,1.,0.));
#385=DIRECTION('ref_axis',(0.,0.,1.));
#386=DIRECTION('center_axis',(0.,1.,0.));
#387=DIRECTION('ref_axis',(0.,0.,1.));
#388=CARTESIAN_POINT('',(0.,0.,0.));
#389=CARTESIAN_POINT('Origin',(37.5,12.5,-16.5));
#390=CARTESIAN_POINT('',(35.75,12.5,-16.5));
#391=CARTESIAN_POINT('Origin',(37.5,12.5,-16.5));
#392=CARTESIAN_POINT('Origin',(37.5,12.5,0.));
#393=CARTESIAN_POINT('',(35.75,12.5,27.3301573358076));
#394=CARTESIAN_POINT('',(35.75,12.5,0.));
#395=CARTESIAN_POINT('',(39.25,12.5,22.009940935859));
#396=CARTESIAN_POINT('Ctrl Pts',(39.25,12.5,22.009940935859));
#397=CARTESIAN_POINT('Ctrl Pts',(39.25,12.3502738558928,22.009940935859));
#398=CARTESIAN_POINT('Ctrl Pts',(39.2294655383338,12.1962252847911,22.0466453623128));
#399=CARTESIAN_POINT('Ctrl Pts',(39.1563306911404,11.9169918260645,22.1762779860069));
#400=CARTESIAN_POINT('Ctrl Pts',(39.1042453354374,11.791175926816,22.2681340290063));
#401=CARTESIAN_POINT('Ctrl Pts',(38.8464473459331,11.2989177439206,22.7183132724143));
#402=CARTESIAN_POINT('Ctrl Pts',(38.5259244471785,11.0467664494122,23.2605848549696));
#403=CARTESIAN_POINT('Ctrl Pts',(37.9873667605662,10.7969768293168,24.128466716505));
#404=CARTESIAN_POINT('Ctrl Pts',(37.7022709120686,10.7374962382599,24.5726016556026));
#405=CARTESIAN_POINT('Ctrl Pts',(37.1204959713426,10.7669940103041,25.4429314907182));
#406=CARTESIAN_POINT('Ctrl Pts',(36.8238295593871,10.8554300098146,25.8691531602912));
#407=CARTESIAN_POINT('Ctrl Pts',(36.4460528568318,11.0966455036572,26.3954964037774));
#408=CARTESIAN_POINT('Ctrl Pts',(36.3259306094753,11.1920612728471,26.5605274772685));
#409=CARTESIAN_POINT('Ctrl Pts',(36.1042985301495,11.4317489777502,26.8610216090455));
#410=CARTESIAN_POINT('Ctrl Pts',(36.0029885351598,11.5764095892666,26.9963218524915));
#411=CARTESIAN_POINT('Ctrl Pts',(35.8754301212002,11.8393860151035,27.1654268126764));
#412=CARTESIAN_POINT('Ctrl Pts',(35.8290717617968,11.9624957847662,27.2264633988347));
#413=CARTESIAN_POINT('Ctrl Pts',(35.7661877059659,12.2264913249906,27.3090188282781));
#414=CARTESIAN_POINT('Ctrl Pts',(35.75,12.3675762593446,27.3301573358076));
#415=CARTESIAN_POINT('Ctrl Pts',(35.75,12.5,27.3301573358076));
#416=CARTESIAN_POINT('Ctrl Pts',(35.75,12.5,27.3301573358076));
#417=CARTESIAN_POINT('Ctrl Pts',(35.75,12.6324237406554,27.3301573358076));
#418=CARTESIAN_POINT('Ctrl Pts',(35.7661877059659,12.7735086750094,27.3090188282781));
#419=CARTESIAN_POINT('Ctrl Pts',(35.8290717617968,13.0375042152338,27.2264633988347));
#420=CARTESIAN_POINT('Ctrl Pts',(35.8754301212002,13.1606139848964,27.1654268126764));
#421=CARTESIAN_POINT('Ctrl Pts',(36.0029885351598,13.4235904107334,26.9963218524915));
#422=CARTESIAN_POINT('Ctrl Pts',(36.1042985301495,13.5682510222498,26.8610216090455));
#423=CARTESIAN_POINT('Ctrl Pts',(36.3259306094753,13.8079387271529,26.5605274772685));
#424=CARTESIAN_POINT('Ctrl Pts',(36.4460528568318,13.9033544963428,26.3954964037774));
#425=CARTESIAN_POINT('Ctrl Pts',(36.8238295593871,14.1445699901854,25.8691531602912));
#426=CARTESIAN_POINT('Ctrl Pts',(37.1204959713426,14.2330059896959,25.4429314907182));
#427=CARTESIAN_POINT('Ctrl Pts',(37.7022709120686,14.2625037617401,24.5726016556026));
#428=CARTESIAN_POINT('Ctrl Pts',(37.9873667605662,14.2030231706832,24.128466716505));
#429=CARTESIAN_POINT('Ctrl Pts',(38.5259244471785,13.9532335505878,23.2605848549696));
#430=CARTESIAN_POINT('Ctrl Pts',(38.8464473459331,13.7010822560794,22.7183132724143));
#431=CARTESIAN_POINT('Ctrl Pts',(39.1042453354374,13.208824073184,22.2681340290063));
#432=CARTESIAN_POINT('Ctrl Pts',(39.1563306911404,13.0830081739355,22.1762779860069));
#433=CARTESIAN_POINT('Ctrl Pts',(39.2294655383338,12.8037747152089,22.0466453623128));
#434=CARTESIAN_POINT('Ctrl Pts',(39.25,12.6497261441072,22.009940935859));
#435=CARTESIAN_POINT('Ctrl Pts',(39.25,12.5,22.009940935859));
#436=CARTESIAN_POINT('Origin',(0.,12.5,37.5));
#437=CARTESIAN_POINT('',(-29.1879684116589,12.5,34.25));
#438=CARTESIAN_POINT('',(-24.8746859276655,9.25,37.5));
#439=CARTESIAN_POINT('Ctrl Pts',(-29.1879684116589,12.5,34.25));
#440=CARTESIAN_POINT('Ctrl Pts',(-29.1879684116589,12.6981268923611,34.25));
#441=CARTESIAN_POINT('Ctrl Pts',(-29.1663844418431,12.8985156131695,34.2684279535949));
#442=CARTESIAN_POINT('Ctrl Pts',(-29.0810063412704,13.2886905208939,34.340911548832));
#443=CARTESIAN_POINT('Ctrl Pts',(-29.0172369586331,13.4784892895332,34.3949286067071));
#444=CARTESIAN_POINT('Ctrl Pts',(-28.7745711234806,14.0134323811186,34.5986803481253));
#445=CARTESIAN_POINT('Ctrl Pts',(-28.5416120343355,14.323661127299,34.7918879778968));
#446=CARTESIAN_POINT('Ctrl Pts',(-27.8557506264529,14.9981164665427,35.3465554758626));
#447=CARTESIAN_POINT('Ctrl Pts',(-27.3012699966031,15.2985781277959,35.7797368752358));
#448=CARTESIAN_POINT('Ctrl Pts',(-26.1086237869035,15.675564348662,36.659087287188));
#449=CARTESIAN_POINT('Ctrl Pts',(-25.4697941707082,15.75,37.105249849636));
#450=CARTESIAN_POINT('Ctrl Pts',(-24.1705383108441,15.75,37.9670786884039));
#451=CARTESIAN_POINT('Ctrl Pts',(-23.391227914819,15.6462443703253,38.4530765471707));
#452=CARTESIAN_POINT('Ctrl Pts',(-21.8559016293671,15.2201971467053,39.3460061467251));
#453=CARTESIAN_POINT('Ctrl Pts',(-21.0987737319173,14.9038505525629,39.7538519592778));
#454=CARTESIAN_POINT('Ctrl Pts',(-20.1237178399621,14.2518091982635,40.2513592152159));
#455=CARTESIAN_POINT('Ctrl Pts',(-19.7843511181671,13.9729158369926,40.4185779512862));
#456=CARTESIAN_POINT('Ctrl Pts',(-19.3973785250614,13.4762360419284,40.6049529546148));
#457=CARTESIAN_POINT('Ctrl Pts',(-19.2887792798576,13.297852667823,40.6564913566659));
#458=CARTESIAN_POINT('Ctrl Pts',(-19.1352548511619,12.9169976388161,40.7289717323236));
#459=CARTESIAN_POINT('Ctrl Pts',(-19.0902462006125,12.7145760635717,40.75));
#460=CARTESIAN_POINT('Ctrl Pts',(-19.0902462006125,12.2854239364283,40.75));
#461=CARTESIAN_POINT('Ctrl Pts',(-19.1352548511619,12.0830023611839,40.7289717323236));
#462=CARTESIAN_POINT('Ctrl Pts',(-19.2887792798576,11.702147332177,40.6564913566659));
#463=CARTESIAN_POINT('Ctrl Pts',(-19.3973785250614,11.5237639580716,40.6049529546148));
#464=CARTESIAN_POINT('Ctrl Pts',(-19.7843511181671,11.0270841630074,40.4185779512862));
#465=CARTESIAN_POINT('Ctrl Pts',(-20.1237178399621,10.7481908017365,40.2513592152159));
#466=CARTESIAN_POINT('Ctrl Pts',(-21.0987737319173,10.0961494474371,39.7538519592778));
#467=CARTESIAN_POINT('Ctrl Pts',(-21.8559016293671,9.7798028532947,39.3460061467251));
#468=CARTESIAN_POINT('Ctrl Pts',(-23.391227914819,9.3537556296747,38.4530765471707));
#469=CARTESIAN_POINT('Ctrl Pts',(-24.1705383108441,9.25,37.9670786884039));
#470=CARTESIAN_POINT('Ctrl Pts',(-24.8746859276655,9.25,37.5));
#471=CARTESIAN_POINT('Ctrl Pts',(-24.8746859276655,9.25,37.5));
#472=CARTESIAN_POINT('Ctrl Pts',(-25.4697941707082,9.25,37.105249849636));
#473=CARTESIAN_POINT('Ctrl Pts',(-26.1086237869035,9.324435651338,36.659087287188));
#474=CARTESIAN_POINT('Ctrl Pts',(-27.3012699966031,9.7014218722041,35.7797368752358));
#475=CARTESIAN_POINT('Ctrl Pts',(-27.8557506264529,10.0018835334573,35.3465554758626));
#476=CARTESIAN_POINT('Ctrl Pts',(-28.5416120343355,10.676338872701,34.7918879778968));
#477=CARTESIAN_POINT('Ctrl Pts',(-28.7745711234806,10.9865676188813,34.5986803481253));
#478=CARTESIAN_POINT('Ctrl Pts',(-29.0172369586331,11.5215107104668,34.3949286067071));
#479=CARTESIAN_POINT('Ctrl Pts',(-29.0810063412704,11.7113094791061,34.340911548832));
#480=CARTESIAN_POINT('Ctrl Pts',(-29.1663844418431,12.1014843868305,34.2684279535949));
#481=CARTESIAN_POINT('Ctrl Pts',(-29.1879684116589,12.3018731076389,34.25));
#482=CARTESIAN_POINT('Ctrl Pts',(-29.1879684116589,12.5,34.25));
#483=CARTESIAN_POINT('',(17.45,9.25,37.5));
#484=CARTESIAN_POINT('',(0.,9.25,37.5));
#485=CARTESIAN_POINT('Origin',(17.45,12.5,37.5));
#486=CARTESIAN_POINT('Origin',(17.45,12.5,37.5));
#487=CARTESIAN_POINT('Origin',(0.,12.5,-37.5));
#488=CARTESIAN_POINT('',(-19.0902462006125,12.5,-40.75));
#489=CARTESIAN_POINT('',(-24.8746859276655,9.25,-37.5));
#490=CARTESIAN_POINT('Ctrl Pts',(-19.0902462006125,12.5,-40.75));
#491=CARTESIAN_POINT('Ctrl Pts',(-19.0902462006125,12.7145760635717,-40.75));
#492=CARTESIAN_POINT('Ctrl Pts',(-19.1352548511619,12.9169976388161,-40.7289717323236));
#493=CARTESIAN_POINT('Ctrl Pts',(-19.2887792798576,13.297852667823,-40.6564913566659));
#494=CARTESIAN_POINT('Ctrl Pts',(-19.3973785250614,13.4762360419284,-40.6049529546148));
#495=CARTESIAN_POINT('Ctrl Pts',(-19.7843511181671,13.9729158369926,-40.4185779512862));
#496=CARTESIAN_POINT('Ctrl Pts',(-20.1237178399621,14.2518091982635,-40.2513592152159));
#497=CARTESIAN_POINT('Ctrl Pts',(-21.0987737319173,14.9038505525629,-39.7538519592778));
#498=CARTESIAN_POINT('Ctrl Pts',(-21.8559016293671,15.2201971467053,-39.3460061467251));
#499=CARTESIAN_POINT('Ctrl Pts',(-23.391227914819,15.6462443703253,-38.4530765471707));
#500=CARTESIAN_POINT('Ctrl Pts',(-24.1705383108441,15.75,-37.9670786884039));
#501=CARTESIAN_POINT('Ctrl Pts',(-25.4697941707082,15.75,-37.105249849636));
#502=CARTESIAN_POINT('Ctrl Pts',(-26.1086237869035,15.675564348662,-36.659087287188));
#503=CARTESIAN_POINT('Ctrl Pts',(-27.3012699966031,15.2985781277959,-35.7797368752358));
#504=CARTESIAN_POINT('Ctrl Pts',(-27.8557506264529,14.9981164665427,-35.3465554758626));
#505=CARTESIAN_POINT('Ctrl Pts',(-28.5416120343355,14.323661127299,-34.7918879778968));
#506=CARTESIAN_POINT('Ctrl Pts',(-28.7745711234806,14.0134323811186,-34.5986803481253));
#507=CARTESIAN_POINT('Ctrl Pts',(-29.0172369586331,13.4784892895332,-34.3949286067071));
#508=CARTESIAN_POINT('Ctrl Pts',(-29.0810063412704,13.2886905208939,-34.340911548832));
#509=CARTESIAN_POINT('Ctrl Pts',(-29.1663844418431,12.8985156131695,-34.2684279535949));
#510=CARTESIAN_POINT('Ctrl Pts',(-29.1879684116589,12.6981268923611,-34.25));
#511=CARTESIAN_POINT('Ctrl Pts',(-29.1879684116589,12.3018731076389,-34.25));
#512=CARTESIAN_POINT('Ctrl Pts',(-29.1663844418431,12.1014843868305,-34.2684279535949));
#513=CARTESIAN_POINT('Ctrl Pts',(-29.0810063412704,11.7113094791061,-34.340911548832));
#514=CARTESIAN_POINT('Ctrl Pts',(-29.0172369586331,11.5215107104668,-34.3949286067071));
#515=CARTESIAN_POINT('Ctrl Pts',(-28.7745711234806,10.9865676188814,-34.5986803481253));
#516=CARTESIAN_POINT('Ctrl Pts',(-28.5416120343355,10.676338872701,-34.7918879778968));
#517=CARTESIAN_POINT('Ctrl Pts',(-27.8557506264529,10.0018835334573,-35.3465554758626));
#518=CARTESIAN_POINT('Ctrl Pts',(-27.3012699966031,9.7014218722041,-35.7797368752358));
#519=CARTESIAN_POINT('Ctrl Pts',(-26.1086237869035,9.324435651338,-36.659087287188));
#520=CARTESIAN_POINT('Ctrl Pts',(-25.4697941707082,9.25,-37.105249849636));
#521=CARTESIAN_POINT('Ctrl Pts',(-24.8746859276655,9.25,-37.5));
#522=CARTESIAN_POINT('Ctrl Pts',(-24.8746859276655,9.25,-37.5));
#523=CARTESIAN_POINT('Ctrl Pts',(-24.1705383108441,9.25,-37.9670786884039));
#524=CARTESIAN_POINT('Ctrl Pts',(-23.391227914819,9.35375562967471,-38.4530765471707));
#525=CARTESIAN_POINT('Ctrl Pts',(-21.8559016293671,9.7798028532947,-39.3460061467251));
#526=CARTESIAN_POINT('Ctrl Pts',(-21.0987737319173,10.0961494474371,-39.7538519592778));
#527=CARTESIAN_POINT('Ctrl Pts',(-20.1237178399621,10.7481908017365,-40.2513592152159));
#528=CARTESIAN_POINT('Ctrl Pts',(-19.7843511181671,11.0270841630074,-40.4185779512862));
#529=CARTESIAN_POINT('Ctrl Pts',(-19.3973785250614,11.5237639580716,-40.6049529546148));
#530=CARTESIAN_POINT('Ctrl Pts',(-19.2887792798576,11.702147332177,-40.6564913566659));
#531=CARTESIAN_POINT('Ctrl Pts',(-19.1352548511619,12.0830023611839,-40.7289717323236));
#532=CARTESIAN_POINT('Ctrl Pts',(-19.0902462006125,12.2854239364283,-40.75));
#533=CARTESIAN_POINT('Ctrl Pts',(-19.0902462006125,12.5,-40.75));
#534=CARTESIAN_POINT('',(17.45,9.25,-37.5));
#535=CARTESIAN_POINT('',(0.,9.25,-37.5));
#536=CARTESIAN_POINT('Origin',(17.45,12.5,-37.5));
#537=CARTESIAN_POINT('Origin',(17.45,12.5,-37.5));
#538=CARTESIAN_POINT('Origin',(2.23407873548919E-31,25.,0.));
#539=CARTESIAN_POINT('',(33.75,0.,4.13318294712232E-15));
#540=CARTESIAN_POINT('Origin',(2.23407873548919E-31,0.,0.));
#541=CARTESIAN_POINT('',(33.75,5.,-4.13318294712232E-15));
#542=CARTESIAN_POINT('',(33.75,25.,-4.13318294712232E-15));
#543=CARTESIAN_POINT('Origin',(2.23407873548919E-31,5.,0.));
#544=CARTESIAN_POINT('Origin',(2.23407873548919E-31,25.,0.));
#545=CARTESIAN_POINT('',(-41.25,0.,5.05166804648283E-15));
#546=CARTESIAN_POINT('Origin',(2.23407873548919E-31,0.,0.));
#547=CARTESIAN_POINT('',(-41.25,5.,-5.05166804648283E-15));
#548=CARTESIAN_POINT('',(-41.25,25.,5.05166804648283E-15));
#549=CARTESIAN_POINT('Origin',(2.23407873548919E-31,5.,0.));
#550=CARTESIAN_POINT('Origin',(0.,5.,0.));
#551=CARTESIAN_POINT('Origin',(0.,0.,0.));
#552=CARTESIAN_POINT('',(45.,0.,-5.51091059616309E-15));
#553=CARTESIAN_POINT('Origin',(2.23407873548919E-31,0.,0.));
#554=CARTESIAN_POINT('Origin',(2.23407873548919E-31,0.,0.));
#555=CARTESIAN_POINT('',(-30.,25.,3.67394039744206E-15));
#556=CARTESIAN_POINT('Origin',(2.23407873548919E-31,25.,0.));
#557=CARTESIAN_POINT('',(-30.,0.,3.67394039744206E-15));
#558=CARTESIAN_POINT('',(-30.,0.,3.67394039744206E-15));
#559=CARTESIAN_POINT('Origin',(2.23407873548919E-31,0.,0.));
#560=CARTESIAN_POINT('Origin',(2.23407873548919E-31,25.,0.));
#561=CARTESIAN_POINT('',(33.75,25.,-4.13318294712232E-15));
#562=CARTESIAN_POINT('Origin',(2.23407873548919E-31,25.,0.));
#563=CARTESIAN_POINT('',(33.75,20.,-4.13318294712232E-15));
#564=CARTESIAN_POINT('',(33.75,25.,4.13318294712232E-15));
#565=CARTESIAN_POINT('Origin',(2.23407873548919E-31,20.,0.));
#566=CARTESIAN_POINT('Origin',(2.23407873548919E-31,25.,0.));
#567=CARTESIAN_POINT('',(-41.25,25.,-5.05166804648283E-15));
#568=CARTESIAN_POINT('Origin',(2.23407873548919E-31,25.,0.));
#569=CARTESIAN_POINT('',(-41.25,20.,-5.05166804648283E-15));
#570=CARTESIAN_POINT('',(-41.25,25.,-5.05166804648283E-15));
#571=CARTESIAN_POINT('Origin',(2.23407873548919E-31,20.,0.));
#572=CARTESIAN_POINT('Origin',(0.,20.,0.));
#573=CARTESIAN_POINT('Origin',(0.,25.,0.));
#574=CARTESIAN_POINT('',(45.,25.,-5.51091059616309E-15));
#575=CARTESIAN_POINT('Origin',(2.23407873548919E-31,25.,0.));
#576=CARTESIAN_POINT('Origin',(2.23407873548919E-31,0.,0.));
#577=CARTESIAN_POINT('',(45.,0.,-5.51091059616309E-15));
#578=CARTESIAN_POINT('Origin',(0.,25.,0.));
#579=CARTESIAN_POINT('Origin',(0.,0.,0.));
#580=UNCERTAINTY_MEASURE_WITH_UNIT(LENGTH_MEASURE(0.01),#584,
'DISTANCE_ACCURACY_VALUE',
'Maximum model space distance between geometric entities at asserted c
onnectivities');
#581=UNCERTAINTY_MEASURE_WITH_UNIT(LENGTH_MEASURE(0.01),#584,
'DISTANCE_ACCURACY_VALUE',
'Maximum model space distance between geometric entities at asserted c
onnectivities');
#582=(
GEOMETRIC_REPRESENTATION_CONTEXT(3)
GLOBAL_UNCERTAINTY_ASSIGNED_CONTEXT((#580))
GLOBAL_UNIT_ASSIGNED_CONTEXT((#584,#586,#587))
REPRESENTATION_CONTEXT('','3D')
);
#583=(
GEOMETRIC_REPRESENTATION_CONTEXT(3)
GLOBAL_UNCERTAINTY_ASSIGNED_CONTEXT((#581))
GLOBAL_UNIT_ASSIGNED_CONTEXT((#584,#586,#587))
REPRESENTATION_CONTEXT('','3D')
);
#584=(
LENGTH_UNIT()
NAMED_UNIT(*)
SI_UNIT(.MILLI.,.METRE.)
);
#585=(
LENGTH_UNIT()
NAMED_UNIT(*)
SI_UNIT(.CENTI.,.METRE.)
);
#586=(
NAMED_UNIT(*)
PLANE_ANGLE_UNIT()
SI_UNIT($,.RADIAN.)
);
#587=(
NAMED_UNIT(*)
SI_UNIT($,.STERADIAN.)
SOLID_ANGLE_UNIT()
);
#588=SHAPE_DEFINITION_REPRESENTATION(#589,#590);
#589=PRODUCT_DEFINITION_SHAPE('',$,#592);
#590=SHAPE_REPRESENTATION('',(#277),#582);
#591=PRODUCT_DEFINITION_CONTEXT('part definition',#596,'design');
#592=PRODUCT_DEFINITION('Circular easy ejection',
'Circular easy ejection',#593,#591);
#593=PRODUCT_DEFINITION_FORMATION('',$,#598);
#594=PRODUCT_RELATED_PRODUCT_CATEGORY('Circular easy ejection',
'Circular easy ejection',(#598));
#595=APPLICATION_PROTOCOL_DEFINITION('international standard',
'automotive_design',2009,#596);
#596=APPLICATION_CONTEXT(
'Core Data for Automotive Mechanical Design Process');
#597=PRODUCT_CONTEXT('part definition',#596,'mechanical');
#598=PRODUCT('Circular easy ejection','Circular easy ejection',$,(#597));
#599=PRESENTATION_STYLE_ASSIGNMENT((#600));
#600=SURFACE_STYLE_USAGE(.BOTH.,#603);
#601=SURFACE_STYLE_RENDERING_WITH_PROPERTIES($,#607,(#602));
#602=SURFACE_STYLE_TRANSPARENT(0.);
#603=SURFACE_SIDE_STYLE('',(#604,#601));
#604=SURFACE_STYLE_FILL_AREA(#605);
#605=FILL_AREA_STYLE('',(#606));
#606=FILL_AREA_STYLE_COLOUR('',#607);
#607=COLOUR_RGB('',0.749019607843137,0.749019607843137,0.749019607843137);
ENDSEC;
END-ISO-10303-21;
