# Supplementary material for: Thermal imaging using sulfur polymer optics
Source: Nat Commun. 2026 Feb 18;17:1561. doi: 10.1038/s41467-026-68889-0 (PMC12916755; doi:10.1038/s41467-026-68889-0)
Supplement: Supplementary file 5 — Source Data [file 41467_2026_68889_MOESM5_ESM.zip › Figure 3 Source Data/STEP files compression mold/Flash ring.stp]

ISO-10303-21;
HEADER;
/* Generated by software containing ST-Developer
 * from STEP Tools, Inc. (www.steptools.com) 
 */

FILE_DESCRIPTION(
/* description */ (''),
/* implementation_level */ '2;1');

FILE_NAME(
/* name */ 'Flash ring.stp',
/* time_stamp */ '2025-06-10T15:03:29+09:30',
/* author */ ('tonk0075'),
/* organization */ (''),
/* preprocessor_version */ 'ST-DEVELOPER v20',
/* originating_system */ 'Autodesk Inventor 2024',
/* authorisation */ '');

FILE_SCHEMA (('AUTOMOTIVE_DESIGN { 1 0 10303 214 3 1 1 }'));
ENDSEC;

DATA;
#10=MECHANICAL_DESIGN_GEOMETRIC_PRESENTATION_REPRESENTATION('',(#13),#693);
#11=SHAPE_REPRESENTATION_RELATIONSHIP('SRR','None',#700,#12);
#12=ADVANCED_BREP_SHAPE_REPRESENTATION('',(#14),#692);
#13=STYLED_ITEM('',(#709),#14);
#14=MANIFOLD_SOLID_BREP('Flash ring',#342);
#15=CONICAL_SURFACE('',#404,25.1716827930454,0.610725964389207);
#16=CONICAL_SURFACE('',#412,23.6533172069546,0.610725964389209);
#17=TOROIDAL_SURFACE('',#397,28.4,0.5);
#18=TOROIDAL_SURFACE('',#398,28.4,0.5);
#19=TOROIDAL_SURFACE('',#399,28.4,0.5);
#20=TOROIDAL_SURFACE('',#400,24.4125,0.480163890393345);
#21=LINE('',#561,#34);
#22=LINE('',#565,#35);
#23=LINE('',#569,#36);
#24=LINE('',#588,#37);
#25=LINE('',#606,#38);
#26=LINE('',#609,#39);
#27=LINE('',#641,#40);
#28=LINE('',#645,#41);
#29=LINE('',#649,#42);
#30=LINE('',#676,#43);
#31=LINE('',#682,#44);
#32=LINE('',#687,#45);
#33=LINE('',#689,#46);
#34=VECTOR('',#425,10.);
#35=VECTOR('',#428,1.05);
#36=VECTOR('',#433,10.);
#37=VECTOR('',#438,1.05);
#38=VECTOR('',#443,10.);
#39=VECTOR('',#446,10.);
#40=VECTOR('',#451,10.);
#41=VECTOR('',#454,1.05);
#42=VECTOR('',#459,10.);
#43=VECTOR('',#504,25.1716827930454);
#44=VECTOR('',#513,29.9);
#45=VECTOR('',#520,22.4125);
#46=VECTOR('',#523,23.6533172069546);
#47=B_SPLINE_CURVE_WITH_KNOTS('',3,(#533,#534,#535,#536,#537,#538,#539,
#540,#541,#542,#543,#544),.UNSPECIFIED.,.F.,.F.,(4,2,2,2,2,4),(-0.0845923198584402,
-0.0773741189906723,-0.0571811636246416,-0.0382783959966551,-0.0191922383713204,
0.),.UNSPECIFIED.);
#48=B_SPLINE_CURVE_WITH_KNOTS('',3,(#548,#549,#550,#551,#552,#553,#554,
#555,#556,#557,#558,#559),.UNSPECIFIED.,.F.,.F.,(4,2,2,2,2,4),(-0.338294179839709,
-0.325113829020865,-0.311896683349265,-0.292598604344049,-0.271798799954863,
-0.250108433691147),.UNSPECIFIED.);
#49=B_SPLINE_CURVE_WITH_KNOTS('',3,(#573,#574,#575,#576,#577,#578,#579,
#580,#581,#582,#583,#584),.UNSPECIFIED.,.F.,.F.,(4,2,2,2,2,4),(-0.0845716444364419,
-0.0769287971894042,-0.0570226790891007,-0.0382385214535927,-0.0191883125607701,
0.),.UNSPECIFIED.);
#50=B_SPLINE_CURVE_WITH_KNOTS('',3,(#593,#594,#595,#596,#597,#598,#599,
#600,#601,#602,#603,#604),.UNSPECIFIED.,.F.,.F.,(4,2,2,2,2,4),(-0.340055890466683,
-0.322422378099248,-0.304703576241663,-0.284998862188481,-0.263161798901738,
-0.251130923346458),.UNSPECIFIED.);
#51=B_SPLINE_CURVE_WITH_KNOTS('',3,(#613,#614,#615,#616,#617,#618,#619,
#620,#621,#622,#623,#624),.UNSPECIFIED.,.F.,.F.,(4,2,2,2,2,4),(-0.0845923198584804,
-0.0773741189907138,-0.0571811636246765,-0.0382783959966808,-0.0191922383713337,
0.),.UNSPECIFIED.);
#52=B_SPLINE_CURVE_WITH_KNOTS('',3,(#628,#629,#630,#631,#632,#633,#634,
#635,#636,#637,#638,#639),.UNSPECIFIED.,.F.,.F.,(4,2,2,2,2,4),(-0.338294179840541,
-0.325113829021525,-0.311896683349749,-0.292598604344271,-0.271798799954803,
-0.250108433690972),.UNSPECIFIED.);
#53=CYLINDRICAL_SURFACE('',#368,1.05);
#54=CYLINDRICAL_SURFACE('',#373,1.05);
#55=CYLINDRICAL_SURFACE('',#378,1.05);
#56=CYLINDRICAL_SURFACE('',#383,27.9);
#57=CYLINDRICAL_SURFACE('',#386,27.9);
#58=CYLINDRICAL_SURFACE('',#389,27.9);
#59=CYLINDRICAL_SURFACE('',#408,29.9);
#60=CYLINDRICAL_SURFACE('',#411,22.4125);
#61=FACE_BOUND('',#87,.T.);
#62=FACE_BOUND('',#95,.T.);
#63=FACE_BOUND('',#102,.T.);
#64=FACE_BOUND('',#103,.T.);
#65=FACE_BOUND('',#104,.T.);
#66=FACE_BOUND('',#105,.T.);
#67=FACE_BOUND('',#108,.T.);
#68=FACE_OUTER_BOUND('',#86,.T.);
#69=FACE_OUTER_BOUND('',#88,.T.);
#70=FACE_OUTER_BOUND('',#89,.T.);
#71=FACE_OUTER_BOUND('',#90,.T.);
#72=FACE_OUTER_BOUND('',#91,.T.);
#73=FACE_OUTER_BOUND('',#92,.T.);
#74=FACE_OUTER_BOUND('',#93,.T.);
#75=FACE_OUTER_BOUND('',#94,.T.);
#76=FACE_OUTER_BOUND('',#96,.T.);
#77=FACE_OUTER_BOUND('',#97,.T.);
#78=FACE_OUTER_BOUND('',#98,.T.);
#79=FACE_OUTER_BOUND('',#99,.T.);
#80=FACE_OUTER_BOUND('',#100,.T.);
#81=FACE_OUTER_BOUND('',#101,.T.);
#82=FACE_OUTER_BOUND('',#106,.T.);
#83=FACE_OUTER_BOUND('',#107,.T.);
#84=FACE_OUTER_BOUND('',#109,.T.);
#85=FACE_OUTER_BOUND('',#110,.T.);
#86=EDGE_LOOP('',(#222));
#87=EDGE_LOOP('',(#223));
#88=EDGE_LOOP('',(#224,#225,#226,#227,#228,#229,#230,#231,#232,#233));
#89=EDGE_LOOP('',(#234,#235,#236,#237,#238,#239,#240,#241,#242,#243));
#90=EDGE_LOOP('',(#244,#245,#246,#247,#248,#249,#250,#251,#252,#253));
#91=EDGE_LOOP('',(#254,#255,#256,#257));
#92=EDGE_LOOP('',(#258,#259,#260,#261));
#93=EDGE_LOOP('',(#262,#263,#264,#265));
#94=EDGE_LOOP('',(#266));
#95=EDGE_LOOP('',(#267,#268,#269,#270,#271,#272,#273));
#96=EDGE_LOOP('',(#274,#275,#276,#277));
#97=EDGE_LOOP('',(#278,#279,#280,#281));
#98=EDGE_LOOP('',(#282,#283,#284,#285));
#99=EDGE_LOOP('',(#286,#287,#288,#289));
#100=EDGE_LOOP('',(#290,#291,#292,#293));
#101=EDGE_LOOP('',(#294));
#102=EDGE_LOOP('',(#295));
#103=EDGE_LOOP('',(#296));
#104=EDGE_LOOP('',(#297));
#105=EDGE_LOOP('',(#298));
#106=EDGE_LOOP('',(#299,#300,#301,#302));
#107=EDGE_LOOP('',(#303,#304,#305,#306,#307,#308,#309,#310));
#108=EDGE_LOOP('',(#311));
#109=EDGE_LOOP('',(#312,#313,#314,#315));
#110=EDGE_LOOP('',(#316,#317,#318,#319));
#111=CIRCLE('',#366,23.3225);
#112=CIRCLE('',#367,22.4125);
#113=CIRCLE('',#369,1.05);
#114=CIRCLE('',#370,1.05);
#115=CIRCLE('',#371,1.05);
#116=CIRCLE('',#372,1.05);
#117=CIRCLE('',#374,1.05);
#118=CIRCLE('',#375,1.05);
#119=CIRCLE('',#376,1.05);
#120=CIRCLE('',#377,1.05);
#121=CIRCLE('',#379,1.05);
#122=CIRCLE('',#380,1.05);
#123=CIRCLE('',#381,1.05);
#124=CIRCLE('',#382,1.05);
#125=CIRCLE('',#384,27.9);
#126=CIRCLE('',#385,27.9);
#127=CIRCLE('',#387,27.9);
#128=CIRCLE('',#388,27.9);
#129=CIRCLE('',#390,27.9);
#130=CIRCLE('',#391,27.9);
#131=CIRCLE('',#393,29.9);
#132=CIRCLE('',#394,28.4);
#133=CIRCLE('',#395,28.4);
#134=CIRCLE('',#396,28.4);
#135=CIRCLE('',#401,24.0191344139092);
#136=CIRCLE('',#402,0.480163890393345);
#137=CIRCLE('',#403,24.8058655860908);
#138=CIRCLE('',#405,25.5375);
#139=CIRCLE('',#407,29.9);
#140=CIRCLE('',#410,22.4125);
#141=VERTEX_POINT('',#526);
#142=VERTEX_POINT('',#528);
#143=VERTEX_POINT('',#531);
#144=VERTEX_POINT('',#532);
#145=VERTEX_POINT('',#545);
#146=VERTEX_POINT('',#547);
#147=VERTEX_POINT('',#560);
#148=VERTEX_POINT('',#562);
#149=VERTEX_POINT('',#564);
#150=VERTEX_POINT('',#567);
#151=VERTEX_POINT('',#571);
#152=VERTEX_POINT('',#572);
#153=VERTEX_POINT('',#585);
#154=VERTEX_POINT('',#587);
#155=VERTEX_POINT('',#590);
#156=VERTEX_POINT('',#592);
#157=VERTEX_POINT('',#605);
#158=VERTEX_POINT('',#607);
#159=VERTEX_POINT('',#611);
#160=VERTEX_POINT('',#612);
#161=VERTEX_POINT('',#625);
#162=VERTEX_POINT('',#627);
#163=VERTEX_POINT('',#640);
#164=VERTEX_POINT('',#642);
#165=VERTEX_POINT('',#644);
#166=VERTEX_POINT('',#647);
#167=VERTEX_POINT('',#660);
#168=VERTEX_POINT('',#669);
#169=VERTEX_POINT('',#671);
#170=VERTEX_POINT('',#675);
#171=VERTEX_POINT('',#679);
#172=VERTEX_POINT('',#684);
#173=EDGE_CURVE('',#141,#141,#111,.T.);
#174=EDGE_CURVE('',#142,#142,#112,.T.);
#175=EDGE_CURVE('',#143,#144,#47,.T.);
#176=EDGE_CURVE('',#145,#143,#113,.T.);
#177=EDGE_CURVE('',#146,#145,#48,.T.);
#178=EDGE_CURVE('',#147,#146,#21,.T.);
#179=EDGE_CURVE('',#148,#147,#114,.T.);
#180=EDGE_CURVE('',#148,#149,#22,.T.);
#181=EDGE_CURVE('',#149,#149,#115,.T.);
#182=EDGE_CURVE('',#150,#148,#116,.T.);
#183=EDGE_CURVE('',#144,#150,#23,.T.);
#184=EDGE_CURVE('',#151,#152,#49,.T.);
#185=EDGE_CURVE('',#153,#151,#117,.T.);
#186=EDGE_CURVE('',#153,#154,#24,.T.);
#187=EDGE_CURVE('',#154,#154,#118,.T.);
#188=EDGE_CURVE('',#155,#153,#119,.T.);
#189=EDGE_CURVE('',#156,#155,#50,.T.);
#190=EDGE_CURVE('',#157,#156,#25,.T.);
#191=EDGE_CURVE('',#158,#157,#120,.T.);
#192=EDGE_CURVE('',#152,#158,#26,.T.);
#193=EDGE_CURVE('',#159,#160,#51,.T.);
#194=EDGE_CURVE('',#161,#159,#121,.T.);
#195=EDGE_CURVE('',#162,#161,#52,.T.);
#196=EDGE_CURVE('',#163,#162,#27,.T.);
#197=EDGE_CURVE('',#164,#163,#122,.T.);
#198=EDGE_CURVE('',#164,#165,#28,.T.);
#199=EDGE_CURVE('',#165,#165,#123,.T.);
#200=EDGE_CURVE('',#166,#164,#124,.T.);
#201=EDGE_CURVE('',#160,#166,#29,.T.);
#202=EDGE_CURVE('',#163,#158,#125,.T.);
#203=EDGE_CURVE('',#152,#162,#126,.T.);
#204=EDGE_CURVE('',#157,#150,#127,.T.);
#205=EDGE_CURVE('',#144,#156,#128,.T.);
#206=EDGE_CURVE('',#160,#146,#129,.T.);
#207=EDGE_CURVE('',#147,#166,#130,.T.);
#208=EDGE_CURVE('',#167,#167,#131,.T.);
#209=EDGE_CURVE('',#155,#143,#132,.T.);
#210=EDGE_CURVE('',#161,#151,#133,.T.);
#211=EDGE_CURVE('',#145,#159,#134,.T.);
#212=EDGE_CURVE('',#168,#168,#135,.T.);
#213=EDGE_CURVE('',#168,#169,#136,.T.);
#214=EDGE_CURVE('',#169,#169,#137,.T.);
#215=EDGE_CURVE('',#169,#170,#30,.T.);
#216=EDGE_CURVE('',#170,#170,#138,.T.);
#217=EDGE_CURVE('',#171,#171,#139,.T.);
#218=EDGE_CURVE('',#167,#171,#31,.T.);
#219=EDGE_CURVE('',#172,#172,#140,.T.);
#220=EDGE_CURVE('',#172,#142,#32,.T.);
#221=EDGE_CURVE('',#168,#141,#33,.T.);
#222=ORIENTED_EDGE('',*,*,#173,.F.);
#223=ORIENTED_EDGE('',*,*,#174,.F.);
#224=ORIENTED_EDGE('',*,*,#175,.F.);
#225=ORIENTED_EDGE('',*,*,#176,.F.);
#226=ORIENTED_EDGE('',*,*,#177,.F.);
#227=ORIENTED_EDGE('',*,*,#178,.F.);
#228=ORIENTED_EDGE('',*,*,#179,.F.);
#229=ORIENTED_EDGE('',*,*,#180,.T.);
#230=ORIENTED_EDGE('',*,*,#181,.F.);
#231=ORIENTED_EDGE('',*,*,#180,.F.);
#232=ORIENTED_EDGE('',*,*,#182,.F.);
#233=ORIENTED_EDGE('',*,*,#183,.F.);
#234=ORIENTED_EDGE('',*,*,#184,.F.);
#235=ORIENTED_EDGE('',*,*,#185,.F.);
#236=ORIENTED_EDGE('',*,*,#186,.T.);
#237=ORIENTED_EDGE('',*,*,#187,.F.);
#238=ORIENTED_EDGE('',*,*,#186,.F.);
#239=ORIENTED_EDGE('',*,*,#188,.F.);
#240=ORIENTED_EDGE('',*,*,#189,.F.);
#241=ORIENTED_EDGE('',*,*,#190,.F.);
#242=ORIENTED_EDGE('',*,*,#191,.F.);
#243=ORIENTED_EDGE('',*,*,#192,.F.);
#244=ORIENTED_EDGE('',*,*,#193,.F.);
#245=ORIENTED_EDGE('',*,*,#194,.F.);
#246=ORIENTED_EDGE('',*,*,#195,.F.);
#247=ORIENTED_EDGE('',*,*,#196,.F.);
#248=ORIENTED_EDGE('',*,*,#197,.F.);
#249=ORIENTED_EDGE('',*,*,#198,.T.);
#250=ORIENTED_EDGE('',*,*,#199,.F.);
#251=ORIENTED_EDGE('',*,*,#198,.F.);
#252=ORIENTED_EDGE('',*,*,#200,.F.);
#253=ORIENTED_EDGE('',*,*,#201,.F.);
#254=ORIENTED_EDGE('',*,*,#192,.T.);
#255=ORIENTED_EDGE('',*,*,#202,.F.);
#256=ORIENTED_EDGE('',*,*,#196,.T.);
#257=ORIENTED_EDGE('',*,*,#203,.F.);
#258=ORIENTED_EDGE('',*,*,#183,.T.);
#259=ORIENTED_EDGE('',*,*,#204,.F.);
#260=ORIENTED_EDGE('',*,*,#190,.T.);
#261=ORIENTED_EDGE('',*,*,#205,.F.);
#262=ORIENTED_EDGE('',*,*,#178,.T.);
#263=ORIENTED_EDGE('',*,*,#206,.F.);
#264=ORIENTED_EDGE('',*,*,#201,.T.);
#265=ORIENTED_EDGE('',*,*,#207,.F.);
#266=ORIENTED_EDGE('',*,*,#208,.T.);
#267=ORIENTED_EDGE('',*,*,#176,.T.);
#268=ORIENTED_EDGE('',*,*,#209,.F.);
#269=ORIENTED_EDGE('',*,*,#188,.T.);
#270=ORIENTED_EDGE('',*,*,#185,.T.);
#271=ORIENTED_EDGE('',*,*,#210,.F.);
#272=ORIENTED_EDGE('',*,*,#194,.T.);
#273=ORIENTED_EDGE('',*,*,#211,.F.);
#274=ORIENTED_EDGE('',*,*,#184,.T.);
#275=ORIENTED_EDGE('',*,*,#203,.T.);
#276=ORIENTED_EDGE('',*,*,#195,.T.);
#277=ORIENTED_EDGE('',*,*,#210,.T.);
#278=ORIENTED_EDGE('',*,*,#175,.T.);
#279=ORIENTED_EDGE('',*,*,#205,.T.);
#280=ORIENTED_EDGE('',*,*,#189,.T.);
#281=ORIENTED_EDGE('',*,*,#209,.T.);
#282=ORIENTED_EDGE('',*,*,#177,.T.);
#283=ORIENTED_EDGE('',*,*,#211,.T.);
#284=ORIENTED_EDGE('',*,*,#193,.T.);
#285=ORIENTED_EDGE('',*,*,#206,.T.);
#286=ORIENTED_EDGE('',*,*,#212,.T.);
#287=ORIENTED_EDGE('',*,*,#213,.T.);
#288=ORIENTED_EDGE('',*,*,#214,.F.);
#289=ORIENTED_EDGE('',*,*,#213,.F.);
#290=ORIENTED_EDGE('',*,*,#214,.T.);
#291=ORIENTED_EDGE('',*,*,#215,.T.);
#292=ORIENTED_EDGE('',*,*,#216,.F.);
#293=ORIENTED_EDGE('',*,*,#215,.F.);
#294=ORIENTED_EDGE('',*,*,#217,.F.);
#295=ORIENTED_EDGE('',*,*,#181,.T.);
#296=ORIENTED_EDGE('',*,*,#187,.T.);
#297=ORIENTED_EDGE('',*,*,#199,.T.);
#298=ORIENTED_EDGE('',*,*,#216,.T.);
#299=ORIENTED_EDGE('',*,*,#208,.F.);
#300=ORIENTED_EDGE('',*,*,#218,.T.);
#301=ORIENTED_EDGE('',*,*,#217,.T.);
#302=ORIENTED_EDGE('',*,*,#218,.F.);
#303=ORIENTED_EDGE('',*,*,#182,.T.);
#304=ORIENTED_EDGE('',*,*,#179,.T.);
#305=ORIENTED_EDGE('',*,*,#207,.T.);
#306=ORIENTED_EDGE('',*,*,#200,.T.);
#307=ORIENTED_EDGE('',*,*,#197,.T.);
#308=ORIENTED_EDGE('',*,*,#202,.T.);
#309=ORIENTED_EDGE('',*,*,#191,.T.);
#310=ORIENTED_EDGE('',*,*,#204,.T.);
#311=ORIENTED_EDGE('',*,*,#219,.F.);
#312=ORIENTED_EDGE('',*,*,#219,.T.);
#313=ORIENTED_EDGE('',*,*,#220,.T.);
#314=ORIENTED_EDGE('',*,*,#174,.T.);
#315=ORIENTED_EDGE('',*,*,#220,.F.);
#316=ORIENTED_EDGE('',*,*,#212,.F.);
#317=ORIENTED_EDGE('',*,*,#221,.T.);
#318=ORIENTED_EDGE('',*,*,#173,.T.);
#319=ORIENTED_EDGE('',*,*,#221,.F.);
#320=PLANE('',#365);
#321=PLANE('',#392);
#322=PLANE('',#406);
#323=PLANE('',#409);
#324=ADVANCED_FACE('',(#68,#61),#320,.T.);
#325=ADVANCED_FACE('',(#69),#53,.F.);
#326=ADVANCED_FACE('',(#70),#54,.F.);
#327=ADVANCED_FACE('',(#71),#55,.F.);
#328=ADVANCED_FACE('',(#72),#56,.T.);
#329=ADVANCED_FACE('',(#73),#57,.T.);
#330=ADVANCED_FACE('',(#74),#58,.T.);
#331=ADVANCED_FACE('',(#75,#62),#321,.T.);
#332=ADVANCED_FACE('',(#76),#17,.F.);
#333=ADVANCED_FACE('',(#77),#18,.F.);
#334=ADVANCED_FACE('',(#78),#19,.F.);
#335=ADVANCED_FACE('',(#79),#20,.F.);
#336=ADVANCED_FACE('',(#80),#15,.F.);
#337=ADVANCED_FACE('',(#81,#63,#64,#65,#66),#322,.T.);
#338=ADVANCED_FACE('',(#82),#59,.T.);
#339=ADVANCED_FACE('',(#83,#67),#323,.T.);
#340=ADVANCED_FACE('',(#84),#60,.F.);
#341=ADVANCED_FACE('',(#85),#16,.T.);
#342=CLOSED_SHELL('',(#324,#325,#326,#327,#328,#329,#330,#331,#332,#333,
#334,#335,#336,#337,#338,#339,#340,#341));
#343=DERIVED_UNIT_ELEMENT(#346,1.);
#344=DERIVED_UNIT_ELEMENT(#695,-3.);
#345=DIMENSIONAL_EXPONENTS(0.,1.,0.,0.,0.,0.,0.);
#346=(
CONVERSION_BASED_UNIT('gram',#348)
MASS_UNIT()
NAMED_UNIT(#345)
);
#347=(
MASS_UNIT()
NAMED_UNIT(*)
SI_UNIT(.KILO.,.GRAM.)
);
#348=MASS_MEASURE_WITH_UNIT(MASS_MEASURE(0.001),#347);
#349=DERIVED_UNIT((#343,#344));
#350=MEASURE_REPRESENTATION_ITEM('density measure',
POSITIVE_RATIO_MEASURE(1.),#349);
#351=PROPERTY_DEFINITION_REPRESENTATION(#356,#353);
#352=PROPERTY_DEFINITION_REPRESENTATION(#357,#354);
#353=REPRESENTATION('material name',(#355),#692);
#354=REPRESENTATION('density',(#350),#692);
#355=DESCRIPTIVE_REPRESENTATION_ITEM('Generic','Generic');
#356=PROPERTY_DEFINITION('material property','material name',#702);
#357=PROPERTY_DEFINITION('material property','density of part',#702);
#358=DATE_TIME_ROLE('creation_date');
#359=APPLIED_DATE_AND_TIME_ASSIGNMENT(#360,#358,(#702));
#360=DATE_AND_TIME(#361,#362);
#361=CALENDAR_DATE(2022,18,11);
#362=LOCAL_TIME(0,0,0.,#363);
#363=COORDINATED_UNIVERSAL_TIME_OFFSET(0,0,.BEHIND.);
#364=AXIS2_PLACEMENT_3D('',#524,#413,#414);
#365=AXIS2_PLACEMENT_3D('',#525,#415,#416);
#366=AXIS2_PLACEMENT_3D('',#527,#417,#418);
#367=AXIS2_PLACEMENT_3D('',#529,#419,#420);
#368=AXIS2_PLACEMENT_3D('',#530,#421,#422);
#369=AXIS2_PLACEMENT_3D('',#546,#423,#424);
#370=AXIS2_PLACEMENT_3D('',#563,#426,#427);
#371=AXIS2_PLACEMENT_3D('',#566,#429,#430);
#372=AXIS2_PLACEMENT_3D('',#568,#431,#432);
#373=AXIS2_PLACEMENT_3D('',#570,#434,#435);
#374=AXIS2_PLACEMENT_3D('',#586,#436,#437);
#375=AXIS2_PLACEMENT_3D('',#589,#439,#440);
#376=AXIS2_PLACEMENT_3D('',#591,#441,#442);
#377=AXIS2_PLACEMENT_3D('',#608,#444,#445);
#378=AXIS2_PLACEMENT_3D('',#610,#447,#448);
#379=AXIS2_PLACEMENT_3D('',#626,#449,#450);
#380=AXIS2_PLACEMENT_3D('',#643,#452,#453);
#381=AXIS2_PLACEMENT_3D('',#646,#455,#456);
#382=AXIS2_PLACEMENT_3D('',#648,#457,#458);
#383=AXIS2_PLACEMENT_3D('',#650,#460,#461);
#384=AXIS2_PLACEMENT_3D('',#651,#462,#463);
#385=AXIS2_PLACEMENT_3D('',#652,#464,#465);
#386=AXIS2_PLACEMENT_3D('',#653,#466,#467);
#387=AXIS2_PLACEMENT_3D('',#654,#468,#469);
#388=AXIS2_PLACEMENT_3D('',#655,#470,#471);
#389=AXIS2_PLACEMENT_3D('',#656,#472,#473);
#390=AXIS2_PLACEMENT_3D('',#657,#474,#475);
#391=AXIS2_PLACEMENT_3D('',#658,#476,#477);
#392=AXIS2_PLACEMENT_3D('',#659,#478,#479);
#393=AXIS2_PLACEMENT_3D('',#661,#480,#481);
#394=AXIS2_PLACEMENT_3D('',#662,#482,#483);
#395=AXIS2_PLACEMENT_3D('',#663,#484,#485);
#396=AXIS2_PLACEMENT_3D('',#664,#486,#487);
#397=AXIS2_PLACEMENT_3D('',#665,#488,#489);
#398=AXIS2_PLACEMENT_3D('',#666,#490,#491);
#399=AXIS2_PLACEMENT_3D('',#667,#492,#493);
#400=AXIS2_PLACEMENT_3D('',#668,#494,#495);
#401=AXIS2_PLACEMENT_3D('',#670,#496,#497);
#402=AXIS2_PLACEMENT_3D('',#672,#498,#499);
#403=AXIS2_PLACEMENT_3D('',#673,#500,#501);
#404=AXIS2_PLACEMENT_3D('',#674,#502,#503);
#405=AXIS2_PLACEMENT_3D('',#677,#505,#506);
#406=AXIS2_PLACEMENT_3D('',#678,#507,#508);
#407=AXIS2_PLACEMENT_3D('',#680,#509,#510);
#408=AXIS2_PLACEMENT_3D('',#681,#511,#512);
#409=AXIS2_PLACEMENT_3D('',#683,#514,#515);
#410=AXIS2_PLACEMENT_3D('',#685,#516,#517);
#411=AXIS2_PLACEMENT_3D('',#686,#518,#519);
#412=AXIS2_PLACEMENT_3D('',#688,#521,#522);
#413=DIRECTION('axis',(0.,0.,1.));
#414=DIRECTION('refdir',(1.,0.,0.));
#415=DIRECTION('center_axis',(0.,1.,0.));
#416=DIRECTION('ref_axis',(0.,0.,1.));
#417=DIRECTION('center_axis',(0.,-1.,0.));
#418=DIRECTION('ref_axis',(0.,0.,-1.));
#419=DIRECTION('center_axis',(0.,1.,0.));
#420=DIRECTION('ref_axis',(0.,0.,-1.));
#421=DIRECTION('center_axis',(0.,1.,0.));
#422=DIRECTION('ref_axis',(1.,0.,0.));
#423=DIRECTION('center_axis',(0.,1.,0.));
#424=DIRECTION('ref_axis',(1.,0.,0.));
#425=DIRECTION('',(0.,1.,0.));
#426=DIRECTION('center_axis',(0.,1.,0.));
#427=DIRECTION('ref_axis',(1.,0.,0.));
#428=DIRECTION('',(0.,1.,0.));
#429=DIRECTION('center_axis',(0.,-1.,0.));
#430=DIRECTION('ref_axis',(1.,0.,0.));
#431=DIRECTION('center_axis',(0.,1.,0.));
#432=DIRECTION('ref_axis',(1.,0.,0.));
#433=DIRECTION('',(0.,-1.,0.));
#434=DIRECTION('center_axis',(0.,1.,0.));
#435=DIRECTION('ref_axis',(1.,0.,0.));
#436=DIRECTION('center_axis',(0.,1.,0.));
#437=DIRECTION('ref_axis',(1.,0.,0.));
#438=DIRECTION('',(0.,1.,0.));
#439=DIRECTION('center_axis',(0.,-1.,0.));
#440=DIRECTION('ref_axis',(1.,0.,0.));
#441=DIRECTION('center_axis',(0.,1.,0.));
#442=DIRECTION('ref_axis',(1.,0.,0.));
#443=DIRECTION('',(0.,1.,0.));
#444=DIRECTION('center_axis',(0.,1.,0.));
#445=DIRECTION('ref_axis',(1.,0.,0.));
#446=DIRECTION('',(0.,-1.,0.));
#447=DIRECTION('center_axis',(0.,1.,0.));
#448=DIRECTION('ref_axis',(1.,0.,0.));
#449=DIRECTION('center_axis',(0.,1.,0.));
#450=DIRECTION('ref_axis',(1.,0.,0.));
#451=DIRECTION('',(0.,1.,0.));
#452=DIRECTION('center_axis',(0.,1.,0.));
#453=DIRECTION('ref_axis',(1.,0.,0.));
#454=DIRECTION('',(0.,1.,0.));
#455=DIRECTION('center_axis',(0.,-1.,0.));
#456=DIRECTION('ref_axis',(1.,0.,0.));
#457=DIRECTION('center_axis',(0.,1.,0.));
#458=DIRECTION('ref_axis',(1.,0.,0.));
#459=DIRECTION('',(0.,-1.,0.));
#460=DIRECTION('center_axis',(0.,-1.,0.));
#461=DIRECTION('ref_axis',(-0.5,0.,0.866025403784438));
#462=DIRECTION('center_axis',(0.,-1.,0.));
#463=DIRECTION('ref_axis',(1.,0.,0.));
#464=DIRECTION('center_axis',(0.,1.,0.));
#465=DIRECTION('ref_axis',(6.12323399573677E-17,0.,1.));
#466=DIRECTION('center_axis',(0.,-1.,0.));
#467=DIRECTION('ref_axis',(0.,0.,-1.));
#468=DIRECTION('center_axis',(0.,-1.,0.));
#469=DIRECTION('ref_axis',(1.,0.,0.));
#470=DIRECTION('center_axis',(0.,1.,0.));
#471=DIRECTION('ref_axis',(6.12323399573677E-17,0.,1.));
#472=DIRECTION('center_axis',(0.,-1.,0.));
#473=DIRECTION('ref_axis',(0.,0.,-1.));
#474=DIRECTION('center_axis',(0.,1.,0.));
#475=DIRECTION('ref_axis',(6.12323399573677E-17,0.,1.));
#476=DIRECTION('center_axis',(0.,-1.,0.));
#477=DIRECTION('ref_axis',(1.,0.,0.));
#478=DIRECTION('center_axis',(0.,-1.,0.));
#479=DIRECTION('ref_axis',(0.,0.,-1.));
#480=DIRECTION('center_axis',(0.,-1.,0.));
#481=DIRECTION('ref_axis',(1.,0.,0.));
#482=DIRECTION('center_axis',(0.,-1.,0.));
#483=DIRECTION('ref_axis',(6.12323399573677E-17,0.,1.));
#484=DIRECTION('center_axis',(0.,-1.,0.));
#485=DIRECTION('ref_axis',(6.12323399573677E-17,0.,1.));
#486=DIRECTION('center_axis',(0.,-1.,0.));
#487=DIRECTION('ref_axis',(6.12323399573677E-17,0.,1.));
#488=DIRECTION('center_axis',(0.,-1.,0.));
#489=DIRECTION('ref_axis',(-0.5,0.,0.866025403784439));
#490=DIRECTION('center_axis',(0.,-1.,0.));
#491=DIRECTION('ref_axis',(0.,0.,-1.));
#492=DIRECTION('center_axis',(0.,-1.,0.));
#493=DIRECTION('ref_axis',(0.,0.,-1.));
#494=DIRECTION('center_axis',(0.,-1.,0.));
#495=DIRECTION('ref_axis',(0.,0.,-1.));
#496=DIRECTION('center_axis',(0.,-1.,0.));
#497=DIRECTION('ref_axis',(1.,0.,0.));
#498=DIRECTION('center_axis',(-1.,0.,-1.22464679914735E-16));
#499=DIRECTION('ref_axis',(-1.22464679914735E-16,0.,1.));
#500=DIRECTION('center_axis',(0.,-1.,0.));
#501=DIRECTION('ref_axis',(1.,0.,0.));
#502=DIRECTION('center_axis',(0.,1.,0.));
#503=DIRECTION('ref_axis',(0.,0.,-1.));
#504=DIRECTION('',(-7.02288824456086E-17,0.819231920519041,0.573462344363327));
#505=DIRECTION('center_axis',(0.,-1.,0.));
#506=DIRECTION('ref_axis',(1.,0.,0.));
#507=DIRECTION('center_axis',(0.,1.,0.));
#508=DIRECTION('ref_axis',(0.,0.,1.));
#509=DIRECTION('center_axis',(0.,-1.,0.));
#510=DIRECTION('ref_axis',(1.,0.,0.));
#511=DIRECTION('center_axis',(0.,-1.,0.));
#512=DIRECTION('ref_axis',(0.,0.,-1.));
#513=DIRECTION('',(0.,1.,0.));
#514=DIRECTION('center_axis',(0.,-1.,0.));
#515=DIRECTION('ref_axis',(0.,0.,-1.));
#516=DIRECTION('center_axis',(0.,-1.,0.));
#517=DIRECTION('ref_axis',(1.,0.,0.));
#518=DIRECTION('center_axis',(0.,-1.,0.));
#519=DIRECTION('ref_axis',(0.,0.,-1.));
#520=DIRECTION('',(0.,1.,0.));
#521=DIRECTION('center_axis',(0.,-1.,0.));
#522=DIRECTION('ref_axis',(0.,0.,-1.));
#523=DIRECTION('',(7.02288824456088E-17,0.81923192051904,-0.573462344363329));
#524=CARTESIAN_POINT('',(0.,0.,0.));
#525=CARTESIAN_POINT('Origin',(0.,10.342,0.));
#526=CARTESIAN_POINT('',(-2.85618249731141E-15,10.342,23.3225));
#527=CARTESIAN_POINT('Origin',(0.,10.342,5.55111512312578E-16));
#528=CARTESIAN_POINT('',(-2.744739638589E-15,10.342,22.4125));
#529=CARTESIAN_POINT('Origin',(0.,10.342,5.55111512312578E-16));
#530=CARTESIAN_POINT('Origin',(13.859375,10.392,-24.0051416611499));
#531=CARTESIAN_POINT('',(13.4939087453161,8.5,-24.9894863247142));
#532=CARTESIAN_POINT('',(13.0419079773311,8.,-24.6641163699579));
#533=CARTESIAN_POINT('Ctrl Pts',(13.4939087453162,8.5,-24.9894863247141));
#534=CARTESIAN_POINT('Ctrl Pts',(13.4705421265863,8.5,-24.9808107957577));
#535=CARTESIAN_POINT('Ctrl Pts',(13.4478812321275,8.49894762085365,-24.9714509598898));
#536=CARTESIAN_POINT('Ctrl Pts',(13.364525120884,8.49061618184573,-24.933672121968));
#537=CARTESIAN_POINT('Ctrl Pts',(13.3077934392593,8.47551429973401,-24.9007236327104));
#538=CARTESIAN_POINT('Ctrl Pts',(13.2098996606076,8.42293396022826,-24.8321965849713));
#539=CARTESIAN_POINT('Ctrl Pts',(13.1700889084992,8.3880021118034,-24.7984647874382));
#540=CARTESIAN_POINT('Ctrl Pts',(13.1051766510514,8.29841070029572,-24.7370571575872));
#541=CARTESIAN_POINT('Ctrl Pts',(13.0814168321666,8.24522624691538,-24.7107397690097));
#542=CARTESIAN_POINT('Ctrl Pts',(13.0495957044667,8.12736502878236,-24.6739851728576));
#543=CARTESIAN_POINT('Ctrl Pts',(13.041907977331,8.0639741279044,-24.664116369958));
#544=CARTESIAN_POINT('Ctrl Pts',(13.041907977331,8.,-24.664116369958));
#545=CARTESIAN_POINT('',(14.8945756120683,8.5,-24.1808109321499));
#546=CARTESIAN_POINT('Origin',(13.859375,8.5,-24.0051416611499));
#547=CARTESIAN_POINT('',(14.8387973496137,8.,-23.6266818071666));
#548=CARTESIAN_POINT('Ctrl Pts',(14.8387973496138,8.,-23.6266818071666));
#549=CARTESIAN_POINT('Ctrl Pts',(14.8387973496138,8.04159691100984,-23.6266818071666));
#550=CARTESIAN_POINT('Ctrl Pts',(14.8407396206757,8.08304419306537,-23.6316004926859));
#551=CARTESIAN_POINT('Ctrl Pts',(14.8480002013538,8.16366008765171,-23.6512626608503));
#552=CARTESIAN_POINT('Ctrl Pts',(14.8532916142847,8.20249340648861,-23.6659569041457));
#553=CARTESIAN_POINT('Ctrl Pts',(14.8685809771882,8.29193845868212,-23.7137805809707));
#554=CARTESIAN_POINT('Ctrl Pts',(14.8794169863622,8.33860402452311,-23.7516757499698));
#555=CARTESIAN_POINT('Ctrl Pts',(14.8987788472059,8.41856126433157,-23.8478809403463));
#556=CARTESIAN_POINT('Ctrl Pts',(14.9065030807384,8.44881883884399,-23.9053511892743));
#557=CARTESIAN_POINT('Ctrl Pts',(14.9110307357636,8.4899311434235,-24.0334219527635));
#558=CARTESIAN_POINT('Ctrl Pts',(14.9074746994299,8.49999999999999,-24.104797961549));
#559=CARTESIAN_POINT('Ctrl Pts',(14.8945756120682,8.5,-24.1808109321499));
#560=CARTESIAN_POINT('',(14.8387973496137,7.5,-23.6266818071666));
#561=CARTESIAN_POINT('',(14.8387973496138,10.392,-23.6266818071666));
#562=CARTESIAN_POINT('',(12.809375,7.5,-24.0051416611499));
#563=CARTESIAN_POINT('Origin',(13.859375,7.5,-24.0051416611499));
#564=CARTESIAN_POINT('',(12.809375,10.392,-24.0051416611499));
#565=CARTESIAN_POINT('',(12.809375,10.392,-24.0051416611499));
#566=CARTESIAN_POINT('Origin',(13.859375,10.392,-24.0051416611499));
#567=CARTESIAN_POINT('',(13.0419079773311,7.5,-24.6641163699579));
#568=CARTESIAN_POINT('Origin',(13.859375,7.5,-24.0051416611499));
#569=CARTESIAN_POINT('',(13.041907977331,10.392,-24.664116369958));
#570=CARTESIAN_POINT('Origin',(-27.71875,10.392,3.39456784638657E-15));
#571=CARTESIAN_POINT('',(-28.3884843573844,8.5,0.808675392564373));
#572=CARTESIAN_POINT('',(-27.8807053269447,8.,1.03743456279137));
#573=CARTESIAN_POINT('Ctrl Pts',(-28.3884843573843,8.5,0.808675392564271));
#574=CARTESIAN_POINT('Ctrl Pts',(-28.3681062519708,8.5,0.825552272285529));
#575=CARTESIAN_POINT('Ctrl Pts',(-28.3474709275063,8.49881412166834,0.841344231261614));
#576=CARTESIAN_POINT('Ctrl Pts',(-28.2725357793874,8.48989732035241,0.894556589276666));
#577=CARTESIAN_POINT('Ctrl Pts',(-28.2164321192167,8.47467334296082,0.926555176943806));
#578=CARTESIAN_POINT('Ctrl Pts',(-28.1093371587216,8.42230057290569,0.976334577709253));
#579=CARTESIAN_POINT('Ctrl Pts',(-28.0605807428866,8.38747995489623,0.993781026203451));
#580=CARTESIAN_POINT('Ctrl Pts',(-27.9753553142242,8.29818122784845,1.01914586678862));
#581=CARTESIAN_POINT('Ctrl Pts',(-27.9407729003698,8.24508163011197,1.02654322594127));
#582=CARTESIAN_POINT('Ctrl Pts',(-27.8930907438845,8.12733924039855,1.03571182431088));
#583=CARTESIAN_POINT('Ctrl Pts',(-27.8807053269447,8.06396104186923,1.03743456279142));
#584=CARTESIAN_POINT('Ctrl Pts',(-27.8807053269447,8.,1.03743456279142));
#585=CARTESIAN_POINT('',(-28.76875,8.5,3.52315576029704E-15));
#586=CARTESIAN_POINT('Origin',(-27.71875,8.5,3.39456784638657E-15));
#587=CARTESIAN_POINT('',(-28.76875,10.392,3.2659799324761E-15));
#588=CARTESIAN_POINT('',(-28.76875,10.392,3.52315576029704E-15));
#589=CARTESIAN_POINT('Origin',(-27.71875,10.392,3.39456784638657E-15));
#590=CARTESIAN_POINT('',(-28.3884843573844,8.5,-0.808675392564366));
#591=CARTESIAN_POINT('Origin',(-27.71875,8.5,3.39456784638657E-15));
#592=CARTESIAN_POINT('',(-27.8807053269447,8.,-1.03743456279136));
#593=CARTESIAN_POINT('Ctrl Pts',(-27.8807053269447,8.,-1.03743456279141));
#594=CARTESIAN_POINT('Ctrl Pts',(-27.8807053269447,8.05576842428943,-1.03743456279141));
#595=CARTESIAN_POINT('Ctrl Pts',(-27.8901155838435,8.11116082372167,-1.03608950158797));
#596=CARTESIAN_POINT('Ctrl Pts',(-27.9268797101889,8.21647605907306,-1.02933620028069));
#597=CARTESIAN_POINT('Ctrl Pts',(-27.9540135783584,8.26550377929583,-1.02392054716146));
#598=CARTESIAN_POINT('Ctrl Pts',(-28.0265358376626,8.35691611851647,-1.00465362888561));
#599=CARTESIAN_POINT('Ctrl Pts',(-28.0723497021653,8.39642382371291,-0.990173003222261));
#600=CARTESIAN_POINT('Ctrl Pts',(-28.1784950683243,8.46028083101796,-0.94593265684522));
#601=CARTESIAN_POINT('Ctrl Pts',(-28.2369370304504,8.48093060840945,-0.915801914718461));
#602=CARTESIAN_POINT('Ctrl Pts',(-28.3259680152063,8.49725613277085,-0.857447496778872));
#603=CARTESIAN_POINT('Ctrl Pts',(-28.3574762392883,8.49999999999999,-0.834355909416546));
#604=CARTESIAN_POINT('Ctrl Pts',(-28.3884843573843,8.5,-0.808675392564264));
#605=CARTESIAN_POINT('',(-27.8807053269447,7.5,-1.03743456279136));
#606=CARTESIAN_POINT('',(-27.8807053269447,10.392,-1.03743456279141));
#607=CARTESIAN_POINT('',(-27.8807053269447,7.5,1.03743456279137));
#608=CARTESIAN_POINT('Origin',(-27.71875,7.5,3.39456784638657E-15));
#609=CARTESIAN_POINT('',(-27.8807053269447,10.392,1.03743456279142));
#610=CARTESIAN_POINT('Origin',(13.859375,10.392,24.0051416611499));
#611=CARTESIAN_POINT('',(14.8945756120683,8.5,24.1808109321499));
#612=CARTESIAN_POINT('',(14.8387973496137,8.,23.6266818071666));
#613=CARTESIAN_POINT('Ctrl Pts',(14.8945756120682,8.5,24.1808109321499));
#614=CARTESIAN_POINT('Ctrl Pts',(14.8987456929656,8.5,24.1562370822511));
#615=CARTESIAN_POINT('Ctrl Pts',(14.9019702845581,8.49894762085365,24.1319322540433));
#616=CARTESIAN_POINT('Ctrl Pts',(14.9109309068141,8.49061618184573,24.0408543251849));
#617=CARTESIAN_POINT('Ctrl Pts',(14.9107625189131,8.47551429973401,23.9752490030696));
#618=CARTESIAN_POINT('Ctrl Pts',(14.9003632440505,8.42293396022826,23.8562069800152));
#619=CARTESIAN_POINT('Ctrl Pts',(14.8910560265258,8.3880021118034,23.8048639585791));
#620=CARTESIAN_POINT('Ctrl Pts',(14.8703315878125,8.29841070029572,23.7179444796868));
#621=CARTESIAN_POINT('Ctrl Pts',(14.8594199701855,8.24522624691535,23.6842091786544));
#622=CARTESIAN_POINT('Ctrl Pts',(14.8435001200619,8.12736502878238,23.6382739756132));
#623=CARTESIAN_POINT('Ctrl Pts',(14.8387973496137,8.06397412790444,23.6266818071666));
#624=CARTESIAN_POINT('Ctrl Pts',(14.8387973496137,8.,23.6266818071666));
#625=CARTESIAN_POINT('',(13.4939087453161,8.5,24.9894863247143));
#626=CARTESIAN_POINT('Origin',(13.859375,8.5,24.0051416611499));
#627=CARTESIAN_POINT('',(13.041907977331,8.,24.664116369958));
#628=CARTESIAN_POINT('Ctrl Pts',(13.041907977331,8.,24.664116369958));
#629=CARTESIAN_POINT('Ctrl Pts',(13.041907977331,8.04159691100978,24.664116369958));
#630=CARTESIAN_POINT('Ctrl Pts',(13.045196548413,8.08304419306534,24.6682577687984));
#631=CARTESIAN_POINT('Ctrl Pts',(13.0585941951978,8.16366008765173,24.684376700194));
#632=CARTESIAN_POINT('Ctrl Pts',(13.0686740767156,8.20249340648861,24.6963063198618));
#633=CARTESIAN_POINT('Ctrl Pts',(13.1024459142966,8.29193845868208,24.7334591349564));
#634=CARTESIAN_POINT('Ctrl Pts',(13.1298460887436,8.33860402452309,24.7617909786762));
#635=CARTESIAN_POINT('Ctrl Pts',(13.2034812971637,8.41856126433156,24.8266614372197));
#636=CARTESIAN_POINT('Ctrl Pts',(13.2493898759309,8.44881883884399,24.8620859441476));
#637=CARTESIAN_POINT('Ctrl Pts',(13.3580385830816,8.48993114342332,24.9300423901632));
#638=CARTESIAN_POINT('Ctrl Pts',(13.4216300380772,8.49999999999999,24.9626507767544));
#639=CARTESIAN_POINT('Ctrl Pts',(13.4939087453162,8.5,24.9894863247141));
#640=CARTESIAN_POINT('',(13.041907977331,7.5,24.664116369958));
#641=CARTESIAN_POINT('',(13.041907977331,10.392,24.664116369958));
#642=CARTESIAN_POINT('',(12.809375,7.5,24.0051416611499));
#643=CARTESIAN_POINT('Origin',(13.859375,7.5,24.0051416611499));
#644=CARTESIAN_POINT('',(12.809375,10.392,24.0051416611499));
#645=CARTESIAN_POINT('',(12.809375,10.392,24.0051416611499));
#646=CARTESIAN_POINT('Origin',(13.859375,10.392,24.0051416611499));
#647=CARTESIAN_POINT('',(14.8387973496137,7.5,23.6266818071666));
#648=CARTESIAN_POINT('Origin',(13.859375,7.5,24.0051416611499));
#649=CARTESIAN_POINT('',(14.8387973496137,10.392,23.6266818071666));
#650=CARTESIAN_POINT('Origin',(0.,8.,5.55111512312578E-16));
#651=CARTESIAN_POINT('Origin',(0.,7.5,5.55111512312578E-16));
#652=CARTESIAN_POINT('Origin',(0.,8.,5.55111512312578E-16));
#653=CARTESIAN_POINT('Origin',(0.,8.,5.55111512312578E-16));
#654=CARTESIAN_POINT('Origin',(0.,7.5,5.55111512312578E-16));
#655=CARTESIAN_POINT('Origin',(0.,8.,5.55111512312578E-16));
#656=CARTESIAN_POINT('Origin',(0.,8.,5.55111512312578E-16));
#657=CARTESIAN_POINT('Origin',(0.,8.,5.55111512312578E-16));
#658=CARTESIAN_POINT('Origin',(0.,7.5,5.55111512312578E-16));
#659=CARTESIAN_POINT('Origin',(0.,8.5,-27.9));
#660=CARTESIAN_POINT('',(-3.66169392945059E-15,8.5,29.9));
#661=CARTESIAN_POINT('Origin',(0.,8.5,5.55111512312578E-16));
#662=CARTESIAN_POINT('Origin',(0.,8.5,5.55111512312578E-16));
#663=CARTESIAN_POINT('Origin',(0.,8.5,5.55111512312578E-16));
#664=CARTESIAN_POINT('Origin',(0.,8.5,5.55111512312578E-16));
#665=CARTESIAN_POINT('Origin',(0.,8.,5.55111512312578E-16));
#666=CARTESIAN_POINT('Origin',(0.,8.,5.55111512312578E-16));
#667=CARTESIAN_POINT('Origin',(0.,8.,5.55111512312578E-16));
#668=CARTESIAN_POINT('Origin',(0.,9.62216389039335,5.55111512312578E-16));
#669=CARTESIAN_POINT('',(-2.94149560782839E-15,9.34680798012976,24.0191344139092));
#670=CARTESIAN_POINT('Origin',(0.,9.34680798012976,5.55111512312578E-16));
#671=CARTESIAN_POINT('',(-3.03784238900856E-15,9.34680798012976,24.8058655860908));
#672=CARTESIAN_POINT('Origin',(-2.98966899841848E-15,9.62216389039335,24.4125));
#673=CARTESIAN_POINT('Origin',(0.,9.34680798012976,5.55111512312578E-16));
#674=CARTESIAN_POINT('Origin',(0.,9.86940399006488,5.55111512312578E-16));
#675=CARTESIAN_POINT('',(-3.12744176332255E-15,10.392,25.5375));
#676=CARTESIAN_POINT('',(-3.08264207616556E-15,9.86940399006488,25.1716827930454));
#677=CARTESIAN_POINT('Origin',(0.,10.392,5.55111512312578E-16));
#678=CARTESIAN_POINT('Origin',(0.,10.392,-29.9));
#679=CARTESIAN_POINT('',(-3.66169392945059E-15,10.392,29.9));
#680=CARTESIAN_POINT('Origin',(0.,10.392,5.55111512312578E-16));
#681=CARTESIAN_POINT('Origin',(0.,9.446,5.55111512312578E-16));
#682=CARTESIAN_POINT('',(-3.66169392945059E-15,9.446,29.9));
#683=CARTESIAN_POINT('Origin',(0.,7.5,-22.4125));
#684=CARTESIAN_POINT('',(-2.744739638589E-15,7.5,22.4125));
#685=CARTESIAN_POINT('Origin',(0.,7.5,5.55111512312578E-16));
#686=CARTESIAN_POINT('Origin',(0.,8.946,5.55111512312578E-16));
#687=CARTESIAN_POINT('',(-2.744739638589E-15,8.946,22.4125));
#688=CARTESIAN_POINT('Origin',(0.,9.86940399006488,5.55111512312578E-16));
#689=CARTESIAN_POINT('',(-2.89669592067139E-15,9.86940399006488,23.6533172069546));
#690=UNCERTAINTY_MEASURE_WITH_UNIT(LENGTH_MEASURE(0.01),#694,
'DISTANCE_ACCURACY_VALUE',
'Maximum model space distance between geometric entities at asserted c
onnectivities');
#691=UNCERTAINTY_MEASURE_WITH_UNIT(LENGTH_MEASURE(0.01),#694,
'DISTANCE_ACCURACY_VALUE',
'Maximum model space distance between geometric entities at asserted c
onnectivities');
#692=(
GEOMETRIC_REPRESENTATION_CONTEXT(3)
GLOBAL_UNCERTAINTY_ASSIGNED_CONTEXT((#690))
GLOBAL_UNIT_ASSIGNED_CONTEXT((#694,#696,#697))
REPRESENTATION_CONTEXT('','3D')
);
#693=(
GEOMETRIC_REPRESENTATION_CONTEXT(3)
GLOBAL_UNCERTAINTY_ASSIGNED_CONTEXT((#691))
GLOBAL_UNIT_ASSIGNED_CONTEXT((#694,#696,#697))
REPRESENTATION_CONTEXT('','3D')
);
#694=(
LENGTH_UNIT()
NAMED_UNIT(*)
SI_UNIT(.MILLI.,.METRE.)
);
#695=(
LENGTH_UNIT()
NAMED_UNIT(*)
SI_UNIT(.CENTI.,.METRE.)
);
#696=(
NAMED_UNIT(*)
PLANE_ANGLE_UNIT()
SI_UNIT($,.RADIAN.)
);
#697=(
NAMED_UNIT(*)
SI_UNIT($,.STERADIAN.)
SOLID_ANGLE_UNIT()
);
#698=SHAPE_DEFINITION_REPRESENTATION(#699,#700);
#699=PRODUCT_DEFINITION_SHAPE('',$,#702);
#700=SHAPE_REPRESENTATION('',(#364),#692);
#701=PRODUCT_DEFINITION_CONTEXT('part definition',#706,'design');
#702=PRODUCT_DEFINITION('Circular easy ejection',
'Circular easy ejection',#703,#701);
#703=PRODUCT_DEFINITION_FORMATION('',$,#708);
#704=PRODUCT_RELATED_PRODUCT_CATEGORY('Circular easy ejection',
'Circular easy ejection',(#708));
#705=APPLICATION_PROTOCOL_DEFINITION('international standard',
'automotive_design',2009,#706);
#706=APPLICATION_CONTEXT(
'Core Data for Automotive Mechanical Design Process');
#707=PRODUCT_CONTEXT('part definition',#706,'mechanical');
#708=PRODUCT('Circular easy ejection','Circular easy ejection',$,(#707));
#709=PRESENTATION_STYLE_ASSIGNMENT((#710));
#710=SURFACE_STYLE_USAGE(.BOTH.,#713);
#711=SURFACE_STYLE_RENDERING_WITH_PROPERTIES($,#717,(#712));
#712=SURFACE_STYLE_TRANSPARENT(0.);
#713=SURFACE_SIDE_STYLE('',(#714,#711));
#714=SURFACE_STYLE_FILL_AREA(#715);
#715=FILL_AREA_STYLE('',(#716));
#716=FILL_AREA_STYLE_COLOUR('',#717);
#717=COLOUR_RGB('',0.749019607843137,0.749019607843137,0.749019607843137);
ENDSEC;
END-ISO-10303-21;
