# Supplementary material for: Thermal imaging using sulfur polymer optics
Source: Nat Commun. 2026 Feb 18;17:1561. doi: 10.1038/s41467-026-68889-0 (PMC12916755; doi:10.1038/s41467-026-68889-0)
Supplement: Supplementary file 5 — Source Data [file 41467_2026_68889_MOESM5_ESM.zip › Figure 3 Source Data/STEP files compression mold/Compression mold assembly.stp]

ISO-10303-21;
HEADER;
/* Generated by software containing ST-Developer
 * from STEP Tools, Inc. (www.steptools.com) 
 */

FILE_DESCRIPTION(
/* description */ (''),
/* implementation_level */ '2;1');

FILE_NAME(
/* name */ 'Compression mold assembly.stp',
/* time_stamp */ '2025-06-10T15:22:36+09:30',
/* author */ ('tonk0075'),
/* organization */ (''),
/* preprocessor_version */ 'ST-DEVELOPER v20',
/* originating_system */ 'Autodesk Inventor 2024',
/* authorisation */ '');

FILE_SCHEMA (('AUTOMOTIVE_DESIGN { 1 0 10303 214 3 1 1 }'));
ENDSEC;

DATA;
#10=MECHANICAL_DESIGN_GEOMETRIC_PRESENTATION_REPRESENTATION('',(#151,#152,
#153,#154,#155,#156,#157),#4266);
#11=ITEM_DEFINED_TRANSFORMATION($,$,#2286,#2632);
#12=ITEM_DEFINED_TRANSFORMATION($,$,#2320,#2633);
#13=ITEM_DEFINED_TRANSFORMATION($,$,#2517,#2634);
#14=ITEM_DEFINED_TRANSFORMATION($,$,#2526,#2635);
#15=ITEM_DEFINED_TRANSFORMATION($,$,#2536,#2636);
#16=ITEM_DEFINED_TRANSFORMATION($,$,#2573,#2637);
#17=ITEM_DEFINED_TRANSFORMATION($,$,#2622,#2638);
#18=(
REPRESENTATION_RELATIONSHIP($,$,#4295,#4294)
REPRESENTATION_RELATIONSHIP_WITH_TRANSFORMATION(#11)
SHAPE_REPRESENTATION_RELATIONSHIP()
);
#19=(
REPRESENTATION_RELATIONSHIP($,$,#4296,#4294)
REPRESENTATION_RELATIONSHIP_WITH_TRANSFORMATION(#12)
SHAPE_REPRESENTATION_RELATIONSHIP()
);
#20=(
REPRESENTATION_RELATIONSHIP($,$,#4297,#4294)
REPRESENTATION_RELATIONSHIP_WITH_TRANSFORMATION(#13)
SHAPE_REPRESENTATION_RELATIONSHIP()
);
#21=(
REPRESENTATION_RELATIONSHIP($,$,#4298,#4294)
REPRESENTATION_RELATIONSHIP_WITH_TRANSFORMATION(#14)
SHAPE_REPRESENTATION_RELATIONSHIP()
);
#22=(
REPRESENTATION_RELATIONSHIP($,$,#4299,#4294)
REPRESENTATION_RELATIONSHIP_WITH_TRANSFORMATION(#15)
SHAPE_REPRESENTATION_RELATIONSHIP()
);
#23=(
REPRESENTATION_RELATIONSHIP($,$,#4300,#4294)
REPRESENTATION_RELATIONSHIP_WITH_TRANSFORMATION(#16)
SHAPE_REPRESENTATION_RELATIONSHIP()
);
#24=(
REPRESENTATION_RELATIONSHIP($,$,#4301,#4294)
REPRESENTATION_RELATIONSHIP_WITH_TRANSFORMATION(#17)
SHAPE_REPRESENTATION_RELATIONSHIP()
);
#25=CONTEXT_DEPENDENT_SHAPE_REPRESENTATION(#18,#4287);
#26=CONTEXT_DEPENDENT_SHAPE_REPRESENTATION(#19,#4288);
#27=CONTEXT_DEPENDENT_SHAPE_REPRESENTATION(#20,#4289);
#28=CONTEXT_DEPENDENT_SHAPE_REPRESENTATION(#21,#4290);
#29=CONTEXT_DEPENDENT_SHAPE_REPRESENTATION(#22,#4291);
#30=CONTEXT_DEPENDENT_SHAPE_REPRESENTATION(#23,#4292);
#31=CONTEXT_DEPENDENT_SHAPE_REPRESENTATION(#24,#4293);
#32=NEXT_ASSEMBLY_USAGE_OCCURRENCE('Outside:1','Outside:1','Outside:1',
#4303,#4304,'Outside:1');
#33=NEXT_ASSEMBLY_USAGE_OCCURRENCE('Bottom disk:1','Bottom disk:1',
'Bottom disk:1',#4303,#4305,'Bottom disk:1');
#34=NEXT_ASSEMBLY_USAGE_OCCURRENCE('Ejector ring:1','Ejector ring:1',
'Ejector ring:1',#4303,#4306,'Ejector ring:1');
#35=NEXT_ASSEMBLY_USAGE_OCCURRENCE('Push rod:1','Push rod:1',
'Push rod:1',#4303,#4307,'Push rod:1');
#36=NEXT_ASSEMBLY_USAGE_OCCURRENCE('Top disk:1','Top disk:1',
'Top disk:1',#4303,#4308,'Top disk:1');
#37=NEXT_ASSEMBLY_USAGE_OCCURRENCE('Flash ring:1','Flash ring:1',
'Flash ring:1',#4303,#4309,'Flash ring:1');
#38=NEXT_ASSEMBLY_USAGE_OCCURRENCE('Bottom piece:1','Bottom piece:1',
'Bottom piece:1',#4303,#4310,'Bottom piece:1');
#39=CONICAL_SURFACE('',#2613,25.1716827930454,0.610725964389207);
#40=CONICAL_SURFACE('',#2621,23.6533172069546,0.610725964389209);
#41=TOROIDAL_SURFACE('',#2566,28.4,0.5);
#42=TOROIDAL_SURFACE('',#2567,28.4,0.5);
#43=TOROIDAL_SURFACE('',#2568,28.4,0.5);
#44=TOROIDAL_SURFACE('',#2606,28.4,0.5);
#45=TOROIDAL_SURFACE('',#2607,28.4,0.5);
#46=TOROIDAL_SURFACE('',#2608,28.4,0.5);
#47=TOROIDAL_SURFACE('',#2609,24.4125,0.480163890393345);
#48=SPHERICAL_SURFACE('',#2330,2.11882843137255);
#49=SPHERICAL_SURFACE('',#2332,2.11882843137255);
#50=SPHERICAL_SURFACE('',#2334,2.11882843137255);
#51=SPHERICAL_SURFACE('',#2336,2.11882843137255);
#52=SPHERICAL_SURFACE('',#2338,2.11882843137255);
#53=SPHERICAL_SURFACE('',#2340,2.11882843137255);
#54=SPHERICAL_SURFACE('',#2342,2.11882843137255);
#55=SPHERICAL_SURFACE('',#2344,2.11882843137255);
#56=SPHERICAL_SURFACE('',#2346,2.11882843137255);
#57=SPHERICAL_SURFACE('',#2348,2.11882843137255);
#58=SPHERICAL_SURFACE('',#2350,2.11882843137255);
#59=SPHERICAL_SURFACE('',#2352,2.11882843137255);
#60=SPHERICAL_SURFACE('',#2354,2.11882843137255);
#61=SPHERICAL_SURFACE('',#2356,2.11882843137255);
#62=SPHERICAL_SURFACE('',#2358,2.11882843137255);
#63=SPHERICAL_SURFACE('',#2360,2.11882843137255);
#64=SPHERICAL_SURFACE('',#2362,2.11882843137255);
#65=SPHERICAL_SURFACE('',#2364,2.11882843137255);
#66=SPHERICAL_SURFACE('',#2366,2.11882843137255);
#67=SPHERICAL_SURFACE('',#2368,2.11882843137255);
#68=SPHERICAL_SURFACE('',#2370,2.11882843137255);
#69=SPHERICAL_SURFACE('',#2372,2.11882843137255);
#70=SPHERICAL_SURFACE('',#2374,2.11882843137255);
#71=SPHERICAL_SURFACE('',#2376,2.11882843137255);
#72=SPHERICAL_SURFACE('',#2378,2.11882843137255);
#73=SPHERICAL_SURFACE('',#2380,2.11882843137255);
#74=SPHERICAL_SURFACE('',#2382,2.11882843137255);
#75=SPHERICAL_SURFACE('',#2384,2.11882843137255);
#76=SPHERICAL_SURFACE('',#2386,2.11882843137255);
#77=SPHERICAL_SURFACE('',#2388,2.11882843137255);
#78=SPHERICAL_SURFACE('',#2390,2.11882843137255);
#79=SPHERICAL_SURFACE('',#2392,2.11882843137255);
#80=SPHERICAL_SURFACE('',#2394,2.11882843137255);
#81=SPHERICAL_SURFACE('',#2396,2.11882843137255);
#82=SPHERICAL_SURFACE('',#2398,2.11882843137255);
#83=SPHERICAL_SURFACE('',#2400,2.11882843137255);
#84=SPHERICAL_SURFACE('',#2402,2.11882843137255);
#85=SPHERICAL_SURFACE('',#2404,2.11882843137255);
#86=SPHERICAL_SURFACE('',#2406,2.11882843137255);
#87=SPHERICAL_SURFACE('',#2408,2.11882843137255);
#88=SPHERICAL_SURFACE('',#2410,2.11882843137255);
#89=SPHERICAL_SURFACE('',#2412,2.11882843137255);
#90=SPHERICAL_SURFACE('',#2414,2.11882843137255);
#91=SPHERICAL_SURFACE('',#2416,2.11882843137255);
#92=SPHERICAL_SURFACE('',#2418,2.11882843137255);
#93=SPHERICAL_SURFACE('',#2420,2.11882843137255);
#94=SPHERICAL_SURFACE('',#2422,2.11882843137255);
#95=SPHERICAL_SURFACE('',#2424,2.11882843137255);
#96=SPHERICAL_SURFACE('',#2426,2.11882843137255);
#97=SPHERICAL_SURFACE('',#2428,2.11882843137255);
#98=SPHERICAL_SURFACE('',#2430,2.11882843137255);
#99=SPHERICAL_SURFACE('',#2432,2.11882843137255);
#100=SPHERICAL_SURFACE('',#2434,2.11882843137255);
#101=SPHERICAL_SURFACE('',#2436,2.11882843137255);
#102=SPHERICAL_SURFACE('',#2438,2.11882843137255);
#103=SPHERICAL_SURFACE('',#2440,2.11882843137255);
#104=SPHERICAL_SURFACE('',#2442,2.11882843137255);
#105=SPHERICAL_SURFACE('',#2444,2.11882843137255);
#106=SPHERICAL_SURFACE('',#2446,2.11882843137255);
#107=SPHERICAL_SURFACE('',#2448,2.11882843137255);
#108=SPHERICAL_SURFACE('',#2450,2.11882843137255);
#109=SPHERICAL_SURFACE('',#2452,2.11882843137255);
#110=SPHERICAL_SURFACE('',#2454,2.11882843137255);
#111=SPHERICAL_SURFACE('',#2456,2.11882843137255);
#112=SPHERICAL_SURFACE('',#2458,2.11882843137255);
#113=SPHERICAL_SURFACE('',#2460,2.11882843137255);
#114=SPHERICAL_SURFACE('',#2462,2.11882843137255);
#115=SPHERICAL_SURFACE('',#2464,2.11882843137255);
#116=SPHERICAL_SURFACE('',#2466,2.11882843137255);
#117=SPHERICAL_SURFACE('',#2468,2.11882843137255);
#118=SPHERICAL_SURFACE('',#2470,2.11882843137255);
#119=SPHERICAL_SURFACE('',#2472,2.11882843137255);
#120=SPHERICAL_SURFACE('',#2474,2.11882843137255);
#121=SPHERICAL_SURFACE('',#2476,2.11882843137255);
#122=SPHERICAL_SURFACE('',#2478,2.11882843137255);
#123=SPHERICAL_SURFACE('',#2480,2.11882843137255);
#124=SPHERICAL_SURFACE('',#2482,2.11882843137255);
#125=SPHERICAL_SURFACE('',#2484,2.11882843137255);
#126=SPHERICAL_SURFACE('',#2486,2.11882843137255);
#127=SPHERICAL_SURFACE('',#2488,2.11882843137255);
#128=SPHERICAL_SURFACE('',#2490,2.11882843137255);
#129=SPHERICAL_SURFACE('',#2492,2.11882843137255);
#130=SPHERICAL_SURFACE('',#2494,2.11882843137255);
#131=SPHERICAL_SURFACE('',#2496,2.11882843137255);
#132=SPHERICAL_SURFACE('',#2498,2.11882843137255);
#133=SPHERICAL_SURFACE('',#2500,2.11882843137255);
#134=SPHERICAL_SURFACE('',#2502,2.11882843137255);
#135=SPHERICAL_SURFACE('',#2504,2.11882843137255);
#136=SPHERICAL_SURFACE('',#2511,2.11882843137255);
#137=SHAPE_REPRESENTATION_RELATIONSHIP('SRR','None',#4295,#144);
#138=SHAPE_REPRESENTATION_RELATIONSHIP('SRR','None',#4296,#145);
#139=SHAPE_REPRESENTATION_RELATIONSHIP('SRR','None',#4297,#146);
#140=SHAPE_REPRESENTATION_RELATIONSHIP('SRR','None',#4298,#147);
#141=SHAPE_REPRESENTATION_RELATIONSHIP('SRR','None',#4299,#148);
#142=SHAPE_REPRESENTATION_RELATIONSHIP('SRR','None',#4300,#149);
#143=SHAPE_REPRESENTATION_RELATIONSHIP('SRR','None',#4301,#150);
#144=ADVANCED_BREP_SHAPE_REPRESENTATION('',(#158),#4259);
#145=ADVANCED_BREP_SHAPE_REPRESENTATION('',(#159),#4260);
#146=ADVANCED_BREP_SHAPE_REPRESENTATION('',(#160),#4261);
#147=ADVANCED_BREP_SHAPE_REPRESENTATION('',(#161),#4262);
#148=ADVANCED_BREP_SHAPE_REPRESENTATION('',(#162),#4263);
#149=ADVANCED_BREP_SHAPE_REPRESENTATION('',(#163),#4264);
#150=ADVANCED_BREP_SHAPE_REPRESENTATION('',(#164),#4265);
#151=STYLED_ITEM('',(#2228),#158);
#152=STYLED_ITEM('',(#2228),#159);
#153=STYLED_ITEM('',(#2228),#160);
#154=STYLED_ITEM('',(#2228),#161);
#155=STYLED_ITEM('',(#2228),#162);
#156=STYLED_ITEM('',(#2228),#163);
#157=STYLED_ITEM('',(#2228),#164);
#158=MANIFOLD_SOLID_BREP('Outside',#2140);
#159=MANIFOLD_SOLID_BREP('Bottom disk',#2141);
#160=MANIFOLD_SOLID_BREP('Ejector ring',#2142);
#161=MANIFOLD_SOLID_BREP('Push rod',#2143);
#162=MANIFOLD_SOLID_BREP('Top disk',#2144);
#163=MANIFOLD_SOLID_BREP('Flash ring',#2145);
#164=MANIFOLD_SOLID_BREP('Bottom piece',#2146);
#165=FACE_BOUND('',#593,.T.);
#166=FACE_BOUND('',#595,.T.);
#167=FACE_BOUND('',#600,.T.);
#168=FACE_BOUND('',#602,.T.);
#169=FACE_BOUND('',#604,.T.);
#170=FACE_BOUND('',#605,.T.);
#171=FACE_BOUND('',#606,.T.);
#172=FACE_BOUND('',#608,.T.);
#173=FACE_BOUND('',#610,.T.);
#174=FACE_BOUND('',#704,.T.);
#175=FACE_BOUND('',#705,.T.);
#176=FACE_BOUND('',#706,.T.);
#177=FACE_BOUND('',#707,.T.);
#178=FACE_BOUND('',#711,.T.);
#179=FACE_BOUND('',#712,.T.);
#180=FACE_BOUND('',#713,.T.);
#181=FACE_BOUND('',#714,.T.);
#182=FACE_BOUND('',#715,.T.);
#183=FACE_BOUND('',#716,.T.);
#184=FACE_BOUND('',#717,.T.);
#185=FACE_BOUND('',#718,.T.);
#186=FACE_BOUND('',#719,.T.);
#187=FACE_BOUND('',#720,.T.);
#188=FACE_BOUND('',#721,.T.);
#189=FACE_BOUND('',#722,.T.);
#190=FACE_BOUND('',#723,.T.);
#191=FACE_BOUND('',#724,.T.);
#192=FACE_BOUND('',#725,.T.);
#193=FACE_BOUND('',#726,.T.);
#194=FACE_BOUND('',#727,.T.);
#195=FACE_BOUND('',#728,.T.);
#196=FACE_BOUND('',#729,.T.);
#197=FACE_BOUND('',#730,.T.);
#198=FACE_BOUND('',#731,.T.);
#199=FACE_BOUND('',#732,.T.);
#200=FACE_BOUND('',#733,.T.);
#201=FACE_BOUND('',#734,.T.);
#202=FACE_BOUND('',#735,.T.);
#203=FACE_BOUND('',#736,.T.);
#204=FACE_BOUND('',#737,.T.);
#205=FACE_BOUND('',#738,.T.);
#206=FACE_BOUND('',#739,.T.);
#207=FACE_BOUND('',#740,.T.);
#208=FACE_BOUND('',#741,.T.);
#209=FACE_BOUND('',#742,.T.);
#210=FACE_BOUND('',#743,.T.);
#211=FACE_BOUND('',#744,.T.);
#212=FACE_BOUND('',#745,.T.);
#213=FACE_BOUND('',#746,.T.);
#214=FACE_BOUND('',#747,.T.);
#215=FACE_BOUND('',#748,.T.);
#216=FACE_BOUND('',#749,.T.);
#217=FACE_BOUND('',#750,.T.);
#218=FACE_BOUND('',#751,.T.);
#219=FACE_BOUND('',#752,.T.);
#220=FACE_BOUND('',#753,.T.);
#221=FACE_BOUND('',#754,.T.);
#222=FACE_BOUND('',#755,.T.);
#223=FACE_BOUND('',#756,.T.);
#224=FACE_BOUND('',#757,.T.);
#225=FACE_BOUND('',#758,.T.);
#226=FACE_BOUND('',#759,.T.);
#227=FACE_BOUND('',#760,.T.);
#228=FACE_BOUND('',#761,.T.);
#229=FACE_BOUND('',#762,.T.);
#230=FACE_BOUND('',#763,.T.);
#231=FACE_BOUND('',#764,.T.);
#232=FACE_BOUND('',#765,.T.);
#233=FACE_BOUND('',#766,.T.);
#234=FACE_BOUND('',#767,.T.);
#235=FACE_BOUND('',#768,.T.);
#236=FACE_BOUND('',#769,.T.);
#237=FACE_BOUND('',#770,.T.);
#238=FACE_BOUND('',#771,.T.);
#239=FACE_BOUND('',#772,.T.);
#240=FACE_BOUND('',#773,.T.);
#241=FACE_BOUND('',#774,.T.);
#242=FACE_BOUND('',#775,.T.);
#243=FACE_BOUND('',#776,.T.);
#244=FACE_BOUND('',#777,.T.);
#245=FACE_BOUND('',#778,.T.);
#246=FACE_BOUND('',#779,.T.);
#247=FACE_BOUND('',#780,.T.);
#248=FACE_BOUND('',#781,.T.);
#249=FACE_BOUND('',#782,.T.);
#250=FACE_BOUND('',#783,.T.);
#251=FACE_BOUND('',#784,.T.);
#252=FACE_BOUND('',#785,.T.);
#253=FACE_BOUND('',#786,.T.);
#254=FACE_BOUND('',#787,.T.);
#255=FACE_BOUND('',#788,.T.);
#256=FACE_BOUND('',#789,.T.);
#257=FACE_BOUND('',#790,.T.);
#258=FACE_BOUND('',#791,.T.);
#259=FACE_BOUND('',#792,.T.);
#260=FACE_BOUND('',#793,.T.);
#261=FACE_BOUND('',#794,.T.);
#262=FACE_BOUND('',#795,.T.);
#263=FACE_BOUND('',#796,.T.);
#264=FACE_BOUND('',#797,.T.);
#265=FACE_BOUND('',#798,.T.);
#266=FACE_BOUND('',#799,.T.);
#267=FACE_BOUND('',#801,.T.);
#268=FACE_BOUND('',#802,.T.);
#269=FACE_BOUND('',#803,.T.);
#270=FACE_BOUND('',#805,.T.);
#271=FACE_BOUND('',#809,.T.);
#272=FACE_BOUND('',#815,.T.);
#273=FACE_BOUND('',#823,.T.);
#274=FACE_BOUND('',#830,.T.);
#275=FACE_BOUND('',#831,.T.);
#276=FACE_BOUND('',#832,.T.);
#277=FACE_BOUND('',#834,.T.);
#278=FACE_BOUND('',#842,.T.);
#279=FACE_BOUND('',#849,.T.);
#280=FACE_BOUND('',#850,.T.);
#281=FACE_BOUND('',#851,.T.);
#282=FACE_BOUND('',#852,.T.);
#283=FACE_BOUND('',#855,.T.);
#284=FACE_BOUND('',#859,.T.);
#285=B_SPLINE_CURVE_WITH_KNOTS('',3,(#3399,#3400,#3401,#3402,#3403,#3404,
#3405,#3406,#3407,#3408,#3409,#3410,#3411,#3412,#3413,#3414,#3415,#3416,
#3417,#3418),.UNSPECIFIED.,.F.,.F.,(4,2,2,2,2,2,2,2,2,4),(0.,0.0449178432321615,
0.089835686464323,0.259462790945625,0.405286529786834,0.551110268628044,
0.612685571559995,0.674260874491947,0.713987996688565,0.753715118885184),
 .UNSPECIFIED.);
#286=B_SPLINE_CURVE_WITH_KNOTS('',3,(#3419,#3420,#3421,#3422,#3423,#3424,
#3425,#3426,#3427,#3428,#3429,#3430,#3431,#3432,#3433,#3434,#3435,#3436,
#3437,#3438),.UNSPECIFIED.,.F.,.F.,(4,2,2,2,2,2,2,2,2,4),(0.753715118885184,
0.793442241081803,0.833169363278421,0.894744666210372,0.956319969142324,
1.10214370798353,1.24796744682474,1.41759455130604,1.46251239453821,1.50743023777037),
 .UNSPECIFIED.);
#287=B_SPLINE_CURVE_WITH_KNOTS('',3,(#3442,#3443,#3444,#3445,#3446,#3447,
#3448,#3449,#3450,#3451,#3452,#3453,#3454,#3455,#3456,#3457,#3458,#3459,
#3460,#3461,#3462,#3463,#3464,#3465,#3466,#3467,#3468,#3469,#3470,#3471,
#3472,#3473),.UNSPECIFIED.,.F.,.F.,(4,2,2,2,2,2,2,2,2,2,2,2,2,2,2,4),(0.,
0.0594380677083343,0.118876135416669,0.237752270833337,0.451991238328695,
0.666230205824052,0.919723347879744,1.17321648993544,1.30196212807843,1.36633494714993,
1.43070776622142,1.49508058529292,1.55945340436442,1.68819904250741,1.9416921845631,
2.19518532661879),.UNSPECIFIED.);
#288=B_SPLINE_CURVE_WITH_KNOTS('',3,(#3474,#3475,#3476,#3477,#3478,#3479,
#3480,#3481,#3482,#3483,#3484,#3485),.UNSPECIFIED.,.F.,.F.,(4,2,2,2,2,4),
(2.19518532661879,2.40942429411415,2.62366326160951,2.74253939702618,2.80197746473451,
2.86141553244284),.UNSPECIFIED.);
#289=B_SPLINE_CURVE_WITH_KNOTS('',3,(#3493,#3494,#3495,#3496,#3497,#3498,
#3499,#3500,#3501,#3502,#3503,#3504,#3505,#3506,#3507,#3508,#3509,#3510,
#3511,#3512,#3513,#3514,#3515,#3516,#3517,#3518,#3519,#3520,#3521,#3522,
#3523,#3524),.UNSPECIFIED.,.F.,.F.,(4,2,2,2,2,2,2,2,2,2,2,2,2,2,2,4),(0.,
0.0643728190714965,0.128745638142993,0.257491276285986,0.510984418341678,
0.76447756039737,0.978716527892728,1.19295549538809,1.31183163080475,1.37126969851309,
1.43070776622142,1.49014583392976,1.54958390163809,1.66846003705476,1.88269900455012,
2.09693797204547),.UNSPECIFIED.);
#290=B_SPLINE_CURVE_WITH_KNOTS('',3,(#3525,#3526,#3527,#3528,#3529,#3530,
#3531,#3532,#3533,#3534,#3535,#3536),.UNSPECIFIED.,.F.,.F.,(4,2,2,2,2,4),
(2.09693797204547,2.35043111410117,2.60392425615686,2.73266989429985,2.79704271337135,
2.86141553244284),.UNSPECIFIED.);
#291=B_SPLINE_CURVE_WITH_KNOTS('',3,(#3919,#3920,#3921,#3922,#3923,#3924,
#3925,#3926,#3927,#3928,#3929,#3930),.UNSPECIFIED.,.F.,.F.,(4,2,2,2,2,4),
(-0.0845923198584402,-0.0773741189906736,-0.0571811636246435,-0.0382783959966566,
-0.0191922383713223,0.),.UNSPECIFIED.);
#292=B_SPLINE_CURVE_WITH_KNOTS('',3,(#3934,#3935,#3936,#3937,#3938,#3939,
#3940,#3941,#3942,#3943,#3944,#3945),.UNSPECIFIED.,.F.,.F.,(4,2,2,2,2,4),
(-0.33829417983957,-0.325113829020684,-0.311896683349037,-0.29259860434375,
-0.271798799954488,-0.250108433690766),.UNSPECIFIED.);
#293=B_SPLINE_CURVE_WITH_KNOTS('',3,(#3959,#3960,#3961,#3962,#3963,#3964,
#3965,#3966,#3967,#3968,#3969,#3970),.UNSPECIFIED.,.F.,.F.,(4,2,2,2,2,4),
(-0.0845716444364317,-0.076928797189394,-0.057022679089093,-0.0382385214535878,
-0.0191883125607682,0.),.UNSPECIFIED.);
#294=B_SPLINE_CURVE_WITH_KNOTS('',3,(#3979,#3980,#3981,#3982,#3983,#3984,
#3985,#3986,#3987,#3988,#3989,#3990),.UNSPECIFIED.,.F.,.F.,(4,2,2,2,2,4),
(-0.34005589046557,-0.322422378098207,-0.304703576240695,-0.284998862187594,
-0.263161798900938,-0.251130923345695),.UNSPECIFIED.);
#295=B_SPLINE_CURVE_WITH_KNOTS('',3,(#3999,#4000,#4001,#4002,#4003,#4004,
#4005,#4006,#4007,#4008,#4009,#4010),.UNSPECIFIED.,.F.,.F.,(4,2,2,2,2,4),
(-0.0845923198584662,-0.0773741189907001,-0.0571811636246668,-0.0382783959966732,
-0.0191922383713286,0.),.UNSPECIFIED.);
#296=B_SPLINE_CURVE_WITH_KNOTS('',3,(#4014,#4015,#4016,#4017,#4018,#4019,
#4020,#4021,#4022,#4023,#4024,#4025),.UNSPECIFIED.,.F.,.F.,(4,2,2,2,2,4),
(-0.338294179837617,-0.325113829018927,-0.311896683347478,-0.292598604342473,
-0.271798799953517,-0.250108433689982),.UNSPECIFIED.);
#297=B_SPLINE_CURVE_WITH_KNOTS('',3,(#4069,#4070,#4071,#4072,#4073,#4074,
#4075,#4076,#4077,#4078,#4079,#4080),.UNSPECIFIED.,.F.,.F.,(4,2,2,2,2,4),
(-0.0845923198584402,-0.0773741189906723,-0.0571811636246416,-0.0382783959966551,
-0.0191922383713204,0.),.UNSPECIFIED.);
#298=B_SPLINE_CURVE_WITH_KNOTS('',3,(#4084,#4085,#4086,#4087,#4088,#4089,
#4090,#4091,#4092,#4093,#4094,#4095),.UNSPECIFIED.,.F.,.F.,(4,2,2,2,2,4),
(-0.338294179839709,-0.325113829020865,-0.311896683349265,-0.292598604344049,
-0.271798799954863,-0.250108433691147),.UNSPECIFIED.);
#299=B_SPLINE_CURVE_WITH_KNOTS('',3,(#4109,#4110,#4111,#4112,#4113,#4114,
#4115,#4116,#4117,#4118,#4119,#4120),.UNSPECIFIED.,.F.,.F.,(4,2,2,2,2,4),
(-0.0845716444364419,-0.0769287971894042,-0.0570226790891007,-0.0382385214535927,
-0.0191883125607701,0.),.UNSPECIFIED.);
#300=B_SPLINE_CURVE_WITH_KNOTS('',3,(#4129,#4130,#4131,#4132,#4133,#4134,
#4135,#4136,#4137,#4138,#4139,#4140),.UNSPECIFIED.,.F.,.F.,(4,2,2,2,2,4),
(-0.340055890466683,-0.322422378099248,-0.304703576241663,-0.284998862188481,
-0.263161798901738,-0.251130923346458),.UNSPECIFIED.);
#301=B_SPLINE_CURVE_WITH_KNOTS('',3,(#4149,#4150,#4151,#4152,#4153,#4154,
#4155,#4156,#4157,#4158,#4159,#4160),.UNSPECIFIED.,.F.,.F.,(4,2,2,2,2,4),
(-0.0845923198584804,-0.0773741189907138,-0.0571811636246765,-0.0382783959966808,
-0.0191922383713337,0.),.UNSPECIFIED.);
#302=B_SPLINE_CURVE_WITH_KNOTS('',3,(#4164,#4165,#4166,#4167,#4168,#4169,
#4170,#4171,#4172,#4173,#4174,#4175),.UNSPECIFIED.,.F.,.F.,(4,2,2,2,2,4),
(-0.338294179840541,-0.325113829021525,-0.311896683349749,-0.292598604344271,
-0.271798799954803,-0.250108433690972),.UNSPECIFIED.);
#303=LINE('',#3397,#346);
#304=LINE('',#3487,#347);
#305=LINE('',#3538,#348);
#306=LINE('',#3545,#349);
#307=LINE('',#3551,#350);
#308=LINE('',#3561,#351);
#309=LINE('',#3567,#352);
#310=LINE('',#3573,#353);
#311=LINE('',#3580,#354);
#312=LINE('',#3588,#355);
#313=LINE('',#3594,#356);
#314=LINE('',#3600,#357);
#315=LINE('',#3870,#358);
#316=LINE('',#3880,#359);
#317=LINE('',#3892,#360);
#318=LINE('',#3896,#361);
#319=LINE('',#3904,#362);
#320=LINE('',#3911,#363);
#321=LINE('',#3947,#364);
#322=LINE('',#3951,#365);
#323=LINE('',#3955,#366);
#324=LINE('',#3974,#367);
#325=LINE('',#3992,#368);
#326=LINE('',#3995,#369);
#327=LINE('',#4027,#370);
#328=LINE('',#4031,#371);
#329=LINE('',#4035,#372);
#330=LINE('',#4057,#373);
#331=LINE('',#4097,#374);
#332=LINE('',#4101,#375);
#333=LINE('',#4105,#376);
#334=LINE('',#4124,#377);
#335=LINE('',#4142,#378);
#336=LINE('',#4145,#379);
#337=LINE('',#4177,#380);
#338=LINE('',#4181,#381);
#339=LINE('',#4185,#382);
#340=LINE('',#4212,#383);
#341=LINE('',#4218,#384);
#342=LINE('',#4223,#385);
#343=LINE('',#4225,#386);
#344=LINE('',#4235,#387);
#345=LINE('',#4240,#388);
#346=VECTOR('',#2649,1.75);
#347=VECTOR('',#2652,3.25);
#348=VECTOR('',#2659,3.25);
#349=VECTOR('',#2668,33.75);
#350=VECTOR('',#2675,41.25);
#351=VECTOR('',#2688,30.);
#352=VECTOR('',#2695,33.75);
#353=VECTOR('',#2702,41.25);
#354=VECTOR('',#2713,45.);
#355=VECTOR('',#2724,1.05);
#356=VECTOR('',#2731,1.05);
#357=VECTOR('',#2738,1.05);
#358=VECTOR('',#3097,22.4);
#359=VECTOR('',#3110,29.9);
#360=VECTOR('',#3127,33.95);
#361=VECTOR('',#3132,41.05);
#362=VECTOR('',#3143,29.5);
#363=VECTOR('',#3152,45.);
#364=VECTOR('',#3165,10.);
#365=VECTOR('',#3168,1.05);
#366=VECTOR('',#3173,10.);
#367=VECTOR('',#3178,1.05);
#368=VECTOR('',#3183,10.);
#369=VECTOR('',#3186,10.);
#370=VECTOR('',#3191,10.);
#371=VECTOR('',#3194,1.05);
#372=VECTOR('',#3199,10.);
#373=VECTOR('',#3238,29.9);
#374=VECTOR('',#3255,10.);
#375=VECTOR('',#3258,1.05);
#376=VECTOR('',#3263,10.);
#377=VECTOR('',#3268,1.05);
#378=VECTOR('',#3273,10.);
#379=VECTOR('',#3276,10.);
#380=VECTOR('',#3281,10.);
#381=VECTOR('',#3284,1.05);
#382=VECTOR('',#3289,10.);
#383=VECTOR('',#3334,25.1716827930454);
#384=VECTOR('',#3343,29.9);
#385=VECTOR('',#3350,22.4125);
#386=VECTOR('',#3353,23.6533172069546);
#387=VECTOR('',#3366,45.);
#388=VECTOR('',#3373,29.5);
#389=CYLINDRICAL_SURFACE('',#2289,1.75);
#390=CYLINDRICAL_SURFACE('',#2290,3.25);
#391=CYLINDRICAL_SURFACE('',#2293,3.25);
#392=CYLINDRICAL_SURFACE('',#2296,33.75);
#393=CYLINDRICAL_SURFACE('',#2299,41.25);
#394=CYLINDRICAL_SURFACE('',#2305,30.);
#395=CYLINDRICAL_SURFACE('',#2308,33.75);
#396=CYLINDRICAL_SURFACE('',#2311,41.25);
#397=CYLINDRICAL_SURFACE('',#2317,45.);
#398=CYLINDRICAL_SURFACE('',#2321,1.05);
#399=CYLINDRICAL_SURFACE('',#2324,1.05);
#400=CYLINDRICAL_SURFACE('',#2327,1.05);
#401=CYLINDRICAL_SURFACE('',#2506,22.4);
#402=CYLINDRICAL_SURFACE('',#2513,29.9);
#403=CYLINDRICAL_SURFACE('',#2521,33.95);
#404=CYLINDRICAL_SURFACE('',#2523,41.05);
#405=CYLINDRICAL_SURFACE('',#2527,29.5);
#406=CYLINDRICAL_SURFACE('',#2531,45.);
#407=CYLINDRICAL_SURFACE('',#2537,1.05);
#408=CYLINDRICAL_SURFACE('',#2542,1.05);
#409=CYLINDRICAL_SURFACE('',#2547,1.05);
#410=CYLINDRICAL_SURFACE('',#2552,27.9);
#411=CYLINDRICAL_SURFACE('',#2555,27.9);
#412=CYLINDRICAL_SURFACE('',#2558,27.9);
#413=CYLINDRICAL_SURFACE('',#2569,29.9);
#414=CYLINDRICAL_SURFACE('',#2577,1.05);
#415=CYLINDRICAL_SURFACE('',#2582,1.05);
#416=CYLINDRICAL_SURFACE('',#2587,1.05);
#417=CYLINDRICAL_SURFACE('',#2592,27.9);
#418=CYLINDRICAL_SURFACE('',#2595,27.9);
#419=CYLINDRICAL_SURFACE('',#2598,27.9);
#420=CYLINDRICAL_SURFACE('',#2617,29.9);
#421=CYLINDRICAL_SURFACE('',#2620,22.4125);
#422=CYLINDRICAL_SURFACE('',#2626,45.);
#423=CYLINDRICAL_SURFACE('',#2629,29.5);
#424=FACE_OUTER_BOUND('',#584,.T.);
#425=FACE_OUTER_BOUND('',#585,.T.);
#426=FACE_OUTER_BOUND('',#586,.T.);
#427=FACE_OUTER_BOUND('',#587,.T.);
#428=FACE_OUTER_BOUND('',#588,.T.);
#429=FACE_OUTER_BOUND('',#589,.T.);
#430=FACE_OUTER_BOUND('',#590,.T.);
#431=FACE_OUTER_BOUND('',#591,.T.);
#432=FACE_OUTER_BOUND('',#592,.T.);
#433=FACE_OUTER_BOUND('',#594,.T.);
#434=FACE_OUTER_BOUND('',#596,.T.);
#435=FACE_OUTER_BOUND('',#597,.T.);
#436=FACE_OUTER_BOUND('',#598,.T.);
#437=FACE_OUTER_BOUND('',#599,.T.);
#438=FACE_OUTER_BOUND('',#601,.T.);
#439=FACE_OUTER_BOUND('',#603,.T.);
#440=FACE_OUTER_BOUND('',#607,.T.);
#441=FACE_OUTER_BOUND('',#609,.T.);
#442=FACE_OUTER_BOUND('',#611,.T.);
#443=FACE_OUTER_BOUND('',#612,.T.);
#444=FACE_OUTER_BOUND('',#613,.T.);
#445=FACE_OUTER_BOUND('',#614,.T.);
#446=FACE_OUTER_BOUND('',#615,.T.);
#447=FACE_OUTER_BOUND('',#616,.T.);
#448=FACE_OUTER_BOUND('',#617,.T.);
#449=FACE_OUTER_BOUND('',#618,.T.);
#450=FACE_OUTER_BOUND('',#619,.T.);
#451=FACE_OUTER_BOUND('',#620,.T.);
#452=FACE_OUTER_BOUND('',#621,.T.);
#453=FACE_OUTER_BOUND('',#622,.T.);
#454=FACE_OUTER_BOUND('',#623,.T.);
#455=FACE_OUTER_BOUND('',#624,.T.);
#456=FACE_OUTER_BOUND('',#625,.T.);
#457=FACE_OUTER_BOUND('',#626,.T.);
#458=FACE_OUTER_BOUND('',#627,.T.);
#459=FACE_OUTER_BOUND('',#628,.T.);
#460=FACE_OUTER_BOUND('',#629,.T.);
#461=FACE_OUTER_BOUND('',#630,.T.);
#462=FACE_OUTER_BOUND('',#631,.T.);
#463=FACE_OUTER_BOUND('',#632,.T.);
#464=FACE_OUTER_BOUND('',#633,.T.);
#465=FACE_OUTER_BOUND('',#634,.T.);
#466=FACE_OUTER_BOUND('',#635,.T.);
#467=FACE_OUTER_BOUND('',#636,.T.);
#468=FACE_OUTER_BOUND('',#637,.T.);
#469=FACE_OUTER_BOUND('',#638,.T.);
#470=FACE_OUTER_BOUND('',#639,.T.);
#471=FACE_OUTER_BOUND('',#640,.T.);
#472=FACE_OUTER_BOUND('',#641,.T.);
#473=FACE_OUTER_BOUND('',#642,.T.);
#474=FACE_OUTER_BOUND('',#643,.T.);
#475=FACE_OUTER_BOUND('',#644,.T.);
#476=FACE_OUTER_BOUND('',#645,.T.);
#477=FACE_OUTER_BOUND('',#646,.T.);
#478=FACE_OUTER_BOUND('',#647,.T.);
#479=FACE_OUTER_BOUND('',#648,.T.);
#480=FACE_OUTER_BOUND('',#649,.T.);
#481=FACE_OUTER_BOUND('',#650,.T.);
#482=FACE_OUTER_BOUND('',#651,.T.);
#483=FACE_OUTER_BOUND('',#652,.T.);
#484=FACE_OUTER_BOUND('',#653,.T.);
#485=FACE_OUTER_BOUND('',#654,.T.);
#486=FACE_OUTER_BOUND('',#655,.T.);
#487=FACE_OUTER_BOUND('',#656,.T.);
#488=FACE_OUTER_BOUND('',#657,.T.);
#489=FACE_OUTER_BOUND('',#658,.T.);
#490=FACE_OUTER_BOUND('',#659,.T.);
#491=FACE_OUTER_BOUND('',#660,.T.);
#492=FACE_OUTER_BOUND('',#661,.T.);
#493=FACE_OUTER_BOUND('',#662,.T.);
#494=FACE_OUTER_BOUND('',#663,.T.);
#495=FACE_OUTER_BOUND('',#664,.T.);
#496=FACE_OUTER_BOUND('',#665,.T.);
#497=FACE_OUTER_BOUND('',#666,.T.);
#498=FACE_OUTER_BOUND('',#667,.T.);
#499=FACE_OUTER_BOUND('',#668,.T.);
#500=FACE_OUTER_BOUND('',#669,.T.);
#501=FACE_OUTER_BOUND('',#670,.T.);
#502=FACE_OUTER_BOUND('',#671,.T.);
#503=FACE_OUTER_BOUND('',#672,.T.);
#504=FACE_OUTER_BOUND('',#673,.T.);
#505=FACE_OUTER_BOUND('',#674,.T.);
#506=FACE_OUTER_BOUND('',#675,.T.);
#507=FACE_OUTER_BOUND('',#676,.T.);
#508=FACE_OUTER_BOUND('',#677,.T.);
#509=FACE_OUTER_BOUND('',#678,.T.);
#510=FACE_OUTER_BOUND('',#679,.T.);
#511=FACE_OUTER_BOUND('',#680,.T.);
#512=FACE_OUTER_BOUND('',#681,.T.);
#513=FACE_OUTER_BOUND('',#682,.T.);
#514=FACE_OUTER_BOUND('',#683,.T.);
#515=FACE_OUTER_BOUND('',#684,.T.);
#516=FACE_OUTER_BOUND('',#685,.T.);
#517=FACE_OUTER_BOUND('',#686,.T.);
#518=FACE_OUTER_BOUND('',#687,.T.);
#519=FACE_OUTER_BOUND('',#688,.T.);
#520=FACE_OUTER_BOUND('',#689,.T.);
#521=FACE_OUTER_BOUND('',#690,.T.);
#522=FACE_OUTER_BOUND('',#691,.T.);
#523=FACE_OUTER_BOUND('',#692,.T.);
#524=FACE_OUTER_BOUND('',#693,.T.);
#525=FACE_OUTER_BOUND('',#694,.T.);
#526=FACE_OUTER_BOUND('',#695,.T.);
#527=FACE_OUTER_BOUND('',#696,.T.);
#528=FACE_OUTER_BOUND('',#697,.T.);
#529=FACE_OUTER_BOUND('',#698,.T.);
#530=FACE_OUTER_BOUND('',#699,.T.);
#531=FACE_OUTER_BOUND('',#700,.T.);
#532=FACE_OUTER_BOUND('',#701,.T.);
#533=FACE_OUTER_BOUND('',#702,.T.);
#534=FACE_OUTER_BOUND('',#703,.T.);
#535=FACE_OUTER_BOUND('',#708,.T.);
#536=FACE_OUTER_BOUND('',#709,.T.);
#537=FACE_OUTER_BOUND('',#710,.T.);
#538=FACE_OUTER_BOUND('',#800,.T.);
#539=FACE_OUTER_BOUND('',#804,.T.);
#540=FACE_OUTER_BOUND('',#806,.T.);
#541=FACE_OUTER_BOUND('',#807,.T.);
#542=FACE_OUTER_BOUND('',#808,.T.);
#543=FACE_OUTER_BOUND('',#810,.T.);
#544=FACE_OUTER_BOUND('',#811,.T.);
#545=FACE_OUTER_BOUND('',#812,.T.);
#546=FACE_OUTER_BOUND('',#813,.T.);
#547=FACE_OUTER_BOUND('',#814,.T.);
#548=FACE_OUTER_BOUND('',#816,.T.);
#549=FACE_OUTER_BOUND('',#817,.T.);
#550=FACE_OUTER_BOUND('',#818,.T.);
#551=FACE_OUTER_BOUND('',#819,.T.);
#552=FACE_OUTER_BOUND('',#820,.T.);
#553=FACE_OUTER_BOUND('',#821,.T.);
#554=FACE_OUTER_BOUND('',#822,.T.);
#555=FACE_OUTER_BOUND('',#824,.T.);
#556=FACE_OUTER_BOUND('',#825,.T.);
#557=FACE_OUTER_BOUND('',#826,.T.);
#558=FACE_OUTER_BOUND('',#827,.T.);
#559=FACE_OUTER_BOUND('',#828,.T.);
#560=FACE_OUTER_BOUND('',#829,.T.);
#561=FACE_OUTER_BOUND('',#833,.T.);
#562=FACE_OUTER_BOUND('',#835,.T.);
#563=FACE_OUTER_BOUND('',#836,.T.);
#564=FACE_OUTER_BOUND('',#837,.T.);
#565=FACE_OUTER_BOUND('',#838,.T.);
#566=FACE_OUTER_BOUND('',#839,.T.);
#567=FACE_OUTER_BOUND('',#840,.T.);
#568=FACE_OUTER_BOUND('',#841,.T.);
#569=FACE_OUTER_BOUND('',#843,.T.);
#570=FACE_OUTER_BOUND('',#844,.T.);
#571=FACE_OUTER_BOUND('',#845,.T.);
#572=FACE_OUTER_BOUND('',#846,.T.);
#573=FACE_OUTER_BOUND('',#847,.T.);
#574=FACE_OUTER_BOUND('',#848,.T.);
#575=FACE_OUTER_BOUND('',#853,.T.);
#576=FACE_OUTER_BOUND('',#854,.T.);
#577=FACE_OUTER_BOUND('',#856,.T.);
#578=FACE_OUTER_BOUND('',#857,.T.);
#579=FACE_OUTER_BOUND('',#858,.T.);
#580=FACE_OUTER_BOUND('',#860,.T.);
#581=FACE_OUTER_BOUND('',#861,.T.);
#582=FACE_OUTER_BOUND('',#862,.T.);
#583=FACE_OUTER_BOUND('',#863,.T.);
#584=EDGE_LOOP('',(#1473));
#585=EDGE_LOOP('',(#1474,#1475,#1476,#1477,#1478));
#586=EDGE_LOOP('',(#1479,#1480,#1481,#1482,#1483));
#587=EDGE_LOOP('',(#1484));
#588=EDGE_LOOP('',(#1485,#1486,#1487,#1488,#1489));
#589=EDGE_LOOP('',(#1490));
#590=EDGE_LOOP('',(#1491,#1492,#1493,#1494));
#591=EDGE_LOOP('',(#1495,#1496,#1497,#1498));
#592=EDGE_LOOP('',(#1499));
#593=EDGE_LOOP('',(#1500));
#594=EDGE_LOOP('',(#1501));
#595=EDGE_LOOP('',(#1502));
#596=EDGE_LOOP('',(#1503,#1504,#1505,#1506));
#597=EDGE_LOOP('',(#1507,#1508,#1509,#1510));
#598=EDGE_LOOP('',(#1511,#1512,#1513,#1514));
#599=EDGE_LOOP('',(#1515));
#600=EDGE_LOOP('',(#1516));
#601=EDGE_LOOP('',(#1517));
#602=EDGE_LOOP('',(#1518));
#603=EDGE_LOOP('',(#1519,#1520,#1521,#1522));
#604=EDGE_LOOP('',(#1523,#1524));
#605=EDGE_LOOP('',(#1525,#1526));
#606=EDGE_LOOP('',(#1527,#1528));
#607=EDGE_LOOP('',(#1529));
#608=EDGE_LOOP('',(#1530));
#609=EDGE_LOOP('',(#1531));
#610=EDGE_LOOP('',(#1532));
#611=EDGE_LOOP('',(#1533,#1534,#1535,#1536));
#612=EDGE_LOOP('',(#1537,#1538,#1539,#1540));
#613=EDGE_LOOP('',(#1541,#1542,#1543,#1544));
#614=EDGE_LOOP('',(#1545));
#615=EDGE_LOOP('',(#1546));
#616=EDGE_LOOP('',(#1547));
#617=EDGE_LOOP('',(#1548));
#618=EDGE_LOOP('',(#1549));
#619=EDGE_LOOP('',(#1550));
#620=EDGE_LOOP('',(#1551));
#621=EDGE_LOOP('',(#1552));
#622=EDGE_LOOP('',(#1553));
#623=EDGE_LOOP('',(#1554));
#624=EDGE_LOOP('',(#1555));
#625=EDGE_LOOP('',(#1556));
#626=EDGE_LOOP('',(#1557));
#627=EDGE_LOOP('',(#1558));
#628=EDGE_LOOP('',(#1559));
#629=EDGE_LOOP('',(#1560));
#630=EDGE_LOOP('',(#1561));
#631=EDGE_LOOP('',(#1562));
#632=EDGE_LOOP('',(#1563));
#633=EDGE_LOOP('',(#1564));
#634=EDGE_LOOP('',(#1565));
#635=EDGE_LOOP('',(#1566));
#636=EDGE_LOOP('',(#1567));
#637=EDGE_LOOP('',(#1568));
#638=EDGE_LOOP('',(#1569));
#639=EDGE_LOOP('',(#1570));
#640=EDGE_LOOP('',(#1571));
#641=EDGE_LOOP('',(#1572));
#642=EDGE_LOOP('',(#1573));
#643=EDGE_LOOP('',(#1574));
#644=EDGE_LOOP('',(#1575));
#645=EDGE_LOOP('',(#1576));
#646=EDGE_LOOP('',(#1577));
#647=EDGE_LOOP('',(#1578));
#648=EDGE_LOOP('',(#1579));
#649=EDGE_LOOP('',(#1580));
#650=EDGE_LOOP('',(#1581));
#651=EDGE_LOOP('',(#1582));
#652=EDGE_LOOP('',(#1583));
#653=EDGE_LOOP('',(#1584));
#654=EDGE_LOOP('',(#1585));
#655=EDGE_LOOP('',(#1586));
#656=EDGE_LOOP('',(#1587));
#657=EDGE_LOOP('',(#1588));
#658=EDGE_LOOP('',(#1589));
#659=EDGE_LOOP('',(#1590));
#660=EDGE_LOOP('',(#1591));
#661=EDGE_LOOP('',(#1592));
#662=EDGE_LOOP('',(#1593));
#663=EDGE_LOOP('',(#1594));
#664=EDGE_LOOP('',(#1595));
#665=EDGE_LOOP('',(#1596));
#666=EDGE_LOOP('',(#1597));
#667=EDGE_LOOP('',(#1598));
#668=EDGE_LOOP('',(#1599));
#669=EDGE_LOOP('',(#1600));
#670=EDGE_LOOP('',(#1601));
#671=EDGE_LOOP('',(#1602));
#672=EDGE_LOOP('',(#1603));
#673=EDGE_LOOP('',(#1604));
#674=EDGE_LOOP('',(#1605));
#675=EDGE_LOOP('',(#1606));
#676=EDGE_LOOP('',(#1607));
#677=EDGE_LOOP('',(#1608));
#678=EDGE_LOOP('',(#1609));
#679=EDGE_LOOP('',(#1610));
#680=EDGE_LOOP('',(#1611));
#681=EDGE_LOOP('',(#1612));
#682=EDGE_LOOP('',(#1613));
#683=EDGE_LOOP('',(#1614));
#684=EDGE_LOOP('',(#1615));
#685=EDGE_LOOP('',(#1616));
#686=EDGE_LOOP('',(#1617));
#687=EDGE_LOOP('',(#1618));
#688=EDGE_LOOP('',(#1619));
#689=EDGE_LOOP('',(#1620));
#690=EDGE_LOOP('',(#1621));
#691=EDGE_LOOP('',(#1622));
#692=EDGE_LOOP('',(#1623));
#693=EDGE_LOOP('',(#1624));
#694=EDGE_LOOP('',(#1625));
#695=EDGE_LOOP('',(#1626));
#696=EDGE_LOOP('',(#1627));
#697=EDGE_LOOP('',(#1628));
#698=EDGE_LOOP('',(#1629));
#699=EDGE_LOOP('',(#1630));
#700=EDGE_LOOP('',(#1631));
#701=EDGE_LOOP('',(#1632));
#702=EDGE_LOOP('',(#1633,#1634,#1635,#1636));
#703=EDGE_LOOP('',(#1637));
#704=EDGE_LOOP('',(#1638));
#705=EDGE_LOOP('',(#1639));
#706=EDGE_LOOP('',(#1640));
#707=EDGE_LOOP('',(#1641));
#708=EDGE_LOOP('',(#1642));
#709=EDGE_LOOP('',(#1643,#1644,#1645,#1646));
#710=EDGE_LOOP('',(#1647));
#711=EDGE_LOOP('',(#1648));
#712=EDGE_LOOP('',(#1649));
#713=EDGE_LOOP('',(#1650));
#714=EDGE_LOOP('',(#1651));
#715=EDGE_LOOP('',(#1652));
#716=EDGE_LOOP('',(#1653));
#717=EDGE_LOOP('',(#1654));
#718=EDGE_LOOP('',(#1655));
#719=EDGE_LOOP('',(#1656));
#720=EDGE_LOOP('',(#1657));
#721=EDGE_LOOP('',(#1658));
#722=EDGE_LOOP('',(#1659));
#723=EDGE_LOOP('',(#1660));
#724=EDGE_LOOP('',(#1661));
#725=EDGE_LOOP('',(#1662));
#726=EDGE_LOOP('',(#1663));
#727=EDGE_LOOP('',(#1664));
#728=EDGE_LOOP('',(#1665));
#729=EDGE_LOOP('',(#1666));
#730=EDGE_LOOP('',(#1667));
#731=EDGE_LOOP('',(#1668));
#732=EDGE_LOOP('',(#1669));
#733=EDGE_LOOP('',(#1670));
#734=EDGE_LOOP('',(#1671));
#735=EDGE_LOOP('',(#1672));
#736=EDGE_LOOP('',(#1673));
#737=EDGE_LOOP('',(#1674));
#738=EDGE_LOOP('',(#1675));
#739=EDGE_LOOP('',(#1676));
#740=EDGE_LOOP('',(#1677));
#741=EDGE_LOOP('',(#1678));
#742=EDGE_LOOP('',(#1679));
#743=EDGE_LOOP('',(#1680));
#744=EDGE_LOOP('',(#1681));
#745=EDGE_LOOP('',(#1682));
#746=EDGE_LOOP('',(#1683));
#747=EDGE_LOOP('',(#1684));
#748=EDGE_LOOP('',(#1685));
#749=EDGE_LOOP('',(#1686));
#750=EDGE_LOOP('',(#1687));
#751=EDGE_LOOP('',(#1688));
#752=EDGE_LOOP('',(#1689));
#753=EDGE_LOOP('',(#1690));
#754=EDGE_LOOP('',(#1691));
#755=EDGE_LOOP('',(#1692));
#756=EDGE_LOOP('',(#1693));
#757=EDGE_LOOP('',(#1694));
#758=EDGE_LOOP('',(#1695));
#759=EDGE_LOOP('',(#1696));
#760=EDGE_LOOP('',(#1697));
#761=EDGE_LOOP('',(#1698));
#762=EDGE_LOOP('',(#1699));
#763=EDGE_LOOP('',(#1700));
#764=EDGE_LOOP('',(#1701));
#765=EDGE_LOOP('',(#1702));
#766=EDGE_LOOP('',(#1703));
#767=EDGE_LOOP('',(#1704));
#768=EDGE_LOOP('',(#1705));
#769=EDGE_LOOP('',(#1706));
#770=EDGE_LOOP('',(#1707));
#771=EDGE_LOOP('',(#1708));
#772=EDGE_LOOP('',(#1709));
#773=EDGE_LOOP('',(#1710));
#774=EDGE_LOOP('',(#1711));
#775=EDGE_LOOP('',(#1712));
#776=EDGE_LOOP('',(#1713));
#777=EDGE_LOOP('',(#1714));
#778=EDGE_LOOP('',(#1715));
#779=EDGE_LOOP('',(#1716));
#780=EDGE_LOOP('',(#1717));
#781=EDGE_LOOP('',(#1718));
#782=EDGE_LOOP('',(#1719));
#783=EDGE_LOOP('',(#1720));
#784=EDGE_LOOP('',(#1721));
#785=EDGE_LOOP('',(#1722));
#786=EDGE_LOOP('',(#1723));
#787=EDGE_LOOP('',(#1724));
#788=EDGE_LOOP('',(#1725));
#789=EDGE_LOOP('',(#1726));
#790=EDGE_LOOP('',(#1727));
#791=EDGE_LOOP('',(#1728));
#792=EDGE_LOOP('',(#1729));
#793=EDGE_LOOP('',(#1730));
#794=EDGE_LOOP('',(#1731));
#795=EDGE_LOOP('',(#1732));
#796=EDGE_LOOP('',(#1733));
#797=EDGE_LOOP('',(#1734));
#798=EDGE_LOOP('',(#1735));
#799=EDGE_LOOP('',(#1736));
#800=EDGE_LOOP('',(#1737));
#801=EDGE_LOOP('',(#1738));
#802=EDGE_LOOP('',(#1739));
#803=EDGE_LOOP('',(#1740));
#804=EDGE_LOOP('',(#1741));
#805=EDGE_LOOP('',(#1742));
#806=EDGE_LOOP('',(#1743,#1744,#1745,#1746));
#807=EDGE_LOOP('',(#1747,#1748,#1749,#1750));
#808=EDGE_LOOP('',(#1751));
#809=EDGE_LOOP('',(#1752));
#810=EDGE_LOOP('',(#1753,#1754,#1755,#1756));
#811=EDGE_LOOP('',(#1757));
#812=EDGE_LOOP('',(#1758,#1759,#1760,#1761));
#813=EDGE_LOOP('',(#1762));
#814=EDGE_LOOP('',(#1763));
#815=EDGE_LOOP('',(#1764));
#816=EDGE_LOOP('',(#1765,#1766,#1767,#1768,#1769,#1770,#1771,#1772,#1773,
#1774));
#817=EDGE_LOOP('',(#1775,#1776,#1777,#1778,#1779,#1780,#1781,#1782,#1783,
#1784));
#818=EDGE_LOOP('',(#1785,#1786,#1787,#1788,#1789,#1790,#1791,#1792,#1793,
#1794));
#819=EDGE_LOOP('',(#1795,#1796,#1797,#1798));
#820=EDGE_LOOP('',(#1799,#1800,#1801,#1802));
#821=EDGE_LOOP('',(#1803,#1804,#1805,#1806));
#822=EDGE_LOOP('',(#1807));
#823=EDGE_LOOP('',(#1808,#1809,#1810,#1811,#1812,#1813,#1814));
#824=EDGE_LOOP('',(#1815,#1816,#1817,#1818));
#825=EDGE_LOOP('',(#1819,#1820,#1821,#1822));
#826=EDGE_LOOP('',(#1823,#1824,#1825,#1826));
#827=EDGE_LOOP('',(#1827,#1828,#1829,#1830));
#828=EDGE_LOOP('',(#1831,#1832,#1833,#1834,#1835,#1836,#1837,#1838));
#829=EDGE_LOOP('',(#1839));
#830=EDGE_LOOP('',(#1840));
#831=EDGE_LOOP('',(#1841));
#832=EDGE_LOOP('',(#1842));
#833=EDGE_LOOP('',(#1843));
#834=EDGE_LOOP('',(#1844));
#835=EDGE_LOOP('',(#1845,#1846,#1847,#1848,#1849,#1850,#1851,#1852,#1853,
#1854));
#836=EDGE_LOOP('',(#1855,#1856,#1857,#1858,#1859,#1860,#1861,#1862,#1863,
#1864));
#837=EDGE_LOOP('',(#1865,#1866,#1867,#1868,#1869,#1870,#1871,#1872,#1873,
#1874));
#838=EDGE_LOOP('',(#1875,#1876,#1877,#1878));
#839=EDGE_LOOP('',(#1879,#1880,#1881,#1882));
#840=EDGE_LOOP('',(#1883,#1884,#1885,#1886));
#841=EDGE_LOOP('',(#1887));
#842=EDGE_LOOP('',(#1888,#1889,#1890,#1891,#1892,#1893,#1894));
#843=EDGE_LOOP('',(#1895,#1896,#1897,#1898));
#844=EDGE_LOOP('',(#1899,#1900,#1901,#1902));
#845=EDGE_LOOP('',(#1903,#1904,#1905,#1906));
#846=EDGE_LOOP('',(#1907,#1908,#1909,#1910));
#847=EDGE_LOOP('',(#1911,#1912,#1913,#1914));
#848=EDGE_LOOP('',(#1915));
#849=EDGE_LOOP('',(#1916));
#850=EDGE_LOOP('',(#1917));
#851=EDGE_LOOP('',(#1918));
#852=EDGE_LOOP('',(#1919));
#853=EDGE_LOOP('',(#1920,#1921,#1922,#1923));
#854=EDGE_LOOP('',(#1924,#1925,#1926,#1927,#1928,#1929,#1930,#1931));
#855=EDGE_LOOP('',(#1932));
#856=EDGE_LOOP('',(#1933,#1934,#1935,#1936));
#857=EDGE_LOOP('',(#1937,#1938,#1939,#1940));
#858=EDGE_LOOP('',(#1941));
#859=EDGE_LOOP('',(#1942));
#860=EDGE_LOOP('',(#1943,#1944,#1945,#1946));
#861=EDGE_LOOP('',(#1947));
#862=EDGE_LOOP('',(#1948,#1949,#1950,#1951));
#863=EDGE_LOOP('',(#1952));
#864=CIRCLE('',#2288,1.75);
#865=CIRCLE('',#2291,3.25);
#866=CIRCLE('',#2294,3.25);
#867=CIRCLE('',#2297,33.75);
#868=CIRCLE('',#2298,33.75);
#869=CIRCLE('',#2300,41.25);
#870=CIRCLE('',#2301,41.25);
#871=CIRCLE('',#2304,45.);
#872=CIRCLE('',#2306,30.);
#873=CIRCLE('',#2307,30.);
#874=CIRCLE('',#2309,33.75);
#875=CIRCLE('',#2310,33.75);
#876=CIRCLE('',#2312,41.25);
#877=CIRCLE('',#2313,41.25);
#878=CIRCLE('',#2316,45.);
#879=CIRCLE('',#2322,1.05);
#880=CIRCLE('',#2323,1.05);
#881=CIRCLE('',#2325,1.05);
#882=CIRCLE('',#2326,1.05);
#883=CIRCLE('',#2328,1.05);
#884=CIRCLE('',#2329,1.05);
#885=CIRCLE('',#2331,1.25000000000001);
#886=CIRCLE('',#2333,1.25000000000001);
#887=CIRCLE('',#2335,1.25000000000001);
#888=CIRCLE('',#2337,1.25000000000001);
#889=CIRCLE('',#2339,1.25000000000001);
#890=CIRCLE('',#2341,1.25000000000001);
#891=CIRCLE('',#2343,1.25000000000001);
#892=CIRCLE('',#2345,1.25000000000001);
#893=CIRCLE('',#2347,1.25000000000001);
#894=CIRCLE('',#2349,1.25000000000001);
#895=CIRCLE('',#2351,1.25000000000001);
#896=CIRCLE('',#2353,1.25000000000001);
#897=CIRCLE('',#2355,1.25000000000001);
#898=CIRCLE('',#2357,1.25000000000001);
#899=CIRCLE('',#2359,1.25000000000001);
#900=CIRCLE('',#2361,1.25000000000001);
#901=CIRCLE('',#2363,1.25000000000001);
#902=CIRCLE('',#2365,1.25000000000001);
#903=CIRCLE('',#2367,1.25000000000001);
#904=CIRCLE('',#2369,1.25000000000001);
#905=CIRCLE('',#2371,1.25000000000001);
#906=CIRCLE('',#2373,1.25000000000001);
#907=CIRCLE('',#2375,1.25000000000001);
#908=CIRCLE('',#2377,1.25000000000001);
#909=CIRCLE('',#2379,1.25000000000001);
#910=CIRCLE('',#2381,1.25000000000001);
#911=CIRCLE('',#2383,1.25000000000001);
#912=CIRCLE('',#2385,1.25000000000001);
#913=CIRCLE('',#2387,1.25000000000001);
#914=CIRCLE('',#2389,1.25000000000001);
#915=CIRCLE('',#2391,1.25000000000001);
#916=CIRCLE('',#2393,1.25000000000001);
#917=CIRCLE('',#2395,1.25000000000001);
#918=CIRCLE('',#2397,1.25000000000001);
#919=CIRCLE('',#2399,1.25000000000001);
#920=CIRCLE('',#2401,1.25000000000001);
#921=CIRCLE('',#2403,1.25000000000001);
#922=CIRCLE('',#2405,1.25000000000001);
#923=CIRCLE('',#2407,1.25000000000001);
#924=CIRCLE('',#2409,1.25000000000001);
#925=CIRCLE('',#2411,1.25000000000001);
#926=CIRCLE('',#2413,1.25000000000001);
#927=CIRCLE('',#2415,1.25000000000001);
#928=CIRCLE('',#2417,1.25000000000001);
#929=CIRCLE('',#2419,1.25000000000001);
#930=CIRCLE('',#2421,1.25000000000001);
#931=CIRCLE('',#2423,1.25000000000001);
#932=CIRCLE('',#2425,1.25000000000001);
#933=CIRCLE('',#2427,1.25000000000001);
#934=CIRCLE('',#2429,1.25000000000001);
#935=CIRCLE('',#2431,1.25000000000001);
#936=CIRCLE('',#2433,1.25000000000001);
#937=CIRCLE('',#2435,1.25000000000001);
#938=CIRCLE('',#2437,1.25000000000001);
#939=CIRCLE('',#2439,1.25000000000001);
#940=CIRCLE('',#2441,1.25000000000001);
#941=CIRCLE('',#2443,1.25000000000001);
#942=CIRCLE('',#2445,1.25000000000001);
#943=CIRCLE('',#2447,1.25000000000001);
#944=CIRCLE('',#2449,1.25000000000001);
#945=CIRCLE('',#2451,1.25000000000001);
#946=CIRCLE('',#2453,1.25000000000001);
#947=CIRCLE('',#2455,1.25000000000001);
#948=CIRCLE('',#2457,1.25000000000001);
#949=CIRCLE('',#2459,1.25000000000001);
#950=CIRCLE('',#2461,1.25000000000001);
#951=CIRCLE('',#2463,1.25000000000001);
#952=CIRCLE('',#2465,1.25000000000001);
#953=CIRCLE('',#2467,1.25000000000001);
#954=CIRCLE('',#2469,1.25000000000001);
#955=CIRCLE('',#2471,1.25000000000001);
#956=CIRCLE('',#2473,1.25000000000001);
#957=CIRCLE('',#2475,1.25000000000001);
#958=CIRCLE('',#2477,1.25000000000001);
#959=CIRCLE('',#2479,1.25000000000001);
#960=CIRCLE('',#2481,1.25000000000001);
#961=CIRCLE('',#2483,1.25000000000001);
#962=CIRCLE('',#2485,1.25000000000001);
#963=CIRCLE('',#2487,1.25000000000001);
#964=CIRCLE('',#2489,1.25000000000001);
#965=CIRCLE('',#2491,1.25000000000001);
#966=CIRCLE('',#2493,1.25000000000001);
#967=CIRCLE('',#2495,1.25000000000001);
#968=CIRCLE('',#2497,1.25000000000001);
#969=CIRCLE('',#2499,1.25000000000001);
#970=CIRCLE('',#2501,1.25000000000001);
#971=CIRCLE('',#2503,1.25000000000001);
#972=CIRCLE('',#2505,1.25000000000001);
#973=CIRCLE('',#2507,22.4);
#974=CIRCLE('',#2508,22.4);
#975=CIRCLE('',#2510,29.9);
#976=CIRCLE('',#2512,1.25);
#977=CIRCLE('',#2514,29.9);
#978=CIRCLE('',#2519,41.05);
#979=CIRCLE('',#2520,33.95);
#980=CIRCLE('',#2522,33.95);
#981=CIRCLE('',#2524,41.05);
#982=CIRCLE('',#2528,29.5);
#983=CIRCLE('',#2529,29.5);
#984=CIRCLE('',#2532,45.);
#985=CIRCLE('',#2533,45.);
#986=CIRCLE('',#2538,1.05);
#987=CIRCLE('',#2539,1.05);
#988=CIRCLE('',#2540,1.05);
#989=CIRCLE('',#2541,1.05);
#990=CIRCLE('',#2543,1.05);
#991=CIRCLE('',#2544,1.05);
#992=CIRCLE('',#2545,1.05);
#993=CIRCLE('',#2546,1.05);
#994=CIRCLE('',#2548,1.05);
#995=CIRCLE('',#2549,1.05);
#996=CIRCLE('',#2550,1.05);
#997=CIRCLE('',#2551,1.05);
#998=CIRCLE('',#2553,27.9);
#999=CIRCLE('',#2554,27.9);
#1000=CIRCLE('',#2556,27.9);
#1001=CIRCLE('',#2557,27.9);
#1002=CIRCLE('',#2559,27.9);
#1003=CIRCLE('',#2560,27.9);
#1004=CIRCLE('',#2562,29.9);
#1005=CIRCLE('',#2563,28.4);
#1006=CIRCLE('',#2564,28.4);
#1007=CIRCLE('',#2565,28.4);
#1008=CIRCLE('',#2570,29.9);
#1009=CIRCLE('',#2575,23.3225);
#1010=CIRCLE('',#2576,22.4125);
#1011=CIRCLE('',#2578,1.05);
#1012=CIRCLE('',#2579,1.05);
#1013=CIRCLE('',#2580,1.05);
#1014=CIRCLE('',#2581,1.05);
#1015=CIRCLE('',#2583,1.05);
#1016=CIRCLE('',#2584,1.05);
#1017=CIRCLE('',#2585,1.05);
#1018=CIRCLE('',#2586,1.05);
#1019=CIRCLE('',#2588,1.05);
#1020=CIRCLE('',#2589,1.05);
#1021=CIRCLE('',#2590,1.05);
#1022=CIRCLE('',#2591,1.05);
#1023=CIRCLE('',#2593,27.9);
#1024=CIRCLE('',#2594,27.9);
#1025=CIRCLE('',#2596,27.9);
#1026=CIRCLE('',#2597,27.9);
#1027=CIRCLE('',#2599,27.9);
#1028=CIRCLE('',#2600,27.9);
#1029=CIRCLE('',#2602,29.9);
#1030=CIRCLE('',#2603,28.4);
#1031=CIRCLE('',#2604,28.4);
#1032=CIRCLE('',#2605,28.4);
#1033=CIRCLE('',#2610,24.0191344139092);
#1034=CIRCLE('',#2611,0.480163890393345);
#1035=CIRCLE('',#2612,24.8058655860908);
#1036=CIRCLE('',#2614,25.5375);
#1037=CIRCLE('',#2616,29.9);
#1038=CIRCLE('',#2619,22.4125);
#1039=CIRCLE('',#2624,45.);
#1040=CIRCLE('',#2625,29.5);
#1041=CIRCLE('',#2627,45.);
#1042=CIRCLE('',#2630,29.5);
#1043=VERTEX_POINT('',#3393);
#1044=VERTEX_POINT('',#3396);
#1045=VERTEX_POINT('',#3398);
#1046=VERTEX_POINT('',#3440);
#1047=VERTEX_POINT('',#3441);
#1048=VERTEX_POINT('',#3486);
#1049=VERTEX_POINT('',#3491);
#1050=VERTEX_POINT('',#3492);
#1051=VERTEX_POINT('',#3537);
#1052=VERTEX_POINT('',#3542);
#1053=VERTEX_POINT('',#3544);
#1054=VERTEX_POINT('',#3548);
#1055=VERTEX_POINT('',#3550);
#1056=VERTEX_POINT('',#3555);
#1057=VERTEX_POINT('',#3558);
#1058=VERTEX_POINT('',#3560);
#1059=VERTEX_POINT('',#3564);
#1060=VERTEX_POINT('',#3566);
#1061=VERTEX_POINT('',#3570);
#1062=VERTEX_POINT('',#3572);
#1063=VERTEX_POINT('',#3577);
#1064=VERTEX_POINT('',#3585);
#1065=VERTEX_POINT('',#3587);
#1066=VERTEX_POINT('',#3591);
#1067=VERTEX_POINT('',#3593);
#1068=VERTEX_POINT('',#3597);
#1069=VERTEX_POINT('',#3599);
#1070=VERTEX_POINT('',#3603);
#1071=VERTEX_POINT('',#3606);
#1072=VERTEX_POINT('',#3609);
#1073=VERTEX_POINT('',#3612);
#1074=VERTEX_POINT('',#3615);
#1075=VERTEX_POINT('',#3618);
#1076=VERTEX_POINT('',#3621);
#1077=VERTEX_POINT('',#3624);
#1078=VERTEX_POINT('',#3627);
#1079=VERTEX_POINT('',#3630);
#1080=VERTEX_POINT('',#3633);
#1081=VERTEX_POINT('',#3636);
#1082=VERTEX_POINT('',#3639);
#1083=VERTEX_POINT('',#3642);
#1084=VERTEX_POINT('',#3645);
#1085=VERTEX_POINT('',#3648);
#1086=VERTEX_POINT('',#3651);
#1087=VERTEX_POINT('',#3654);
#1088=VERTEX_POINT('',#3657);
#1089=VERTEX_POINT('',#3660);
#1090=VERTEX_POINT('',#3663);
#1091=VERTEX_POINT('',#3666);
#1092=VERTEX_POINT('',#3669);
#1093=VERTEX_POINT('',#3672);
#1094=VERTEX_POINT('',#3675);
#1095=VERTEX_POINT('',#3678);
#1096=VERTEX_POINT('',#3681);
#1097=VERTEX_POINT('',#3684);
#1098=VERTEX_POINT('',#3687);
#1099=VERTEX_POINT('',#3690);
#1100=VERTEX_POINT('',#3693);
#1101=VERTEX_POINT('',#3696);
#1102=VERTEX_POINT('',#3699);
#1103=VERTEX_POINT('',#3702);
#1104=VERTEX_POINT('',#3705);
#1105=VERTEX_POINT('',#3708);
#1106=VERTEX_POINT('',#3711);
#1107=VERTEX_POINT('',#3714);
#1108=VERTEX_POINT('',#3717);
#1109=VERTEX_POINT('',#3720);
#1110=VERTEX_POINT('',#3723);
#1111=VERTEX_POINT('',#3726);
#1112=VERTEX_POINT('',#3729);
#1113=VERTEX_POINT('',#3732);
#1114=VERTEX_POINT('',#3735);
#1115=VERTEX_POINT('',#3738);
#1116=VERTEX_POINT('',#3741);
#1117=VERTEX_POINT('',#3744);
#1118=VERTEX_POINT('',#3747);
#1119=VERTEX_POINT('',#3750);
#1120=VERTEX_POINT('',#3753);
#1121=VERTEX_POINT('',#3756);
#1122=VERTEX_POINT('',#3759);
#1123=VERTEX_POINT('',#3762);
#1124=VERTEX_POINT('',#3765);
#1125=VERTEX_POINT('',#3768);
#1126=VERTEX_POINT('',#3771);
#1127=VERTEX_POINT('',#3774);
#1128=VERTEX_POINT('',#3777);
#1129=VERTEX_POINT('',#3780);
#1130=VERTEX_POINT('',#3783);
#1131=VERTEX_POINT('',#3786);
#1132=VERTEX_POINT('',#3789);
#1133=VERTEX_POINT('',#3792);
#1134=VERTEX_POINT('',#3795);
#1135=VERTEX_POINT('',#3798);
#1136=VERTEX_POINT('',#3801);
#1137=VERTEX_POINT('',#3804);
#1138=VERTEX_POINT('',#3807);
#1139=VERTEX_POINT('',#3810);
#1140=VERTEX_POINT('',#3813);
#1141=VERTEX_POINT('',#3816);
#1142=VERTEX_POINT('',#3819);
#1143=VERTEX_POINT('',#3822);
#1144=VERTEX_POINT('',#3825);
#1145=VERTEX_POINT('',#3828);
#1146=VERTEX_POINT('',#3831);
#1147=VERTEX_POINT('',#3834);
#1148=VERTEX_POINT('',#3837);
#1149=VERTEX_POINT('',#3840);
#1150=VERTEX_POINT('',#3843);
#1151=VERTEX_POINT('',#3846);
#1152=VERTEX_POINT('',#3849);
#1153=VERTEX_POINT('',#3852);
#1154=VERTEX_POINT('',#3855);
#1155=VERTEX_POINT('',#3858);
#1156=VERTEX_POINT('',#3861);
#1157=VERTEX_POINT('',#3864);
#1158=VERTEX_POINT('',#3867);
#1159=VERTEX_POINT('',#3869);
#1160=VERTEX_POINT('',#3873);
#1161=VERTEX_POINT('',#3876);
#1162=VERTEX_POINT('',#3879);
#1163=VERTEX_POINT('',#3886);
#1164=VERTEX_POINT('',#3888);
#1165=VERTEX_POINT('',#3891);
#1166=VERTEX_POINT('',#3895);
#1167=VERTEX_POINT('',#3901);
#1168=VERTEX_POINT('',#3903);
#1169=VERTEX_POINT('',#3908);
#1170=VERTEX_POINT('',#3910);
#1171=VERTEX_POINT('',#3917);
#1172=VERTEX_POINT('',#3918);
#1173=VERTEX_POINT('',#3931);
#1174=VERTEX_POINT('',#3933);
#1175=VERTEX_POINT('',#3946);
#1176=VERTEX_POINT('',#3948);
#1177=VERTEX_POINT('',#3950);
#1178=VERTEX_POINT('',#3953);
#1179=VERTEX_POINT('',#3957);
#1180=VERTEX_POINT('',#3958);
#1181=VERTEX_POINT('',#3971);
#1182=VERTEX_POINT('',#3973);
#1183=VERTEX_POINT('',#3976);
#1184=VERTEX_POINT('',#3978);
#1185=VERTEX_POINT('',#3991);
#1186=VERTEX_POINT('',#3993);
#1187=VERTEX_POINT('',#3997);
#1188=VERTEX_POINT('',#3998);
#1189=VERTEX_POINT('',#4011);
#1190=VERTEX_POINT('',#4013);
#1191=VERTEX_POINT('',#4026);
#1192=VERTEX_POINT('',#4028);
#1193=VERTEX_POINT('',#4030);
#1194=VERTEX_POINT('',#4033);
#1195=VERTEX_POINT('',#4046);
#1196=VERTEX_POINT('',#4055);
#1197=VERTEX_POINT('',#4062);
#1198=VERTEX_POINT('',#4064);
#1199=VERTEX_POINT('',#4067);
#1200=VERTEX_POINT('',#4068);
#1201=VERTEX_POINT('',#4081);
#1202=VERTEX_POINT('',#4083);
#1203=VERTEX_POINT('',#4096);
#1204=VERTEX_POINT('',#4098);
#1205=VERTEX_POINT('',#4100);
#1206=VERTEX_POINT('',#4103);
#1207=VERTEX_POINT('',#4107);
#1208=VERTEX_POINT('',#4108);
#1209=VERTEX_POINT('',#4121);
#1210=VERTEX_POINT('',#4123);
#1211=VERTEX_POINT('',#4126);
#1212=VERTEX_POINT('',#4128);
#1213=VERTEX_POINT('',#4141);
#1214=VERTEX_POINT('',#4143);
#1215=VERTEX_POINT('',#4147);
#1216=VERTEX_POINT('',#4148);
#1217=VERTEX_POINT('',#4161);
#1218=VERTEX_POINT('',#4163);
#1219=VERTEX_POINT('',#4176);
#1220=VERTEX_POINT('',#4178);
#1221=VERTEX_POINT('',#4180);
#1222=VERTEX_POINT('',#4183);
#1223=VERTEX_POINT('',#4196);
#1224=VERTEX_POINT('',#4205);
#1225=VERTEX_POINT('',#4207);
#1226=VERTEX_POINT('',#4211);
#1227=VERTEX_POINT('',#4215);
#1228=VERTEX_POINT('',#4220);
#1229=VERTEX_POINT('',#4228);
#1230=VERTEX_POINT('',#4230);
#1231=VERTEX_POINT('',#4233);
#1232=VERTEX_POINT('',#4238);
#1233=EDGE_CURVE('',#1043,#1043,#864,.T.);
#1234=EDGE_CURVE('',#1043,#1044,#303,.T.);
#1235=EDGE_CURVE('',#1045,#1044,#285,.T.);
#1236=EDGE_CURVE('',#1044,#1045,#286,.T.);
#1237=EDGE_CURVE('',#1046,#1047,#287,.T.);
#1238=EDGE_CURVE('',#1047,#1046,#288,.T.);
#1239=EDGE_CURVE('',#1047,#1048,#304,.T.);
#1240=EDGE_CURVE('',#1048,#1048,#865,.T.);
#1241=EDGE_CURVE('',#1049,#1050,#289,.T.);
#1242=EDGE_CURVE('',#1050,#1049,#290,.T.);
#1243=EDGE_CURVE('',#1050,#1051,#305,.T.);
#1244=EDGE_CURVE('',#1051,#1051,#866,.T.);
#1245=EDGE_CURVE('',#1052,#1052,#867,.T.);
#1246=EDGE_CURVE('',#1052,#1053,#306,.T.);
#1247=EDGE_CURVE('',#1053,#1053,#868,.T.);
#1248=EDGE_CURVE('',#1054,#1054,#869,.T.);
#1249=EDGE_CURVE('',#1054,#1055,#307,.T.);
#1250=EDGE_CURVE('',#1055,#1055,#870,.T.);
#1251=EDGE_CURVE('',#1056,#1056,#871,.T.);
#1252=EDGE_CURVE('',#1057,#1057,#872,.T.);
#1253=EDGE_CURVE('',#1057,#1058,#308,.T.);
#1254=EDGE_CURVE('',#1058,#1058,#873,.T.);
#1255=EDGE_CURVE('',#1059,#1059,#874,.T.);
#1256=EDGE_CURVE('',#1059,#1060,#309,.T.);
#1257=EDGE_CURVE('',#1060,#1060,#875,.T.);
#1258=EDGE_CURVE('',#1061,#1061,#876,.T.);
#1259=EDGE_CURVE('',#1061,#1062,#310,.T.);
#1260=EDGE_CURVE('',#1062,#1062,#877,.T.);
#1261=EDGE_CURVE('',#1063,#1063,#878,.T.);
#1262=EDGE_CURVE('',#1063,#1056,#311,.T.);
#1263=EDGE_CURVE('',#1064,#1064,#879,.T.);
#1264=EDGE_CURVE('',#1064,#1065,#312,.T.);
#1265=EDGE_CURVE('',#1065,#1065,#880,.T.);
#1266=EDGE_CURVE('',#1066,#1066,#881,.T.);
#1267=EDGE_CURVE('',#1066,#1067,#313,.T.);
#1268=EDGE_CURVE('',#1067,#1067,#882,.T.);
#1269=EDGE_CURVE('',#1068,#1068,#883,.T.);
#1270=EDGE_CURVE('',#1068,#1069,#314,.T.);
#1271=EDGE_CURVE('',#1069,#1069,#884,.T.);
#1272=EDGE_CURVE('',#1070,#1070,#885,.T.);
#1273=EDGE_CURVE('',#1071,#1071,#886,.T.);
#1274=EDGE_CURVE('',#1072,#1072,#887,.T.);
#1275=EDGE_CURVE('',#1073,#1073,#888,.T.);
#1276=EDGE_CURVE('',#1074,#1074,#889,.T.);
#1277=EDGE_CURVE('',#1075,#1075,#890,.T.);
#1278=EDGE_CURVE('',#1076,#1076,#891,.T.);
#1279=EDGE_CURVE('',#1077,#1077,#892,.T.);
#1280=EDGE_CURVE('',#1078,#1078,#893,.T.);
#1281=EDGE_CURVE('',#1079,#1079,#894,.T.);
#1282=EDGE_CURVE('',#1080,#1080,#895,.T.);
#1283=EDGE_CURVE('',#1081,#1081,#896,.T.);
#1284=EDGE_CURVE('',#1082,#1082,#897,.T.);
#1285=EDGE_CURVE('',#1083,#1083,#898,.T.);
#1286=EDGE_CURVE('',#1084,#1084,#899,.T.);
#1287=EDGE_CURVE('',#1085,#1085,#900,.T.);
#1288=EDGE_CURVE('',#1086,#1086,#901,.T.);
#1289=EDGE_CURVE('',#1087,#1087,#902,.T.);
#1290=EDGE_CURVE('',#1088,#1088,#903,.T.);
#1291=EDGE_CURVE('',#1089,#1089,#904,.T.);
#1292=EDGE_CURVE('',#1090,#1090,#905,.T.);
#1293=EDGE_CURVE('',#1091,#1091,#906,.T.);
#1294=EDGE_CURVE('',#1092,#1092,#907,.T.);
#1295=EDGE_CURVE('',#1093,#1093,#908,.T.);
#1296=EDGE_CURVE('',#1094,#1094,#909,.T.);
#1297=EDGE_CURVE('',#1095,#1095,#910,.T.);
#1298=EDGE_CURVE('',#1096,#1096,#911,.T.);
#1299=EDGE_CURVE('',#1097,#1097,#912,.T.);
#1300=EDGE_CURVE('',#1098,#1098,#913,.T.);
#1301=EDGE_CURVE('',#1099,#1099,#914,.T.);
#1302=EDGE_CURVE('',#1100,#1100,#915,.T.);
#1303=EDGE_CURVE('',#1101,#1101,#916,.T.);
#1304=EDGE_CURVE('',#1102,#1102,#917,.T.);
#1305=EDGE_CURVE('',#1103,#1103,#918,.T.);
#1306=EDGE_CURVE('',#1104,#1104,#919,.T.);
#1307=EDGE_CURVE('',#1105,#1105,#920,.T.);
#1308=EDGE_CURVE('',#1106,#1106,#921,.T.);
#1309=EDGE_CURVE('',#1107,#1107,#922,.T.);
#1310=EDGE_CURVE('',#1108,#1108,#923,.T.);
#1311=EDGE_CURVE('',#1109,#1109,#924,.T.);
#1312=EDGE_CURVE('',#1110,#1110,#925,.T.);
#1313=EDGE_CURVE('',#1111,#1111,#926,.T.);
#1314=EDGE_CURVE('',#1112,#1112,#927,.T.);
#1315=EDGE_CURVE('',#1113,#1113,#928,.T.);
#1316=EDGE_CURVE('',#1114,#1114,#929,.T.);
#1317=EDGE_CURVE('',#1115,#1115,#930,.T.);
#1318=EDGE_CURVE('',#1116,#1116,#931,.T.);
#1319=EDGE_CURVE('',#1117,#1117,#932,.T.);
#1320=EDGE_CURVE('',#1118,#1118,#933,.T.);
#1321=EDGE_CURVE('',#1119,#1119,#934,.T.);
#1322=EDGE_CURVE('',#1120,#1120,#935,.T.);
#1323=EDGE_CURVE('',#1121,#1121,#936,.T.);
#1324=EDGE_CURVE('',#1122,#1122,#937,.T.);
#1325=EDGE_CURVE('',#1123,#1123,#938,.T.);
#1326=EDGE_CURVE('',#1124,#1124,#939,.T.);
#1327=EDGE_CURVE('',#1125,#1125,#940,.T.);
#1328=EDGE_CURVE('',#1126,#1126,#941,.T.);
#1329=EDGE_CURVE('',#1127,#1127,#942,.T.);
#1330=EDGE_CURVE('',#1128,#1128,#943,.T.);
#1331=EDGE_CURVE('',#1129,#1129,#944,.T.);
#1332=EDGE_CURVE('',#1130,#1130,#945,.T.);
#1333=EDGE_CURVE('',#1131,#1131,#946,.T.);
#1334=EDGE_CURVE('',#1132,#1132,#947,.T.);
#1335=EDGE_CURVE('',#1133,#1133,#948,.T.);
#1336=EDGE_CURVE('',#1134,#1134,#949,.T.);
#1337=EDGE_CURVE('',#1135,#1135,#950,.T.);
#1338=EDGE_CURVE('',#1136,#1136,#951,.T.);
#1339=EDGE_CURVE('',#1137,#1137,#952,.T.);
#1340=EDGE_CURVE('',#1138,#1138,#953,.T.);
#1341=EDGE_CURVE('',#1139,#1139,#954,.T.);
#1342=EDGE_CURVE('',#1140,#1140,#955,.T.);
#1343=EDGE_CURVE('',#1141,#1141,#956,.T.);
#1344=EDGE_CURVE('',#1142,#1142,#957,.T.);
#1345=EDGE_CURVE('',#1143,#1143,#958,.T.);
#1346=EDGE_CURVE('',#1144,#1144,#959,.T.);
#1347=EDGE_CURVE('',#1145,#1145,#960,.T.);
#1348=EDGE_CURVE('',#1146,#1146,#961,.T.);
#1349=EDGE_CURVE('',#1147,#1147,#962,.T.);
#1350=EDGE_CURVE('',#1148,#1148,#963,.T.);
#1351=EDGE_CURVE('',#1149,#1149,#964,.T.);
#1352=EDGE_CURVE('',#1150,#1150,#965,.T.);
#1353=EDGE_CURVE('',#1151,#1151,#966,.T.);
#1354=EDGE_CURVE('',#1152,#1152,#967,.T.);
#1355=EDGE_CURVE('',#1153,#1153,#968,.T.);
#1356=EDGE_CURVE('',#1154,#1154,#969,.T.);
#1357=EDGE_CURVE('',#1155,#1155,#970,.T.);
#1358=EDGE_CURVE('',#1156,#1156,#971,.T.);
#1359=EDGE_CURVE('',#1157,#1157,#972,.T.);
#1360=EDGE_CURVE('',#1158,#1158,#973,.T.);
#1361=EDGE_CURVE('',#1158,#1159,#315,.T.);
#1362=EDGE_CURVE('',#1159,#1159,#974,.T.);
#1363=EDGE_CURVE('',#1160,#1160,#975,.T.);
#1364=EDGE_CURVE('',#1161,#1161,#976,.T.);
#1365=EDGE_CURVE('',#1160,#1162,#316,.T.);
#1366=EDGE_CURVE('',#1162,#1162,#977,.T.);
#1367=EDGE_CURVE('',#1163,#1163,#978,.T.);
#1368=EDGE_CURVE('',#1164,#1164,#979,.T.);
#1369=EDGE_CURVE('',#1164,#1165,#317,.T.);
#1370=EDGE_CURVE('',#1165,#1165,#980,.T.);
#1371=EDGE_CURVE('',#1163,#1166,#318,.T.);
#1372=EDGE_CURVE('',#1166,#1166,#981,.T.);
#1373=EDGE_CURVE('',#1167,#1167,#982,.T.);
#1374=EDGE_CURVE('',#1167,#1168,#319,.T.);
#1375=EDGE_CURVE('',#1168,#1168,#983,.T.);
#1376=EDGE_CURVE('',#1169,#1169,#984,.T.);
#1377=EDGE_CURVE('',#1169,#1170,#320,.T.);
#1378=EDGE_CURVE('',#1170,#1170,#985,.T.);
#1379=EDGE_CURVE('',#1171,#1172,#291,.T.);
#1380=EDGE_CURVE('',#1173,#1171,#986,.T.);
#1381=EDGE_CURVE('',#1174,#1173,#292,.T.);
#1382=EDGE_CURVE('',#1175,#1174,#321,.T.);
#1383=EDGE_CURVE('',#1176,#1175,#987,.T.);
#1384=EDGE_CURVE('',#1176,#1177,#322,.T.);
#1385=EDGE_CURVE('',#1177,#1177,#988,.T.);
#1386=EDGE_CURVE('',#1178,#1176,#989,.T.);
#1387=EDGE_CURVE('',#1172,#1178,#323,.T.);
#1388=EDGE_CURVE('',#1179,#1180,#293,.T.);
#1389=EDGE_CURVE('',#1181,#1179,#990,.T.);
#1390=EDGE_CURVE('',#1181,#1182,#324,.T.);
#1391=EDGE_CURVE('',#1182,#1182,#991,.T.);
#1392=EDGE_CURVE('',#1183,#1181,#992,.T.);
#1393=EDGE_CURVE('',#1184,#1183,#294,.T.);
#1394=EDGE_CURVE('',#1185,#1184,#325,.T.);
#1395=EDGE_CURVE('',#1186,#1185,#993,.T.);
#1396=EDGE_CURVE('',#1180,#1186,#326,.T.);
#1397=EDGE_CURVE('',#1187,#1188,#295,.T.);
#1398=EDGE_CURVE('',#1189,#1187,#994,.T.);
#1399=EDGE_CURVE('',#1190,#1189,#296,.T.);
#1400=EDGE_CURVE('',#1191,#1190,#327,.T.);
#1401=EDGE_CURVE('',#1192,#1191,#995,.T.);
#1402=EDGE_CURVE('',#1192,#1193,#328,.T.);
#1403=EDGE_CURVE('',#1193,#1193,#996,.T.);
#1404=EDGE_CURVE('',#1194,#1192,#997,.T.);
#1405=EDGE_CURVE('',#1188,#1194,#329,.T.);
#1406=EDGE_CURVE('',#1191,#1186,#998,.T.);
#1407=EDGE_CURVE('',#1180,#1190,#999,.T.);
#1408=EDGE_CURVE('',#1185,#1178,#1000,.T.);
#1409=EDGE_CURVE('',#1172,#1184,#1001,.T.);
#1410=EDGE_CURVE('',#1188,#1174,#1002,.T.);
#1411=EDGE_CURVE('',#1175,#1194,#1003,.T.);
#1412=EDGE_CURVE('',#1195,#1195,#1004,.T.);
#1413=EDGE_CURVE('',#1183,#1171,#1005,.T.);
#1414=EDGE_CURVE('',#1189,#1179,#1006,.T.);
#1415=EDGE_CURVE('',#1173,#1187,#1007,.T.);
#1416=EDGE_CURVE('',#1196,#1196,#1008,.T.);
#1417=EDGE_CURVE('',#1196,#1195,#330,.T.);
#1418=EDGE_CURVE('',#1197,#1197,#1009,.T.);
#1419=EDGE_CURVE('',#1198,#1198,#1010,.T.);
#1420=EDGE_CURVE('',#1199,#1200,#297,.T.);
#1421=EDGE_CURVE('',#1201,#1199,#1011,.T.);
#1422=EDGE_CURVE('',#1202,#1201,#298,.T.);
#1423=EDGE_CURVE('',#1203,#1202,#331,.T.);
#1424=EDGE_CURVE('',#1204,#1203,#1012,.T.);
#1425=EDGE_CURVE('',#1204,#1205,#332,.T.);
#1426=EDGE_CURVE('',#1205,#1205,#1013,.T.);
#1427=EDGE_CURVE('',#1206,#1204,#1014,.T.);
#1428=EDGE_CURVE('',#1200,#1206,#333,.T.);
#1429=EDGE_CURVE('',#1207,#1208,#299,.T.);
#1430=EDGE_CURVE('',#1209,#1207,#1015,.T.);
#1431=EDGE_CURVE('',#1209,#1210,#334,.T.);
#1432=EDGE_CURVE('',#1210,#1210,#1016,.T.);
#1433=EDGE_CURVE('',#1211,#1209,#1017,.T.);
#1434=EDGE_CURVE('',#1212,#1211,#300,.T.);
#1435=EDGE_CURVE('',#1213,#1212,#335,.T.);
#1436=EDGE_CURVE('',#1214,#1213,#1018,.T.);
#1437=EDGE_CURVE('',#1208,#1214,#336,.T.);
#1438=EDGE_CURVE('',#1215,#1216,#301,.T.);
#1439=EDGE_CURVE('',#1217,#1215,#1019,.T.);
#1440=EDGE_CURVE('',#1218,#1217,#302,.T.);
#1441=EDGE_CURVE('',#1219,#1218,#337,.T.);
#1442=EDGE_CURVE('',#1220,#1219,#1020,.T.);
#1443=EDGE_CURVE('',#1220,#1221,#338,.T.);
#1444=EDGE_CURVE('',#1221,#1221,#1021,.T.);
#1445=EDGE_CURVE('',#1222,#1220,#1022,.T.);
#1446=EDGE_CURVE('',#1216,#1222,#339,.T.);
#1447=EDGE_CURVE('',#1219,#1214,#1023,.T.);
#1448=EDGE_CURVE('',#1208,#1218,#1024,.T.);
#1449=EDGE_CURVE('',#1213,#1206,#1025,.T.);
#1450=EDGE_CURVE('',#1200,#1212,#1026,.T.);
#1451=EDGE_CURVE('',#1216,#1202,#1027,.T.);
#1452=EDGE_CURVE('',#1203,#1222,#1028,.T.);
#1453=EDGE_CURVE('',#1223,#1223,#1029,.T.);
#1454=EDGE_CURVE('',#1211,#1199,#1030,.T.);
#1455=EDGE_CURVE('',#1217,#1207,#1031,.T.);
#1456=EDGE_CURVE('',#1201,#1215,#1032,.T.);
#1457=EDGE_CURVE('',#1224,#1224,#1033,.T.);
#1458=EDGE_CURVE('',#1224,#1225,#1034,.T.);
#1459=EDGE_CURVE('',#1225,#1225,#1035,.T.);
#1460=EDGE_CURVE('',#1225,#1226,#340,.T.);
#1461=EDGE_CURVE('',#1226,#1226,#1036,.T.);
#1462=EDGE_CURVE('',#1227,#1227,#1037,.T.);
#1463=EDGE_CURVE('',#1223,#1227,#341,.T.);
#1464=EDGE_CURVE('',#1228,#1228,#1038,.T.);
#1465=EDGE_CURVE('',#1228,#1198,#342,.T.);
#1466=EDGE_CURVE('',#1224,#1197,#343,.T.);
#1467=EDGE_CURVE('',#1229,#1229,#1039,.T.);
#1468=EDGE_CURVE('',#1230,#1230,#1040,.T.);
#1469=EDGE_CURVE('',#1231,#1231,#1041,.T.);
#1470=EDGE_CURVE('',#1231,#1229,#344,.T.);
#1471=EDGE_CURVE('',#1232,#1232,#1042,.T.);
#1472=EDGE_CURVE('',#1232,#1230,#345,.T.);
#1473=ORIENTED_EDGE('',*,*,#1233,.F.);
#1474=ORIENTED_EDGE('',*,*,#1233,.T.);
#1475=ORIENTED_EDGE('',*,*,#1234,.T.);
#1476=ORIENTED_EDGE('',*,*,#1235,.F.);
#1477=ORIENTED_EDGE('',*,*,#1236,.F.);
#1478=ORIENTED_EDGE('',*,*,#1234,.F.);
#1479=ORIENTED_EDGE('',*,*,#1237,.F.);
#1480=ORIENTED_EDGE('',*,*,#1238,.F.);
#1481=ORIENTED_EDGE('',*,*,#1239,.T.);
#1482=ORIENTED_EDGE('',*,*,#1240,.T.);
#1483=ORIENTED_EDGE('',*,*,#1239,.F.);
#1484=ORIENTED_EDGE('',*,*,#1240,.F.);
#1485=ORIENTED_EDGE('',*,*,#1241,.F.);
#1486=ORIENTED_EDGE('',*,*,#1242,.F.);
#1487=ORIENTED_EDGE('',*,*,#1243,.T.);
#1488=ORIENTED_EDGE('',*,*,#1244,.T.);
#1489=ORIENTED_EDGE('',*,*,#1243,.F.);
#1490=ORIENTED_EDGE('',*,*,#1244,.F.);
#1491=ORIENTED_EDGE('',*,*,#1245,.F.);
#1492=ORIENTED_EDGE('',*,*,#1246,.T.);
#1493=ORIENTED_EDGE('',*,*,#1247,.F.);
#1494=ORIENTED_EDGE('',*,*,#1246,.F.);
#1495=ORIENTED_EDGE('',*,*,#1248,.F.);
#1496=ORIENTED_EDGE('',*,*,#1249,.T.);
#1497=ORIENTED_EDGE('',*,*,#1250,.F.);
#1498=ORIENTED_EDGE('',*,*,#1249,.F.);
#1499=ORIENTED_EDGE('',*,*,#1250,.T.);
#1500=ORIENTED_EDGE('',*,*,#1247,.T.);
#1501=ORIENTED_EDGE('',*,*,#1251,.F.);
#1502=ORIENTED_EDGE('',*,*,#1248,.T.);
#1503=ORIENTED_EDGE('',*,*,#1252,.F.);
#1504=ORIENTED_EDGE('',*,*,#1253,.T.);
#1505=ORIENTED_EDGE('',*,*,#1254,.T.);
#1506=ORIENTED_EDGE('',*,*,#1253,.F.);
#1507=ORIENTED_EDGE('',*,*,#1255,.F.);
#1508=ORIENTED_EDGE('',*,*,#1256,.T.);
#1509=ORIENTED_EDGE('',*,*,#1257,.T.);
#1510=ORIENTED_EDGE('',*,*,#1256,.F.);
#1511=ORIENTED_EDGE('',*,*,#1258,.F.);
#1512=ORIENTED_EDGE('',*,*,#1259,.T.);
#1513=ORIENTED_EDGE('',*,*,#1260,.T.);
#1514=ORIENTED_EDGE('',*,*,#1259,.F.);
#1515=ORIENTED_EDGE('',*,*,#1260,.F.);
#1516=ORIENTED_EDGE('',*,*,#1257,.F.);
#1517=ORIENTED_EDGE('',*,*,#1261,.T.);
#1518=ORIENTED_EDGE('',*,*,#1258,.T.);
#1519=ORIENTED_EDGE('',*,*,#1261,.F.);
#1520=ORIENTED_EDGE('',*,*,#1262,.T.);
#1521=ORIENTED_EDGE('',*,*,#1251,.T.);
#1522=ORIENTED_EDGE('',*,*,#1262,.F.);
#1523=ORIENTED_EDGE('',*,*,#1235,.T.);
#1524=ORIENTED_EDGE('',*,*,#1236,.T.);
#1525=ORIENTED_EDGE('',*,*,#1237,.T.);
#1526=ORIENTED_EDGE('',*,*,#1238,.T.);
#1527=ORIENTED_EDGE('',*,*,#1241,.T.);
#1528=ORIENTED_EDGE('',*,*,#1242,.T.);
#1529=ORIENTED_EDGE('',*,*,#1255,.T.);
#1530=ORIENTED_EDGE('',*,*,#1252,.T.);
#1531=ORIENTED_EDGE('',*,*,#1245,.T.);
#1532=ORIENTED_EDGE('',*,*,#1254,.F.);
#1533=ORIENTED_EDGE('',*,*,#1263,.F.);
#1534=ORIENTED_EDGE('',*,*,#1264,.T.);
#1535=ORIENTED_EDGE('',*,*,#1265,.F.);
#1536=ORIENTED_EDGE('',*,*,#1264,.F.);
#1537=ORIENTED_EDGE('',*,*,#1266,.F.);
#1538=ORIENTED_EDGE('',*,*,#1267,.T.);
#1539=ORIENTED_EDGE('',*,*,#1268,.F.);
#1540=ORIENTED_EDGE('',*,*,#1267,.F.);
#1541=ORIENTED_EDGE('',*,*,#1269,.F.);
#1542=ORIENTED_EDGE('',*,*,#1270,.T.);
#1543=ORIENTED_EDGE('',*,*,#1271,.F.);
#1544=ORIENTED_EDGE('',*,*,#1270,.F.);
#1545=ORIENTED_EDGE('',*,*,#1272,.F.);
#1546=ORIENTED_EDGE('',*,*,#1273,.F.);
#1547=ORIENTED_EDGE('',*,*,#1274,.F.);
#1548=ORIENTED_EDGE('',*,*,#1275,.F.);
#1549=ORIENTED_EDGE('',*,*,#1276,.F.);
#1550=ORIENTED_EDGE('',*,*,#1277,.F.);
#1551=ORIENTED_EDGE('',*,*,#1278,.F.);
#1552=ORIENTED_EDGE('',*,*,#1279,.F.);
#1553=ORIENTED_EDGE('',*,*,#1280,.F.);
#1554=ORIENTED_EDGE('',*,*,#1281,.F.);
#1555=ORIENTED_EDGE('',*,*,#1282,.F.);
#1556=ORIENTED_EDGE('',*,*,#1283,.F.);
#1557=ORIENTED_EDGE('',*,*,#1284,.F.);
#1558=ORIENTED_EDGE('',*,*,#1285,.F.);
#1559=ORIENTED_EDGE('',*,*,#1286,.F.);
#1560=ORIENTED_EDGE('',*,*,#1287,.F.);
#1561=ORIENTED_EDGE('',*,*,#1288,.F.);
#1562=ORIENTED_EDGE('',*,*,#1289,.F.);
#1563=ORIENTED_EDGE('',*,*,#1290,.F.);
#1564=ORIENTED_EDGE('',*,*,#1291,.F.);
#1565=ORIENTED_EDGE('',*,*,#1292,.F.);
#1566=ORIENTED_EDGE('',*,*,#1293,.F.);
#1567=ORIENTED_EDGE('',*,*,#1294,.F.);
#1568=ORIENTED_EDGE('',*,*,#1295,.F.);
#1569=ORIENTED_EDGE('',*,*,#1296,.F.);
#1570=ORIENTED_EDGE('',*,*,#1297,.F.);
#1571=ORIENTED_EDGE('',*,*,#1298,.F.);
#1572=ORIENTED_EDGE('',*,*,#1299,.F.);
#1573=ORIENTED_EDGE('',*,*,#1300,.F.);
#1574=ORIENTED_EDGE('',*,*,#1301,.F.);
#1575=ORIENTED_EDGE('',*,*,#1302,.F.);
#1576=ORIENTED_EDGE('',*,*,#1303,.F.);
#1577=ORIENTED_EDGE('',*,*,#1304,.F.);
#1578=ORIENTED_EDGE('',*,*,#1305,.F.);
#1579=ORIENTED_EDGE('',*,*,#1306,.F.);
#1580=ORIENTED_EDGE('',*,*,#1307,.F.);
#1581=ORIENTED_EDGE('',*,*,#1308,.F.);
#1582=ORIENTED_EDGE('',*,*,#1309,.F.);
#1583=ORIENTED_EDGE('',*,*,#1310,.F.);
#1584=ORIENTED_EDGE('',*,*,#1311,.F.);
#1585=ORIENTED_EDGE('',*,*,#1312,.F.);
#1586=ORIENTED_EDGE('',*,*,#1313,.F.);
#1587=ORIENTED_EDGE('',*,*,#1314,.F.);
#1588=ORIENTED_EDGE('',*,*,#1315,.F.);
#1589=ORIENTED_EDGE('',*,*,#1316,.F.);
#1590=ORIENTED_EDGE('',*,*,#1317,.F.);
#1591=ORIENTED_EDGE('',*,*,#1318,.F.);
#1592=ORIENTED_EDGE('',*,*,#1319,.F.);
#1593=ORIENTED_EDGE('',*,*,#1320,.F.);
#1594=ORIENTED_EDGE('',*,*,#1321,.F.);
#1595=ORIENTED_EDGE('',*,*,#1322,.F.);
#1596=ORIENTED_EDGE('',*,*,#1323,.F.);
#1597=ORIENTED_EDGE('',*,*,#1324,.F.);
#1598=ORIENTED_EDGE('',*,*,#1325,.F.);
#1599=ORIENTED_EDGE('',*,*,#1326,.F.);
#1600=ORIENTED_EDGE('',*,*,#1327,.F.);
#1601=ORIENTED_EDGE('',*,*,#1328,.F.);
#1602=ORIENTED_EDGE('',*,*,#1329,.F.);
#1603=ORIENTED_EDGE('',*,*,#1330,.F.);
#1604=ORIENTED_EDGE('',*,*,#1331,.F.);
#1605=ORIENTED_EDGE('',*,*,#1332,.F.);
#1606=ORIENTED_EDGE('',*,*,#1333,.F.);
#1607=ORIENTED_EDGE('',*,*,#1334,.F.);
#1608=ORIENTED_EDGE('',*,*,#1335,.F.);
#1609=ORIENTED_EDGE('',*,*,#1336,.F.);
#1610=ORIENTED_EDGE('',*,*,#1337,.F.);
#1611=ORIENTED_EDGE('',*,*,#1338,.F.);
#1612=ORIENTED_EDGE('',*,*,#1339,.F.);
#1613=ORIENTED_EDGE('',*,*,#1340,.F.);
#1614=ORIENTED_EDGE('',*,*,#1341,.F.);
#1615=ORIENTED_EDGE('',*,*,#1342,.F.);
#1616=ORIENTED_EDGE('',*,*,#1343,.F.);
#1617=ORIENTED_EDGE('',*,*,#1344,.F.);
#1618=ORIENTED_EDGE('',*,*,#1345,.F.);
#1619=ORIENTED_EDGE('',*,*,#1346,.F.);
#1620=ORIENTED_EDGE('',*,*,#1347,.F.);
#1621=ORIENTED_EDGE('',*,*,#1348,.F.);
#1622=ORIENTED_EDGE('',*,*,#1349,.F.);
#1623=ORIENTED_EDGE('',*,*,#1350,.F.);
#1624=ORIENTED_EDGE('',*,*,#1351,.F.);
#1625=ORIENTED_EDGE('',*,*,#1352,.F.);
#1626=ORIENTED_EDGE('',*,*,#1353,.F.);
#1627=ORIENTED_EDGE('',*,*,#1354,.F.);
#1628=ORIENTED_EDGE('',*,*,#1355,.F.);
#1629=ORIENTED_EDGE('',*,*,#1356,.F.);
#1630=ORIENTED_EDGE('',*,*,#1357,.F.);
#1631=ORIENTED_EDGE('',*,*,#1358,.F.);
#1632=ORIENTED_EDGE('',*,*,#1359,.F.);
#1633=ORIENTED_EDGE('',*,*,#1360,.T.);
#1634=ORIENTED_EDGE('',*,*,#1361,.T.);
#1635=ORIENTED_EDGE('',*,*,#1362,.F.);
#1636=ORIENTED_EDGE('',*,*,#1361,.F.);
#1637=ORIENTED_EDGE('',*,*,#1363,.F.);
#1638=ORIENTED_EDGE('',*,*,#1265,.T.);
#1639=ORIENTED_EDGE('',*,*,#1268,.T.);
#1640=ORIENTED_EDGE('',*,*,#1271,.T.);
#1641=ORIENTED_EDGE('',*,*,#1360,.F.);
#1642=ORIENTED_EDGE('',*,*,#1364,.F.);
#1643=ORIENTED_EDGE('',*,*,#1363,.T.);
#1644=ORIENTED_EDGE('',*,*,#1365,.T.);
#1645=ORIENTED_EDGE('',*,*,#1366,.F.);
#1646=ORIENTED_EDGE('',*,*,#1365,.F.);
#1647=ORIENTED_EDGE('',*,*,#1362,.T.);
#1648=ORIENTED_EDGE('',*,*,#1272,.T.);
#1649=ORIENTED_EDGE('',*,*,#1273,.T.);
#1650=ORIENTED_EDGE('',*,*,#1274,.T.);
#1651=ORIENTED_EDGE('',*,*,#1275,.T.);
#1652=ORIENTED_EDGE('',*,*,#1276,.T.);
#1653=ORIENTED_EDGE('',*,*,#1277,.T.);
#1654=ORIENTED_EDGE('',*,*,#1278,.T.);
#1655=ORIENTED_EDGE('',*,*,#1279,.T.);
#1656=ORIENTED_EDGE('',*,*,#1280,.T.);
#1657=ORIENTED_EDGE('',*,*,#1281,.T.);
#1658=ORIENTED_EDGE('',*,*,#1282,.T.);
#1659=ORIENTED_EDGE('',*,*,#1283,.T.);
#1660=ORIENTED_EDGE('',*,*,#1284,.T.);
#1661=ORIENTED_EDGE('',*,*,#1285,.T.);
#1662=ORIENTED_EDGE('',*,*,#1286,.T.);
#1663=ORIENTED_EDGE('',*,*,#1287,.T.);
#1664=ORIENTED_EDGE('',*,*,#1288,.T.);
#1665=ORIENTED_EDGE('',*,*,#1289,.T.);
#1666=ORIENTED_EDGE('',*,*,#1290,.T.);
#1667=ORIENTED_EDGE('',*,*,#1291,.T.);
#1668=ORIENTED_EDGE('',*,*,#1292,.T.);
#1669=ORIENTED_EDGE('',*,*,#1293,.T.);
#1670=ORIENTED_EDGE('',*,*,#1294,.T.);
#1671=ORIENTED_EDGE('',*,*,#1295,.T.);
#1672=ORIENTED_EDGE('',*,*,#1296,.T.);
#1673=ORIENTED_EDGE('',*,*,#1297,.T.);
#1674=ORIENTED_EDGE('',*,*,#1298,.T.);
#1675=ORIENTED_EDGE('',*,*,#1299,.T.);
#1676=ORIENTED_EDGE('',*,*,#1300,.T.);
#1677=ORIENTED_EDGE('',*,*,#1301,.T.);
#1678=ORIENTED_EDGE('',*,*,#1302,.T.);
#1679=ORIENTED_EDGE('',*,*,#1303,.T.);
#1680=ORIENTED_EDGE('',*,*,#1304,.T.);
#1681=ORIENTED_EDGE('',*,*,#1305,.T.);
#1682=ORIENTED_EDGE('',*,*,#1306,.T.);
#1683=ORIENTED_EDGE('',*,*,#1307,.T.);
#1684=ORIENTED_EDGE('',*,*,#1308,.T.);
#1685=ORIENTED_EDGE('',*,*,#1309,.T.);
#1686=ORIENTED_EDGE('',*,*,#1310,.T.);
#1687=ORIENTED_EDGE('',*,*,#1311,.T.);
#1688=ORIENTED_EDGE('',*,*,#1312,.T.);
#1689=ORIENTED_EDGE('',*,*,#1313,.T.);
#1690=ORIENTED_EDGE('',*,*,#1314,.T.);
#1691=ORIENTED_EDGE('',*,*,#1315,.T.);
#1692=ORIENTED_EDGE('',*,*,#1316,.T.);
#1693=ORIENTED_EDGE('',*,*,#1317,.T.);
#1694=ORIENTED_EDGE('',*,*,#1318,.T.);
#1695=ORIENTED_EDGE('',*,*,#1319,.T.);
#1696=ORIENTED_EDGE('',*,*,#1320,.T.);
#1697=ORIENTED_EDGE('',*,*,#1321,.T.);
#1698=ORIENTED_EDGE('',*,*,#1322,.T.);
#1699=ORIENTED_EDGE('',*,*,#1323,.T.);
#1700=ORIENTED_EDGE('',*,*,#1324,.T.);
#1701=ORIENTED_EDGE('',*,*,#1325,.T.);
#1702=ORIENTED_EDGE('',*,*,#1326,.T.);
#1703=ORIENTED_EDGE('',*,*,#1327,.T.);
#1704=ORIENTED_EDGE('',*,*,#1328,.T.);
#1705=ORIENTED_EDGE('',*,*,#1329,.T.);
#1706=ORIENTED_EDGE('',*,*,#1330,.T.);
#1707=ORIENTED_EDGE('',*,*,#1331,.T.);
#1708=ORIENTED_EDGE('',*,*,#1332,.T.);
#1709=ORIENTED_EDGE('',*,*,#1333,.T.);
#1710=ORIENTED_EDGE('',*,*,#1334,.T.);
#1711=ORIENTED_EDGE('',*,*,#1335,.T.);
#1712=ORIENTED_EDGE('',*,*,#1336,.T.);
#1713=ORIENTED_EDGE('',*,*,#1337,.T.);
#1714=ORIENTED_EDGE('',*,*,#1338,.T.);
#1715=ORIENTED_EDGE('',*,*,#1339,.T.);
#1716=ORIENTED_EDGE('',*,*,#1340,.T.);
#1717=ORIENTED_EDGE('',*,*,#1341,.T.);
#1718=ORIENTED_EDGE('',*,*,#1342,.T.);
#1719=ORIENTED_EDGE('',*,*,#1343,.T.);
#1720=ORIENTED_EDGE('',*,*,#1344,.T.);
#1721=ORIENTED_EDGE('',*,*,#1345,.T.);
#1722=ORIENTED_EDGE('',*,*,#1346,.T.);
#1723=ORIENTED_EDGE('',*,*,#1347,.T.);
#1724=ORIENTED_EDGE('',*,*,#1348,.T.);
#1725=ORIENTED_EDGE('',*,*,#1349,.T.);
#1726=ORIENTED_EDGE('',*,*,#1350,.T.);
#1727=ORIENTED_EDGE('',*,*,#1351,.T.);
#1728=ORIENTED_EDGE('',*,*,#1352,.T.);
#1729=ORIENTED_EDGE('',*,*,#1353,.T.);
#1730=ORIENTED_EDGE('',*,*,#1354,.T.);
#1731=ORIENTED_EDGE('',*,*,#1355,.T.);
#1732=ORIENTED_EDGE('',*,*,#1356,.T.);
#1733=ORIENTED_EDGE('',*,*,#1357,.T.);
#1734=ORIENTED_EDGE('',*,*,#1358,.T.);
#1735=ORIENTED_EDGE('',*,*,#1359,.T.);
#1736=ORIENTED_EDGE('',*,*,#1364,.T.);
#1737=ORIENTED_EDGE('',*,*,#1366,.T.);
#1738=ORIENTED_EDGE('',*,*,#1263,.T.);
#1739=ORIENTED_EDGE('',*,*,#1266,.T.);
#1740=ORIENTED_EDGE('',*,*,#1269,.T.);
#1741=ORIENTED_EDGE('',*,*,#1367,.T.);
#1742=ORIENTED_EDGE('',*,*,#1368,.T.);
#1743=ORIENTED_EDGE('',*,*,#1368,.F.);
#1744=ORIENTED_EDGE('',*,*,#1369,.T.);
#1745=ORIENTED_EDGE('',*,*,#1370,.F.);
#1746=ORIENTED_EDGE('',*,*,#1369,.F.);
#1747=ORIENTED_EDGE('',*,*,#1367,.F.);
#1748=ORIENTED_EDGE('',*,*,#1371,.T.);
#1749=ORIENTED_EDGE('',*,*,#1372,.F.);
#1750=ORIENTED_EDGE('',*,*,#1371,.F.);
#1751=ORIENTED_EDGE('',*,*,#1372,.T.);
#1752=ORIENTED_EDGE('',*,*,#1370,.T.);
#1753=ORIENTED_EDGE('',*,*,#1373,.F.);
#1754=ORIENTED_EDGE('',*,*,#1374,.T.);
#1755=ORIENTED_EDGE('',*,*,#1375,.F.);
#1756=ORIENTED_EDGE('',*,*,#1374,.F.);
#1757=ORIENTED_EDGE('',*,*,#1373,.T.);
#1758=ORIENTED_EDGE('',*,*,#1376,.F.);
#1759=ORIENTED_EDGE('',*,*,#1377,.T.);
#1760=ORIENTED_EDGE('',*,*,#1378,.T.);
#1761=ORIENTED_EDGE('',*,*,#1377,.F.);
#1762=ORIENTED_EDGE('',*,*,#1376,.T.);
#1763=ORIENTED_EDGE('',*,*,#1378,.F.);
#1764=ORIENTED_EDGE('',*,*,#1375,.T.);
#1765=ORIENTED_EDGE('',*,*,#1379,.F.);
#1766=ORIENTED_EDGE('',*,*,#1380,.F.);
#1767=ORIENTED_EDGE('',*,*,#1381,.F.);
#1768=ORIENTED_EDGE('',*,*,#1382,.F.);
#1769=ORIENTED_EDGE('',*,*,#1383,.F.);
#1770=ORIENTED_EDGE('',*,*,#1384,.T.);
#1771=ORIENTED_EDGE('',*,*,#1385,.F.);
#1772=ORIENTED_EDGE('',*,*,#1384,.F.);
#1773=ORIENTED_EDGE('',*,*,#1386,.F.);
#1774=ORIENTED_EDGE('',*,*,#1387,.F.);
#1775=ORIENTED_EDGE('',*,*,#1388,.F.);
#1776=ORIENTED_EDGE('',*,*,#1389,.F.);
#1777=ORIENTED_EDGE('',*,*,#1390,.T.);
#1778=ORIENTED_EDGE('',*,*,#1391,.F.);
#1779=ORIENTED_EDGE('',*,*,#1390,.F.);
#1780=ORIENTED_EDGE('',*,*,#1392,.F.);
#1781=ORIENTED_EDGE('',*,*,#1393,.F.);
#1782=ORIENTED_EDGE('',*,*,#1394,.F.);
#1783=ORIENTED_EDGE('',*,*,#1395,.F.);
#1784=ORIENTED_EDGE('',*,*,#1396,.F.);
#1785=ORIENTED_EDGE('',*,*,#1397,.F.);
#1786=ORIENTED_EDGE('',*,*,#1398,.F.);
#1787=ORIENTED_EDGE('',*,*,#1399,.F.);
#1788=ORIENTED_EDGE('',*,*,#1400,.F.);
#1789=ORIENTED_EDGE('',*,*,#1401,.F.);
#1790=ORIENTED_EDGE('',*,*,#1402,.T.);
#1791=ORIENTED_EDGE('',*,*,#1403,.F.);
#1792=ORIENTED_EDGE('',*,*,#1402,.F.);
#1793=ORIENTED_EDGE('',*,*,#1404,.F.);
#1794=ORIENTED_EDGE('',*,*,#1405,.F.);
#1795=ORIENTED_EDGE('',*,*,#1396,.T.);
#1796=ORIENTED_EDGE('',*,*,#1406,.F.);
#1797=ORIENTED_EDGE('',*,*,#1400,.T.);
#1798=ORIENTED_EDGE('',*,*,#1407,.F.);
#1799=ORIENTED_EDGE('',*,*,#1387,.T.);
#1800=ORIENTED_EDGE('',*,*,#1408,.F.);
#1801=ORIENTED_EDGE('',*,*,#1394,.T.);
#1802=ORIENTED_EDGE('',*,*,#1409,.F.);
#1803=ORIENTED_EDGE('',*,*,#1382,.T.);
#1804=ORIENTED_EDGE('',*,*,#1410,.F.);
#1805=ORIENTED_EDGE('',*,*,#1405,.T.);
#1806=ORIENTED_EDGE('',*,*,#1411,.F.);
#1807=ORIENTED_EDGE('',*,*,#1412,.F.);
#1808=ORIENTED_EDGE('',*,*,#1380,.T.);
#1809=ORIENTED_EDGE('',*,*,#1413,.F.);
#1810=ORIENTED_EDGE('',*,*,#1392,.T.);
#1811=ORIENTED_EDGE('',*,*,#1389,.T.);
#1812=ORIENTED_EDGE('',*,*,#1414,.F.);
#1813=ORIENTED_EDGE('',*,*,#1398,.T.);
#1814=ORIENTED_EDGE('',*,*,#1415,.F.);
#1815=ORIENTED_EDGE('',*,*,#1388,.T.);
#1816=ORIENTED_EDGE('',*,*,#1407,.T.);
#1817=ORIENTED_EDGE('',*,*,#1399,.T.);
#1818=ORIENTED_EDGE('',*,*,#1414,.T.);
#1819=ORIENTED_EDGE('',*,*,#1379,.T.);
#1820=ORIENTED_EDGE('',*,*,#1409,.T.);
#1821=ORIENTED_EDGE('',*,*,#1393,.T.);
#1822=ORIENTED_EDGE('',*,*,#1413,.T.);
#1823=ORIENTED_EDGE('',*,*,#1381,.T.);
#1824=ORIENTED_EDGE('',*,*,#1415,.T.);
#1825=ORIENTED_EDGE('',*,*,#1397,.T.);
#1826=ORIENTED_EDGE('',*,*,#1410,.T.);
#1827=ORIENTED_EDGE('',*,*,#1416,.T.);
#1828=ORIENTED_EDGE('',*,*,#1417,.T.);
#1829=ORIENTED_EDGE('',*,*,#1412,.T.);
#1830=ORIENTED_EDGE('',*,*,#1417,.F.);
#1831=ORIENTED_EDGE('',*,*,#1386,.T.);
#1832=ORIENTED_EDGE('',*,*,#1383,.T.);
#1833=ORIENTED_EDGE('',*,*,#1411,.T.);
#1834=ORIENTED_EDGE('',*,*,#1404,.T.);
#1835=ORIENTED_EDGE('',*,*,#1401,.T.);
#1836=ORIENTED_EDGE('',*,*,#1406,.T.);
#1837=ORIENTED_EDGE('',*,*,#1395,.T.);
#1838=ORIENTED_EDGE('',*,*,#1408,.T.);
#1839=ORIENTED_EDGE('',*,*,#1416,.F.);
#1840=ORIENTED_EDGE('',*,*,#1385,.T.);
#1841=ORIENTED_EDGE('',*,*,#1391,.T.);
#1842=ORIENTED_EDGE('',*,*,#1403,.T.);
#1843=ORIENTED_EDGE('',*,*,#1418,.F.);
#1844=ORIENTED_EDGE('',*,*,#1419,.F.);
#1845=ORIENTED_EDGE('',*,*,#1420,.F.);
#1846=ORIENTED_EDGE('',*,*,#1421,.F.);
#1847=ORIENTED_EDGE('',*,*,#1422,.F.);
#1848=ORIENTED_EDGE('',*,*,#1423,.F.);
#1849=ORIENTED_EDGE('',*,*,#1424,.F.);
#1850=ORIENTED_EDGE('',*,*,#1425,.T.);
#1851=ORIENTED_EDGE('',*,*,#1426,.F.);
#1852=ORIENTED_EDGE('',*,*,#1425,.F.);
#1853=ORIENTED_EDGE('',*,*,#1427,.F.);
#1854=ORIENTED_EDGE('',*,*,#1428,.F.);
#1855=ORIENTED_EDGE('',*,*,#1429,.F.);
#1856=ORIENTED_EDGE('',*,*,#1430,.F.);
#1857=ORIENTED_EDGE('',*,*,#1431,.T.);
#1858=ORIENTED_EDGE('',*,*,#1432,.F.);
#1859=ORIENTED_EDGE('',*,*,#1431,.F.);
#1860=ORIENTED_EDGE('',*,*,#1433,.F.);
#1861=ORIENTED_EDGE('',*,*,#1434,.F.);
#1862=ORIENTED_EDGE('',*,*,#1435,.F.);
#1863=ORIENTED_EDGE('',*,*,#1436,.F.);
#1864=ORIENTED_EDGE('',*,*,#1437,.F.);
#1865=ORIENTED_EDGE('',*,*,#1438,.F.);
#1866=ORIENTED_EDGE('',*,*,#1439,.F.);
#1867=ORIENTED_EDGE('',*,*,#1440,.F.);
#1868=ORIENTED_EDGE('',*,*,#1441,.F.);
#1869=ORIENTED_EDGE('',*,*,#1442,.F.);
#1870=ORIENTED_EDGE('',*,*,#1443,.T.);
#1871=ORIENTED_EDGE('',*,*,#1444,.F.);
#1872=ORIENTED_EDGE('',*,*,#1443,.F.);
#1873=ORIENTED_EDGE('',*,*,#1445,.F.);
#1874=ORIENTED_EDGE('',*,*,#1446,.F.);
#1875=ORIENTED_EDGE('',*,*,#1437,.T.);
#1876=ORIENTED_EDGE('',*,*,#1447,.F.);
#1877=ORIENTED_EDGE('',*,*,#1441,.T.);
#1878=ORIENTED_EDGE('',*,*,#1448,.F.);
#1879=ORIENTED_EDGE('',*,*,#1428,.T.);
#1880=ORIENTED_EDGE('',*,*,#1449,.F.);
#1881=ORIENTED_EDGE('',*,*,#1435,.T.);
#1882=ORIENTED_EDGE('',*,*,#1450,.F.);
#1883=ORIENTED_EDGE('',*,*,#1423,.T.);
#1884=ORIENTED_EDGE('',*,*,#1451,.F.);
#1885=ORIENTED_EDGE('',*,*,#1446,.T.);
#1886=ORIENTED_EDGE('',*,*,#1452,.F.);
#1887=ORIENTED_EDGE('',*,*,#1453,.T.);
#1888=ORIENTED_EDGE('',*,*,#1421,.T.);
#1889=ORIENTED_EDGE('',*,*,#1454,.F.);
#1890=ORIENTED_EDGE('',*,*,#1433,.T.);
#1891=ORIENTED_EDGE('',*,*,#1430,.T.);
#1892=ORIENTED_EDGE('',*,*,#1455,.F.);
#1893=ORIENTED_EDGE('',*,*,#1439,.T.);
#1894=ORIENTED_EDGE('',*,*,#1456,.F.);
#1895=ORIENTED_EDGE('',*,*,#1429,.T.);
#1896=ORIENTED_EDGE('',*,*,#1448,.T.);
#1897=ORIENTED_EDGE('',*,*,#1440,.T.);
#1898=ORIENTED_EDGE('',*,*,#1455,.T.);
#1899=ORIENTED_EDGE('',*,*,#1420,.T.);
#1900=ORIENTED_EDGE('',*,*,#1450,.T.);
#1901=ORIENTED_EDGE('',*,*,#1434,.T.);
#1902=ORIENTED_EDGE('',*,*,#1454,.T.);
#1903=ORIENTED_EDGE('',*,*,#1422,.T.);
#1904=ORIENTED_EDGE('',*,*,#1456,.T.);
#1905=ORIENTED_EDGE('',*,*,#1438,.T.);
#1906=ORIENTED_EDGE('',*,*,#1451,.T.);
#1907=ORIENTED_EDGE('',*,*,#1457,.T.);
#1908=ORIENTED_EDGE('',*,*,#1458,.T.);
#1909=ORIENTED_EDGE('',*,*,#1459,.F.);
#1910=ORIENTED_EDGE('',*,*,#1458,.F.);
#1911=ORIENTED_EDGE('',*,*,#1459,.T.);
#1912=ORIENTED_EDGE('',*,*,#1460,.T.);
#1913=ORIENTED_EDGE('',*,*,#1461,.F.);
#1914=ORIENTED_EDGE('',*,*,#1460,.F.);
#1915=ORIENTED_EDGE('',*,*,#1462,.F.);
#1916=ORIENTED_EDGE('',*,*,#1426,.T.);
#1917=ORIENTED_EDGE('',*,*,#1432,.T.);
#1918=ORIENTED_EDGE('',*,*,#1444,.T.);
#1919=ORIENTED_EDGE('',*,*,#1461,.T.);
#1920=ORIENTED_EDGE('',*,*,#1453,.F.);
#1921=ORIENTED_EDGE('',*,*,#1463,.T.);
#1922=ORIENTED_EDGE('',*,*,#1462,.T.);
#1923=ORIENTED_EDGE('',*,*,#1463,.F.);
#1924=ORIENTED_EDGE('',*,*,#1427,.T.);
#1925=ORIENTED_EDGE('',*,*,#1424,.T.);
#1926=ORIENTED_EDGE('',*,*,#1452,.T.);
#1927=ORIENTED_EDGE('',*,*,#1445,.T.);
#1928=ORIENTED_EDGE('',*,*,#1442,.T.);
#1929=ORIENTED_EDGE('',*,*,#1447,.T.);
#1930=ORIENTED_EDGE('',*,*,#1436,.T.);
#1931=ORIENTED_EDGE('',*,*,#1449,.T.);
#1932=ORIENTED_EDGE('',*,*,#1464,.F.);
#1933=ORIENTED_EDGE('',*,*,#1464,.T.);
#1934=ORIENTED_EDGE('',*,*,#1465,.T.);
#1935=ORIENTED_EDGE('',*,*,#1419,.T.);
#1936=ORIENTED_EDGE('',*,*,#1465,.F.);
#1937=ORIENTED_EDGE('',*,*,#1457,.F.);
#1938=ORIENTED_EDGE('',*,*,#1466,.T.);
#1939=ORIENTED_EDGE('',*,*,#1418,.T.);
#1940=ORIENTED_EDGE('',*,*,#1466,.F.);
#1941=ORIENTED_EDGE('',*,*,#1467,.F.);
#1942=ORIENTED_EDGE('',*,*,#1468,.T.);
#1943=ORIENTED_EDGE('',*,*,#1469,.F.);
#1944=ORIENTED_EDGE('',*,*,#1470,.T.);
#1945=ORIENTED_EDGE('',*,*,#1467,.T.);
#1946=ORIENTED_EDGE('',*,*,#1470,.F.);
#1947=ORIENTED_EDGE('',*,*,#1469,.T.);
#1948=ORIENTED_EDGE('',*,*,#1471,.F.);
#1949=ORIENTED_EDGE('',*,*,#1472,.T.);
#1950=ORIENTED_EDGE('',*,*,#1468,.F.);
#1951=ORIENTED_EDGE('',*,*,#1472,.F.);
#1952=ORIENTED_EDGE('',*,*,#1471,.T.);
#1953=PLANE('',#2287);
#1954=PLANE('',#2292);
#1955=PLANE('',#2295);
#1956=PLANE('',#2302);
#1957=PLANE('',#2303);
#1958=PLANE('',#2314);
#1959=PLANE('',#2315);
#1960=PLANE('',#2318);
#1961=PLANE('',#2319);
#1962=PLANE('',#2509);
#1963=PLANE('',#2515);
#1964=PLANE('',#2516);
#1965=PLANE('',#2518);
#1966=PLANE('',#2525);
#1967=PLANE('',#2530);
#1968=PLANE('',#2534);
#1969=PLANE('',#2535);
#1970=PLANE('',#2561);
#1971=PLANE('',#2571);
#1972=PLANE('',#2572);
#1973=PLANE('',#2574);
#1974=PLANE('',#2601);
#1975=PLANE('',#2615);
#1976=PLANE('',#2618);
#1977=PLANE('',#2623);
#1978=PLANE('',#2628);
#1979=PLANE('',#2631);
#1980=ADVANCED_FACE('',(#424),#1953,.T.);
#1981=ADVANCED_FACE('',(#425),#389,.F.);
#1982=ADVANCED_FACE('',(#426),#390,.F.);
#1983=ADVANCED_FACE('',(#427),#1954,.F.);
#1984=ADVANCED_FACE('',(#428),#391,.F.);
#1985=ADVANCED_FACE('',(#429),#1955,.F.);
#1986=ADVANCED_FACE('',(#430),#392,.T.);
#1987=ADVANCED_FACE('',(#431),#393,.F.);
#1988=ADVANCED_FACE('',(#432,#165),#1956,.F.);
#1989=ADVANCED_FACE('',(#433,#166),#1957,.F.);
#1990=ADVANCED_FACE('',(#434),#394,.F.);
#1991=ADVANCED_FACE('',(#435),#395,.T.);
#1992=ADVANCED_FACE('',(#436),#396,.F.);
#1993=ADVANCED_FACE('',(#437,#167),#1958,.T.);
#1994=ADVANCED_FACE('',(#438,#168),#1959,.T.);
#1995=ADVANCED_FACE('',(#439,#169,#170,#171),#397,.T.);
#1996=ADVANCED_FACE('',(#440,#172),#1960,.T.);
#1997=ADVANCED_FACE('',(#441,#173),#1961,.F.);
#1998=ADVANCED_FACE('',(#442),#398,.F.);
#1999=ADVANCED_FACE('',(#443),#399,.F.);
#2000=ADVANCED_FACE('',(#444),#400,.F.);
#2001=ADVANCED_FACE('',(#445),#48,.F.);
#2002=ADVANCED_FACE('',(#446),#49,.F.);
#2003=ADVANCED_FACE('',(#447),#50,.F.);
#2004=ADVANCED_FACE('',(#448),#51,.F.);
#2005=ADVANCED_FACE('',(#449),#52,.F.);
#2006=ADVANCED_FACE('',(#450),#53,.F.);
#2007=ADVANCED_FACE('',(#451),#54,.F.);
#2008=ADVANCED_FACE('',(#452),#55,.F.);
#2009=ADVANCED_FACE('',(#453),#56,.F.);
#2010=ADVANCED_FACE('',(#454),#57,.F.);
#2011=ADVANCED_FACE('',(#455),#58,.F.);
#2012=ADVANCED_FACE('',(#456),#59,.F.);
#2013=ADVANCED_FACE('',(#457),#60,.F.);
#2014=ADVANCED_FACE('',(#458),#61,.F.);
#2015=ADVANCED_FACE('',(#459),#62,.F.);
#2016=ADVANCED_FACE('',(#460),#63,.F.);
#2017=ADVANCED_FACE('',(#461),#64,.F.);
#2018=ADVANCED_FACE('',(#462),#65,.F.);
#2019=ADVANCED_FACE('',(#463),#66,.F.);
#2020=ADVANCED_FACE('',(#464),#67,.F.);
#2021=ADVANCED_FACE('',(#465),#68,.F.);
#2022=ADVANCED_FACE('',(#466),#69,.F.);
#2023=ADVANCED_FACE('',(#467),#70,.F.);
#2024=ADVANCED_FACE('',(#468),#71,.F.);
#2025=ADVANCED_FACE('',(#469),#72,.F.);
#2026=ADVANCED_FACE('',(#470),#73,.F.);
#2027=ADVANCED_FACE('',(#471),#74,.F.);
#2028=ADVANCED_FACE('',(#472),#75,.F.);
#2029=ADVANCED_FACE('',(#473),#76,.F.);
#2030=ADVANCED_FACE('',(#474),#77,.F.);
#2031=ADVANCED_FACE('',(#475),#78,.F.);
#2032=ADVANCED_FACE('',(#476),#79,.F.);
#2033=ADVANCED_FACE('',(#477),#80,.F.);
#2034=ADVANCED_FACE('',(#478),#81,.F.);
#2035=ADVANCED_FACE('',(#479),#82,.F.);
#2036=ADVANCED_FACE('',(#480),#83,.F.);
#2037=ADVANCED_FACE('',(#481),#84,.F.);
#2038=ADVANCED_FACE('',(#482),#85,.F.);
#2039=ADVANCED_FACE('',(#483),#86,.F.);
#2040=ADVANCED_FACE('',(#484),#87,.F.);
#2041=ADVANCED_FACE('',(#485),#88,.F.);
#2042=ADVANCED_FACE('',(#486),#89,.F.);
#2043=ADVANCED_FACE('',(#487),#90,.F.);
#2044=ADVANCED_FACE('',(#488),#91,.F.);
#2045=ADVANCED_FACE('',(#489),#92,.F.);
#2046=ADVANCED_FACE('',(#490),#93,.F.);
#2047=ADVANCED_FACE('',(#491),#94,.F.);
#2048=ADVANCED_FACE('',(#492),#95,.F.);
#2049=ADVANCED_FACE('',(#493),#96,.F.);
#2050=ADVANCED_FACE('',(#494),#97,.F.);
#2051=ADVANCED_FACE('',(#495),#98,.F.);
#2052=ADVANCED_FACE('',(#496),#99,.F.);
#2053=ADVANCED_FACE('',(#497),#100,.F.);
#2054=ADVANCED_FACE('',(#498),#101,.F.);
#2055=ADVANCED_FACE('',(#499),#102,.F.);
#2056=ADVANCED_FACE('',(#500),#103,.F.);
#2057=ADVANCED_FACE('',(#501),#104,.F.);
#2058=ADVANCED_FACE('',(#502),#105,.F.);
#2059=ADVANCED_FACE('',(#503),#106,.F.);
#2060=ADVANCED_FACE('',(#504),#107,.F.);
#2061=ADVANCED_FACE('',(#505),#108,.F.);
#2062=ADVANCED_FACE('',(#506),#109,.F.);
#2063=ADVANCED_FACE('',(#507),#110,.F.);
#2064=ADVANCED_FACE('',(#508),#111,.F.);
#2065=ADVANCED_FACE('',(#509),#112,.F.);
#2066=ADVANCED_FACE('',(#510),#113,.F.);
#2067=ADVANCED_FACE('',(#511),#114,.F.);
#2068=ADVANCED_FACE('',(#512),#115,.F.);
#2069=ADVANCED_FACE('',(#513),#116,.F.);
#2070=ADVANCED_FACE('',(#514),#117,.F.);
#2071=ADVANCED_FACE('',(#515),#118,.F.);
#2072=ADVANCED_FACE('',(#516),#119,.F.);
#2073=ADVANCED_FACE('',(#517),#120,.F.);
#2074=ADVANCED_FACE('',(#518),#121,.F.);
#2075=ADVANCED_FACE('',(#519),#122,.F.);
#2076=ADVANCED_FACE('',(#520),#123,.F.);
#2077=ADVANCED_FACE('',(#521),#124,.F.);
#2078=ADVANCED_FACE('',(#522),#125,.F.);
#2079=ADVANCED_FACE('',(#523),#126,.F.);
#2080=ADVANCED_FACE('',(#524),#127,.F.);
#2081=ADVANCED_FACE('',(#525),#128,.F.);
#2082=ADVANCED_FACE('',(#526),#129,.F.);
#2083=ADVANCED_FACE('',(#527),#130,.F.);
#2084=ADVANCED_FACE('',(#528),#131,.F.);
#2085=ADVANCED_FACE('',(#529),#132,.F.);
#2086=ADVANCED_FACE('',(#530),#133,.F.);
#2087=ADVANCED_FACE('',(#531),#134,.F.);
#2088=ADVANCED_FACE('',(#532),#135,.F.);
#2089=ADVANCED_FACE('',(#533),#401,.T.);
#2090=ADVANCED_FACE('',(#534,#174,#175,#176,#177),#1962,.F.);
#2091=ADVANCED_FACE('',(#535),#136,.F.);
#2092=ADVANCED_FACE('',(#536),#402,.T.);
#2093=ADVANCED_FACE('',(#537,#178,#179,#180,#181,#182,#183,#184,#185,#186,
#187,#188,#189,#190,#191,#192,#193,#194,#195,#196,#197,#198,#199,#200,#201,
#202,#203,#204,#205,#206,#207,#208,#209,#210,#211,#212,#213,#214,#215,#216,
#217,#218,#219,#220,#221,#222,#223,#224,#225,#226,#227,#228,#229,#230,#231,
#232,#233,#234,#235,#236,#237,#238,#239,#240,#241,#242,#243,#244,#245,#246,
#247,#248,#249,#250,#251,#252,#253,#254,#255,#256,#257,#258,#259,#260,#261,
#262,#263,#264,#265,#266),#1963,.T.);
#2094=ADVANCED_FACE('',(#538,#267,#268,#269),#1964,.F.);
#2095=ADVANCED_FACE('',(#539,#270),#1965,.T.);
#2096=ADVANCED_FACE('',(#540),#403,.F.);
#2097=ADVANCED_FACE('',(#541),#404,.T.);
#2098=ADVANCED_FACE('',(#542,#271),#1966,.F.);
#2099=ADVANCED_FACE('',(#543),#405,.T.);
#2100=ADVANCED_FACE('',(#544),#1967,.F.);
#2101=ADVANCED_FACE('',(#545),#406,.T.);
#2102=ADVANCED_FACE('',(#546),#1968,.T.);
#2103=ADVANCED_FACE('',(#547,#272),#1969,.F.);
#2104=ADVANCED_FACE('',(#548),#407,.F.);
#2105=ADVANCED_FACE('',(#549),#408,.F.);
#2106=ADVANCED_FACE('',(#550),#409,.F.);
#2107=ADVANCED_FACE('',(#551),#410,.T.);
#2108=ADVANCED_FACE('',(#552),#411,.T.);
#2109=ADVANCED_FACE('',(#553),#412,.T.);
#2110=ADVANCED_FACE('',(#554,#273),#1970,.F.);
#2111=ADVANCED_FACE('',(#555),#41,.F.);
#2112=ADVANCED_FACE('',(#556),#42,.F.);
#2113=ADVANCED_FACE('',(#557),#43,.F.);
#2114=ADVANCED_FACE('',(#558),#413,.T.);
#2115=ADVANCED_FACE('',(#559),#1971,.F.);
#2116=ADVANCED_FACE('',(#560,#274,#275,#276),#1972,.T.);
#2117=ADVANCED_FACE('',(#561,#277),#1973,.T.);
#2118=ADVANCED_FACE('',(#562),#414,.F.);
#2119=ADVANCED_FACE('',(#563),#415,.F.);
#2120=ADVANCED_FACE('',(#564),#416,.F.);
#2121=ADVANCED_FACE('',(#565),#417,.T.);
#2122=ADVANCED_FACE('',(#566),#418,.T.);
#2123=ADVANCED_FACE('',(#567),#419,.T.);
#2124=ADVANCED_FACE('',(#568,#278),#1974,.T.);
#2125=ADVANCED_FACE('',(#569),#44,.F.);
#2126=ADVANCED_FACE('',(#570),#45,.F.);
#2127=ADVANCED_FACE('',(#571),#46,.F.);
#2128=ADVANCED_FACE('',(#572),#47,.F.);
#2129=ADVANCED_FACE('',(#573),#39,.F.);
#2130=ADVANCED_FACE('',(#574,#279,#280,#281,#282),#1975,.T.);
#2131=ADVANCED_FACE('',(#575),#420,.T.);
#2132=ADVANCED_FACE('',(#576,#283),#1976,.T.);
#2133=ADVANCED_FACE('',(#577),#421,.F.);
#2134=ADVANCED_FACE('',(#578),#40,.T.);
#2135=ADVANCED_FACE('',(#579,#284),#1977,.F.);
#2136=ADVANCED_FACE('',(#580),#422,.T.);
#2137=ADVANCED_FACE('',(#581),#1978,.T.);
#2138=ADVANCED_FACE('',(#582),#423,.T.);
#2139=ADVANCED_FACE('',(#583),#1979,.F.);
#2140=CLOSED_SHELL('',(#1980,#1981,#1982,#1983,#1984,#1985,#1986,#1987,
#1988,#1989,#1990,#1991,#1992,#1993,#1994,#1995,#1996,#1997));
#2141=CLOSED_SHELL('',(#1998,#1999,#2000,#2001,#2002,#2003,#2004,#2005,
#2006,#2007,#2008,#2009,#2010,#2011,#2012,#2013,#2014,#2015,#2016,#2017,
#2018,#2019,#2020,#2021,#2022,#2023,#2024,#2025,#2026,#2027,#2028,#2029,
#2030,#2031,#2032,#2033,#2034,#2035,#2036,#2037,#2038,#2039,#2040,#2041,
#2042,#2043,#2044,#2045,#2046,#2047,#2048,#2049,#2050,#2051,#2052,#2053,
#2054,#2055,#2056,#2057,#2058,#2059,#2060,#2061,#2062,#2063,#2064,#2065,
#2066,#2067,#2068,#2069,#2070,#2071,#2072,#2073,#2074,#2075,#2076,#2077,
#2078,#2079,#2080,#2081,#2082,#2083,#2084,#2085,#2086,#2087,#2088,#2089,
#2090,#2091,#2092,#2093,#2094));
#2142=CLOSED_SHELL('',(#2095,#2096,#2097,#2098));
#2143=CLOSED_SHELL('',(#2099,#2100,#2101,#2102,#2103));
#2144=CLOSED_SHELL('',(#2104,#2105,#2106,#2107,#2108,#2109,#2110,#2111,
#2112,#2113,#2114,#2115,#2116));
#2145=CLOSED_SHELL('',(#2117,#2118,#2119,#2120,#2121,#2122,#2123,#2124,
#2125,#2126,#2127,#2128,#2129,#2130,#2131,#2132,#2133,#2134));
#2146=CLOSED_SHELL('',(#2135,#2136,#2137,#2138,#2139));
#2147=DERIVED_UNIT_ELEMENT(#2162,1.);
#2148=DERIVED_UNIT_ELEMENT(#4268,-3.);
#2149=DERIVED_UNIT_ELEMENT(#2162,1.);
#2150=DERIVED_UNIT_ELEMENT(#4268,-3.);
#2151=DERIVED_UNIT_ELEMENT(#2162,1.);
#2152=DERIVED_UNIT_ELEMENT(#4268,-3.);
#2153=DERIVED_UNIT_ELEMENT(#2162,1.);
#2154=DERIVED_UNIT_ELEMENT(#4268,-3.);
#2155=DERIVED_UNIT_ELEMENT(#2162,1.);
#2156=DERIVED_UNIT_ELEMENT(#4268,-3.);
#2157=DERIVED_UNIT_ELEMENT(#2162,1.);
#2158=DERIVED_UNIT_ELEMENT(#4268,-3.);
#2159=DERIVED_UNIT_ELEMENT(#2162,1.);
#2160=DERIVED_UNIT_ELEMENT(#4268,-3.);
#2161=DIMENSIONAL_EXPONENTS(0.,1.,0.,0.,0.,0.,0.);
#2162=(
CONVERSION_BASED_UNIT('gram',#2164)
MASS_UNIT()
NAMED_UNIT(#2161)
);
#2163=(
MASS_UNIT()
NAMED_UNIT(*)
SI_UNIT(.KILO.,.GRAM.)
);
#2164=MASS_MEASURE_WITH_UNIT(MASS_MEASURE(0.001),#2163);
#2165=DERIVED_UNIT((#2147,#2148));
#2166=DERIVED_UNIT((#2149,#2150));
#2167=DERIVED_UNIT((#2151,#2152));
#2168=DERIVED_UNIT((#2153,#2154));
#2169=DERIVED_UNIT((#2155,#2156));
#2170=DERIVED_UNIT((#2157,#2158));
#2171=DERIVED_UNIT((#2159,#2160));
#2172=MEASURE_REPRESENTATION_ITEM('density measure',
POSITIVE_RATIO_MEASURE(1.),#2165);
#2173=MEASURE_REPRESENTATION_ITEM('density measure',
POSITIVE_RATIO_MEASURE(1.),#2166);
#2174=MEASURE_REPRESENTATION_ITEM('density measure',
POSITIVE_RATIO_MEASURE(1.),#2167);
#2175=MEASURE_REPRESENTATION_ITEM('density measure',
POSITIVE_RATIO_MEASURE(1.),#2168);
#2176=MEASURE_REPRESENTATION_ITEM('density measure',
POSITIVE_RATIO_MEASURE(1.),#2169);
#2177=MEASURE_REPRESENTATION_ITEM('density measure',
POSITIVE_RATIO_MEASURE(1.),#2170);
#2178=MEASURE_REPRESENTATION_ITEM('density measure',
POSITIVE_RATIO_MEASURE(1.),#2171);
#2179=PROPERTY_DEFINITION_REPRESENTATION(#2214,#2193);
#2180=PROPERTY_DEFINITION_REPRESENTATION(#2215,#2194);
#2181=PROPERTY_DEFINITION_REPRESENTATION(#2216,#2195);
#2182=PROPERTY_DEFINITION_REPRESENTATION(#2217,#2196);
#2183=PROPERTY_DEFINITION_REPRESENTATION(#2218,#2197);
#2184=PROPERTY_DEFINITION_REPRESENTATION(#2219,#2198);
#2185=PROPERTY_DEFINITION_REPRESENTATION(#2220,#2199);
#2186=PROPERTY_DEFINITION_REPRESENTATION(#2221,#2200);
#2187=PROPERTY_DEFINITION_REPRESENTATION(#2222,#2201);
#2188=PROPERTY_DEFINITION_REPRESENTATION(#2223,#2202);
#2189=PROPERTY_DEFINITION_REPRESENTATION(#2224,#2203);
#2190=PROPERTY_DEFINITION_REPRESENTATION(#2225,#2204);
#2191=PROPERTY_DEFINITION_REPRESENTATION(#2226,#2205);
#2192=PROPERTY_DEFINITION_REPRESENTATION(#2227,#2206);
#2193=REPRESENTATION('material name',(#2207),#4259);
#2194=REPRESENTATION('density',(#2172),#4259);
#2195=REPRESENTATION('material name',(#2208),#4260);
#2196=REPRESENTATION('density',(#2173),#4260);
#2197=REPRESENTATION('material name',(#2209),#4261);
#2198=REPRESENTATION('density',(#2174),#4261);
#2199=REPRESENTATION('material name',(#2210),#4262);
#2200=REPRESENTATION('density',(#2175),#4262);
#2201=REPRESENTATION('material name',(#2211),#4263);
#2202=REPRESENTATION('density',(#2176),#4263);
#2203=REPRESENTATION('material name',(#2212),#4264);
#2204=REPRESENTATION('density',(#2177),#4264);
#2205=REPRESENTATION('material name',(#2213),#4265);
#2206=REPRESENTATION('density',(#2178),#4265);
#2207=DESCRIPTIVE_REPRESENTATION_ITEM('Generic','Generic');
#2208=DESCRIPTIVE_REPRESENTATION_ITEM('Generic','Generic');
#2209=DESCRIPTIVE_REPRESENTATION_ITEM('Generic','Generic');
#2210=DESCRIPTIVE_REPRESENTATION_ITEM('Generic','Generic');
#2211=DESCRIPTIVE_REPRESENTATION_ITEM('Generic','Generic');
#2212=DESCRIPTIVE_REPRESENTATION_ITEM('Generic','Generic');
#2213=DESCRIPTIVE_REPRESENTATION_ITEM('Generic','Generic');
#2214=PROPERTY_DEFINITION('material property','material name',#4304);
#2215=PROPERTY_DEFINITION('material property','density of part',#4304);
#2216=PROPERTY_DEFINITION('material property','material name',#4305);
#2217=PROPERTY_DEFINITION('material property','density of part',#4305);
#2218=PROPERTY_DEFINITION('material property','material name',#4306);
#2219=PROPERTY_DEFINITION('material property','density of part',#4306);
#2220=PROPERTY_DEFINITION('material property','material name',#4307);
#2221=PROPERTY_DEFINITION('material property','density of part',#4307);
#2222=PROPERTY_DEFINITION('material property','material name',#4308);
#2223=PROPERTY_DEFINITION('material property','density of part',#4308);
#2224=PROPERTY_DEFINITION('material property','material name',#4309);
#2225=PROPERTY_DEFINITION('material property','density of part',#4309);
#2226=PROPERTY_DEFINITION('material property','material name',#4310);
#2227=PROPERTY_DEFINITION('material property','density of part',#4310);
#2228=PRESENTATION_STYLE_ASSIGNMENT((#2229));
#2229=SURFACE_STYLE_USAGE(.BOTH.,#2232);
#2230=SURFACE_STYLE_RENDERING_WITH_PROPERTIES($,#2236,(#2231));
#2231=SURFACE_STYLE_TRANSPARENT(0.);
#2232=SURFACE_SIDE_STYLE('',(#2233,#2230));
#2233=SURFACE_STYLE_FILL_AREA(#2234);
#2234=FILL_AREA_STYLE('',(#2235));
#2235=FILL_AREA_STYLE_COLOUR('',#2236);
#2236=COLOUR_RGB('',0.749019607843137,0.749019607843137,0.749019607843137);
#2237=DATE_TIME_ROLE('creation_date');
#2238=DATE_TIME_ROLE('creation_date');
#2239=DATE_TIME_ROLE('creation_date');
#2240=DATE_TIME_ROLE('creation_date');
#2241=DATE_TIME_ROLE('creation_date');
#2242=DATE_TIME_ROLE('creation_date');
#2243=DATE_TIME_ROLE('creation_date');
#2244=DATE_TIME_ROLE('creation_date');
#2245=APPLIED_DATE_AND_TIME_ASSIGNMENT(#2253,#2237,(#4303));
#2246=APPLIED_DATE_AND_TIME_ASSIGNMENT(#2254,#2238,(#4304));
#2247=APPLIED_DATE_AND_TIME_ASSIGNMENT(#2255,#2239,(#4305));
#2248=APPLIED_DATE_AND_TIME_ASSIGNMENT(#2256,#2240,(#4306));
#2249=APPLIED_DATE_AND_TIME_ASSIGNMENT(#2257,#2241,(#4307));
#2250=APPLIED_DATE_AND_TIME_ASSIGNMENT(#2258,#2242,(#4308));
#2251=APPLIED_DATE_AND_TIME_ASSIGNMENT(#2259,#2243,(#4309));
#2252=APPLIED_DATE_AND_TIME_ASSIGNMENT(#2260,#2244,(#4310));
#2253=DATE_AND_TIME(#2261,#2269);
#2254=DATE_AND_TIME(#2262,#2270);
#2255=DATE_AND_TIME(#2263,#2271);
#2256=DATE_AND_TIME(#2264,#2272);
#2257=DATE_AND_TIME(#2265,#2273);
#2258=DATE_AND_TIME(#2266,#2274);
#2259=DATE_AND_TIME(#2267,#2275);
#2260=DATE_AND_TIME(#2268,#2276);
#2261=CALENDAR_DATE(2025,10,6);
#2262=CALENDAR_DATE(2025,10,6);
#2263=CALENDAR_DATE(2025,10,6);
#2264=CALENDAR_DATE(2025,10,6);
#2265=CALENDAR_DATE(2025,10,6);
#2266=CALENDAR_DATE(2025,10,6);
#2267=CALENDAR_DATE(2025,10,6);
#2268=CALENDAR_DATE(2025,10,6);
#2269=LOCAL_TIME(0,0,0.,#2277);
#2270=LOCAL_TIME(0,0,0.,#2278);
#2271=LOCAL_TIME(0,0,0.,#2279);
#2272=LOCAL_TIME(0,0,0.,#2280);
#2273=LOCAL_TIME(0,0,0.,#2281);
#2274=LOCAL_TIME(0,0,0.,#2282);
#2275=LOCAL_TIME(0,0,0.,#2283);
#2276=LOCAL_TIME(0,0,0.,#2284);
#2277=COORDINATED_UNIVERSAL_TIME_OFFSET(0,0,.BEHIND.);
#2278=COORDINATED_UNIVERSAL_TIME_OFFSET(0,0,.BEHIND.);
#2279=COORDINATED_UNIVERSAL_TIME_OFFSET(0,0,.BEHIND.);
#2280=COORDINATED_UNIVERSAL_TIME_OFFSET(0,0,.BEHIND.);
#2281=COORDINATED_UNIVERSAL_TIME_OFFSET(0,0,.BEHIND.);
#2282=COORDINATED_UNIVERSAL_TIME_OFFSET(0,0,.BEHIND.);
#2283=COORDINATED_UNIVERSAL_TIME_OFFSET(0,0,.BEHIND.);
#2284=COORDINATED_UNIVERSAL_TIME_OFFSET(0,0,.BEHIND.);
#2285=AXIS2_PLACEMENT_3D('',#3390,#2639,#2640);
#2286=AXIS2_PLACEMENT_3D('',#3391,#2641,#2642);
#2287=AXIS2_PLACEMENT_3D('',#3392,#2643,#2644);
#2288=AXIS2_PLACEMENT_3D('',#3394,#2645,#2646);
#2289=AXIS2_PLACEMENT_3D('',#3395,#2647,#2648);
#2290=AXIS2_PLACEMENT_3D('',#3439,#2650,#2651);
#2291=AXIS2_PLACEMENT_3D('',#3488,#2653,#2654);
#2292=AXIS2_PLACEMENT_3D('',#3489,#2655,#2656);
#2293=AXIS2_PLACEMENT_3D('',#3490,#2657,#2658);
#2294=AXIS2_PLACEMENT_3D('',#3539,#2660,#2661);
#2295=AXIS2_PLACEMENT_3D('',#3540,#2662,#2663);
#2296=AXIS2_PLACEMENT_3D('',#3541,#2664,#2665);
#2297=AXIS2_PLACEMENT_3D('',#3543,#2666,#2667);
#2298=AXIS2_PLACEMENT_3D('',#3546,#2669,#2670);
#2299=AXIS2_PLACEMENT_3D('',#3547,#2671,#2672);
#2300=AXIS2_PLACEMENT_3D('',#3549,#2673,#2674);
#2301=AXIS2_PLACEMENT_3D('',#3552,#2676,#2677);
#2302=AXIS2_PLACEMENT_3D('',#3553,#2678,#2679);
#2303=AXIS2_PLACEMENT_3D('',#3554,#2680,#2681);
#2304=AXIS2_PLACEMENT_3D('',#3556,#2682,#2683);
#2305=AXIS2_PLACEMENT_3D('',#3557,#2684,#2685);
#2306=AXIS2_PLACEMENT_3D('',#3559,#2686,#2687);
#2307=AXIS2_PLACEMENT_3D('',#3562,#2689,#2690);
#2308=AXIS2_PLACEMENT_3D('',#3563,#2691,#2692);
#2309=AXIS2_PLACEMENT_3D('',#3565,#2693,#2694);
#2310=AXIS2_PLACEMENT_3D('',#3568,#2696,#2697);
#2311=AXIS2_PLACEMENT_3D('',#3569,#2698,#2699);
#2312=AXIS2_PLACEMENT_3D('',#3571,#2700,#2701);
#2313=AXIS2_PLACEMENT_3D('',#3574,#2703,#2704);
#2314=AXIS2_PLACEMENT_3D('',#3575,#2705,#2706);
#2315=AXIS2_PLACEMENT_3D('',#3576,#2707,#2708);
#2316=AXIS2_PLACEMENT_3D('',#3578,#2709,#2710);
#2317=AXIS2_PLACEMENT_3D('',#3579,#2711,#2712);
#2318=AXIS2_PLACEMENT_3D('',#3581,#2714,#2715);
#2319=AXIS2_PLACEMENT_3D('',#3582,#2716,#2717);
#2320=AXIS2_PLACEMENT_3D('',#3583,#2718,#2719);
#2321=AXIS2_PLACEMENT_3D('',#3584,#2720,#2721);
#2322=AXIS2_PLACEMENT_3D('',#3586,#2722,#2723);
#2323=AXIS2_PLACEMENT_3D('',#3589,#2725,#2726);
#2324=AXIS2_PLACEMENT_3D('',#3590,#2727,#2728);
#2325=AXIS2_PLACEMENT_3D('',#3592,#2729,#2730);
#2326=AXIS2_PLACEMENT_3D('',#3595,#2732,#2733);
#2327=AXIS2_PLACEMENT_3D('',#3596,#2734,#2735);
#2328=AXIS2_PLACEMENT_3D('',#3598,#2736,#2737);
#2329=AXIS2_PLACEMENT_3D('',#3601,#2739,#2740);
#2330=AXIS2_PLACEMENT_3D('',#3602,#2741,#2742);
#2331=AXIS2_PLACEMENT_3D('',#3604,#2743,#2744);
#2332=AXIS2_PLACEMENT_3D('',#3605,#2745,#2746);
#2333=AXIS2_PLACEMENT_3D('',#3607,#2747,#2748);
#2334=AXIS2_PLACEMENT_3D('',#3608,#2749,#2750);
#2335=AXIS2_PLACEMENT_3D('',#3610,#2751,#2752);
#2336=AXIS2_PLACEMENT_3D('',#3611,#2753,#2754);
#2337=AXIS2_PLACEMENT_3D('',#3613,#2755,#2756);
#2338=AXIS2_PLACEMENT_3D('',#3614,#2757,#2758);
#2339=AXIS2_PLACEMENT_3D('',#3616,#2759,#2760);
#2340=AXIS2_PLACEMENT_3D('',#3617,#2761,#2762);
#2341=AXIS2_PLACEMENT_3D('',#3619,#2763,#2764);
#2342=AXIS2_PLACEMENT_3D('',#3620,#2765,#2766);
#2343=AXIS2_PLACEMENT_3D('',#3622,#2767,#2768);
#2344=AXIS2_PLACEMENT_3D('',#3623,#2769,#2770);
#2345=AXIS2_PLACEMENT_3D('',#3625,#2771,#2772);
#2346=AXIS2_PLACEMENT_3D('',#3626,#2773,#2774);
#2347=AXIS2_PLACEMENT_3D('',#3628,#2775,#2776);
#2348=AXIS2_PLACEMENT_3D('',#3629,#2777,#2778);
#2349=AXIS2_PLACEMENT_3D('',#3631,#2779,#2780);
#2350=AXIS2_PLACEMENT_3D('',#3632,#2781,#2782);
#2351=AXIS2_PLACEMENT_3D('',#3634,#2783,#2784);
#2352=AXIS2_PLACEMENT_3D('',#3635,#2785,#2786);
#2353=AXIS2_PLACEMENT_3D('',#3637,#2787,#2788);
#2354=AXIS2_PLACEMENT_3D('',#3638,#2789,#2790);
#2355=AXIS2_PLACEMENT_3D('',#3640,#2791,#2792);
#2356=AXIS2_PLACEMENT_3D('',#3641,#2793,#2794);
#2357=AXIS2_PLACEMENT_3D('',#3643,#2795,#2796);
#2358=AXIS2_PLACEMENT_3D('',#3644,#2797,#2798);
#2359=AXIS2_PLACEMENT_3D('',#3646,#2799,#2800);
#2360=AXIS2_PLACEMENT_3D('',#3647,#2801,#2802);
#2361=AXIS2_PLACEMENT_3D('',#3649,#2803,#2804);
#2362=AXIS2_PLACEMENT_3D('',#3650,#2805,#2806);
#2363=AXIS2_PLACEMENT_3D('',#3652,#2807,#2808);
#2364=AXIS2_PLACEMENT_3D('',#3653,#2809,#2810);
#2365=AXIS2_PLACEMENT_3D('',#3655,#2811,#2812);
#2366=AXIS2_PLACEMENT_3D('',#3656,#2813,#2814);
#2367=AXIS2_PLACEMENT_3D('',#3658,#2815,#2816);
#2368=AXIS2_PLACEMENT_3D('',#3659,#2817,#2818);
#2369=AXIS2_PLACEMENT_3D('',#3661,#2819,#2820);
#2370=AXIS2_PLACEMENT_3D('',#3662,#2821,#2822);
#2371=AXIS2_PLACEMENT_3D('',#3664,#2823,#2824);
#2372=AXIS2_PLACEMENT_3D('',#3665,#2825,#2826);
#2373=AXIS2_PLACEMENT_3D('',#3667,#2827,#2828);
#2374=AXIS2_PLACEMENT_3D('',#3668,#2829,#2830);
#2375=AXIS2_PLACEMENT_3D('',#3670,#2831,#2832);
#2376=AXIS2_PLACEMENT_3D('',#3671,#2833,#2834);
#2377=AXIS2_PLACEMENT_3D('',#3673,#2835,#2836);
#2378=AXIS2_PLACEMENT_3D('',#3674,#2837,#2838);
#2379=AXIS2_PLACEMENT_3D('',#3676,#2839,#2840);
#2380=AXIS2_PLACEMENT_3D('',#3677,#2841,#2842);
#2381=AXIS2_PLACEMENT_3D('',#3679,#2843,#2844);
#2382=AXIS2_PLACEMENT_3D('',#3680,#2845,#2846);
#2383=AXIS2_PLACEMENT_3D('',#3682,#2847,#2848);
#2384=AXIS2_PLACEMENT_3D('',#3683,#2849,#2850);
#2385=AXIS2_PLACEMENT_3D('',#3685,#2851,#2852);
#2386=AXIS2_PLACEMENT_3D('',#3686,#2853,#2854);
#2387=AXIS2_PLACEMENT_3D('',#3688,#2855,#2856);
#2388=AXIS2_PLACEMENT_3D('',#3689,#2857,#2858);
#2389=AXIS2_PLACEMENT_3D('',#3691,#2859,#2860);
#2390=AXIS2_PLACEMENT_3D('',#3692,#2861,#2862);
#2391=AXIS2_PLACEMENT_3D('',#3694,#2863,#2864);
#2392=AXIS2_PLACEMENT_3D('',#3695,#2865,#2866);
#2393=AXIS2_PLACEMENT_3D('',#3697,#2867,#2868);
#2394=AXIS2_PLACEMENT_3D('',#3698,#2869,#2870);
#2395=AXIS2_PLACEMENT_3D('',#3700,#2871,#2872);
#2396=AXIS2_PLACEMENT_3D('',#3701,#2873,#2874);
#2397=AXIS2_PLACEMENT_3D('',#3703,#2875,#2876);
#2398=AXIS2_PLACEMENT_3D('',#3704,#2877,#2878);
#2399=AXIS2_PLACEMENT_3D('',#3706,#2879,#2880);
#2400=AXIS2_PLACEMENT_3D('',#3707,#2881,#2882);
#2401=AXIS2_PLACEMENT_3D('',#3709,#2883,#2884);
#2402=AXIS2_PLACEMENT_3D('',#3710,#2885,#2886);
#2403=AXIS2_PLACEMENT_3D('',#3712,#2887,#2888);
#2404=AXIS2_PLACEMENT_3D('',#3713,#2889,#2890);
#2405=AXIS2_PLACEMENT_3D('',#3715,#2891,#2892);
#2406=AXIS2_PLACEMENT_3D('',#3716,#2893,#2894);
#2407=AXIS2_PLACEMENT_3D('',#3718,#2895,#2896);
#2408=AXIS2_PLACEMENT_3D('',#3719,#2897,#2898);
#2409=AXIS2_PLACEMENT_3D('',#3721,#2899,#2900);
#2410=AXIS2_PLACEMENT_3D('',#3722,#2901,#2902);
#2411=AXIS2_PLACEMENT_3D('',#3724,#2903,#2904);
#2412=AXIS2_PLACEMENT_3D('',#3725,#2905,#2906);
#2413=AXIS2_PLACEMENT_3D('',#3727,#2907,#2908);
#2414=AXIS2_PLACEMENT_3D('',#3728,#2909,#2910);
#2415=AXIS2_PLACEMENT_3D('',#3730,#2911,#2912);
#2416=AXIS2_PLACEMENT_3D('',#3731,#2913,#2914);
#2417=AXIS2_PLACEMENT_3D('',#3733,#2915,#2916);
#2418=AXIS2_PLACEMENT_3D('',#3734,#2917,#2918);
#2419=AXIS2_PLACEMENT_3D('',#3736,#2919,#2920);
#2420=AXIS2_PLACEMENT_3D('',#3737,#2921,#2922);
#2421=AXIS2_PLACEMENT_3D('',#3739,#2923,#2924);
#2422=AXIS2_PLACEMENT_3D('',#3740,#2925,#2926);
#2423=AXIS2_PLACEMENT_3D('',#3742,#2927,#2928);
#2424=AXIS2_PLACEMENT_3D('',#3743,#2929,#2930);
#2425=AXIS2_PLACEMENT_3D('',#3745,#2931,#2932);
#2426=AXIS2_PLACEMENT_3D('',#3746,#2933,#2934);
#2427=AXIS2_PLACEMENT_3D('',#3748,#2935,#2936);
#2428=AXIS2_PLACEMENT_3D('',#3749,#2937,#2938);
#2429=AXIS2_PLACEMENT_3D('',#3751,#2939,#2940);
#2430=AXIS2_PLACEMENT_3D('',#3752,#2941,#2942);
#2431=AXIS2_PLACEMENT_3D('',#3754,#2943,#2944);
#2432=AXIS2_PLACEMENT_3D('',#3755,#2945,#2946);
#2433=AXIS2_PLACEMENT_3D('',#3757,#2947,#2948);
#2434=AXIS2_PLACEMENT_3D('',#3758,#2949,#2950);
#2435=AXIS2_PLACEMENT_3D('',#3760,#2951,#2952);
#2436=AXIS2_PLACEMENT_3D('',#3761,#2953,#2954);
#2437=AXIS2_PLACEMENT_3D('',#3763,#2955,#2956);
#2438=AXIS2_PLACEMENT_3D('',#3764,#2957,#2958);
#2439=AXIS2_PLACEMENT_3D('',#3766,#2959,#2960);
#2440=AXIS2_PLACEMENT_3D('',#3767,#2961,#2962);
#2441=AXIS2_PLACEMENT_3D('',#3769,#2963,#2964);
#2442=AXIS2_PLACEMENT_3D('',#3770,#2965,#2966);
#2443=AXIS2_PLACEMENT_3D('',#3772,#2967,#2968);
#2444=AXIS2_PLACEMENT_3D('',#3773,#2969,#2970);
#2445=AXIS2_PLACEMENT_3D('',#3775,#2971,#2972);
#2446=AXIS2_PLACEMENT_3D('',#3776,#2973,#2974);
#2447=AXIS2_PLACEMENT_3D('',#3778,#2975,#2976);
#2448=AXIS2_PLACEMENT_3D('',#3779,#2977,#2978);
#2449=AXIS2_PLACEMENT_3D('',#3781,#2979,#2980);
#2450=AXIS2_PLACEMENT_3D('',#3782,#2981,#2982);
#2451=AXIS2_PLACEMENT_3D('',#3784,#2983,#2984);
#2452=AXIS2_PLACEMENT_3D('',#3785,#2985,#2986);
#2453=AXIS2_PLACEMENT_3D('',#3787,#2987,#2988);
#2454=AXIS2_PLACEMENT_3D('',#3788,#2989,#2990);
#2455=AXIS2_PLACEMENT_3D('',#3790,#2991,#2992);
#2456=AXIS2_PLACEMENT_3D('',#3791,#2993,#2994);
#2457=AXIS2_PLACEMENT_3D('',#3793,#2995,#2996);
#2458=AXIS2_PLACEMENT_3D('',#3794,#2997,#2998);
#2459=AXIS2_PLACEMENT_3D('',#3796,#2999,#3000);
#2460=AXIS2_PLACEMENT_3D('',#3797,#3001,#3002);
#2461=AXIS2_PLACEMENT_3D('',#3799,#3003,#3004);
#2462=AXIS2_PLACEMENT_3D('',#3800,#3005,#3006);
#2463=AXIS2_PLACEMENT_3D('',#3802,#3007,#3008);
#2464=AXIS2_PLACEMENT_3D('',#3803,#3009,#3010);
#2465=AXIS2_PLACEMENT_3D('',#3805,#3011,#3012);
#2466=AXIS2_PLACEMENT_3D('',#3806,#3013,#3014);
#2467=AXIS2_PLACEMENT_3D('',#3808,#3015,#3016);
#2468=AXIS2_PLACEMENT_3D('',#3809,#3017,#3018);
#2469=AXIS2_PLACEMENT_3D('',#3811,#3019,#3020);
#2470=AXIS2_PLACEMENT_3D('',#3812,#3021,#3022);
#2471=AXIS2_PLACEMENT_3D('',#3814,#3023,#3024);
#2472=AXIS2_PLACEMENT_3D('',#3815,#3025,#3026);
#2473=AXIS2_PLACEMENT_3D('',#3817,#3027,#3028);
#2474=AXIS2_PLACEMENT_3D('',#3818,#3029,#3030);
#2475=AXIS2_PLACEMENT_3D('',#3820,#3031,#3032);
#2476=AXIS2_PLACEMENT_3D('',#3821,#3033,#3034);
#2477=AXIS2_PLACEMENT_3D('',#3823,#3035,#3036);
#2478=AXIS2_PLACEMENT_3D('',#3824,#3037,#3038);
#2479=AXIS2_PLACEMENT_3D('',#3826,#3039,#3040);
#2480=AXIS2_PLACEMENT_3D('',#3827,#3041,#3042);
#2481=AXIS2_PLACEMENT_3D('',#3829,#3043,#3044);
#2482=AXIS2_PLACEMENT_3D('',#3830,#3045,#3046);
#2483=AXIS2_PLACEMENT_3D('',#3832,#3047,#3048);
#2484=AXIS2_PLACEMENT_3D('',#3833,#3049,#3050);
#2485=AXIS2_PLACEMENT_3D('',#3835,#3051,#3052);
#2486=AXIS2_PLACEMENT_3D('',#3836,#3053,#3054);
#2487=AXIS2_PLACEMENT_3D('',#3838,#3055,#3056);
#2488=AXIS2_PLACEMENT_3D('',#3839,#3057,#3058);
#2489=AXIS2_PLACEMENT_3D('',#3841,#3059,#3060);
#2490=AXIS2_PLACEMENT_3D('',#3842,#3061,#3062);
#2491=AXIS2_PLACEMENT_3D('',#3844,#3063,#3064);
#2492=AXIS2_PLACEMENT_3D('',#3845,#3065,#3066);
#2493=AXIS2_PLACEMENT_3D('',#3847,#3067,#3068);
#2494=AXIS2_PLACEMENT_3D('',#3848,#3069,#3070);
#2495=AXIS2_PLACEMENT_3D('',#3850,#3071,#3072);
#2496=AXIS2_PLACEMENT_3D('',#3851,#3073,#3074);
#2497=AXIS2_PLACEMENT_3D('',#3853,#3075,#3076);
#2498=AXIS2_PLACEMENT_3D('',#3854,#3077,#3078);
#2499=AXIS2_PLACEMENT_3D('',#3856,#3079,#3080);
#2500=AXIS2_PLACEMENT_3D('',#3857,#3081,#3082);
#2501=AXIS2_PLACEMENT_3D('',#3859,#3083,#3084);
#2502=AXIS2_PLACEMENT_3D('',#3860,#3085,#3086);
#2503=AXIS2_PLACEMENT_3D('',#3862,#3087,#3088);
#2504=AXIS2_PLACEMENT_3D('',#3863,#3089,#3090);
#2505=AXIS2_PLACEMENT_3D('',#3865,#3091,#3092);
#2506=AXIS2_PLACEMENT_3D('',#3866,#3093,#3094);
#2507=AXIS2_PLACEMENT_3D('',#3868,#3095,#3096);
#2508=AXIS2_PLACEMENT_3D('',#3871,#3098,#3099);
#2509=AXIS2_PLACEMENT_3D('',#3872,#3100,#3101);
#2510=AXIS2_PLACEMENT_3D('',#3874,#3102,#3103);
#2511=AXIS2_PLACEMENT_3D('',#3875,#3104,#3105);
#2512=AXIS2_PLACEMENT_3D('',#3877,#3106,#3107);
#2513=AXIS2_PLACEMENT_3D('',#3878,#3108,#3109);
#2514=AXIS2_PLACEMENT_3D('',#3881,#3111,#3112);
#2515=AXIS2_PLACEMENT_3D('',#3882,#3113,#3114);
#2516=AXIS2_PLACEMENT_3D('',#3883,#3115,#3116);
#2517=AXIS2_PLACEMENT_3D('',#3884,#3117,#3118);
#2518=AXIS2_PLACEMENT_3D('',#3885,#3119,#3120);
#2519=AXIS2_PLACEMENT_3D('',#3887,#3121,#3122);
#2520=AXIS2_PLACEMENT_3D('',#3889,#3123,#3124);
#2521=AXIS2_PLACEMENT_3D('',#3890,#3125,#3126);
#2522=AXIS2_PLACEMENT_3D('',#3893,#3128,#3129);
#2523=AXIS2_PLACEMENT_3D('',#3894,#3130,#3131);
#2524=AXIS2_PLACEMENT_3D('',#3897,#3133,#3134);
#2525=AXIS2_PLACEMENT_3D('',#3898,#3135,#3136);
#2526=AXIS2_PLACEMENT_3D('',#3899,#3137,#3138);
#2527=AXIS2_PLACEMENT_3D('',#3900,#3139,#3140);
#2528=AXIS2_PLACEMENT_3D('',#3902,#3141,#3142);
#2529=AXIS2_PLACEMENT_3D('',#3905,#3144,#3145);
#2530=AXIS2_PLACEMENT_3D('',#3906,#3146,#3147);
#2531=AXIS2_PLACEMENT_3D('',#3907,#3148,#3149);
#2532=AXIS2_PLACEMENT_3D('',#3909,#3150,#3151);
#2533=AXIS2_PLACEMENT_3D('',#3912,#3153,#3154);
#2534=AXIS2_PLACEMENT_3D('',#3913,#3155,#3156);
#2535=AXIS2_PLACEMENT_3D('',#3914,#3157,#3158);
#2536=AXIS2_PLACEMENT_3D('',#3915,#3159,#3160);
#2537=AXIS2_PLACEMENT_3D('',#3916,#3161,#3162);
#2538=AXIS2_PLACEMENT_3D('',#3932,#3163,#3164);
#2539=AXIS2_PLACEMENT_3D('',#3949,#3166,#3167);
#2540=AXIS2_PLACEMENT_3D('',#3952,#3169,#3170);
#2541=AXIS2_PLACEMENT_3D('',#3954,#3171,#3172);
#2542=AXIS2_PLACEMENT_3D('',#3956,#3174,#3175);
#2543=AXIS2_PLACEMENT_3D('',#3972,#3176,#3177);
#2544=AXIS2_PLACEMENT_3D('',#3975,#3179,#3180);
#2545=AXIS2_PLACEMENT_3D('',#3977,#3181,#3182);
#2546=AXIS2_PLACEMENT_3D('',#3994,#3184,#3185);
#2547=AXIS2_PLACEMENT_3D('',#3996,#3187,#3188);
#2548=AXIS2_PLACEMENT_3D('',#4012,#3189,#3190);
#2549=AXIS2_PLACEMENT_3D('',#4029,#3192,#3193);
#2550=AXIS2_PLACEMENT_3D('',#4032,#3195,#3196);
#2551=AXIS2_PLACEMENT_3D('',#4034,#3197,#3198);
#2552=AXIS2_PLACEMENT_3D('',#4036,#3200,#3201);
#2553=AXIS2_PLACEMENT_3D('',#4037,#3202,#3203);
#2554=AXIS2_PLACEMENT_3D('',#4038,#3204,#3205);
#2555=AXIS2_PLACEMENT_3D('',#4039,#3206,#3207);
#2556=AXIS2_PLACEMENT_3D('',#4040,#3208,#3209);
#2557=AXIS2_PLACEMENT_3D('',#4041,#3210,#3211);
#2558=AXIS2_PLACEMENT_3D('',#4042,#3212,#3213);
#2559=AXIS2_PLACEMENT_3D('',#4043,#3214,#3215);
#2560=AXIS2_PLACEMENT_3D('',#4044,#3216,#3217);
#2561=AXIS2_PLACEMENT_3D('',#4045,#3218,#3219);
#2562=AXIS2_PLACEMENT_3D('',#4047,#3220,#3221);
#2563=AXIS2_PLACEMENT_3D('',#4048,#3222,#3223);
#2564=AXIS2_PLACEMENT_3D('',#4049,#3224,#3225);
#2565=AXIS2_PLACEMENT_3D('',#4050,#3226,#3227);
#2566=AXIS2_PLACEMENT_3D('',#4051,#3228,#3229);
#2567=AXIS2_PLACEMENT_3D('',#4052,#3230,#3231);
#2568=AXIS2_PLACEMENT_3D('',#4053,#3232,#3233);
#2569=AXIS2_PLACEMENT_3D('',#4054,#3234,#3235);
#2570=AXIS2_PLACEMENT_3D('',#4056,#3236,#3237);
#2571=AXIS2_PLACEMENT_3D('',#4058,#3239,#3240);
#2572=AXIS2_PLACEMENT_3D('',#4059,#3241,#3242);
#2573=AXIS2_PLACEMENT_3D('',#4060,#3243,#3244);
#2574=AXIS2_PLACEMENT_3D('',#4061,#3245,#3246);
#2575=AXIS2_PLACEMENT_3D('',#4063,#3247,#3248);
#2576=AXIS2_PLACEMENT_3D('',#4065,#3249,#3250);
#2577=AXIS2_PLACEMENT_3D('',#4066,#3251,#3252);
#2578=AXIS2_PLACEMENT_3D('',#4082,#3253,#3254);
#2579=AXIS2_PLACEMENT_3D('',#4099,#3256,#3257);
#2580=AXIS2_PLACEMENT_3D('',#4102,#3259,#3260);
#2581=AXIS2_PLACEMENT_3D('',#4104,#3261,#3262);
#2582=AXIS2_PLACEMENT_3D('',#4106,#3264,#3265);
#2583=AXIS2_PLACEMENT_3D('',#4122,#3266,#3267);
#2584=AXIS2_PLACEMENT_3D('',#4125,#3269,#3270);
#2585=AXIS2_PLACEMENT_3D('',#4127,#3271,#3272);
#2586=AXIS2_PLACEMENT_3D('',#4144,#3274,#3275);
#2587=AXIS2_PLACEMENT_3D('',#4146,#3277,#3278);
#2588=AXIS2_PLACEMENT_3D('',#4162,#3279,#3280);
#2589=AXIS2_PLACEMENT_3D('',#4179,#3282,#3283);
#2590=AXIS2_PLACEMENT_3D('',#4182,#3285,#3286);
#2591=AXIS2_PLACEMENT_3D('',#4184,#3287,#3288);
#2592=AXIS2_PLACEMENT_3D('',#4186,#3290,#3291);
#2593=AXIS2_PLACEMENT_3D('',#4187,#3292,#3293);
#2594=AXIS2_PLACEMENT_3D('',#4188,#3294,#3295);
#2595=AXIS2_PLACEMENT_3D('',#4189,#3296,#3297);
#2596=AXIS2_PLACEMENT_3D('',#4190,#3298,#3299);
#2597=AXIS2_PLACEMENT_3D('',#4191,#3300,#3301);
#2598=AXIS2_PLACEMENT_3D('',#4192,#3302,#3303);
#2599=AXIS2_PLACEMENT_3D('',#4193,#3304,#3305);
#2600=AXIS2_PLACEMENT_3D('',#4194,#3306,#3307);
#2601=AXIS2_PLACEMENT_3D('',#4195,#3308,#3309);
#2602=AXIS2_PLACEMENT_3D('',#4197,#3310,#3311);
#2603=AXIS2_PLACEMENT_3D('',#4198,#3312,#3313);
#2604=AXIS2_PLACEMENT_3D('',#4199,#3314,#3315);
#2605=AXIS2_PLACEMENT_3D('',#4200,#3316,#3317);
#2606=AXIS2_PLACEMENT_3D('',#4201,#3318,#3319);
#2607=AXIS2_PLACEMENT_3D('',#4202,#3320,#3321);
#2608=AXIS2_PLACEMENT_3D('',#4203,#3322,#3323);
#2609=AXIS2_PLACEMENT_3D('',#4204,#3324,#3325);
#2610=AXIS2_PLACEMENT_3D('',#4206,#3326,#3327);
#2611=AXIS2_PLACEMENT_3D('',#4208,#3328,#3329);
#2612=AXIS2_PLACEMENT_3D('',#4209,#3330,#3331);
#2613=AXIS2_PLACEMENT_3D('',#4210,#3332,#3333);
#2614=AXIS2_PLACEMENT_3D('',#4213,#3335,#3336);
#2615=AXIS2_PLACEMENT_3D('',#4214,#3337,#3338);
#2616=AXIS2_PLACEMENT_3D('',#4216,#3339,#3340);
#2617=AXIS2_PLACEMENT_3D('',#4217,#3341,#3342);
#2618=AXIS2_PLACEMENT_3D('',#4219,#3344,#3345);
#2619=AXIS2_PLACEMENT_3D('',#4221,#3346,#3347);
#2620=AXIS2_PLACEMENT_3D('',#4222,#3348,#3349);
#2621=AXIS2_PLACEMENT_3D('',#4224,#3351,#3352);
#2622=AXIS2_PLACEMENT_3D('',#4226,#3354,#3355);
#2623=AXIS2_PLACEMENT_3D('',#4227,#3356,#3357);
#2624=AXIS2_PLACEMENT_3D('',#4229,#3358,#3359);
#2625=AXIS2_PLACEMENT_3D('',#4231,#3360,#3361);
#2626=AXIS2_PLACEMENT_3D('',#4232,#3362,#3363);
#2627=AXIS2_PLACEMENT_3D('',#4234,#3364,#3365);
#2628=AXIS2_PLACEMENT_3D('',#4236,#3367,#3368);
#2629=AXIS2_PLACEMENT_3D('',#4237,#3369,#3370);
#2630=AXIS2_PLACEMENT_3D('',#4239,#3371,#3372);
#2631=AXIS2_PLACEMENT_3D('',#4241,#3374,#3375);
#2632=AXIS2_PLACEMENT_3D('',#4242,#3376,#3377);
#2633=AXIS2_PLACEMENT_3D('',#4243,#3378,#3379);
#2634=AXIS2_PLACEMENT_3D('',#4244,#3380,#3381);
#2635=AXIS2_PLACEMENT_3D('',#4245,#3382,#3383);
#2636=AXIS2_PLACEMENT_3D('',#4246,#3384,#3385);
#2637=AXIS2_PLACEMENT_3D('',#4247,#3386,#3387);
#2638=AXIS2_PLACEMENT_3D('',#4248,#3388,#3389);
#2639=DIRECTION('axis',(0.,0.,1.));
#2640=DIRECTION('refdir',(1.,0.,0.));
#2641=DIRECTION('axis',(0.,0.,1.));
#2642=DIRECTION('refdir',(1.,0.,0.));
#2643=DIRECTION('center_axis',(0.,0.,1.));
#2644=DIRECTION('ref_axis',(1.,0.,0.));
#2645=DIRECTION('center_axis',(0.,0.,-1.));
#2646=DIRECTION('ref_axis',(1.,0.,0.));
#2647=DIRECTION('center_axis',(0.,0.,1.));
#2648=DIRECTION('ref_axis',(1.,0.,0.));
#2649=DIRECTION('',(0.,0.,1.));
#2650=DIRECTION('center_axis',(1.,0.,0.));
#2651=DIRECTION('ref_axis',(0.,1.,0.));
#2652=DIRECTION('',(1.,0.,0.));
#2653=DIRECTION('center_axis',(1.,0.,0.));
#2654=DIRECTION('ref_axis',(0.,1.,0.));
#2655=DIRECTION('center_axis',(1.,0.,0.));
#2656=DIRECTION('ref_axis',(0.,0.,-1.));
#2657=DIRECTION('center_axis',(1.,0.,0.));
#2658=DIRECTION('ref_axis',(0.,1.,0.));
#2659=DIRECTION('',(1.,0.,0.));
#2660=DIRECTION('center_axis',(1.,0.,0.));
#2661=DIRECTION('ref_axis',(0.,1.,0.));
#2662=DIRECTION('center_axis',(1.,0.,0.));
#2663=DIRECTION('ref_axis',(0.,0.,-1.));
#2664=DIRECTION('center_axis',(0.,1.,0.));
#2665=DIRECTION('ref_axis',(-1.,0.,0.));
#2666=DIRECTION('center_axis',(0.,-1.,0.));
#2667=DIRECTION('ref_axis',(-1.,0.,0.));
#2668=DIRECTION('',(0.,1.,0.));
#2669=DIRECTION('center_axis',(0.,1.,0.));
#2670=DIRECTION('ref_axis',(-1.,0.,0.));
#2671=DIRECTION('center_axis',(0.,1.,0.));
#2672=DIRECTION('ref_axis',(1.,0.,0.));
#2673=DIRECTION('center_axis',(0.,1.,0.));
#2674=DIRECTION('ref_axis',(1.,0.,0.));
#2675=DIRECTION('',(0.,1.,0.));
#2676=DIRECTION('center_axis',(0.,-1.,0.));
#2677=DIRECTION('ref_axis',(1.,0.,0.));
#2678=DIRECTION('center_axis',(0.,1.,0.));
#2679=DIRECTION('ref_axis',(0.,0.,1.));
#2680=DIRECTION('center_axis',(0.,1.,0.));
#2681=DIRECTION('ref_axis',(0.,0.,1.));
#2682=DIRECTION('center_axis',(0.,1.,0.));
#2683=DIRECTION('ref_axis',(-1.,0.,0.));
#2684=DIRECTION('center_axis',(0.,1.,0.));
#2685=DIRECTION('ref_axis',(1.,0.,0.));
#2686=DIRECTION('center_axis',(0.,-1.,0.));
#2687=DIRECTION('ref_axis',(1.,0.,0.));
#2688=DIRECTION('',(0.,-1.,0.));
#2689=DIRECTION('center_axis',(0.,-1.,0.));
#2690=DIRECTION('ref_axis',(1.,0.,0.));
#2691=DIRECTION('center_axis',(0.,-1.,0.));
#2692=DIRECTION('ref_axis',(-1.,0.,0.));
#2693=DIRECTION('center_axis',(0.,1.,0.));
#2694=DIRECTION('ref_axis',(-1.,0.,0.));
#2695=DIRECTION('',(0.,-1.,0.));
#2696=DIRECTION('center_axis',(0.,1.,0.));
#2697=DIRECTION('ref_axis',(-1.,0.,0.));
#2698=DIRECTION('center_axis',(0.,-1.,0.));
#2699=DIRECTION('ref_axis',(1.,0.,0.));
#2700=DIRECTION('center_axis',(0.,-1.,0.));
#2701=DIRECTION('ref_axis',(1.,0.,0.));
#2702=DIRECTION('',(0.,-1.,0.));
#2703=DIRECTION('center_axis',(0.,-1.,0.));
#2704=DIRECTION('ref_axis',(1.,0.,0.));
#2705=DIRECTION('center_axis',(0.,1.,0.));
#2706=DIRECTION('ref_axis',(0.,0.,1.));
#2707=DIRECTION('center_axis',(0.,1.,0.));
#2708=DIRECTION('ref_axis',(0.,0.,1.));
#2709=DIRECTION('center_axis',(0.,1.,0.));
#2710=DIRECTION('ref_axis',(-1.,0.,0.));
#2711=DIRECTION('center_axis',(0.,1.,0.));
#2712=DIRECTION('ref_axis',(-1.,0.,0.));
#2713=DIRECTION('',(0.,-1.,0.));
#2714=DIRECTION('center_axis',(0.,1.,0.));
#2715=DIRECTION('ref_axis',(0.,0.,1.));
#2716=DIRECTION('center_axis',(0.,1.,0.));
#2717=DIRECTION('ref_axis',(0.,0.,1.));
#2718=DIRECTION('axis',(0.,0.,1.));
#2719=DIRECTION('refdir',(1.,0.,0.));
#2720=DIRECTION('center_axis',(0.,1.,0.));
#2721=DIRECTION('ref_axis',(1.,0.,0.));
#2722=DIRECTION('center_axis',(0.,1.,0.));
#2723=DIRECTION('ref_axis',(1.,0.,0.));
#2724=DIRECTION('',(0.,1.,0.));
#2725=DIRECTION('center_axis',(0.,-1.,0.));
#2726=DIRECTION('ref_axis',(1.,0.,0.));
#2727=DIRECTION('center_axis',(0.,1.,0.));
#2728=DIRECTION('ref_axis',(1.,0.,0.));
#2729=DIRECTION('center_axis',(0.,1.,0.));
#2730=DIRECTION('ref_axis',(1.,0.,0.));
#2731=DIRECTION('',(0.,1.,0.));
#2732=DIRECTION('center_axis',(0.,-1.,0.));
#2733=DIRECTION('ref_axis',(1.,0.,0.));
#2734=DIRECTION('center_axis',(0.,1.,0.));
#2735=DIRECTION('ref_axis',(1.,0.,0.));
#2736=DIRECTION('center_axis',(0.,1.,0.));
#2737=DIRECTION('ref_axis',(1.,0.,0.));
#2738=DIRECTION('',(0.,1.,0.));
#2739=DIRECTION('center_axis',(0.,-1.,0.));
#2740=DIRECTION('ref_axis',(1.,0.,0.));
#2741=DIRECTION('center_axis',(6.12323399573677E-17,0.,1.));
#2742=DIRECTION('ref_axis',(1.,0.,0.));
#2743=DIRECTION('center_axis',(0.,-1.,0.));
#2744=DIRECTION('ref_axis',(0.,0.,-1.));
#2745=DIRECTION('center_axis',(0.,0.,1.));
#2746=DIRECTION('ref_axis',(1.,0.,0.));
#2747=DIRECTION('center_axis',(0.,-1.,0.));
#2748=DIRECTION('ref_axis',(0.,0.,-1.));
#2749=DIRECTION('center_axis',(0.,0.,1.));
#2750=DIRECTION('ref_axis',(1.,0.,0.));
#2751=DIRECTION('center_axis',(0.,-1.,0.));
#2752=DIRECTION('ref_axis',(0.,0.,-1.));
#2753=DIRECTION('center_axis',(0.,0.,1.));
#2754=DIRECTION('ref_axis',(1.,0.,0.));
#2755=DIRECTION('center_axis',(0.,-1.,0.));
#2756=DIRECTION('ref_axis',(0.,0.,-1.));
#2757=DIRECTION('center_axis',(0.,0.,1.));
#2758=DIRECTION('ref_axis',(1.,0.,0.));
#2759=DIRECTION('center_axis',(0.,-1.,0.));
#2760=DIRECTION('ref_axis',(0.,0.,-1.));
#2761=DIRECTION('center_axis',(0.,0.,1.));
#2762=DIRECTION('ref_axis',(1.,0.,0.));
#2763=DIRECTION('center_axis',(0.,-1.,0.));
#2764=DIRECTION('ref_axis',(0.,0.,-1.));
#2765=DIRECTION('center_axis',(0.,0.,1.));
#2766=DIRECTION('ref_axis',(1.,0.,0.));
#2767=DIRECTION('center_axis',(0.,-1.,0.));
#2768=DIRECTION('ref_axis',(0.,0.,-1.));
#2769=DIRECTION('center_axis',(0.,0.,1.));
#2770=DIRECTION('ref_axis',(1.,0.,0.));
#2771=DIRECTION('center_axis',(0.,-1.,0.));
#2772=DIRECTION('ref_axis',(0.,0.,-1.));
#2773=DIRECTION('center_axis',(0.,0.,1.));
#2774=DIRECTION('ref_axis',(1.,0.,0.));
#2775=DIRECTION('center_axis',(0.,-1.,0.));
#2776=DIRECTION('ref_axis',(0.,0.,-1.));
#2777=DIRECTION('center_axis',(0.,0.,1.));
#2778=DIRECTION('ref_axis',(1.,0.,0.));
#2779=DIRECTION('center_axis',(0.,-1.,0.));
#2780=DIRECTION('ref_axis',(0.,0.,-1.));
#2781=DIRECTION('center_axis',(0.,0.,1.));
#2782=DIRECTION('ref_axis',(1.,0.,0.));
#2783=DIRECTION('center_axis',(0.,-1.,0.));
#2784=DIRECTION('ref_axis',(0.,0.,-1.));
#2785=DIRECTION('center_axis',(0.,0.,1.));
#2786=DIRECTION('ref_axis',(1.,0.,0.));
#2787=DIRECTION('center_axis',(0.,-1.,0.));
#2788=DIRECTION('ref_axis',(0.,0.,-1.));
#2789=DIRECTION('center_axis',(0.,0.,1.));
#2790=DIRECTION('ref_axis',(1.,0.,0.));
#2791=DIRECTION('center_axis',(0.,-1.,0.));
#2792=DIRECTION('ref_axis',(0.,0.,-1.));
#2793=DIRECTION('center_axis',(6.12323399573677E-17,0.,1.));
#2794=DIRECTION('ref_axis',(1.,0.,0.));
#2795=DIRECTION('center_axis',(0.,-1.,0.));
#2796=DIRECTION('ref_axis',(0.,0.,-1.));
#2797=DIRECTION('center_axis',(0.,0.,1.));
#2798=DIRECTION('ref_axis',(1.,0.,0.));
#2799=DIRECTION('center_axis',(0.,-1.,0.));
#2800=DIRECTION('ref_axis',(0.,0.,-1.));
#2801=DIRECTION('center_axis',(0.,0.,1.));
#2802=DIRECTION('ref_axis',(1.,0.,0.));
#2803=DIRECTION('center_axis',(0.,-1.,0.));
#2804=DIRECTION('ref_axis',(0.,0.,-1.));
#2805=DIRECTION('center_axis',(0.,0.,1.));
#2806=DIRECTION('ref_axis',(1.,0.,0.));
#2807=DIRECTION('center_axis',(0.,-1.,0.));
#2808=DIRECTION('ref_axis',(0.,0.,-1.));
#2809=DIRECTION('center_axis',(0.,0.,1.));
#2810=DIRECTION('ref_axis',(1.,0.,0.));
#2811=DIRECTION('center_axis',(0.,-1.,0.));
#2812=DIRECTION('ref_axis',(0.,0.,-1.));
#2813=DIRECTION('center_axis',(0.,0.,1.));
#2814=DIRECTION('ref_axis',(1.,0.,0.));
#2815=DIRECTION('center_axis',(0.,-1.,0.));
#2816=DIRECTION('ref_axis',(0.,0.,-1.));
#2817=DIRECTION('center_axis',(0.,0.,1.));
#2818=DIRECTION('ref_axis',(1.,0.,0.));
#2819=DIRECTION('center_axis',(0.,-1.,0.));
#2820=DIRECTION('ref_axis',(0.,0.,-1.));
#2821=DIRECTION('center_axis',(0.,0.,1.));
#2822=DIRECTION('ref_axis',(1.,0.,0.));
#2823=DIRECTION('center_axis',(0.,-1.,0.));
#2824=DIRECTION('ref_axis',(0.,0.,-1.));
#2825=DIRECTION('center_axis',(0.,0.,1.));
#2826=DIRECTION('ref_axis',(1.,0.,0.));
#2827=DIRECTION('center_axis',(0.,-1.,0.));
#2828=DIRECTION('ref_axis',(0.,0.,-1.));
#2829=DIRECTION('center_axis',(6.12323399573676E-17,0.,1.));
#2830=DIRECTION('ref_axis',(1.,0.,0.));
#2831=DIRECTION('center_axis',(0.,-1.,0.));
#2832=DIRECTION('ref_axis',(0.,0.,-1.));
#2833=DIRECTION('center_axis',(0.,0.,1.));
#2834=DIRECTION('ref_axis',(1.,0.,0.));
#2835=DIRECTION('center_axis',(0.,-1.,0.));
#2836=DIRECTION('ref_axis',(0.,0.,-1.));
#2837=DIRECTION('center_axis',(0.,0.,1.));
#2838=DIRECTION('ref_axis',(1.,0.,0.));
#2839=DIRECTION('center_axis',(0.,-1.,0.));
#2840=DIRECTION('ref_axis',(0.,0.,-1.));
#2841=DIRECTION('center_axis',(0.,0.,1.));
#2842=DIRECTION('ref_axis',(1.,0.,0.));
#2843=DIRECTION('center_axis',(0.,-1.,0.));
#2844=DIRECTION('ref_axis',(0.,0.,-1.));
#2845=DIRECTION('center_axis',(0.,0.,1.));
#2846=DIRECTION('ref_axis',(1.,0.,0.));
#2847=DIRECTION('center_axis',(0.,-1.,0.));
#2848=DIRECTION('ref_axis',(0.,0.,-1.));
#2849=DIRECTION('center_axis',(0.,0.,1.));
#2850=DIRECTION('ref_axis',(1.,0.,0.));
#2851=DIRECTION('center_axis',(0.,-1.,0.));
#2852=DIRECTION('ref_axis',(0.,0.,-1.));
#2853=DIRECTION('center_axis',(0.,0.,1.));
#2854=DIRECTION('ref_axis',(1.,0.,0.));
#2855=DIRECTION('center_axis',(0.,-1.,0.));
#2856=DIRECTION('ref_axis',(0.,0.,-1.));
#2857=DIRECTION('center_axis',(0.,0.,1.));
#2858=DIRECTION('ref_axis',(1.,0.,0.));
#2859=DIRECTION('center_axis',(0.,-1.,0.));
#2860=DIRECTION('ref_axis',(0.,0.,-1.));
#2861=DIRECTION('center_axis',(0.,0.,1.));
#2862=DIRECTION('ref_axis',(1.,0.,0.));
#2863=DIRECTION('center_axis',(0.,-1.,0.));
#2864=DIRECTION('ref_axis',(0.,0.,-1.));
#2865=DIRECTION('center_axis',(6.12323399573677E-17,0.,1.));
#2866=DIRECTION('ref_axis',(1.,0.,0.));
#2867=DIRECTION('center_axis',(0.,-1.,0.));
#2868=DIRECTION('ref_axis',(0.,0.,-1.));
#2869=DIRECTION('center_axis',(0.,0.,1.));
#2870=DIRECTION('ref_axis',(1.,0.,0.));
#2871=DIRECTION('center_axis',(0.,-1.,0.));
#2872=DIRECTION('ref_axis',(0.,0.,-1.));
#2873=DIRECTION('center_axis',(0.,0.,1.));
#2874=DIRECTION('ref_axis',(1.,0.,0.));
#2875=DIRECTION('center_axis',(0.,-1.,0.));
#2876=DIRECTION('ref_axis',(0.,0.,-1.));
#2877=DIRECTION('center_axis',(0.,0.,1.));
#2878=DIRECTION('ref_axis',(1.,0.,0.));
#2879=DIRECTION('center_axis',(0.,-1.,0.));
#2880=DIRECTION('ref_axis',(0.,0.,-1.));
#2881=DIRECTION('center_axis',(0.,0.,1.));
#2882=DIRECTION('ref_axis',(1.,0.,0.));
#2883=DIRECTION('center_axis',(0.,-1.,0.));
#2884=DIRECTION('ref_axis',(0.,0.,-1.));
#2885=DIRECTION('center_axis',(0.,0.,1.));
#2886=DIRECTION('ref_axis',(1.,0.,0.));
#2887=DIRECTION('center_axis',(0.,-1.,0.));
#2888=DIRECTION('ref_axis',(0.,0.,-1.));
#2889=DIRECTION('center_axis',(6.12323399573676E-17,0.,1.));
#2890=DIRECTION('ref_axis',(1.,0.,0.));
#2891=DIRECTION('center_axis',(0.,-1.,0.));
#2892=DIRECTION('ref_axis',(0.,0.,-1.));
#2893=DIRECTION('center_axis',(0.,0.,1.));
#2894=DIRECTION('ref_axis',(1.,0.,0.));
#2895=DIRECTION('center_axis',(0.,-1.,0.));
#2896=DIRECTION('ref_axis',(0.,0.,-1.));
#2897=DIRECTION('center_axis',(0.,0.,1.));
#2898=DIRECTION('ref_axis',(1.,0.,0.));
#2899=DIRECTION('center_axis',(0.,-1.,0.));
#2900=DIRECTION('ref_axis',(0.,0.,-1.));
#2901=DIRECTION('center_axis',(0.,0.,1.));
#2902=DIRECTION('ref_axis',(1.,0.,0.));
#2903=DIRECTION('center_axis',(0.,-1.,0.));
#2904=DIRECTION('ref_axis',(0.,0.,-1.));
#2905=DIRECTION('center_axis',(6.12323399573676E-17,0.,1.));
#2906=DIRECTION('ref_axis',(1.,0.,0.));
#2907=DIRECTION('center_axis',(0.,-1.,0.));
#2908=DIRECTION('ref_axis',(0.,0.,-1.));
#2909=DIRECTION('center_axis',(0.,0.,1.));
#2910=DIRECTION('ref_axis',(1.,0.,0.));
#2911=DIRECTION('center_axis',(0.,-1.,0.));
#2912=DIRECTION('ref_axis',(0.,0.,-1.));
#2913=DIRECTION('center_axis',(0.,0.,1.));
#2914=DIRECTION('ref_axis',(1.,0.,0.));
#2915=DIRECTION('center_axis',(0.,-1.,0.));
#2916=DIRECTION('ref_axis',(0.,0.,-1.));
#2917=DIRECTION('center_axis',(0.,0.,1.));
#2918=DIRECTION('ref_axis',(1.,0.,0.));
#2919=DIRECTION('center_axis',(0.,-1.,0.));
#2920=DIRECTION('ref_axis',(0.,0.,-1.));
#2921=DIRECTION('center_axis',(6.12323399573676E-17,0.,1.));
#2922=DIRECTION('ref_axis',(1.,0.,0.));
#2923=DIRECTION('center_axis',(0.,-1.,0.));
#2924=DIRECTION('ref_axis',(0.,0.,-1.));
#2925=DIRECTION('center_axis',(0.,0.,1.));
#2926=DIRECTION('ref_axis',(1.,0.,0.));
#2927=DIRECTION('center_axis',(0.,-1.,0.));
#2928=DIRECTION('ref_axis',(0.,0.,-1.));
#2929=DIRECTION('center_axis',(0.,0.,1.));
#2930=DIRECTION('ref_axis',(1.,0.,0.));
#2931=DIRECTION('center_axis',(0.,-1.,0.));
#2932=DIRECTION('ref_axis',(0.,0.,-1.));
#2933=DIRECTION('center_axis',(0.,0.,1.));
#2934=DIRECTION('ref_axis',(1.,0.,0.));
#2935=DIRECTION('center_axis',(0.,-1.,0.));
#2936=DIRECTION('ref_axis',(0.,0.,-1.));
#2937=DIRECTION('center_axis',(0.,0.,1.));
#2938=DIRECTION('ref_axis',(1.,0.,0.));
#2939=DIRECTION('center_axis',(0.,-1.,0.));
#2940=DIRECTION('ref_axis',(0.,0.,-1.));
#2941=DIRECTION('center_axis',(0.,0.,1.));
#2942=DIRECTION('ref_axis',(1.,0.,0.));
#2943=DIRECTION('center_axis',(0.,-1.,0.));
#2944=DIRECTION('ref_axis',(0.,0.,-1.));
#2945=DIRECTION('center_axis',(0.,0.,1.));
#2946=DIRECTION('ref_axis',(1.,0.,0.));
#2947=DIRECTION('center_axis',(0.,-1.,0.));
#2948=DIRECTION('ref_axis',(0.,0.,-1.));
#2949=DIRECTION('center_axis',(0.,0.,1.));
#2950=DIRECTION('ref_axis',(1.,0.,0.));
#2951=DIRECTION('center_axis',(0.,-1.,0.));
#2952=DIRECTION('ref_axis',(0.,0.,-1.));
#2953=DIRECTION('center_axis',(0.,0.,1.));
#2954=DIRECTION('ref_axis',(1.,0.,0.));
#2955=DIRECTION('center_axis',(0.,-1.,0.));
#2956=DIRECTION('ref_axis',(0.,0.,-1.));
#2957=DIRECTION('center_axis',(0.,0.,1.));
#2958=DIRECTION('ref_axis',(1.,0.,0.));
#2959=DIRECTION('center_axis',(0.,-1.,0.));
#2960=DIRECTION('ref_axis',(0.,0.,-1.));
#2961=DIRECTION('center_axis',(6.12323399573676E-17,0.,1.));
#2962=DIRECTION('ref_axis',(1.,0.,0.));
#2963=DIRECTION('center_axis',(0.,-1.,0.));
#2964=DIRECTION('ref_axis',(0.,0.,-1.));
#2965=DIRECTION('center_axis',(0.,0.,1.));
#2966=DIRECTION('ref_axis',(1.,0.,0.));
#2967=DIRECTION('center_axis',(0.,-1.,0.));
#2968=DIRECTION('ref_axis',(0.,0.,-1.));
#2969=DIRECTION('center_axis',(0.,0.,1.));
#2970=DIRECTION('ref_axis',(1.,0.,0.));
#2971=DIRECTION('center_axis',(0.,-1.,0.));
#2972=DIRECTION('ref_axis',(0.,0.,-1.));
#2973=DIRECTION('center_axis',(0.,0.,1.));
#2974=DIRECTION('ref_axis',(1.,0.,0.));
#2975=DIRECTION('center_axis',(0.,-1.,0.));
#2976=DIRECTION('ref_axis',(0.,0.,-1.));
#2977=DIRECTION('center_axis',(0.,0.,1.));
#2978=DIRECTION('ref_axis',(1.,0.,0.));
#2979=DIRECTION('center_axis',(0.,-1.,0.));
#2980=DIRECTION('ref_axis',(0.,0.,-1.));
#2981=DIRECTION('center_axis',(0.,0.,1.));
#2982=DIRECTION('ref_axis',(1.,0.,0.));
#2983=DIRECTION('center_axis',(0.,-1.,0.));
#2984=DIRECTION('ref_axis',(0.,0.,-1.));
#2985=DIRECTION('center_axis',(6.12323399573677E-17,0.,1.));
#2986=DIRECTION('ref_axis',(1.,0.,0.));
#2987=DIRECTION('center_axis',(0.,-1.,0.));
#2988=DIRECTION('ref_axis',(0.,0.,-1.));
#2989=DIRECTION('center_axis',(0.,0.,1.));
#2990=DIRECTION('ref_axis',(1.,0.,0.));
#2991=DIRECTION('center_axis',(0.,-1.,0.));
#2992=DIRECTION('ref_axis',(0.,0.,-1.));
#2993=DIRECTION('center_axis',(0.,0.,1.));
#2994=DIRECTION('ref_axis',(1.,0.,0.));
#2995=DIRECTION('center_axis',(0.,-1.,0.));
#2996=DIRECTION('ref_axis',(0.,0.,-1.));
#2997=DIRECTION('center_axis',(0.,0.,1.));
#2998=DIRECTION('ref_axis',(1.,0.,0.));
#2999=DIRECTION('center_axis',(0.,-1.,0.));
#3000=DIRECTION('ref_axis',(0.,0.,-1.));
#3001=DIRECTION('center_axis',(0.,0.,1.));
#3002=DIRECTION('ref_axis',(1.,0.,0.));
#3003=DIRECTION('center_axis',(0.,-1.,0.));
#3004=DIRECTION('ref_axis',(0.,0.,-1.));
#3005=DIRECTION('center_axis',(0.,0.,1.));
#3006=DIRECTION('ref_axis',(1.,0.,0.));
#3007=DIRECTION('center_axis',(0.,-1.,0.));
#3008=DIRECTION('ref_axis',(0.,0.,-1.));
#3009=DIRECTION('center_axis',(0.,0.,1.));
#3010=DIRECTION('ref_axis',(1.,0.,0.));
#3011=DIRECTION('center_axis',(0.,-1.,0.));
#3012=DIRECTION('ref_axis',(0.,0.,-1.));
#3013=DIRECTION('center_axis',(0.,0.,1.));
#3014=DIRECTION('ref_axis',(1.,0.,0.));
#3015=DIRECTION('center_axis',(0.,-1.,0.));
#3016=DIRECTION('ref_axis',(0.,0.,-1.));
#3017=DIRECTION('center_axis',(0.,0.,1.));
#3018=DIRECTION('ref_axis',(1.,0.,0.));
#3019=DIRECTION('center_axis',(0.,-1.,0.));
#3020=DIRECTION('ref_axis',(0.,0.,-1.));
#3021=DIRECTION('center_axis',(0.,0.,1.));
#3022=DIRECTION('ref_axis',(1.,0.,0.));
#3023=DIRECTION('center_axis',(0.,-1.,0.));
#3024=DIRECTION('ref_axis',(0.,0.,-1.));
#3025=DIRECTION('center_axis',(0.,0.,1.));
#3026=DIRECTION('ref_axis',(1.,0.,0.));
#3027=DIRECTION('center_axis',(0.,-1.,0.));
#3028=DIRECTION('ref_axis',(0.,0.,-1.));
#3029=DIRECTION('center_axis',(0.,0.,1.));
#3030=DIRECTION('ref_axis',(1.,0.,0.));
#3031=DIRECTION('center_axis',(0.,-1.,0.));
#3032=DIRECTION('ref_axis',(0.,0.,-1.));
#3033=DIRECTION('center_axis',(0.,0.,1.));
#3034=DIRECTION('ref_axis',(1.,0.,0.));
#3035=DIRECTION('center_axis',(0.,-1.,0.));
#3036=DIRECTION('ref_axis',(0.,0.,-1.));
#3037=DIRECTION('center_axis',(0.,0.,1.));
#3038=DIRECTION('ref_axis',(1.,0.,0.));
#3039=DIRECTION('center_axis',(0.,-1.,0.));
#3040=DIRECTION('ref_axis',(0.,0.,-1.));
#3041=DIRECTION('center_axis',(0.,0.,1.));
#3042=DIRECTION('ref_axis',(1.,0.,0.));
#3043=DIRECTION('center_axis',(0.,-1.,0.));
#3044=DIRECTION('ref_axis',(0.,0.,-1.));
#3045=DIRECTION('center_axis',(0.,0.,1.));
#3046=DIRECTION('ref_axis',(1.,0.,0.));
#3047=DIRECTION('center_axis',(0.,-1.,0.));
#3048=DIRECTION('ref_axis',(0.,0.,-1.));
#3049=DIRECTION('center_axis',(0.,0.,1.));
#3050=DIRECTION('ref_axis',(1.,0.,0.));
#3051=DIRECTION('center_axis',(0.,-1.,0.));
#3052=DIRECTION('ref_axis',(0.,0.,-1.));
#3053=DIRECTION('center_axis',(0.,0.,1.));
#3054=DIRECTION('ref_axis',(1.,0.,0.));
#3055=DIRECTION('center_axis',(0.,-1.,0.));
#3056=DIRECTION('ref_axis',(0.,0.,-1.));
#3057=DIRECTION('center_axis',(0.,0.,1.));
#3058=DIRECTION('ref_axis',(1.,0.,0.));
#3059=DIRECTION('center_axis',(0.,-1.,0.));
#3060=DIRECTION('ref_axis',(0.,0.,-1.));
#3061=DIRECTION('center_axis',(0.,0.,1.));
#3062=DIRECTION('ref_axis',(1.,0.,0.));
#3063=DIRECTION('center_axis',(0.,-1.,0.));
#3064=DIRECTION('ref_axis',(0.,0.,-1.));
#3065=DIRECTION('center_axis',(0.,0.,1.));
#3066=DIRECTION('ref_axis',(1.,0.,0.));
#3067=DIRECTION('center_axis',(0.,-1.,0.));
#3068=DIRECTION('ref_axis',(0.,0.,-1.));
#3069=DIRECTION('center_axis',(0.,0.,1.));
#3070=DIRECTION('ref_axis',(1.,0.,0.));
#3071=DIRECTION('center_axis',(0.,-1.,0.));
#3072=DIRECTION('ref_axis',(0.,0.,-1.));
#3073=DIRECTION('center_axis',(0.,0.,1.));
#3074=DIRECTION('ref_axis',(1.,0.,0.));
#3075=DIRECTION('center_axis',(0.,-1.,0.));
#3076=DIRECTION('ref_axis',(0.,0.,-1.));
#3077=DIRECTION('center_axis',(0.,0.,1.));
#3078=DIRECTION('ref_axis',(1.,0.,0.));
#3079=DIRECTION('center_axis',(0.,-1.,0.));
#3080=DIRECTION('ref_axis',(0.,0.,-1.));
#3081=DIRECTION('center_axis',(0.,0.,1.));
#3082=DIRECTION('ref_axis',(1.,0.,0.));
#3083=DIRECTION('center_axis',(0.,-1.,0.));
#3084=DIRECTION('ref_axis',(0.,0.,-1.));
#3085=DIRECTION('center_axis',(0.,0.,1.));
#3086=DIRECTION('ref_axis',(1.,0.,0.));
#3087=DIRECTION('center_axis',(0.,-1.,0.));
#3088=DIRECTION('ref_axis',(0.,0.,-1.));
#3089=DIRECTION('center_axis',(6.12323399573677E-17,0.,1.));
#3090=DIRECTION('ref_axis',(1.,0.,0.));
#3091=DIRECTION('center_axis',(0.,-1.,0.));
#3092=DIRECTION('ref_axis',(0.,0.,-1.));
#3093=DIRECTION('center_axis',(0.,1.,0.));
#3094=DIRECTION('ref_axis',(0.,0.,-1.));
#3095=DIRECTION('center_axis',(0.,1.,0.));
#3096=DIRECTION('ref_axis',(1.,0.,0.));
#3097=DIRECTION('',(0.,1.,0.));
#3098=DIRECTION('center_axis',(0.,1.,0.));
#3099=DIRECTION('ref_axis',(0.,0.,-1.));
#3100=DIRECTION('center_axis',(0.,-1.,0.));
#3101=DIRECTION('ref_axis',(0.,0.,-1.));
#3102=DIRECTION('center_axis',(0.,-1.,0.));
#3103=DIRECTION('ref_axis',(-1.,0.,0.));
#3104=DIRECTION('center_axis',(6.12323399573677E-17,0.,1.));
#3105=DIRECTION('ref_axis',(1.,0.,0.));
#3106=DIRECTION('center_axis',(0.,-1.,0.));
#3107=DIRECTION('ref_axis',(0.,0.,-1.));
#3108=DIRECTION('center_axis',(0.,-1.,0.));
#3109=DIRECTION('ref_axis',(-1.,0.,0.));
#3110=DIRECTION('',(0.,-1.,0.));
#3111=DIRECTION('center_axis',(0.,-1.,0.));
#3112=DIRECTION('ref_axis',(-1.,0.,0.));
#3113=DIRECTION('center_axis',(0.,1.,0.));
#3114=DIRECTION('ref_axis',(0.,0.,1.));
#3115=DIRECTION('center_axis',(0.,1.,0.));
#3116=DIRECTION('ref_axis',(0.,0.,1.));
#3117=DIRECTION('axis',(0.,0.,1.));
#3118=DIRECTION('refdir',(1.,0.,0.));
#3119=DIRECTION('center_axis',(0.,1.,0.));
#3120=DIRECTION('ref_axis',(0.,0.,1.));
#3121=DIRECTION('center_axis',(0.,1.,0.));
#3122=DIRECTION('ref_axis',(1.,0.,0.));
#3123=DIRECTION('center_axis',(0.,-1.,0.));
#3124=DIRECTION('ref_axis',(-1.,0.,0.));
#3125=DIRECTION('center_axis',(0.,1.,0.));
#3126=DIRECTION('ref_axis',(-1.,0.,0.));
#3127=DIRECTION('',(0.,-1.,0.));
#3128=DIRECTION('center_axis',(0.,1.,0.));
#3129=DIRECTION('ref_axis',(-1.,0.,0.));
#3130=DIRECTION('center_axis',(0.,1.,0.));
#3131=DIRECTION('ref_axis',(1.,0.,0.));
#3132=DIRECTION('',(0.,-1.,0.));
#3133=DIRECTION('center_axis',(0.,-1.,0.));
#3134=DIRECTION('ref_axis',(1.,0.,0.));
#3135=DIRECTION('center_axis',(0.,1.,0.));
#3136=DIRECTION('ref_axis',(0.,0.,1.));
#3137=DIRECTION('axis',(0.,0.,1.));
#3138=DIRECTION('refdir',(1.,0.,0.));
#3139=DIRECTION('center_axis',(0.,-1.,0.));
#3140=DIRECTION('ref_axis',(1.,0.,0.));
#3141=DIRECTION('center_axis',(0.,-1.,0.));
#3142=DIRECTION('ref_axis',(1.,0.,0.));
#3143=DIRECTION('',(0.,1.,0.));
#3144=DIRECTION('center_axis',(0.,1.,0.));
#3145=DIRECTION('ref_axis',(1.,0.,0.));
#3146=DIRECTION('center_axis',(0.,1.,0.));
#3147=DIRECTION('ref_axis',(0.,0.,1.));
#3148=DIRECTION('center_axis',(0.,1.,0.));
#3149=DIRECTION('ref_axis',(1.,0.,0.));
#3150=DIRECTION('center_axis',(0.,1.,0.));
#3151=DIRECTION('ref_axis',(1.,0.,0.));
#3152=DIRECTION('',(0.,-1.,0.));
#3153=DIRECTION('center_axis',(0.,1.,0.));
#3154=DIRECTION('ref_axis',(1.,0.,0.));
#3155=DIRECTION('center_axis',(0.,1.,0.));
#3156=DIRECTION('ref_axis',(0.,0.,1.));
#3157=DIRECTION('center_axis',(0.,1.,0.));
#3158=DIRECTION('ref_axis',(0.,0.,1.));
#3159=DIRECTION('axis',(0.,0.,1.));
#3160=DIRECTION('refdir',(1.,0.,0.));
#3161=DIRECTION('center_axis',(0.,1.,0.));
#3162=DIRECTION('ref_axis',(1.,0.,0.));
#3163=DIRECTION('center_axis',(0.,1.,0.));
#3164=DIRECTION('ref_axis',(1.,0.,0.));
#3165=DIRECTION('',(0.,1.,0.));
#3166=DIRECTION('center_axis',(0.,1.,0.));
#3167=DIRECTION('ref_axis',(1.,0.,0.));
#3168=DIRECTION('',(0.,1.,0.));
#3169=DIRECTION('center_axis',(0.,-1.,0.));
#3170=DIRECTION('ref_axis',(1.,0.,0.));
#3171=DIRECTION('center_axis',(0.,1.,0.));
#3172=DIRECTION('ref_axis',(1.,0.,0.));
#3173=DIRECTION('',(0.,-1.,0.));
#3174=DIRECTION('center_axis',(0.,1.,0.));
#3175=DIRECTION('ref_axis',(1.,0.,0.));
#3176=DIRECTION('center_axis',(0.,1.,0.));
#3177=DIRECTION('ref_axis',(1.,0.,0.));
#3178=DIRECTION('',(0.,1.,0.));
#3179=DIRECTION('center_axis',(0.,-1.,0.));
#3180=DIRECTION('ref_axis',(1.,0.,0.));
#3181=DIRECTION('center_axis',(0.,1.,0.));
#3182=DIRECTION('ref_axis',(1.,0.,0.));
#3183=DIRECTION('',(0.,1.,0.));
#3184=DIRECTION('center_axis',(0.,1.,0.));
#3185=DIRECTION('ref_axis',(1.,0.,0.));
#3186=DIRECTION('',(0.,-1.,0.));
#3187=DIRECTION('center_axis',(0.,1.,0.));
#3188=DIRECTION('ref_axis',(1.,0.,0.));
#3189=DIRECTION('center_axis',(0.,1.,0.));
#3190=DIRECTION('ref_axis',(1.,0.,0.));
#3191=DIRECTION('',(0.,1.,0.));
#3192=DIRECTION('center_axis',(0.,1.,0.));
#3193=DIRECTION('ref_axis',(1.,0.,0.));
#3194=DIRECTION('',(0.,1.,0.));
#3195=DIRECTION('center_axis',(0.,-1.,0.));
#3196=DIRECTION('ref_axis',(1.,0.,0.));
#3197=DIRECTION('center_axis',(0.,1.,0.));
#3198=DIRECTION('ref_axis',(1.,0.,0.));
#3199=DIRECTION('',(0.,-1.,0.));
#3200=DIRECTION('center_axis',(0.,-1.,0.));
#3201=DIRECTION('ref_axis',(-0.5,0.,0.866025403784438));
#3202=DIRECTION('center_axis',(0.,-1.,0.));
#3203=DIRECTION('ref_axis',(0.,0.,-1.));
#3204=DIRECTION('center_axis',(0.,1.,0.));
#3205=DIRECTION('ref_axis',(6.12323399573677E-17,0.,1.));
#3206=DIRECTION('center_axis',(0.,-1.,0.));
#3207=DIRECTION('ref_axis',(0.,0.,-1.));
#3208=DIRECTION('center_axis',(0.,-1.,0.));
#3209=DIRECTION('ref_axis',(0.,0.,-1.));
#3210=DIRECTION('center_axis',(0.,1.,0.));
#3211=DIRECTION('ref_axis',(6.12323399573677E-17,0.,1.));
#3212=DIRECTION('center_axis',(0.,-1.,0.));
#3213=DIRECTION('ref_axis',(0.,0.,-1.));
#3214=DIRECTION('center_axis',(0.,1.,0.));
#3215=DIRECTION('ref_axis',(6.12323399573677E-17,0.,1.));
#3216=DIRECTION('center_axis',(0.,-1.,0.));
#3217=DIRECTION('ref_axis',(0.,0.,-1.));
#3218=DIRECTION('center_axis',(0.,1.,0.));
#3219=DIRECTION('ref_axis',(0.,0.,1.));
#3220=DIRECTION('center_axis',(0.,1.,0.));
#3221=DIRECTION('ref_axis',(1.,0.,0.));
#3222=DIRECTION('center_axis',(0.,-1.,0.));
#3223=DIRECTION('ref_axis',(6.12323399573677E-17,0.,1.));
#3224=DIRECTION('center_axis',(0.,-1.,0.));
#3225=DIRECTION('ref_axis',(6.12323399573677E-17,0.,1.));
#3226=DIRECTION('center_axis',(0.,-1.,0.));
#3227=DIRECTION('ref_axis',(6.12323399573677E-17,0.,1.));
#3228=DIRECTION('center_axis',(0.,-1.,0.));
#3229=DIRECTION('ref_axis',(-0.5,0.,0.866025403784438));
#3230=DIRECTION('center_axis',(0.,-1.,0.));
#3231=DIRECTION('ref_axis',(0.,0.,-1.));
#3232=DIRECTION('center_axis',(0.,-1.,0.));
#3233=DIRECTION('ref_axis',(0.,0.,-1.));
#3234=DIRECTION('center_axis',(0.,1.,0.));
#3235=DIRECTION('ref_axis',(1.,0.,0.));
#3236=DIRECTION('center_axis',(0.,-1.,0.));
#3237=DIRECTION('ref_axis',(1.,0.,0.));
#3238=DIRECTION('',(0.,-1.,0.));
#3239=DIRECTION('center_axis',(0.,1.,0.));
#3240=DIRECTION('ref_axis',(0.,0.,1.));
#3241=DIRECTION('center_axis',(0.,1.,0.));
#3242=DIRECTION('ref_axis',(0.,0.,1.));
#3243=DIRECTION('axis',(0.,0.,1.));
#3244=DIRECTION('refdir',(1.,0.,0.));
#3245=DIRECTION('center_axis',(0.,1.,0.));
#3246=DIRECTION('ref_axis',(0.,0.,1.));
#3247=DIRECTION('center_axis',(0.,-1.,0.));
#3248=DIRECTION('ref_axis',(0.,0.,-1.));
#3249=DIRECTION('center_axis',(0.,1.,0.));
#3250=DIRECTION('ref_axis',(0.,0.,-1.));
#3251=DIRECTION('center_axis',(0.,1.,0.));
#3252=DIRECTION('ref_axis',(1.,0.,0.));
#3253=DIRECTION('center_axis',(0.,1.,0.));
#3254=DIRECTION('ref_axis',(1.,0.,0.));
#3255=DIRECTION('',(0.,1.,0.));
#3256=DIRECTION('center_axis',(0.,1.,0.));
#3257=DIRECTION('ref_axis',(1.,0.,0.));
#3258=DIRECTION('',(0.,1.,0.));
#3259=DIRECTION('center_axis',(0.,-1.,0.));
#3260=DIRECTION('ref_axis',(1.,0.,0.));
#3261=DIRECTION('center_axis',(0.,1.,0.));
#3262=DIRECTION('ref_axis',(1.,0.,0.));
#3263=DIRECTION('',(0.,-1.,0.));
#3264=DIRECTION('center_axis',(0.,1.,0.));
#3265=DIRECTION('ref_axis',(1.,0.,0.));
#3266=DIRECTION('center_axis',(0.,1.,0.));
#3267=DIRECTION('ref_axis',(1.,0.,0.));
#3268=DIRECTION('',(0.,1.,0.));
#3269=DIRECTION('center_axis',(0.,-1.,0.));
#3270=DIRECTION('ref_axis',(1.,0.,0.));
#3271=DIRECTION('center_axis',(0.,1.,0.));
#3272=DIRECTION('ref_axis',(1.,0.,0.));
#3273=DIRECTION('',(0.,1.,0.));
#3274=DIRECTION('center_axis',(0.,1.,0.));
#3275=DIRECTION('ref_axis',(1.,0.,0.));
#3276=DIRECTION('',(0.,-1.,0.));
#3277=DIRECTION('center_axis',(0.,1.,0.));
#3278=DIRECTION('ref_axis',(1.,0.,0.));
#3279=DIRECTION('center_axis',(0.,1.,0.));
#3280=DIRECTION('ref_axis',(1.,0.,0.));
#3281=DIRECTION('',(0.,1.,0.));
#3282=DIRECTION('center_axis',(0.,1.,0.));
#3283=DIRECTION('ref_axis',(1.,0.,0.));
#3284=DIRECTION('',(0.,1.,0.));
#3285=DIRECTION('center_axis',(0.,-1.,0.));
#3286=DIRECTION('ref_axis',(1.,0.,0.));
#3287=DIRECTION('center_axis',(0.,1.,0.));
#3288=DIRECTION('ref_axis',(1.,0.,0.));
#3289=DIRECTION('',(0.,-1.,0.));
#3290=DIRECTION('center_axis',(0.,-1.,0.));
#3291=DIRECTION('ref_axis',(-0.5,0.,0.866025403784438));
#3292=DIRECTION('center_axis',(0.,-1.,0.));
#3293=DIRECTION('ref_axis',(1.,0.,0.));
#3294=DIRECTION('center_axis',(0.,1.,0.));
#3295=DIRECTION('ref_axis',(6.12323399573677E-17,0.,1.));
#3296=DIRECTION('center_axis',(0.,-1.,0.));
#3297=DIRECTION('ref_axis',(0.,0.,-1.));
#3298=DIRECTION('center_axis',(0.,-1.,0.));
#3299=DIRECTION('ref_axis',(1.,0.,0.));
#3300=DIRECTION('center_axis',(0.,1.,0.));
#3301=DIRECTION('ref_axis',(6.12323399573677E-17,0.,1.));
#3302=DIRECTION('center_axis',(0.,-1.,0.));
#3303=DIRECTION('ref_axis',(0.,0.,-1.));
#3304=DIRECTION('center_axis',(0.,1.,0.));
#3305=DIRECTION('ref_axis',(6.12323399573677E-17,0.,1.));
#3306=DIRECTION('center_axis',(0.,-1.,0.));
#3307=DIRECTION('ref_axis',(1.,0.,0.));
#3308=DIRECTION('center_axis',(0.,-1.,0.));
#3309=DIRECTION('ref_axis',(0.,0.,-1.));
#3310=DIRECTION('center_axis',(0.,-1.,0.));
#3311=DIRECTION('ref_axis',(1.,0.,0.));
#3312=DIRECTION('center_axis',(0.,-1.,0.));
#3313=DIRECTION('ref_axis',(6.12323399573677E-17,0.,1.));
#3314=DIRECTION('center_axis',(0.,-1.,0.));
#3315=DIRECTION('ref_axis',(6.12323399573677E-17,0.,1.));
#3316=DIRECTION('center_axis',(0.,-1.,0.));
#3317=DIRECTION('ref_axis',(6.12323399573677E-17,0.,1.));
#3318=DIRECTION('center_axis',(0.,-1.,0.));
#3319=DIRECTION('ref_axis',(-0.5,0.,0.866025403784439));
#3320=DIRECTION('center_axis',(0.,-1.,0.));
#3321=DIRECTION('ref_axis',(0.,0.,-1.));
#3322=DIRECTION('center_axis',(0.,-1.,0.));
#3323=DIRECTION('ref_axis',(0.,0.,-1.));
#3324=DIRECTION('center_axis',(0.,-1.,0.));
#3325=DIRECTION('ref_axis',(0.,0.,-1.));
#3326=DIRECTION('center_axis',(0.,-1.,0.));
#3327=DIRECTION('ref_axis',(1.,0.,0.));
#3328=DIRECTION('center_axis',(-1.,0.,-1.22464679914735E-16));
#3329=DIRECTION('ref_axis',(-1.22464679914735E-16,0.,1.));
#3330=DIRECTION('center_axis',(0.,-1.,0.));
#3331=DIRECTION('ref_axis',(1.,0.,0.));
#3332=DIRECTION('center_axis',(0.,1.,0.));
#3333=DIRECTION('ref_axis',(0.,0.,-1.));
#3334=DIRECTION('',(-7.02288824456086E-17,0.819231920519041,0.573462344363327));
#3335=DIRECTION('center_axis',(0.,-1.,0.));
#3336=DIRECTION('ref_axis',(1.,0.,0.));
#3337=DIRECTION('center_axis',(0.,1.,0.));
#3338=DIRECTION('ref_axis',(0.,0.,1.));
#3339=DIRECTION('center_axis',(0.,-1.,0.));
#3340=DIRECTION('ref_axis',(1.,0.,0.));
#3341=DIRECTION('center_axis',(0.,-1.,0.));
#3342=DIRECTION('ref_axis',(0.,0.,-1.));
#3343=DIRECTION('',(0.,1.,0.));
#3344=DIRECTION('center_axis',(0.,-1.,0.));
#3345=DIRECTION('ref_axis',(0.,0.,-1.));
#3346=DIRECTION('center_axis',(0.,-1.,0.));
#3347=DIRECTION('ref_axis',(1.,0.,0.));
#3348=DIRECTION('center_axis',(0.,-1.,0.));
#3349=DIRECTION('ref_axis',(0.,0.,-1.));
#3350=DIRECTION('',(0.,1.,0.));
#3351=DIRECTION('center_axis',(0.,-1.,0.));
#3352=DIRECTION('ref_axis',(0.,0.,-1.));
#3353=DIRECTION('',(7.02288824456088E-17,0.81923192051904,-0.573462344363329));
#3354=DIRECTION('axis',(0.,0.,1.));
#3355=DIRECTION('refdir',(1.,0.,0.));
#3356=DIRECTION('center_axis',(0.,-1.,0.));
#3357=DIRECTION('ref_axis',(0.,0.,-1.));
#3358=DIRECTION('center_axis',(0.,-1.,0.));
#3359=DIRECTION('ref_axis',(1.,0.,0.));
#3360=DIRECTION('center_axis',(0.,-1.,0.));
#3361=DIRECTION('ref_axis',(1.,0.,0.));
#3362=DIRECTION('center_axis',(0.,-1.,0.));
#3363=DIRECTION('ref_axis',(1.,0.,0.));
#3364=DIRECTION('center_axis',(0.,-1.,0.));
#3365=DIRECTION('ref_axis',(1.,0.,0.));
#3366=DIRECTION('',(0.,1.,0.));
#3367=DIRECTION('center_axis',(0.,-1.,0.));
#3368=DIRECTION('ref_axis',(0.,0.,-1.));
#3369=DIRECTION('center_axis',(0.,1.,0.));
#3370=DIRECTION('ref_axis',(1.,0.,0.));
#3371=DIRECTION('center_axis',(0.,1.,0.));
#3372=DIRECTION('ref_axis',(1.,0.,0.));
#3373=DIRECTION('',(0.,-1.,0.));
#3374=DIRECTION('center_axis',(0.,-1.,0.));
#3375=DIRECTION('ref_axis',(0.,0.,-1.));
#3376=DIRECTION('',(0.0290332178580956,-3.61386012715777E-17,0.999578447277053));
#3377=DIRECTION('',(0.999578447277053,4.99179234078453E-16,-0.0290332178580956));
#3378=DIRECTION('',(0.145500658716314,4.02757665172915E-16,0.989358154721089));
#3379=DIRECTION('',(0.989358154721089,-5.9231841680452E-17,-0.145500658716314));
#3380=DIRECTION('',(-6.66133814775093E-16,5.05815182396188E-16,1.));
#3381=DIRECTION('',(1.,-1.14491749414469E-16,6.66133814775093E-16));
#3382=DIRECTION('',(-6.24500451351652E-17,3.46667389989703E-33,1.));
#3383=DIRECTION('',(1.,-3.88578058618805E-16,6.24500451351652E-17));
#3384=DIRECTION('',(0.145500658716313,4.41657562507878E-16,0.989358154721089));
#3385=DIRECTION('',(0.989358154721089,-1.25136238531505E-16,-0.145500658716313));
#3386=DIRECTION('',(-0.929559624787916,2.3784256433568E-17,-0.368671810644847));
#3387=DIRECTION('',(-0.368671810644847,3.75851804116235E-16,0.929559624787916));
#3388=DIRECTION('',(0.,0.,1.));
#3389=DIRECTION('',(1.,0.,0.));
#3390=CARTESIAN_POINT('',(0.,0.,0.));
#3391=CARTESIAN_POINT('',(0.,0.,0.));
#3392=CARTESIAN_POINT('Origin',(37.5,12.5,-16.5));
#3393=CARTESIAN_POINT('',(35.75,12.5,-16.5));
#3394=CARTESIAN_POINT('Origin',(37.5,12.5,-16.5));
#3395=CARTESIAN_POINT('Origin',(37.5,12.5,0.));
#3396=CARTESIAN_POINT('',(35.75,12.5,27.3301573358076));
#3397=CARTESIAN_POINT('',(35.75,12.5,0.));
#3398=CARTESIAN_POINT('',(39.25,12.5,22.009940935859));
#3399=CARTESIAN_POINT('Ctrl Pts',(39.25,12.5,22.009940935859));
#3400=CARTESIAN_POINT('Ctrl Pts',(39.25,12.3502738558928,22.009940935859));
#3401=CARTESIAN_POINT('Ctrl Pts',(39.2294655383338,12.1962252847911,22.0466453623128));
#3402=CARTESIAN_POINT('Ctrl Pts',(39.1563306911404,11.9169918260645,22.1762779860069));
#3403=CARTESIAN_POINT('Ctrl Pts',(39.1042453354374,11.791175926816,22.2681340290063));
#3404=CARTESIAN_POINT('Ctrl Pts',(38.8464473459331,11.2989177439206,22.7183132724143));
#3405=CARTESIAN_POINT('Ctrl Pts',(38.5259244471785,11.0467664494122,23.2605848549696));
#3406=CARTESIAN_POINT('Ctrl Pts',(37.9873667605662,10.7969768293168,24.128466716505));
#3407=CARTESIAN_POINT('Ctrl Pts',(37.7022709120686,10.7374962382599,24.5726016556026));
#3408=CARTESIAN_POINT('Ctrl Pts',(37.1204959713426,10.7669940103041,25.4429314907182));
#3409=CARTESIAN_POINT('Ctrl Pts',(36.8238295593871,10.8554300098146,25.8691531602912));
#3410=CARTESIAN_POINT('Ctrl Pts',(36.4460528568318,11.0966455036572,26.3954964037774));
#3411=CARTESIAN_POINT('Ctrl Pts',(36.3259306094753,11.1920612728471,26.5605274772685));
#3412=CARTESIAN_POINT('Ctrl Pts',(36.1042985301495,11.4317489777502,26.8610216090455));
#3413=CARTESIAN_POINT('Ctrl Pts',(36.0029885351598,11.5764095892666,26.9963218524915));
#3414=CARTESIAN_POINT('Ctrl Pts',(35.8754301212002,11.8393860151035,27.1654268126764));
#3415=CARTESIAN_POINT('Ctrl Pts',(35.8290717617968,11.9624957847662,27.2264633988347));
#3416=CARTESIAN_POINT('Ctrl Pts',(35.7661877059659,12.2264913249906,27.3090188282781));
#3417=CARTESIAN_POINT('Ctrl Pts',(35.75,12.3675762593446,27.3301573358076));
#3418=CARTESIAN_POINT('Ctrl Pts',(35.75,12.5,27.3301573358076));
#3419=CARTESIAN_POINT('Ctrl Pts',(35.75,12.5,27.3301573358076));
#3420=CARTESIAN_POINT('Ctrl Pts',(35.75,12.6324237406554,27.3301573358076));
#3421=CARTESIAN_POINT('Ctrl Pts',(35.7661877059659,12.7735086750094,27.3090188282781));
#3422=CARTESIAN_POINT('Ctrl Pts',(35.8290717617968,13.0375042152338,27.2264633988347));
#3423=CARTESIAN_POINT('Ctrl Pts',(35.8754301212002,13.1606139848964,27.1654268126764));
#3424=CARTESIAN_POINT('Ctrl Pts',(36.0029885351598,13.4235904107334,26.9963218524915));
#3425=CARTESIAN_POINT('Ctrl Pts',(36.1042985301495,13.5682510222498,26.8610216090455));
#3426=CARTESIAN_POINT('Ctrl Pts',(36.3259306094753,13.8079387271529,26.5605274772685));
#3427=CARTESIAN_POINT('Ctrl Pts',(36.4460528568318,13.9033544963428,26.3954964037774));
#3428=CARTESIAN_POINT('Ctrl Pts',(36.8238295593871,14.1445699901854,25.8691531602912));
#3429=CARTESIAN_POINT('Ctrl Pts',(37.1204959713426,14.2330059896959,25.4429314907182));
#3430=CARTESIAN_POINT('Ctrl Pts',(37.7022709120686,14.2625037617401,24.5726016556026));
#3431=CARTESIAN_POINT('Ctrl Pts',(37.9873667605662,14.2030231706832,24.128466716505));
#3432=CARTESIAN_POINT('Ctrl Pts',(38.5259244471785,13.9532335505878,23.2605848549696));
#3433=CARTESIAN_POINT('Ctrl Pts',(38.8464473459331,13.7010822560794,22.7183132724143));
#3434=CARTESIAN_POINT('Ctrl Pts',(39.1042453354374,13.208824073184,22.2681340290063));
#3435=CARTESIAN_POINT('Ctrl Pts',(39.1563306911404,13.0830081739355,22.1762779860069));
#3436=CARTESIAN_POINT('Ctrl Pts',(39.2294655383338,12.8037747152089,22.0466453623128));
#3437=CARTESIAN_POINT('Ctrl Pts',(39.25,12.6497261441072,22.009940935859));
#3438=CARTESIAN_POINT('Ctrl Pts',(39.25,12.5,22.009940935859));
#3439=CARTESIAN_POINT('Origin',(0.,12.5,37.5));
#3440=CARTESIAN_POINT('',(-29.1879684116589,12.5,34.25));
#3441=CARTESIAN_POINT('',(-24.8746859276655,9.25,37.5));
#3442=CARTESIAN_POINT('Ctrl Pts',(-29.1879684116589,12.5,34.25));
#3443=CARTESIAN_POINT('Ctrl Pts',(-29.1879684116589,12.6981268923611,34.25));
#3444=CARTESIAN_POINT('Ctrl Pts',(-29.1663844418431,12.8985156131695,34.2684279535949));
#3445=CARTESIAN_POINT('Ctrl Pts',(-29.0810063412704,13.2886905208939,34.340911548832));
#3446=CARTESIAN_POINT('Ctrl Pts',(-29.0172369586331,13.4784892895332,34.3949286067071));
#3447=CARTESIAN_POINT('Ctrl Pts',(-28.7745711234806,14.0134323811186,34.5986803481253));
#3448=CARTESIAN_POINT('Ctrl Pts',(-28.5416120343355,14.323661127299,34.7918879778968));
#3449=CARTESIAN_POINT('Ctrl Pts',(-27.8557506264529,14.9981164665427,35.3465554758626));
#3450=CARTESIAN_POINT('Ctrl Pts',(-27.3012699966031,15.2985781277959,35.7797368752358));
#3451=CARTESIAN_POINT('Ctrl Pts',(-26.1086237869035,15.675564348662,36.659087287188));
#3452=CARTESIAN_POINT('Ctrl Pts',(-25.4697941707082,15.75,37.105249849636));
#3453=CARTESIAN_POINT('Ctrl Pts',(-24.1705383108441,15.75,37.9670786884039));
#3454=CARTESIAN_POINT('Ctrl Pts',(-23.391227914819,15.6462443703253,38.4530765471707));
#3455=CARTESIAN_POINT('Ctrl Pts',(-21.8559016293671,15.2201971467053,39.3460061467251));
#3456=CARTESIAN_POINT('Ctrl Pts',(-21.0987737319173,14.9038505525629,39.7538519592778));
#3457=CARTESIAN_POINT('Ctrl Pts',(-20.1237178399621,14.2518091982635,40.2513592152159));
#3458=CARTESIAN_POINT('Ctrl Pts',(-19.7843511181671,13.9729158369926,40.4185779512862));
#3459=CARTESIAN_POINT('Ctrl Pts',(-19.3973785250614,13.4762360419284,40.6049529546148));
#3460=CARTESIAN_POINT('Ctrl Pts',(-19.2887792798576,13.297852667823,40.6564913566659));
#3461=CARTESIAN_POINT('Ctrl Pts',(-19.1352548511619,12.9169976388161,40.7289717323236));
#3462=CARTESIAN_POINT('Ctrl Pts',(-19.0902462006125,12.7145760635717,40.75));
#3463=CARTESIAN_POINT('Ctrl Pts',(-19.0902462006125,12.2854239364283,40.75));
#3464=CARTESIAN_POINT('Ctrl Pts',(-19.1352548511619,12.0830023611839,40.7289717323236));
#3465=CARTESIAN_POINT('Ctrl Pts',(-19.2887792798576,11.702147332177,40.6564913566659));
#3466=CARTESIAN_POINT('Ctrl Pts',(-19.3973785250614,11.5237639580716,40.6049529546148));
#3467=CARTESIAN_POINT('Ctrl Pts',(-19.7843511181671,11.0270841630074,40.4185779512862));
#3468=CARTESIAN_POINT('Ctrl Pts',(-20.1237178399621,10.7481908017365,40.2513592152159));
#3469=CARTESIAN_POINT('Ctrl Pts',(-21.0987737319173,10.0961494474371,39.7538519592778));
#3470=CARTESIAN_POINT('Ctrl Pts',(-21.8559016293671,9.7798028532947,39.3460061467251));
#3471=CARTESIAN_POINT('Ctrl Pts',(-23.391227914819,9.3537556296747,38.4530765471707));
#3472=CARTESIAN_POINT('Ctrl Pts',(-24.1705383108441,9.25,37.9670786884039));
#3473=CARTESIAN_POINT('Ctrl Pts',(-24.8746859276655,9.25,37.5));
#3474=CARTESIAN_POINT('Ctrl Pts',(-24.8746859276655,9.25,37.5));
#3475=CARTESIAN_POINT('Ctrl Pts',(-25.4697941707082,9.25,37.105249849636));
#3476=CARTESIAN_POINT('Ctrl Pts',(-26.1086237869035,9.324435651338,36.659087287188));
#3477=CARTESIAN_POINT('Ctrl Pts',(-27.3012699966031,9.7014218722041,35.7797368752358));
#3478=CARTESIAN_POINT('Ctrl Pts',(-27.8557506264529,10.0018835334573,35.3465554758626));
#3479=CARTESIAN_POINT('Ctrl Pts',(-28.5416120343355,10.676338872701,34.7918879778968));
#3480=CARTESIAN_POINT('Ctrl Pts',(-28.7745711234806,10.9865676188813,34.5986803481253));
#3481=CARTESIAN_POINT('Ctrl Pts',(-29.0172369586331,11.5215107104668,34.3949286067071));
#3482=CARTESIAN_POINT('Ctrl Pts',(-29.0810063412704,11.7113094791061,34.340911548832));
#3483=CARTESIAN_POINT('Ctrl Pts',(-29.1663844418431,12.1014843868305,34.2684279535949));
#3484=CARTESIAN_POINT('Ctrl Pts',(-29.1879684116589,12.3018731076389,34.25));
#3485=CARTESIAN_POINT('Ctrl Pts',(-29.1879684116589,12.5,34.25));
#3486=CARTESIAN_POINT('',(17.45,9.25,37.5));
#3487=CARTESIAN_POINT('',(0.,9.25,37.5));
#3488=CARTESIAN_POINT('Origin',(17.45,12.5,37.5));
#3489=CARTESIAN_POINT('Origin',(17.45,12.5,37.5));
#3490=CARTESIAN_POINT('Origin',(0.,12.5,-37.5));
#3491=CARTESIAN_POINT('',(-19.0902462006125,12.5,-40.75));
#3492=CARTESIAN_POINT('',(-24.8746859276655,9.25,-37.5));
#3493=CARTESIAN_POINT('Ctrl Pts',(-19.0902462006125,12.5,-40.75));
#3494=CARTESIAN_POINT('Ctrl Pts',(-19.0902462006125,12.7145760635717,-40.75));
#3495=CARTESIAN_POINT('Ctrl Pts',(-19.1352548511619,12.9169976388161,-40.7289717323236));
#3496=CARTESIAN_POINT('Ctrl Pts',(-19.2887792798576,13.297852667823,-40.6564913566659));
#3497=CARTESIAN_POINT('Ctrl Pts',(-19.3973785250614,13.4762360419284,-40.6049529546148));
#3498=CARTESIAN_POINT('Ctrl Pts',(-19.7843511181671,13.9729158369926,-40.4185779512862));
#3499=CARTESIAN_POINT('Ctrl Pts',(-20.1237178399621,14.2518091982635,-40.2513592152159));
#3500=CARTESIAN_POINT('Ctrl Pts',(-21.0987737319173,14.9038505525629,-39.7538519592778));
#3501=CARTESIAN_POINT('Ctrl Pts',(-21.8559016293671,15.2201971467053,-39.3460061467251));
#3502=CARTESIAN_POINT('Ctrl Pts',(-23.391227914819,15.6462443703253,-38.4530765471707));
#3503=CARTESIAN_POINT('Ctrl Pts',(-24.1705383108441,15.75,-37.9670786884039));
#3504=CARTESIAN_POINT('Ctrl Pts',(-25.4697941707082,15.75,-37.105249849636));
#3505=CARTESIAN_POINT('Ctrl Pts',(-26.1086237869035,15.675564348662,-36.659087287188));
#3506=CARTESIAN_POINT('Ctrl Pts',(-27.3012699966031,15.2985781277959,-35.7797368752358));
#3507=CARTESIAN_POINT('Ctrl Pts',(-27.8557506264529,14.9981164665427,-35.3465554758626));
#3508=CARTESIAN_POINT('Ctrl Pts',(-28.5416120343355,14.323661127299,-34.7918879778968));
#3509=CARTESIAN_POINT('Ctrl Pts',(-28.7745711234806,14.0134323811186,-34.5986803481253));
#3510=CARTESIAN_POINT('Ctrl Pts',(-29.0172369586331,13.4784892895332,-34.3949286067071));
#3511=CARTESIAN_POINT('Ctrl Pts',(-29.0810063412704,13.2886905208939,-34.340911548832));
#3512=CARTESIAN_POINT('Ctrl Pts',(-29.1663844418431,12.8985156131695,-34.2684279535949));
#3513=CARTESIAN_POINT('Ctrl Pts',(-29.1879684116589,12.6981268923611,-34.25));
#3514=CARTESIAN_POINT('Ctrl Pts',(-29.1879684116589,12.3018731076389,-34.25));
#3515=CARTESIAN_POINT('Ctrl Pts',(-29.1663844418431,12.1014843868305,-34.2684279535949));
#3516=CARTESIAN_POINT('Ctrl Pts',(-29.0810063412704,11.7113094791061,-34.340911548832));
#3517=CARTESIAN_POINT('Ctrl Pts',(-29.0172369586331,11.5215107104668,-34.3949286067071));
#3518=CARTESIAN_POINT('Ctrl Pts',(-28.7745711234806,10.9865676188814,-34.5986803481253));
#3519=CARTESIAN_POINT('Ctrl Pts',(-28.5416120343355,10.676338872701,-34.7918879778968));
#3520=CARTESIAN_POINT('Ctrl Pts',(-27.8557506264529,10.0018835334573,-35.3465554758626));
#3521=CARTESIAN_POINT('Ctrl Pts',(-27.3012699966031,9.7014218722041,-35.7797368752358));
#3522=CARTESIAN_POINT('Ctrl Pts',(-26.1086237869035,9.324435651338,-36.659087287188));
#3523=CARTESIAN_POINT('Ctrl Pts',(-25.4697941707082,9.25,-37.105249849636));
#3524=CARTESIAN_POINT('Ctrl Pts',(-24.8746859276655,9.25,-37.5));
#3525=CARTESIAN_POINT('Ctrl Pts',(-24.8746859276655,9.25,-37.5));
#3526=CARTESIAN_POINT('Ctrl Pts',(-24.1705383108441,9.25,-37.9670786884039));
#3527=CARTESIAN_POINT('Ctrl Pts',(-23.391227914819,9.35375562967471,-38.4530765471707));
#3528=CARTESIAN_POINT('Ctrl Pts',(-21.8559016293671,9.7798028532947,-39.3460061467251));
#3529=CARTESIAN_POINT('Ctrl Pts',(-21.0987737319173,10.0961494474371,-39.7538519592778));
#3530=CARTESIAN_POINT('Ctrl Pts',(-20.1237178399621,10.7481908017365,-40.2513592152159));
#3531=CARTESIAN_POINT('Ctrl Pts',(-19.7843511181671,11.0270841630074,-40.4185779512862));
#3532=CARTESIAN_POINT('Ctrl Pts',(-19.3973785250614,11.5237639580716,-40.6049529546148));
#3533=CARTESIAN_POINT('Ctrl Pts',(-19.2887792798576,11.702147332177,-40.6564913566659));
#3534=CARTESIAN_POINT('Ctrl Pts',(-19.1352548511619,12.0830023611839,-40.7289717323236));
#3535=CARTESIAN_POINT('Ctrl Pts',(-19.0902462006125,12.2854239364283,-40.75));
#3536=CARTESIAN_POINT('Ctrl Pts',(-19.0902462006125,12.5,-40.75));
#3537=CARTESIAN_POINT('',(17.45,9.25,-37.5));
#3538=CARTESIAN_POINT('',(0.,9.25,-37.5));
#3539=CARTESIAN_POINT('Origin',(17.45,12.5,-37.5));
#3540=CARTESIAN_POINT('Origin',(17.45,12.5,-37.5));
#3541=CARTESIAN_POINT('Origin',(2.23407873548919E-31,25.,0.));
#3542=CARTESIAN_POINT('',(33.75,0.,4.13318294712232E-15));
#3543=CARTESIAN_POINT('Origin',(2.23407873548919E-31,0.,0.));
#3544=CARTESIAN_POINT('',(33.75,5.,-4.13318294712232E-15));
#3545=CARTESIAN_POINT('',(33.75,25.,-4.13318294712232E-15));
#3546=CARTESIAN_POINT('Origin',(2.23407873548919E-31,5.,0.));
#3547=CARTESIAN_POINT('Origin',(2.23407873548919E-31,25.,0.));
#3548=CARTESIAN_POINT('',(-41.25,0.,5.05166804648283E-15));
#3549=CARTESIAN_POINT('Origin',(2.23407873548919E-31,0.,0.));
#3550=CARTESIAN_POINT('',(-41.25,5.,-5.05166804648283E-15));
#3551=CARTESIAN_POINT('',(-41.25,25.,5.05166804648283E-15));
#3552=CARTESIAN_POINT('Origin',(2.23407873548919E-31,5.,0.));
#3553=CARTESIAN_POINT('Origin',(0.,5.,0.));
#3554=CARTESIAN_POINT('Origin',(0.,0.,0.));
#3555=CARTESIAN_POINT('',(45.,0.,-5.51091059616309E-15));
#3556=CARTESIAN_POINT('Origin',(2.23407873548919E-31,0.,0.));
#3557=CARTESIAN_POINT('Origin',(2.23407873548919E-31,0.,0.));
#3558=CARTESIAN_POINT('',(-30.,25.,3.67394039744206E-15));
#3559=CARTESIAN_POINT('Origin',(2.23407873548919E-31,25.,0.));
#3560=CARTESIAN_POINT('',(-30.,0.,3.67394039744206E-15));
#3561=CARTESIAN_POINT('',(-30.,0.,3.67394039744206E-15));
#3562=CARTESIAN_POINT('Origin',(2.23407873548919E-31,0.,0.));
#3563=CARTESIAN_POINT('Origin',(2.23407873548919E-31,25.,0.));
#3564=CARTESIAN_POINT('',(33.75,25.,-4.13318294712232E-15));
#3565=CARTESIAN_POINT('Origin',(2.23407873548919E-31,25.,0.));
#3566=CARTESIAN_POINT('',(33.75,20.,-4.13318294712232E-15));
#3567=CARTESIAN_POINT('',(33.75,25.,4.13318294712232E-15));
#3568=CARTESIAN_POINT('Origin',(2.23407873548919E-31,20.,0.));
#3569=CARTESIAN_POINT('Origin',(2.23407873548919E-31,25.,0.));
#3570=CARTESIAN_POINT('',(-41.25,25.,-5.05166804648283E-15));
#3571=CARTESIAN_POINT('Origin',(2.23407873548919E-31,25.,0.));
#3572=CARTESIAN_POINT('',(-41.25,20.,-5.05166804648283E-15));
#3573=CARTESIAN_POINT('',(-41.25,25.,-5.05166804648283E-15));
#3574=CARTESIAN_POINT('Origin',(2.23407873548919E-31,20.,0.));
#3575=CARTESIAN_POINT('Origin',(0.,20.,0.));
#3576=CARTESIAN_POINT('Origin',(0.,25.,0.));
#3577=CARTESIAN_POINT('',(45.,25.,-5.51091059616309E-15));
#3578=CARTESIAN_POINT('Origin',(2.23407873548919E-31,25.,0.));
#3579=CARTESIAN_POINT('Origin',(2.23407873548919E-31,0.,0.));
#3580=CARTESIAN_POINT('',(45.,0.,-5.51091059616309E-15));
#3581=CARTESIAN_POINT('Origin',(0.,25.,0.));
#3582=CARTESIAN_POINT('Origin',(0.,0.,0.));
#3583=CARTESIAN_POINT('',(0.,0.,0.));
#3584=CARTESIAN_POINT('Origin',(13.859375,10.392,-24.0051416611499));
#3585=CARTESIAN_POINT('',(12.809375,5.,-24.0051416611499));
#3586=CARTESIAN_POINT('Origin',(13.859375,5.,-24.0051416611499));
#3587=CARTESIAN_POINT('',(12.809375,7.5,-24.0051416611499));
#3588=CARTESIAN_POINT('',(12.809375,10.392,-24.0051416611499));
#3589=CARTESIAN_POINT('Origin',(13.859375,7.5,-24.0051416611499));
#3590=CARTESIAN_POINT('Origin',(-27.71875,10.392,3.39456784638657E-15));
#3591=CARTESIAN_POINT('',(-28.76875,5.,3.52315576029704E-15));
#3592=CARTESIAN_POINT('Origin',(-27.71875,5.,3.39456784638657E-15));
#3593=CARTESIAN_POINT('',(-28.76875,7.5,3.2659799324761E-15));
#3594=CARTESIAN_POINT('',(-28.76875,10.392,3.52315576029704E-15));
#3595=CARTESIAN_POINT('Origin',(-27.71875,7.5,3.39456784638657E-15));
#3596=CARTESIAN_POINT('Origin',(13.859375,10.392,24.0051416611499));
#3597=CARTESIAN_POINT('',(12.809375,5.,24.0051416611499));
#3598=CARTESIAN_POINT('Origin',(13.859375,5.,24.0051416611499));
#3599=CARTESIAN_POINT('',(12.809375,7.5,24.0051416611499));
#3600=CARTESIAN_POINT('',(12.809375,10.392,24.0051416611499));
#3601=CARTESIAN_POINT('Origin',(13.859375,7.5,24.0051416611499));
#3602=CARTESIAN_POINT('Origin',(0.,11.7108284313725,-11.628));
#3603=CARTESIAN_POINT('',(0.,10.,-12.878));
#3604=CARTESIAN_POINT('Origin',(0.,10.,-11.628));
#3605=CARTESIAN_POINT('Origin',(-15.504,11.7108284313725,-11.628));
#3606=CARTESIAN_POINT('',(-15.504,10.,-12.878));
#3607=CARTESIAN_POINT('Origin',(-15.504,10.,-11.628));
#3608=CARTESIAN_POINT('Origin',(-11.628,11.7108284313725,-11.628));
#3609=CARTESIAN_POINT('',(-11.628,10.,-12.878));
#3610=CARTESIAN_POINT('Origin',(-11.628,10.,-11.628));
#3611=CARTESIAN_POINT('Origin',(-7.752,11.7108284313725,-11.628));
#3612=CARTESIAN_POINT('',(-7.752,10.,-12.878));
#3613=CARTESIAN_POINT('Origin',(-7.752,10.,-11.628));
#3614=CARTESIAN_POINT('Origin',(-3.876,11.7108284313725,-11.628));
#3615=CARTESIAN_POINT('',(-3.876,10.,-12.878));
#3616=CARTESIAN_POINT('Origin',(-3.876,10.,-11.628));
#3617=CARTESIAN_POINT('Origin',(3.876,11.7108284313725,-11.628));
#3618=CARTESIAN_POINT('',(3.876,10.,-12.878));
#3619=CARTESIAN_POINT('Origin',(3.876,10.,-11.628));
#3620=CARTESIAN_POINT('Origin',(7.752,11.7108284313725,-11.628));
#3621=CARTESIAN_POINT('',(7.752,10.,-12.878));
#3622=CARTESIAN_POINT('Origin',(7.752,10.,-11.628));
#3623=CARTESIAN_POINT('Origin',(11.628,11.7108284313725,-11.628));
#3624=CARTESIAN_POINT('',(11.628,10.,-12.878));
#3625=CARTESIAN_POINT('Origin',(11.628,10.,-11.628));
#3626=CARTESIAN_POINT('Origin',(15.504,11.7108284313725,-11.628));
#3627=CARTESIAN_POINT('',(15.504,10.,-12.878));
#3628=CARTESIAN_POINT('Origin',(15.504,10.,-11.628));
#3629=CARTESIAN_POINT('Origin',(-15.504,11.7108284313725,-7.752));
#3630=CARTESIAN_POINT('',(-15.504,10.,-9.002));
#3631=CARTESIAN_POINT('Origin',(-15.504,10.,-7.752));
#3632=CARTESIAN_POINT('Origin',(-11.628,11.7108284313725,-7.752));
#3633=CARTESIAN_POINT('',(-11.628,10.,-9.002));
#3634=CARTESIAN_POINT('Origin',(-11.628,10.,-7.752));
#3635=CARTESIAN_POINT('Origin',(-7.752,11.7108284313725,-7.752));
#3636=CARTESIAN_POINT('',(-7.752,10.,-9.002));
#3637=CARTESIAN_POINT('Origin',(-7.752,10.,-7.752));
#3638=CARTESIAN_POINT('Origin',(-3.876,11.7108284313725,-7.752));
#3639=CARTESIAN_POINT('',(-3.876,10.,-9.002));
#3640=CARTESIAN_POINT('Origin',(-3.876,10.,-7.752));
#3641=CARTESIAN_POINT('Origin',(0.,11.7108284313725,-7.752));
#3642=CARTESIAN_POINT('',(0.,10.,-9.002));
#3643=CARTESIAN_POINT('Origin',(0.,10.,-7.752));
#3644=CARTESIAN_POINT('Origin',(3.876,11.7108284313725,-7.752));
#3645=CARTESIAN_POINT('',(3.876,10.,-9.002));
#3646=CARTESIAN_POINT('Origin',(3.876,10.,-7.752));
#3647=CARTESIAN_POINT('Origin',(7.752,11.7108284313725,-7.752));
#3648=CARTESIAN_POINT('',(7.752,10.,-9.002));
#3649=CARTESIAN_POINT('Origin',(7.752,10.,-7.752));
#3650=CARTESIAN_POINT('Origin',(11.628,11.7108284313725,-7.752));
#3651=CARTESIAN_POINT('',(11.628,10.,-9.002));
#3652=CARTESIAN_POINT('Origin',(11.628,10.,-7.752));
#3653=CARTESIAN_POINT('Origin',(15.504,11.7108284313725,-7.752));
#3654=CARTESIAN_POINT('',(15.504,10.,-9.002));
#3655=CARTESIAN_POINT('Origin',(15.504,10.,-7.752));
#3656=CARTESIAN_POINT('Origin',(-15.504,11.7108284313725,7.752));
#3657=CARTESIAN_POINT('',(-15.504,10.,6.502));
#3658=CARTESIAN_POINT('Origin',(-15.504,10.,7.752));
#3659=CARTESIAN_POINT('Origin',(-11.628,11.7108284313725,7.752));
#3660=CARTESIAN_POINT('',(-11.628,10.,6.502));
#3661=CARTESIAN_POINT('Origin',(-11.628,10.,7.752));
#3662=CARTESIAN_POINT('Origin',(-7.752,11.7108284313725,7.752));
#3663=CARTESIAN_POINT('',(-7.752,10.,6.502));
#3664=CARTESIAN_POINT('Origin',(-7.752,10.,7.752));
#3665=CARTESIAN_POINT('Origin',(-3.876,11.7108284313725,7.752));
#3666=CARTESIAN_POINT('',(-3.876,10.,6.50199999999999));
#3667=CARTESIAN_POINT('Origin',(-3.876,10.,7.752));
#3668=CARTESIAN_POINT('Origin',(0.,11.7108284313725,7.752));
#3669=CARTESIAN_POINT('',(0.,10.,6.50199999999999));
#3670=CARTESIAN_POINT('Origin',(0.,10.,7.752));
#3671=CARTESIAN_POINT('Origin',(3.876,11.7108284313725,7.752));
#3672=CARTESIAN_POINT('',(3.876,10.,6.50199999999999));
#3673=CARTESIAN_POINT('Origin',(3.876,10.,7.752));
#3674=CARTESIAN_POINT('Origin',(7.752,11.7108284313725,7.752));
#3675=CARTESIAN_POINT('',(7.752,10.,6.502));
#3676=CARTESIAN_POINT('Origin',(7.752,10.,7.752));
#3677=CARTESIAN_POINT('Origin',(11.628,11.7108284313725,7.752));
#3678=CARTESIAN_POINT('',(11.628,10.,6.502));
#3679=CARTESIAN_POINT('Origin',(11.628,10.,7.752));
#3680=CARTESIAN_POINT('Origin',(15.504,11.7108284313725,7.752));
#3681=CARTESIAN_POINT('',(15.504,10.,6.502));
#3682=CARTESIAN_POINT('Origin',(15.504,10.,7.752));
#3683=CARTESIAN_POINT('Origin',(-15.504,11.7108284313725,11.628));
#3684=CARTESIAN_POINT('',(-15.504,10.,10.378));
#3685=CARTESIAN_POINT('Origin',(-15.504,10.,11.628));
#3686=CARTESIAN_POINT('Origin',(-11.628,11.7108284313725,11.628));
#3687=CARTESIAN_POINT('',(-11.628,10.,10.378));
#3688=CARTESIAN_POINT('Origin',(-11.628,10.,11.628));
#3689=CARTESIAN_POINT('Origin',(-7.752,11.7108284313725,11.628));
#3690=CARTESIAN_POINT('',(-7.752,10.,10.378));
#3691=CARTESIAN_POINT('Origin',(-7.752,10.,11.628));
#3692=CARTESIAN_POINT('Origin',(-3.876,11.7108284313725,11.628));
#3693=CARTESIAN_POINT('',(-3.876,10.,10.378));
#3694=CARTESIAN_POINT('Origin',(-3.876,10.,11.628));
#3695=CARTESIAN_POINT('Origin',(0.,11.7108284313725,11.628));
#3696=CARTESIAN_POINT('',(0.,10.,10.378));
#3697=CARTESIAN_POINT('Origin',(0.,10.,11.628));
#3698=CARTESIAN_POINT('Origin',(3.876,11.7108284313725,11.628));
#3699=CARTESIAN_POINT('',(3.876,10.,10.378));
#3700=CARTESIAN_POINT('Origin',(3.876,10.,11.628));
#3701=CARTESIAN_POINT('Origin',(7.752,11.7108284313725,11.628));
#3702=CARTESIAN_POINT('',(7.752,10.,10.378));
#3703=CARTESIAN_POINT('Origin',(7.752,10.,11.628));
#3704=CARTESIAN_POINT('Origin',(11.628,11.7108284313725,11.628));
#3705=CARTESIAN_POINT('',(11.628,10.,10.378));
#3706=CARTESIAN_POINT('Origin',(11.628,10.,11.628));
#3707=CARTESIAN_POINT('Origin',(15.504,11.7108284313725,11.628));
#3708=CARTESIAN_POINT('',(15.504,10.,10.378));
#3709=CARTESIAN_POINT('Origin',(15.504,10.,11.628));
#3710=CARTESIAN_POINT('Origin',(3.876,11.7108284313725,19.38));
#3711=CARTESIAN_POINT('',(3.876,10.,18.13));
#3712=CARTESIAN_POINT('Origin',(3.876,10.,19.38));
#3713=CARTESIAN_POINT('Origin',(0.,11.7108284313725,19.38));
#3714=CARTESIAN_POINT('',(0.,10.,18.13));
#3715=CARTESIAN_POINT('Origin',(0.,10.,19.38));
#3716=CARTESIAN_POINT('Origin',(-3.876,11.7108284313725,19.38));
#3717=CARTESIAN_POINT('',(-3.876,10.,18.13));
#3718=CARTESIAN_POINT('Origin',(-3.876,10.,19.38));
#3719=CARTESIAN_POINT('Origin',(3.876,11.7108284313725,-19.38));
#3720=CARTESIAN_POINT('',(3.876,10.,-20.63));
#3721=CARTESIAN_POINT('Origin',(3.876,10.,-19.38));
#3722=CARTESIAN_POINT('Origin',(-3.876,11.7108284313725,-19.38));
#3723=CARTESIAN_POINT('',(-3.876,10.,-20.63));
#3724=CARTESIAN_POINT('Origin',(-3.876,10.,-19.38));
#3725=CARTESIAN_POINT('Origin',(0.,11.7108284313725,-19.38));
#3726=CARTESIAN_POINT('',(0.,10.,-20.63));
#3727=CARTESIAN_POINT('Origin',(0.,10.,-19.38));
#3728=CARTESIAN_POINT('Origin',(11.628,11.7108284313725,15.504));
#3729=CARTESIAN_POINT('',(11.628,10.,14.254));
#3730=CARTESIAN_POINT('Origin',(11.628,10.,15.504));
#3731=CARTESIAN_POINT('Origin',(7.752,11.7108284313725,15.504));
#3732=CARTESIAN_POINT('',(7.752,10.,14.254));
#3733=CARTESIAN_POINT('Origin',(7.752,10.,15.504));
#3734=CARTESIAN_POINT('Origin',(3.876,11.7108284313725,15.504));
#3735=CARTESIAN_POINT('',(3.876,10.,14.254));
#3736=CARTESIAN_POINT('Origin',(3.876,10.,15.504));
#3737=CARTESIAN_POINT('Origin',(0.,11.7108284313725,15.504));
#3738=CARTESIAN_POINT('',(0.,10.,14.254));
#3739=CARTESIAN_POINT('Origin',(0.,10.,15.504));
#3740=CARTESIAN_POINT('Origin',(-3.876,11.7108284313725,15.504));
#3741=CARTESIAN_POINT('',(-3.876,10.,14.254));
#3742=CARTESIAN_POINT('Origin',(-3.876,10.,15.504));
#3743=CARTESIAN_POINT('Origin',(-7.752,11.7108284313725,15.504));
#3744=CARTESIAN_POINT('',(-7.752,10.,14.254));
#3745=CARTESIAN_POINT('Origin',(-7.752,10.,15.504));
#3746=CARTESIAN_POINT('Origin',(-11.628,11.7108284313725,15.504));
#3747=CARTESIAN_POINT('',(-11.628,10.,14.254));
#3748=CARTESIAN_POINT('Origin',(-11.628,10.,15.504));
#3749=CARTESIAN_POINT('Origin',(11.628,11.7108284313725,-15.504));
#3750=CARTESIAN_POINT('',(11.628,10.,-16.754));
#3751=CARTESIAN_POINT('Origin',(11.628,10.,-15.504));
#3752=CARTESIAN_POINT('Origin',(7.752,11.7108284313725,-15.504));
#3753=CARTESIAN_POINT('',(7.752,10.,-16.754));
#3754=CARTESIAN_POINT('Origin',(7.752,10.,-15.504));
#3755=CARTESIAN_POINT('Origin',(3.876,11.7108284313725,-15.504));
#3756=CARTESIAN_POINT('',(3.876,10.,-16.754));
#3757=CARTESIAN_POINT('Origin',(3.876,10.,-15.504));
#3758=CARTESIAN_POINT('Origin',(-3.876,11.7108284313725,-15.504));
#3759=CARTESIAN_POINT('',(-3.876,10.,-16.754));
#3760=CARTESIAN_POINT('Origin',(-3.876,10.,-15.504));
#3761=CARTESIAN_POINT('Origin',(-7.752,11.7108284313725,-15.504));
#3762=CARTESIAN_POINT('',(-7.752,10.,-16.754));
#3763=CARTESIAN_POINT('Origin',(-7.752,10.,-15.504));
#3764=CARTESIAN_POINT('Origin',(-11.628,11.7108284313725,-15.504));
#3765=CARTESIAN_POINT('',(-11.628,10.,-16.754));
#3766=CARTESIAN_POINT('Origin',(-11.628,10.,-15.504));
#3767=CARTESIAN_POINT('Origin',(0.,11.7108284313725,-15.504));
#3768=CARTESIAN_POINT('',(0.,10.,-16.754));
#3769=CARTESIAN_POINT('Origin',(0.,10.,-15.504));
#3770=CARTESIAN_POINT('Origin',(19.38,11.7108284313725,3.876));
#3771=CARTESIAN_POINT('',(19.38,10.,2.626));
#3772=CARTESIAN_POINT('Origin',(19.38,10.,3.876));
#3773=CARTESIAN_POINT('Origin',(15.504,11.7108284313725,3.876));
#3774=CARTESIAN_POINT('',(15.504,10.,2.626));
#3775=CARTESIAN_POINT('Origin',(15.504,10.,3.876));
#3776=CARTESIAN_POINT('Origin',(11.628,11.7108284313725,3.876));
#3777=CARTESIAN_POINT('',(11.628,10.,2.626));
#3778=CARTESIAN_POINT('Origin',(11.628,10.,3.876));
#3779=CARTESIAN_POINT('Origin',(7.752,11.7108284313725,3.876));
#3780=CARTESIAN_POINT('',(7.752,10.,2.626));
#3781=CARTESIAN_POINT('Origin',(7.752,10.,3.876));
#3782=CARTESIAN_POINT('Origin',(3.876,11.7108284313725,3.876));
#3783=CARTESIAN_POINT('',(3.876,10.,2.626));
#3784=CARTESIAN_POINT('Origin',(3.876,10.,3.876));
#3785=CARTESIAN_POINT('Origin',(0.,11.7108284313725,3.876));
#3786=CARTESIAN_POINT('',(0.,10.,2.626));
#3787=CARTESIAN_POINT('Origin',(0.,10.,3.876));
#3788=CARTESIAN_POINT('Origin',(-3.876,11.7108284313725,3.876));
#3789=CARTESIAN_POINT('',(-3.876,10.,2.626));
#3790=CARTESIAN_POINT('Origin',(-3.876,10.,3.876));
#3791=CARTESIAN_POINT('Origin',(-7.752,11.7108284313725,3.876));
#3792=CARTESIAN_POINT('',(-7.752,10.,2.626));
#3793=CARTESIAN_POINT('Origin',(-7.752,10.,3.876));
#3794=CARTESIAN_POINT('Origin',(-11.628,11.7108284313725,3.876));
#3795=CARTESIAN_POINT('',(-11.628,10.,2.626));
#3796=CARTESIAN_POINT('Origin',(-11.628,10.,3.876));
#3797=CARTESIAN_POINT('Origin',(-15.504,11.7108284313725,3.876));
#3798=CARTESIAN_POINT('',(-15.504,10.,2.626));
#3799=CARTESIAN_POINT('Origin',(-15.504,10.,3.876));
#3800=CARTESIAN_POINT('Origin',(-19.38,11.7108284313725,3.876));
#3801=CARTESIAN_POINT('',(-19.38,10.,2.626));
#3802=CARTESIAN_POINT('Origin',(-19.38,10.,3.876));
#3803=CARTESIAN_POINT('Origin',(19.38,11.7108284313725,0.));
#3804=CARTESIAN_POINT('',(19.38,10.,-1.25));
#3805=CARTESIAN_POINT('Origin',(19.38,10.,0.));
#3806=CARTESIAN_POINT('Origin',(15.504,11.7108284313725,0.));
#3807=CARTESIAN_POINT('',(15.504,10.,-1.25));
#3808=CARTESIAN_POINT('Origin',(15.504,10.,0.));
#3809=CARTESIAN_POINT('Origin',(11.628,11.7108284313725,0.));
#3810=CARTESIAN_POINT('',(11.628,10.,-1.25));
#3811=CARTESIAN_POINT('Origin',(11.628,10.,0.));
#3812=CARTESIAN_POINT('Origin',(7.752,11.7108284313725,0.));
#3813=CARTESIAN_POINT('',(7.752,10.,-1.25));
#3814=CARTESIAN_POINT('Origin',(7.752,10.,0.));
#3815=CARTESIAN_POINT('Origin',(3.876,11.7108284313725,0.));
#3816=CARTESIAN_POINT('',(3.876,10.,-1.25));
#3817=CARTESIAN_POINT('Origin',(3.876,10.,0.));
#3818=CARTESIAN_POINT('Origin',(-3.876,11.7108284313725,0.));
#3819=CARTESIAN_POINT('',(-3.876,10.,-1.25));
#3820=CARTESIAN_POINT('Origin',(-3.876,10.,0.));
#3821=CARTESIAN_POINT('Origin',(-7.752,11.7108284313725,0.));
#3822=CARTESIAN_POINT('',(-7.752,10.,-1.25));
#3823=CARTESIAN_POINT('Origin',(-7.752,10.,0.));
#3824=CARTESIAN_POINT('Origin',(-11.628,11.7108284313725,0.));
#3825=CARTESIAN_POINT('',(-11.628,10.,-1.25));
#3826=CARTESIAN_POINT('Origin',(-11.628,10.,0.));
#3827=CARTESIAN_POINT('Origin',(-15.504,11.7108284313725,0.));
#3828=CARTESIAN_POINT('',(-15.504,10.,-1.25));
#3829=CARTESIAN_POINT('Origin',(-15.504,10.,0.));
#3830=CARTESIAN_POINT('Origin',(-19.38,11.7108284313725,0.));
#3831=CARTESIAN_POINT('',(-19.38,10.,-1.25));
#3832=CARTESIAN_POINT('Origin',(-19.38,10.,0.));
#3833=CARTESIAN_POINT('Origin',(19.38,11.7108284313725,-3.876));
#3834=CARTESIAN_POINT('',(19.38,10.,-5.126));
#3835=CARTESIAN_POINT('Origin',(19.38,10.,-3.876));
#3836=CARTESIAN_POINT('Origin',(15.504,11.7108284313725,-3.876));
#3837=CARTESIAN_POINT('',(15.504,10.,-5.126));
#3838=CARTESIAN_POINT('Origin',(15.504,10.,-3.876));
#3839=CARTESIAN_POINT('Origin',(11.628,11.7108284313725,-3.876));
#3840=CARTESIAN_POINT('',(11.628,10.,-5.126));
#3841=CARTESIAN_POINT('Origin',(11.628,10.,-3.876));
#3842=CARTESIAN_POINT('Origin',(7.752,11.7108284313725,-3.876));
#3843=CARTESIAN_POINT('',(7.752,10.,-5.126));
#3844=CARTESIAN_POINT('Origin',(7.752,10.,-3.876));
#3845=CARTESIAN_POINT('Origin',(3.876,11.7108284313725,-3.876));
#3846=CARTESIAN_POINT('',(3.876,10.,-5.126));
#3847=CARTESIAN_POINT('Origin',(3.876,10.,-3.876));
#3848=CARTESIAN_POINT('Origin',(-3.876,11.7108284313725,-3.876));
#3849=CARTESIAN_POINT('',(-3.876,10.,-5.126));
#3850=CARTESIAN_POINT('Origin',(-3.876,10.,-3.876));
#3851=CARTESIAN_POINT('Origin',(-7.752,11.7108284313725,-3.876));
#3852=CARTESIAN_POINT('',(-7.752,10.,-5.126));
#3853=CARTESIAN_POINT('Origin',(-7.752,10.,-3.876));
#3854=CARTESIAN_POINT('Origin',(-11.628,11.7108284313725,-3.876));
#3855=CARTESIAN_POINT('',(-11.628,10.,-5.126));
#3856=CARTESIAN_POINT('Origin',(-11.628,10.,-3.876));
#3857=CARTESIAN_POINT('Origin',(-15.504,11.7108284313725,-3.876));
#3858=CARTESIAN_POINT('',(-15.504,10.,-5.126));
#3859=CARTESIAN_POINT('Origin',(-15.504,10.,-3.876));
#3860=CARTESIAN_POINT('Origin',(-19.38,11.7108284313725,-3.876));
#3861=CARTESIAN_POINT('',(-19.38,10.,-5.126));
#3862=CARTESIAN_POINT('Origin',(-19.38,10.,-3.876));
#3863=CARTESIAN_POINT('Origin',(0.,11.7108284313725,-3.876));
#3864=CARTESIAN_POINT('',(0.,10.,-5.126));
#3865=CARTESIAN_POINT('Origin',(0.,10.,-3.876));
#3866=CARTESIAN_POINT('Origin',(0.,8.75,0.));
#3867=CARTESIAN_POINT('',(2.74320883009007E-15,7.5,22.4));
#3868=CARTESIAN_POINT('Origin',(0.,7.5,0.));
#3869=CARTESIAN_POINT('',(2.74320883009007E-15,10.,22.4));
#3870=CARTESIAN_POINT('',(2.74320883009007E-15,8.75,22.4));
#3871=CARTESIAN_POINT('Origin',(0.,10.,0.));
#3872=CARTESIAN_POINT('Origin',(0.,7.5,-29.9));
#3873=CARTESIAN_POINT('',(29.9,7.5,3.66169392945059E-15));
#3874=CARTESIAN_POINT('Origin',(2.23407873548919E-31,7.5,0.));
#3875=CARTESIAN_POINT('Origin',(0.,11.7108284313725,5.50983733901102E-16));
#3876=CARTESIAN_POINT('',(0.,10.,-1.25));
#3877=CARTESIAN_POINT('Origin',(0.,10.,5.50983733901102E-16));
#3878=CARTESIAN_POINT('Origin',(2.23407873548919E-31,10.,0.));
#3879=CARTESIAN_POINT('',(29.9,5.,-3.66169392945059E-15));
#3880=CARTESIAN_POINT('',(29.9,10.,3.66169392945059E-15));
#3881=CARTESIAN_POINT('Origin',(2.23407873548919E-31,5.,0.));
#3882=CARTESIAN_POINT('Origin',(0.,10.,0.));
#3883=CARTESIAN_POINT('Origin',(0.,5.,0.));
#3884=CARTESIAN_POINT('',(0.,0.,0.));
#3885=CARTESIAN_POINT('Origin',(0.,35.,0.));
#3886=CARTESIAN_POINT('',(-41.05,35.,5.02717511049989E-15));
#3887=CARTESIAN_POINT('Origin',(2.23407873548919E-31,35.,0.));
#3888=CARTESIAN_POINT('',(33.95,35.,-4.15767588310526E-15));
#3889=CARTESIAN_POINT('Origin',(2.23407873548919E-31,35.,0.));
#3890=CARTESIAN_POINT('Origin',(2.23407873548919E-31,25.,0.));
#3891=CARTESIAN_POINT('',(33.95,20.,-4.15767588310526E-15));
#3892=CARTESIAN_POINT('',(33.95,25.,-4.15767588310526E-15));
#3893=CARTESIAN_POINT('Origin',(2.23407873548919E-31,20.,0.));
#3894=CARTESIAN_POINT('Origin',(2.23407873548919E-31,25.,0.));
#3895=CARTESIAN_POINT('',(-41.05,20.,-5.02717511049989E-15));
#3896=CARTESIAN_POINT('',(-41.05,25.,5.02717511049989E-15));
#3897=CARTESIAN_POINT('Origin',(2.23407873548919E-31,20.,0.));
#3898=CARTESIAN_POINT('Origin',(0.,20.,0.));
#3899=CARTESIAN_POINT('',(0.,0.,0.));
#3900=CARTESIAN_POINT('Origin',(2.23407873548919E-31,40.392,0.));
#3901=CARTESIAN_POINT('',(-29.5,15.392,-3.61270805748469E-15));
#3902=CARTESIAN_POINT('Origin',(2.23407873548919E-31,15.392,0.));
#3903=CARTESIAN_POINT('',(-29.5,40.392,-3.61270805748469E-15));
#3904=CARTESIAN_POINT('',(-29.5,40.392,-3.61270805748469E-15));
#3905=CARTESIAN_POINT('Origin',(2.23407873548919E-31,40.392,0.));
#3906=CARTESIAN_POINT('Origin',(0.,15.392,0.));
#3907=CARTESIAN_POINT('Origin',(2.23407873548919E-31,40.392,0.));
#3908=CARTESIAN_POINT('',(-45.,45.392,5.51091059616309E-15));
#3909=CARTESIAN_POINT('Origin',(2.23407873548919E-31,45.392,0.));
#3910=CARTESIAN_POINT('',(-45.,40.392,5.51091059616309E-15));
#3911=CARTESIAN_POINT('',(-45.,40.392,5.51091059616309E-15));
#3912=CARTESIAN_POINT('Origin',(2.23407873548919E-31,40.392,0.));
#3913=CARTESIAN_POINT('Origin',(0.,45.392,0.));
#3914=CARTESIAN_POINT('Origin',(0.,40.392,0.));
#3915=CARTESIAN_POINT('',(0.,0.,0.));
#3916=CARTESIAN_POINT('Origin',(13.859375,10.392,-24.0051416611499));
#3917=CARTESIAN_POINT('',(13.4939087453162,11.392,-24.9894863247142));
#3918=CARTESIAN_POINT('',(13.041907977331,10.892,-24.664116369958));
#3919=CARTESIAN_POINT('Ctrl Pts',(13.4939087453162,11.392,-24.9894863247142));
#3920=CARTESIAN_POINT('Ctrl Pts',(13.4705421265864,11.392,-24.9808107957577));
#3921=CARTESIAN_POINT('Ctrl Pts',(13.4478812321275,11.3909476208537,-24.9714509598898));
#3922=CARTESIAN_POINT('Ctrl Pts',(13.364525120884,11.3826161818457,-24.933672121968));
#3923=CARTESIAN_POINT('Ctrl Pts',(13.3077934392593,11.367514299734,-24.9007236327104));
#3924=CARTESIAN_POINT('Ctrl Pts',(13.2098996606076,11.3149339602283,-24.8321965849713));
#3925=CARTESIAN_POINT('Ctrl Pts',(13.1700889084992,11.2800021118034,-24.7984647874382));
#3926=CARTESIAN_POINT('Ctrl Pts',(13.1051766510514,11.1904107002957,-24.7370571575872));
#3927=CARTESIAN_POINT('Ctrl Pts',(13.0814168321666,11.1372262469154,-24.7107397690097));
#3928=CARTESIAN_POINT('Ctrl Pts',(13.0495957044667,11.0193650287824,-24.6739851728576));
#3929=CARTESIAN_POINT('Ctrl Pts',(13.041907977331,10.9559741279044,-24.664116369958));
#3930=CARTESIAN_POINT('Ctrl Pts',(13.041907977331,10.892,-24.664116369958));
#3931=CARTESIAN_POINT('',(14.8945756120682,11.392,-24.1808109321499));
#3932=CARTESIAN_POINT('Origin',(13.859375,11.392,-24.0051416611499));
#3933=CARTESIAN_POINT('',(14.8387973496138,10.892,-23.6266818071665));
#3934=CARTESIAN_POINT('Ctrl Pts',(14.8387973496138,10.892,-23.6266818071666));
#3935=CARTESIAN_POINT('Ctrl Pts',(14.8387973496138,10.9335969110098,-23.6266818071666));
#3936=CARTESIAN_POINT('Ctrl Pts',(14.8407396206757,10.9750441930654,-23.6316004926859));
#3937=CARTESIAN_POINT('Ctrl Pts',(14.8480002013538,11.0556600876517,-23.6512626608503));
#3938=CARTESIAN_POINT('Ctrl Pts',(14.8532916142847,11.0944934064886,-23.6659569041457));
#3939=CARTESIAN_POINT('Ctrl Pts',(14.8685809771882,11.1839384586821,-23.7137805809707));
#3940=CARTESIAN_POINT('Ctrl Pts',(14.8794169863622,11.2306040245231,-23.7516757499698));
#3941=CARTESIAN_POINT('Ctrl Pts',(14.8987788472059,11.3105612643316,-23.8478809403463));
#3942=CARTESIAN_POINT('Ctrl Pts',(14.9065030807384,11.340818838844,-23.9053511892743));
#3943=CARTESIAN_POINT('Ctrl Pts',(14.9110307357635,11.3819311434234,-24.0334219527633));
#3944=CARTESIAN_POINT('Ctrl Pts',(14.90747469943,11.392,-24.1047979615488));
#3945=CARTESIAN_POINT('Ctrl Pts',(14.8945756120682,11.392,-24.1808109321499));
#3946=CARTESIAN_POINT('',(14.8387973496138,10.392,-23.6266818071665));
#3947=CARTESIAN_POINT('',(14.8387973496138,10.392,-23.6266818071666));
#3948=CARTESIAN_POINT('',(12.809375,10.392,-24.0051416611499));
#3949=CARTESIAN_POINT('Origin',(13.859375,10.392,-24.0051416611499));
#3950=CARTESIAN_POINT('',(12.809375,15.392,-24.0051416611499));
#3951=CARTESIAN_POINT('',(12.809375,10.392,-24.0051416611499));
#3952=CARTESIAN_POINT('Origin',(13.859375,15.392,-24.0051416611499));
#3953=CARTESIAN_POINT('',(13.041907977331,10.392,-24.664116369958));
#3954=CARTESIAN_POINT('Origin',(13.859375,10.392,-24.0051416611499));
#3955=CARTESIAN_POINT('',(13.041907977331,10.392,-24.664116369958));
#3956=CARTESIAN_POINT('Origin',(-27.71875,10.392,3.39456784638657E-15));
#3957=CARTESIAN_POINT('',(-28.3884843573844,11.392,0.808675392564263));
#3958=CARTESIAN_POINT('',(-27.8807053269447,10.892,1.03743456279149));
#3959=CARTESIAN_POINT('Ctrl Pts',(-28.3884843573844,11.392,0.808675392564224));
#3960=CARTESIAN_POINT('Ctrl Pts',(-28.3681062519708,11.392,0.825552272285514));
#3961=CARTESIAN_POINT('Ctrl Pts',(-28.3474709275063,11.3908141216683,0.841344231261614));
#3962=CARTESIAN_POINT('Ctrl Pts',(-28.2725357793874,11.3818973203524,0.894556589276664));
#3963=CARTESIAN_POINT('Ctrl Pts',(-28.2164321192167,11.3666733429608,0.926555176943806));
#3964=CARTESIAN_POINT('Ctrl Pts',(-28.1093371587216,11.3143005729057,0.976334577709252));
#3965=CARTESIAN_POINT('Ctrl Pts',(-28.0605807428866,11.2794799548962,0.99378102620345));
#3966=CARTESIAN_POINT('Ctrl Pts',(-27.9753553142242,11.1901812278485,1.01914586678862));
#3967=CARTESIAN_POINT('Ctrl Pts',(-27.9407729003698,11.137081630112,1.02654322594127));
#3968=CARTESIAN_POINT('Ctrl Pts',(-27.8930907438845,11.0193392403985,1.03571182431088));
#3969=CARTESIAN_POINT('Ctrl Pts',(-27.8807053269447,10.9559610418692,1.03743456279142));
#3970=CARTESIAN_POINT('Ctrl Pts',(-27.8807053269447,10.892,1.03743456279142));
#3971=CARTESIAN_POINT('',(-28.76875,11.392,3.52315576029704E-15));
#3972=CARTESIAN_POINT('Origin',(-27.71875,11.392,3.39456784638657E-15));
#3973=CARTESIAN_POINT('',(-28.76875,15.392,3.52315576029704E-15));
#3974=CARTESIAN_POINT('',(-28.76875,10.392,3.52315576029704E-15));
#3975=CARTESIAN_POINT('Origin',(-27.71875,15.392,3.39456784638657E-15));
#3976=CARTESIAN_POINT('',(-28.3884843573844,11.392,-0.808675392564256));
#3977=CARTESIAN_POINT('Origin',(-27.71875,11.392,3.39456784638657E-15));
#3978=CARTESIAN_POINT('',(-27.8807053269447,10.892,-1.03743456279149));
#3979=CARTESIAN_POINT('Ctrl Pts',(-27.8807053269447,10.892,-1.03743456279141));
#3980=CARTESIAN_POINT('Ctrl Pts',(-27.8807053269447,10.9477684242894,-1.03743456279141));
#3981=CARTESIAN_POINT('Ctrl Pts',(-27.8901155838435,11.0031608237217,-1.03608950158797));
#3982=CARTESIAN_POINT('Ctrl Pts',(-27.9268797101889,11.108476059073,-1.02933620028069));
#3983=CARTESIAN_POINT('Ctrl Pts',(-27.9540135783584,11.1575037792958,-1.02392054716146));
#3984=CARTESIAN_POINT('Ctrl Pts',(-28.0265358376626,11.2489161185165,-1.00465362888561));
#3985=CARTESIAN_POINT('Ctrl Pts',(-28.0723497021653,11.2884238237129,-0.990173003222258));
#3986=CARTESIAN_POINT('Ctrl Pts',(-28.1784950683243,11.352280831018,-0.94593265684522));
#3987=CARTESIAN_POINT('Ctrl Pts',(-28.2369370304504,11.3729306084094,-0.915801914718457));
#3988=CARTESIAN_POINT('Ctrl Pts',(-28.3259680152063,11.3892561327708,-0.857447496778855));
#3989=CARTESIAN_POINT('Ctrl Pts',(-28.3574762392883,11.392,-0.834355909416514));
#3990=CARTESIAN_POINT('Ctrl Pts',(-28.3884843573844,11.392,-0.808675392564218));
#3991=CARTESIAN_POINT('',(-27.8807053269447,10.392,-1.03743456279149));
#3992=CARTESIAN_POINT('',(-27.8807053269447,10.392,-1.03743456279141));
#3993=CARTESIAN_POINT('',(-27.8807053269447,10.392,1.03743456279149));
#3994=CARTESIAN_POINT('Origin',(-27.71875,10.392,3.39456784638657E-15));
#3995=CARTESIAN_POINT('',(-27.8807053269447,10.392,1.03743456279142));
#3996=CARTESIAN_POINT('Origin',(13.859375,10.392,24.0051416611499));
#3997=CARTESIAN_POINT('',(14.8945756120682,11.392,24.1808109321499));
#3998=CARTESIAN_POINT('',(14.8387973496138,10.892,23.6266818071665));
#3999=CARTESIAN_POINT('Ctrl Pts',(14.8945756120682,11.392,24.1808109321499));
#4000=CARTESIAN_POINT('Ctrl Pts',(14.8987456929656,11.392,24.1562370822511));
#4001=CARTESIAN_POINT('Ctrl Pts',(14.9019702845581,11.3909476208536,24.1319322540433));
#4002=CARTESIAN_POINT('Ctrl Pts',(14.9109309068141,11.3826161818457,24.0408543251849));
#4003=CARTESIAN_POINT('Ctrl Pts',(14.9107625189131,11.367514299734,23.9752490030696));
#4004=CARTESIAN_POINT('Ctrl Pts',(14.9003632440505,11.3149339602283,23.8562069800152));
#4005=CARTESIAN_POINT('Ctrl Pts',(14.8910560265258,11.2800021118034,23.8048639585791));
#4006=CARTESIAN_POINT('Ctrl Pts',(14.8703315878125,11.1904107002957,23.7179444796868));
#4007=CARTESIAN_POINT('Ctrl Pts',(14.8594199701855,11.1372262469154,23.6842091786544));
#4008=CARTESIAN_POINT('Ctrl Pts',(14.8435001200619,11.0193650287824,23.6382739756132));
#4009=CARTESIAN_POINT('Ctrl Pts',(14.8387973496137,10.9559741279044,23.6266818071666));
#4010=CARTESIAN_POINT('Ctrl Pts',(14.8387973496137,10.892,23.6266818071666));
#4011=CARTESIAN_POINT('',(13.4939087453162,11.392,24.9894863247142));
#4012=CARTESIAN_POINT('Origin',(13.859375,11.392,24.0051416611499));
#4013=CARTESIAN_POINT('',(13.0419079773309,10.892,24.664116369958));
#4014=CARTESIAN_POINT('Ctrl Pts',(13.041907977331,10.892,24.664116369958));
#4015=CARTESIAN_POINT('Ctrl Pts',(13.041907977331,10.9335969110098,24.664116369958));
#4016=CARTESIAN_POINT('Ctrl Pts',(13.045196548413,10.9750441930653,24.6682577687984));
#4017=CARTESIAN_POINT('Ctrl Pts',(13.0585941951978,11.0556600876517,24.684376700194));
#4018=CARTESIAN_POINT('Ctrl Pts',(13.0686740767156,11.0944934064886,24.6963063198618));
#4019=CARTESIAN_POINT('Ctrl Pts',(13.1024459142966,11.1839384586821,24.7334591349564));
#4020=CARTESIAN_POINT('Ctrl Pts',(13.1298460887436,11.2306040245231,24.7617909786762));
#4021=CARTESIAN_POINT('Ctrl Pts',(13.2034812971637,11.3105612643315,24.8266614372196));
#4022=CARTESIAN_POINT('Ctrl Pts',(13.2493898759308,11.340818838844,24.8620859441476));
#4023=CARTESIAN_POINT('Ctrl Pts',(13.3580385830822,11.3819311434236,24.9300423901636));
#4024=CARTESIAN_POINT('Ctrl Pts',(13.4216300380781,11.392,24.9626507767547));
#4025=CARTESIAN_POINT('Ctrl Pts',(13.4939087453162,11.392,24.9894863247142));
#4026=CARTESIAN_POINT('',(13.0419079773309,10.392,24.664116369958));
#4027=CARTESIAN_POINT('',(13.041907977331,10.392,24.664116369958));
#4028=CARTESIAN_POINT('',(12.809375,10.392,24.0051416611499));
#4029=CARTESIAN_POINT('Origin',(13.859375,10.392,24.0051416611499));
#4030=CARTESIAN_POINT('',(12.809375,15.392,24.0051416611499));
#4031=CARTESIAN_POINT('',(12.809375,10.392,24.0051416611499));
#4032=CARTESIAN_POINT('Origin',(13.859375,15.392,24.0051416611499));
#4033=CARTESIAN_POINT('',(14.8387973496138,10.392,23.6266818071665));
#4034=CARTESIAN_POINT('Origin',(13.859375,10.392,24.0051416611499));
#4035=CARTESIAN_POINT('',(14.8387973496137,10.392,23.6266818071666));
#4036=CARTESIAN_POINT('Origin',(0.,10.892,5.55111512312578E-16));
#4037=CARTESIAN_POINT('Origin',(0.,10.392,5.55111512312578E-16));
#4038=CARTESIAN_POINT('Origin',(0.,10.892,5.55111512312578E-16));
#4039=CARTESIAN_POINT('Origin',(0.,10.892,5.55111512312578E-16));
#4040=CARTESIAN_POINT('Origin',(0.,10.392,5.55111512312578E-16));
#4041=CARTESIAN_POINT('Origin',(0.,10.892,5.55111512312578E-16));
#4042=CARTESIAN_POINT('Origin',(0.,10.892,5.55111512312578E-16));
#4043=CARTESIAN_POINT('Origin',(0.,10.892,5.55111512312578E-16));
#4044=CARTESIAN_POINT('Origin',(0.,10.392,5.55111512312578E-16));
#4045=CARTESIAN_POINT('Origin',(0.,11.392,-29.9));
#4046=CARTESIAN_POINT('',(-29.9,11.392,3.66169392945059E-15));
#4047=CARTESIAN_POINT('Origin',(2.23407873548919E-31,11.392,0.));
#4048=CARTESIAN_POINT('Origin',(0.,11.392,5.55111512312578E-16));
#4049=CARTESIAN_POINT('Origin',(0.,11.392,5.55111512312578E-16));
#4050=CARTESIAN_POINT('Origin',(0.,11.392,5.55111512312578E-16));
#4051=CARTESIAN_POINT('Origin',(0.,10.892,5.55111512312578E-16));
#4052=CARTESIAN_POINT('Origin',(0.,10.892,5.55111512312578E-16));
#4053=CARTESIAN_POINT('Origin',(0.,10.892,5.55111512312578E-16));
#4054=CARTESIAN_POINT('Origin',(2.23407873548919E-31,40.392,0.));
#4055=CARTESIAN_POINT('',(-29.9,15.392,-3.66169392945059E-15));
#4056=CARTESIAN_POINT('Origin',(2.23407873548919E-31,15.392,0.));
#4057=CARTESIAN_POINT('',(-29.9,40.392,3.66169392945059E-15));
#4058=CARTESIAN_POINT('Origin',(0.,10.392,0.));
#4059=CARTESIAN_POINT('Origin',(0.,15.392,0.));
#4060=CARTESIAN_POINT('',(0.,0.,0.));
#4061=CARTESIAN_POINT('Origin',(0.,10.342,0.));
#4062=CARTESIAN_POINT('',(-2.85618249731141E-15,10.342,23.3225));
#4063=CARTESIAN_POINT('Origin',(0.,10.342,5.55111512312578E-16));
#4064=CARTESIAN_POINT('',(-2.744739638589E-15,10.342,22.4125));
#4065=CARTESIAN_POINT('Origin',(0.,10.342,5.55111512312578E-16));
#4066=CARTESIAN_POINT('Origin',(13.859375,10.392,-24.0051416611499));
#4067=CARTESIAN_POINT('',(13.4939087453161,8.5,-24.9894863247142));
#4068=CARTESIAN_POINT('',(13.0419079773311,8.,-24.6641163699579));
#4069=CARTESIAN_POINT('Ctrl Pts',(13.4939087453162,8.5,-24.9894863247141));
#4070=CARTESIAN_POINT('Ctrl Pts',(13.4705421265863,8.5,-24.9808107957577));
#4071=CARTESIAN_POINT('Ctrl Pts',(13.4478812321275,8.49894762085365,-24.9714509598898));
#4072=CARTESIAN_POINT('Ctrl Pts',(13.364525120884,8.49061618184573,-24.933672121968));
#4073=CARTESIAN_POINT('Ctrl Pts',(13.3077934392593,8.47551429973401,-24.9007236327104));
#4074=CARTESIAN_POINT('Ctrl Pts',(13.2098996606076,8.42293396022826,-24.8321965849713));
#4075=CARTESIAN_POINT('Ctrl Pts',(13.1700889084992,8.3880021118034,-24.7984647874382));
#4076=CARTESIAN_POINT('Ctrl Pts',(13.1051766510514,8.29841070029572,-24.7370571575872));
#4077=CARTESIAN_POINT('Ctrl Pts',(13.0814168321666,8.24522624691538,-24.7107397690097));
#4078=CARTESIAN_POINT('Ctrl Pts',(13.0495957044667,8.12736502878236,-24.6739851728576));
#4079=CARTESIAN_POINT('Ctrl Pts',(13.041907977331,8.0639741279044,-24.664116369958));
#4080=CARTESIAN_POINT('Ctrl Pts',(13.041907977331,8.,-24.664116369958));
#4081=CARTESIAN_POINT('',(14.8945756120683,8.5,-24.1808109321499));
#4082=CARTESIAN_POINT('Origin',(13.859375,8.5,-24.0051416611499));
#4083=CARTESIAN_POINT('',(14.8387973496137,8.,-23.6266818071666));
#4084=CARTESIAN_POINT('Ctrl Pts',(14.8387973496138,8.,-23.6266818071666));
#4085=CARTESIAN_POINT('Ctrl Pts',(14.8387973496138,8.04159691100984,-23.6266818071666));
#4086=CARTESIAN_POINT('Ctrl Pts',(14.8407396206757,8.08304419306537,-23.6316004926859));
#4087=CARTESIAN_POINT('Ctrl Pts',(14.8480002013538,8.16366008765171,-23.6512626608503));
#4088=CARTESIAN_POINT('Ctrl Pts',(14.8532916142847,8.20249340648861,-23.6659569041457));
#4089=CARTESIAN_POINT('Ctrl Pts',(14.8685809771882,8.29193845868212,-23.7137805809707));
#4090=CARTESIAN_POINT('Ctrl Pts',(14.8794169863622,8.33860402452311,-23.7516757499698));
#4091=CARTESIAN_POINT('Ctrl Pts',(14.8987788472059,8.41856126433157,-23.8478809403463));
#4092=CARTESIAN_POINT('Ctrl Pts',(14.9065030807384,8.44881883884399,-23.9053511892743));
#4093=CARTESIAN_POINT('Ctrl Pts',(14.9110307357636,8.4899311434235,-24.0334219527635));
#4094=CARTESIAN_POINT('Ctrl Pts',(14.9074746994299,8.49999999999999,-24.104797961549));
#4095=CARTESIAN_POINT('Ctrl Pts',(14.8945756120682,8.5,-24.1808109321499));
#4096=CARTESIAN_POINT('',(14.8387973496137,7.5,-23.6266818071666));
#4097=CARTESIAN_POINT('',(14.8387973496138,10.392,-23.6266818071666));
#4098=CARTESIAN_POINT('',(12.809375,7.5,-24.0051416611499));
#4099=CARTESIAN_POINT('Origin',(13.859375,7.5,-24.0051416611499));
#4100=CARTESIAN_POINT('',(12.809375,10.392,-24.0051416611499));
#4101=CARTESIAN_POINT('',(12.809375,10.392,-24.0051416611499));
#4102=CARTESIAN_POINT('Origin',(13.859375,10.392,-24.0051416611499));
#4103=CARTESIAN_POINT('',(13.0419079773311,7.5,-24.6641163699579));
#4104=CARTESIAN_POINT('Origin',(13.859375,7.5,-24.0051416611499));
#4105=CARTESIAN_POINT('',(13.041907977331,10.392,-24.664116369958));
#4106=CARTESIAN_POINT('Origin',(-27.71875,10.392,3.39456784638657E-15));
#4107=CARTESIAN_POINT('',(-28.3884843573844,8.5,0.808675392564373));
#4108=CARTESIAN_POINT('',(-27.8807053269447,8.,1.03743456279137));
#4109=CARTESIAN_POINT('Ctrl Pts',(-28.3884843573843,8.5,0.808675392564271));
#4110=CARTESIAN_POINT('Ctrl Pts',(-28.3681062519708,8.5,0.825552272285529));
#4111=CARTESIAN_POINT('Ctrl Pts',(-28.3474709275063,8.49881412166834,0.841344231261614));
#4112=CARTESIAN_POINT('Ctrl Pts',(-28.2725357793874,8.48989732035241,0.894556589276666));
#4113=CARTESIAN_POINT('Ctrl Pts',(-28.2164321192167,8.47467334296082,0.926555176943806));
#4114=CARTESIAN_POINT('Ctrl Pts',(-28.1093371587216,8.42230057290569,0.976334577709253));
#4115=CARTESIAN_POINT('Ctrl Pts',(-28.0605807428866,8.38747995489623,0.993781026203451));
#4116=CARTESIAN_POINT('Ctrl Pts',(-27.9753553142242,8.29818122784845,1.01914586678862));
#4117=CARTESIAN_POINT('Ctrl Pts',(-27.9407729003698,8.24508163011197,1.02654322594127));
#4118=CARTESIAN_POINT('Ctrl Pts',(-27.8930907438845,8.12733924039855,1.03571182431088));
#4119=CARTESIAN_POINT('Ctrl Pts',(-27.8807053269447,8.06396104186923,1.03743456279142));
#4120=CARTESIAN_POINT('Ctrl Pts',(-27.8807053269447,8.,1.03743456279142));
#4121=CARTESIAN_POINT('',(-28.76875,8.5,3.52315576029704E-15));
#4122=CARTESIAN_POINT('Origin',(-27.71875,8.5,3.39456784638657E-15));
#4123=CARTESIAN_POINT('',(-28.76875,10.392,3.2659799324761E-15));
#4124=CARTESIAN_POINT('',(-28.76875,10.392,3.52315576029704E-15));
#4125=CARTESIAN_POINT('Origin',(-27.71875,10.392,3.39456784638657E-15));
#4126=CARTESIAN_POINT('',(-28.3884843573844,8.5,-0.808675392564366));
#4127=CARTESIAN_POINT('Origin',(-27.71875,8.5,3.39456784638657E-15));
#4128=CARTESIAN_POINT('',(-27.8807053269447,8.,-1.03743456279136));
#4129=CARTESIAN_POINT('Ctrl Pts',(-27.8807053269447,8.,-1.03743456279141));
#4130=CARTESIAN_POINT('Ctrl Pts',(-27.8807053269447,8.05576842428943,-1.03743456279141));
#4131=CARTESIAN_POINT('Ctrl Pts',(-27.8901155838435,8.11116082372167,-1.03608950158797));
#4132=CARTESIAN_POINT('Ctrl Pts',(-27.9268797101889,8.21647605907306,-1.02933620028069));
#4133=CARTESIAN_POINT('Ctrl Pts',(-27.9540135783584,8.26550377929583,-1.02392054716146));
#4134=CARTESIAN_POINT('Ctrl Pts',(-28.0265358376626,8.35691611851647,-1.00465362888561));
#4135=CARTESIAN_POINT('Ctrl Pts',(-28.0723497021653,8.39642382371291,-0.990173003222261));
#4136=CARTESIAN_POINT('Ctrl Pts',(-28.1784950683243,8.46028083101796,-0.94593265684522));
#4137=CARTESIAN_POINT('Ctrl Pts',(-28.2369370304504,8.48093060840945,-0.915801914718461));
#4138=CARTESIAN_POINT('Ctrl Pts',(-28.3259680152063,8.49725613277085,-0.857447496778872));
#4139=CARTESIAN_POINT('Ctrl Pts',(-28.3574762392883,8.49999999999999,-0.834355909416546));
#4140=CARTESIAN_POINT('Ctrl Pts',(-28.3884843573843,8.5,-0.808675392564264));
#4141=CARTESIAN_POINT('',(-27.8807053269447,7.5,-1.03743456279136));
#4142=CARTESIAN_POINT('',(-27.8807053269447,10.392,-1.03743456279141));
#4143=CARTESIAN_POINT('',(-27.8807053269447,7.5,1.03743456279137));
#4144=CARTESIAN_POINT('Origin',(-27.71875,7.5,3.39456784638657E-15));
#4145=CARTESIAN_POINT('',(-27.8807053269447,10.392,1.03743456279142));
#4146=CARTESIAN_POINT('Origin',(13.859375,10.392,24.0051416611499));
#4147=CARTESIAN_POINT('',(14.8945756120683,8.5,24.1808109321499));
#4148=CARTESIAN_POINT('',(14.8387973496137,8.,23.6266818071666));
#4149=CARTESIAN_POINT('Ctrl Pts',(14.8945756120682,8.5,24.1808109321499));
#4150=CARTESIAN_POINT('Ctrl Pts',(14.8987456929656,8.5,24.1562370822511));
#4151=CARTESIAN_POINT('Ctrl Pts',(14.9019702845581,8.49894762085365,24.1319322540433));
#4152=CARTESIAN_POINT('Ctrl Pts',(14.9109309068141,8.49061618184573,24.0408543251849));
#4153=CARTESIAN_POINT('Ctrl Pts',(14.9107625189131,8.47551429973401,23.9752490030696));
#4154=CARTESIAN_POINT('Ctrl Pts',(14.9003632440505,8.42293396022826,23.8562069800152));
#4155=CARTESIAN_POINT('Ctrl Pts',(14.8910560265258,8.3880021118034,23.8048639585791));
#4156=CARTESIAN_POINT('Ctrl Pts',(14.8703315878125,8.29841070029572,23.7179444796868));
#4157=CARTESIAN_POINT('Ctrl Pts',(14.8594199701855,8.24522624691535,23.6842091786544));
#4158=CARTESIAN_POINT('Ctrl Pts',(14.8435001200619,8.12736502878238,23.6382739756132));
#4159=CARTESIAN_POINT('Ctrl Pts',(14.8387973496137,8.06397412790444,23.6266818071666));
#4160=CARTESIAN_POINT('Ctrl Pts',(14.8387973496137,8.,23.6266818071666));
#4161=CARTESIAN_POINT('',(13.4939087453161,8.5,24.9894863247143));
#4162=CARTESIAN_POINT('Origin',(13.859375,8.5,24.0051416611499));
#4163=CARTESIAN_POINT('',(13.041907977331,8.,24.664116369958));
#4164=CARTESIAN_POINT('Ctrl Pts',(13.041907977331,8.,24.664116369958));
#4165=CARTESIAN_POINT('Ctrl Pts',(13.041907977331,8.04159691100978,24.664116369958));
#4166=CARTESIAN_POINT('Ctrl Pts',(13.045196548413,8.08304419306534,24.6682577687984));
#4167=CARTESIAN_POINT('Ctrl Pts',(13.0585941951978,8.16366008765173,24.684376700194));
#4168=CARTESIAN_POINT('Ctrl Pts',(13.0686740767156,8.20249340648861,24.6963063198618));
#4169=CARTESIAN_POINT('Ctrl Pts',(13.1024459142966,8.29193845868208,24.7334591349564));
#4170=CARTESIAN_POINT('Ctrl Pts',(13.1298460887436,8.33860402452309,24.7617909786762));
#4171=CARTESIAN_POINT('Ctrl Pts',(13.2034812971637,8.41856126433156,24.8266614372197));
#4172=CARTESIAN_POINT('Ctrl Pts',(13.2493898759309,8.44881883884399,24.8620859441476));
#4173=CARTESIAN_POINT('Ctrl Pts',(13.3580385830816,8.48993114342332,24.9300423901632));
#4174=CARTESIAN_POINT('Ctrl Pts',(13.4216300380772,8.49999999999999,24.9626507767544));
#4175=CARTESIAN_POINT('Ctrl Pts',(13.4939087453162,8.5,24.9894863247141));
#4176=CARTESIAN_POINT('',(13.041907977331,7.5,24.664116369958));
#4177=CARTESIAN_POINT('',(13.041907977331,10.392,24.664116369958));
#4178=CARTESIAN_POINT('',(12.809375,7.5,24.0051416611499));
#4179=CARTESIAN_POINT('Origin',(13.859375,7.5,24.0051416611499));
#4180=CARTESIAN_POINT('',(12.809375,10.392,24.0051416611499));
#4181=CARTESIAN_POINT('',(12.809375,10.392,24.0051416611499));
#4182=CARTESIAN_POINT('Origin',(13.859375,10.392,24.0051416611499));
#4183=CARTESIAN_POINT('',(14.8387973496137,7.5,23.6266818071666));
#4184=CARTESIAN_POINT('Origin',(13.859375,7.5,24.0051416611499));
#4185=CARTESIAN_POINT('',(14.8387973496137,10.392,23.6266818071666));
#4186=CARTESIAN_POINT('Origin',(0.,8.,5.55111512312578E-16));
#4187=CARTESIAN_POINT('Origin',(0.,7.5,5.55111512312578E-16));
#4188=CARTESIAN_POINT('Origin',(0.,8.,5.55111512312578E-16));
#4189=CARTESIAN_POINT('Origin',(0.,8.,5.55111512312578E-16));
#4190=CARTESIAN_POINT('Origin',(0.,7.5,5.55111512312578E-16));
#4191=CARTESIAN_POINT('Origin',(0.,8.,5.55111512312578E-16));
#4192=CARTESIAN_POINT('Origin',(0.,8.,5.55111512312578E-16));
#4193=CARTESIAN_POINT('Origin',(0.,8.,5.55111512312578E-16));
#4194=CARTESIAN_POINT('Origin',(0.,7.5,5.55111512312578E-16));
#4195=CARTESIAN_POINT('Origin',(0.,8.5,-27.9));
#4196=CARTESIAN_POINT('',(-3.66169392945059E-15,8.5,29.9));
#4197=CARTESIAN_POINT('Origin',(0.,8.5,5.55111512312578E-16));
#4198=CARTESIAN_POINT('Origin',(0.,8.5,5.55111512312578E-16));
#4199=CARTESIAN_POINT('Origin',(0.,8.5,5.55111512312578E-16));
#4200=CARTESIAN_POINT('Origin',(0.,8.5,5.55111512312578E-16));
#4201=CARTESIAN_POINT('Origin',(0.,8.,5.55111512312578E-16));
#4202=CARTESIAN_POINT('Origin',(0.,8.,5.55111512312578E-16));
#4203=CARTESIAN_POINT('Origin',(0.,8.,5.55111512312578E-16));
#4204=CARTESIAN_POINT('Origin',(0.,9.62216389039335,5.55111512312578E-16));
#4205=CARTESIAN_POINT('',(-2.94149560782839E-15,9.34680798012976,24.0191344139092));
#4206=CARTESIAN_POINT('Origin',(0.,9.34680798012976,5.55111512312578E-16));
#4207=CARTESIAN_POINT('',(-3.03784238900856E-15,9.34680798012976,24.8058655860908));
#4208=CARTESIAN_POINT('Origin',(-2.98966899841848E-15,9.62216389039335,
24.4125));
#4209=CARTESIAN_POINT('Origin',(0.,9.34680798012976,5.55111512312578E-16));
#4210=CARTESIAN_POINT('Origin',(0.,9.86940399006488,5.55111512312578E-16));
#4211=CARTESIAN_POINT('',(-3.12744176332255E-15,10.392,25.5375));
#4212=CARTESIAN_POINT('',(-3.08264207616556E-15,9.86940399006488,25.1716827930454));
#4213=CARTESIAN_POINT('Origin',(0.,10.392,5.55111512312578E-16));
#4214=CARTESIAN_POINT('Origin',(0.,10.392,-29.9));
#4215=CARTESIAN_POINT('',(-3.66169392945059E-15,10.392,29.9));
#4216=CARTESIAN_POINT('Origin',(0.,10.392,5.55111512312578E-16));
#4217=CARTESIAN_POINT('Origin',(0.,9.446,5.55111512312578E-16));
#4218=CARTESIAN_POINT('',(-3.66169392945059E-15,9.446,29.9));
#4219=CARTESIAN_POINT('Origin',(0.,7.5,-22.4125));
#4220=CARTESIAN_POINT('',(-2.744739638589E-15,7.5,22.4125));
#4221=CARTESIAN_POINT('Origin',(0.,7.5,5.55111512312578E-16));
#4222=CARTESIAN_POINT('Origin',(0.,8.946,5.55111512312578E-16));
#4223=CARTESIAN_POINT('',(-2.744739638589E-15,8.946,22.4125));
#4224=CARTESIAN_POINT('Origin',(0.,9.86940399006488,5.55111512312578E-16));
#4225=CARTESIAN_POINT('',(-2.89669592067139E-15,9.86940399006488,23.6533172069546));
#4226=CARTESIAN_POINT('',(0.,0.,0.));
#4227=CARTESIAN_POINT('Origin',(0.,0.,0.));
#4228=CARTESIAN_POINT('',(-45.,0.,-5.51091059616309E-15));
#4229=CARTESIAN_POINT('Origin',(2.23407873548919E-31,0.,0.));
#4230=CARTESIAN_POINT('',(-29.5,0.,3.61270805748469E-15));
#4231=CARTESIAN_POINT('Origin',(2.23407873548919E-31,0.,0.));
#4232=CARTESIAN_POINT('Origin',(2.23407873548919E-31,0.,0.));
#4233=CARTESIAN_POINT('',(-45.,-5.,-5.51091059616309E-15));
#4234=CARTESIAN_POINT('Origin',(2.23407873548919E-31,-5.,0.));
#4235=CARTESIAN_POINT('',(-45.,0.,-5.51091059616309E-15));
#4236=CARTESIAN_POINT('Origin',(0.,-5.,0.));
#4237=CARTESIAN_POINT('Origin',(2.23407873548919E-31,0.,0.));
#4238=CARTESIAN_POINT('',(-29.5,5.,3.61270805748469E-15));
#4239=CARTESIAN_POINT('Origin',(2.23407873548919E-31,5.,0.));
#4240=CARTESIAN_POINT('',(-29.5,0.,3.61270805748469E-15));
#4241=CARTESIAN_POINT('Origin',(0.,5.,0.));
#4242=CARTESIAN_POINT('',(9.4178197422598E-36,4.703162676663E-51,6.48624946395963E-34));
#4243=CARTESIAN_POINT('',(2.37747202439799E-34,1.11022302462516E-16,3.25059927637771E-33));
#4244=CARTESIAN_POINT('',(3.94967077539056E-31,1.77635683940025E-15,2.37126085845197E-31));
#4245=CARTESIAN_POINT('',(4.46815747097839E-32,-4.44089209850063E-16,-1.39518317866813E-48));
#4246=CARTESIAN_POINT('',(-9.71833162181599E-31,-1.55431223447522E-15,1.45610467295219E-30));
#4247=CARTESIAN_POINT('',(5.16009249100731E-17,1.16573417585641E-15,2.04653966354072E-17));
#4248=CARTESIAN_POINT('',(0.,0.,0.));
#4249=UNCERTAINTY_MEASURE_WITH_UNIT(LENGTH_MEASURE(0.01),#4267,
'DISTANCE_ACCURACY_VALUE',
'Maximum model space distance between geometric entities at asserted c
onnectivities');
#4250=UNCERTAINTY_MEASURE_WITH_UNIT(LENGTH_MEASURE(0.01),#4267,
'DISTANCE_ACCURACY_VALUE',
'Maximum model space distance between geometric entities at asserted c
onnectivities');
#4251=UNCERTAINTY_MEASURE_WITH_UNIT(LENGTH_MEASURE(0.01),#4267,
'DISTANCE_ACCURACY_VALUE',
'Maximum model space distance between geometric entities at asserted c
onnectivities');
#4252=UNCERTAINTY_MEASURE_WITH_UNIT(LENGTH_MEASURE(0.01),#4267,
'DISTANCE_ACCURACY_VALUE',
'Maximum model space distance between geometric entities at asserted c
onnectivities');
#4253=UNCERTAINTY_MEASURE_WITH_UNIT(LENGTH_MEASURE(0.01),#4267,
'DISTANCE_ACCURACY_VALUE',
'Maximum model space distance between geometric entities at asserted c
onnectivities');
#4254=UNCERTAINTY_MEASURE_WITH_UNIT(LENGTH_MEASURE(0.01),#4267,
'DISTANCE_ACCURACY_VALUE',
'Maximum model space distance between geometric entities at asserted c
onnectivities');
#4255=UNCERTAINTY_MEASURE_WITH_UNIT(LENGTH_MEASURE(0.01),#4267,
'DISTANCE_ACCURACY_VALUE',
'Maximum model space distance between geometric entities at asserted c
onnectivities');
#4256=UNCERTAINTY_MEASURE_WITH_UNIT(LENGTH_MEASURE(0.01),#4267,
'DISTANCE_ACCURACY_VALUE',
'Maximum model space distance between geometric entities at asserted c
onnectivities');
#4257=UNCERTAINTY_MEASURE_WITH_UNIT(LENGTH_MEASURE(0.01),#4267,
'DISTANCE_ACCURACY_VALUE',
'Maximum model space distance between geometric entities at asserted c
onnectivities');
#4258=(
GEOMETRIC_REPRESENTATION_CONTEXT(3)
GLOBAL_UNCERTAINTY_ASSIGNED_CONTEXT((#4249))
GLOBAL_UNIT_ASSIGNED_CONTEXT((#4267,#4269,#4270))
REPRESENTATION_CONTEXT('','3D')
);
#4259=(
GEOMETRIC_REPRESENTATION_CONTEXT(3)
GLOBAL_UNCERTAINTY_ASSIGNED_CONTEXT((#4250))
GLOBAL_UNIT_ASSIGNED_CONTEXT((#4267,#4269,#4270))
REPRESENTATION_CONTEXT('','3D')
);
#4260=(
GEOMETRIC_REPRESENTATION_CONTEXT(3)
GLOBAL_UNCERTAINTY_ASSIGNED_CONTEXT((#4251))
GLOBAL_UNIT_ASSIGNED_CONTEXT((#4267,#4269,#4270))
REPRESENTATION_CONTEXT('','3D')
);
#4261=(
GEOMETRIC_REPRESENTATION_CONTEXT(3)
GLOBAL_UNCERTAINTY_ASSIGNED_CONTEXT((#4252))
GLOBAL_UNIT_ASSIGNED_CONTEXT((#4267,#4269,#4270))
REPRESENTATION_CONTEXT('','3D')
);
#4262=(
GEOMETRIC_REPRESENTATION_CONTEXT(3)
GLOBAL_UNCERTAINTY_ASSIGNED_CONTEXT((#4253))
GLOBAL_UNIT_ASSIGNED_CONTEXT((#4267,#4269,#4270))
REPRESENTATION_CONTEXT('','3D')
);
#4263=(
GEOMETRIC_REPRESENTATION_CONTEXT(3)
GLOBAL_UNCERTAINTY_ASSIGNED_CONTEXT((#4254))
GLOBAL_UNIT_ASSIGNED_CONTEXT((#4267,#4269,#4270))
REPRESENTATION_CONTEXT('','3D')
);
#4264=(
GEOMETRIC_REPRESENTATION_CONTEXT(3)
GLOBAL_UNCERTAINTY_ASSIGNED_CONTEXT((#4255))
GLOBAL_UNIT_ASSIGNED_CONTEXT((#4267,#4269,#4270))
REPRESENTATION_CONTEXT('','3D')
);
#4265=(
GEOMETRIC_REPRESENTATION_CONTEXT(3)
GLOBAL_UNCERTAINTY_ASSIGNED_CONTEXT((#4256))
GLOBAL_UNIT_ASSIGNED_CONTEXT((#4267,#4269,#4270))
REPRESENTATION_CONTEXT('','3D')
);
#4266=(
GEOMETRIC_REPRESENTATION_CONTEXT(3)
GLOBAL_UNCERTAINTY_ASSIGNED_CONTEXT((#4257))
GLOBAL_UNIT_ASSIGNED_CONTEXT((#4267,#4269,#4270))
REPRESENTATION_CONTEXT('','3D')
);
#4267=(
LENGTH_UNIT()
NAMED_UNIT(*)
SI_UNIT(.MILLI.,.METRE.)
);
#4268=(
LENGTH_UNIT()
NAMED_UNIT(*)
SI_UNIT(.CENTI.,.METRE.)
);
#4269=(
NAMED_UNIT(*)
PLANE_ANGLE_UNIT()
SI_UNIT($,.RADIAN.)
);
#4270=(
NAMED_UNIT(*)
SI_UNIT($,.STERADIAN.)
SOLID_ANGLE_UNIT()
);
#4271=SHAPE_DEFINITION_REPRESENTATION(#4279,#4294);
#4272=SHAPE_DEFINITION_REPRESENTATION(#4280,#4295);
#4273=SHAPE_DEFINITION_REPRESENTATION(#4281,#4296);
#4274=SHAPE_DEFINITION_REPRESENTATION(#4282,#4297);
#4275=SHAPE_DEFINITION_REPRESENTATION(#4283,#4298);
#4276=SHAPE_DEFINITION_REPRESENTATION(#4284,#4299);
#4277=SHAPE_DEFINITION_REPRESENTATION(#4285,#4300);
#4278=SHAPE_DEFINITION_REPRESENTATION(#4286,#4301);
#4279=PRODUCT_DEFINITION_SHAPE('',$,#4303);
#4280=PRODUCT_DEFINITION_SHAPE('',$,#4304);
#4281=PRODUCT_DEFINITION_SHAPE('',$,#4305);
#4282=PRODUCT_DEFINITION_SHAPE('',$,#4306);
#4283=PRODUCT_DEFINITION_SHAPE('',$,#4307);
#4284=PRODUCT_DEFINITION_SHAPE('',$,#4308);
#4285=PRODUCT_DEFINITION_SHAPE('',$,#4309);
#4286=PRODUCT_DEFINITION_SHAPE('',$,#4310);
#4287=PRODUCT_DEFINITION_SHAPE($,$,#32);
#4288=PRODUCT_DEFINITION_SHAPE($,$,#33);
#4289=PRODUCT_DEFINITION_SHAPE($,$,#34);
#4290=PRODUCT_DEFINITION_SHAPE($,$,#35);
#4291=PRODUCT_DEFINITION_SHAPE($,$,#36);
#4292=PRODUCT_DEFINITION_SHAPE($,$,#37);
#4293=PRODUCT_DEFINITION_SHAPE($,$,#38);
#4294=SHAPE_REPRESENTATION('',(#2285,#2632,#2633,#2634,#2635,#2636,#2637,
#2638),#4258);
#4295=SHAPE_REPRESENTATION('',(#2286),#4259);
#4296=SHAPE_REPRESENTATION('',(#2320),#4260);
#4297=SHAPE_REPRESENTATION('',(#2517),#4261);
#4298=SHAPE_REPRESENTATION('',(#2526),#4262);
#4299=SHAPE_REPRESENTATION('',(#2536),#4263);
#4300=SHAPE_REPRESENTATION('',(#2573),#4264);
#4301=SHAPE_REPRESENTATION('',(#2622),#4265);
#4302=PRODUCT_DEFINITION_CONTEXT('part definition',#4328,'design');
#4303=PRODUCT_DEFINITION('Compression mold assembly',
'Compression mold assembly',#4311,#4302);
#4304=PRODUCT_DEFINITION('Outside','Outside',#4312,#4302);
#4305=PRODUCT_DEFINITION('Bottom disk','Bottom disk',#4313,#4302);
#4306=PRODUCT_DEFINITION('Ejector ring','Ejector ring',#4314,#4302);
#4307=PRODUCT_DEFINITION('Push rod','Push rod',#4315,#4302);
#4308=PRODUCT_DEFINITION('Top disk','Top disk',#4316,#4302);
#4309=PRODUCT_DEFINITION('Flash ring','Flash ring',#4317,#4302);
#4310=PRODUCT_DEFINITION('Bottom piece','Bottom piece',#4318,#4302);
#4311=PRODUCT_DEFINITION_FORMATION('',$,#4330);
#4312=PRODUCT_DEFINITION_FORMATION('',$,#4331);
#4313=PRODUCT_DEFINITION_FORMATION('',$,#4332);
#4314=PRODUCT_DEFINITION_FORMATION('',$,#4333);
#4315=PRODUCT_DEFINITION_FORMATION('',$,#4334);
#4316=PRODUCT_DEFINITION_FORMATION('',$,#4335);
#4317=PRODUCT_DEFINITION_FORMATION('',$,#4336);
#4318=PRODUCT_DEFINITION_FORMATION('',$,#4337);
#4319=PRODUCT_RELATED_PRODUCT_CATEGORY('Compression mold assembly',
'Compression mold assembly',(#4330));
#4320=PRODUCT_RELATED_PRODUCT_CATEGORY('Outside','Outside',(#4331));
#4321=PRODUCT_RELATED_PRODUCT_CATEGORY('Bottom disk','Bottom disk',(#4332));
#4322=PRODUCT_RELATED_PRODUCT_CATEGORY('Ejector ring','Ejector ring',(#4333));
#4323=PRODUCT_RELATED_PRODUCT_CATEGORY('Push rod','Push rod',(#4334));
#4324=PRODUCT_RELATED_PRODUCT_CATEGORY('Top disk','Top disk',(#4335));
#4325=PRODUCT_RELATED_PRODUCT_CATEGORY('Flash ring','Flash ring',(#4336));
#4326=PRODUCT_RELATED_PRODUCT_CATEGORY('Bottom piece','Bottom piece',(#4337));
#4327=APPLICATION_PROTOCOL_DEFINITION('international standard',
'automotive_design',2009,#4328);
#4328=APPLICATION_CONTEXT(
'Core Data for Automotive Mechanical Design Process');
#4329=PRODUCT_CONTEXT('part definition',#4328,'mechanical');
#4330=PRODUCT('Compression mold assembly','Compression mold assembly',$,
(#4329));
#4331=PRODUCT('Outside','Outside',$,(#4329));
#4332=PRODUCT('Bottom disk','Bottom disk',$,(#4329));
#4333=PRODUCT('Ejector ring','Ejector ring',$,(#4329));
#4334=PRODUCT('Push rod','Push rod',$,(#4329));
#4335=PRODUCT('Top disk','Top disk',$,(#4329));
#4336=PRODUCT('Flash ring','Flash ring',$,(#4329));
#4337=PRODUCT('Bottom piece','Bottom piece',$,(#4329));
ENDSEC;
END-ISO-10303-21;
