# Supplementary material for: Thermal imaging using sulfur polymer optics
Source: Nat Commun. 2026 Feb 18;17:1561. doi: 10.1038/s41467-026-68889-0 (PMC12916755; doi:10.1038/s41467-026-68889-0)
Supplement: Supplementary file 5 — Source Data [file 41467_2026_68889_MOESM5_ESM.zip › Figure 3 Source Data/STEP files compression mold/Ejector ring.stp]

ISO-10303-21;
HEADER;
/* Generated by software containing ST-Developer
 * from STEP Tools, Inc. (www.steptools.com) 
 */

FILE_DESCRIPTION(
/* description */ (''),
/* implementation_level */ '2;1');

FILE_NAME(
/* name */ 'Ejector ring.stp',
/* time_stamp */ '2025-06-10T15:02:40+09:30',
/* author */ ('tonk0075'),
/* organization */ (''),
/* preprocessor_version */ 'ST-DEVELOPER v20',
/* originating_system */ 'Autodesk Inventor 2024',
/* authorisation */ '');

FILE_SCHEMA (('AUTOMOTIVE_DESIGN { 1 0 10303 214 3 1 1 }'));
ENDSEC;

DATA;
#10=MECHANICAL_DESIGN_GEOMETRIC_PRESENTATION_REPRESENTATION('',(#13),#134);
#11=SHAPE_REPRESENTATION_RELATIONSHIP('SRR','None',#141,#12);
#12=ADVANCED_BREP_SHAPE_REPRESENTATION('',(#14),#133);
#13=STYLED_ITEM('',(#150),#14);
#14=MANIFOLD_SOLID_BREP('Ejector ring',#65);
#15=LINE('',#124,#17);
#16=LINE('',#128,#18);
#17=VECTOR('',#106,33.95);
#18=VECTOR('',#111,41.05);
#19=CYLINDRICAL_SURFACE('',#91,33.95);
#20=CYLINDRICAL_SURFACE('',#93,41.05);
#21=FACE_BOUND('',#28,.T.);
#22=FACE_BOUND('',#32,.T.);
#23=FACE_OUTER_BOUND('',#27,.T.);
#24=FACE_OUTER_BOUND('',#29,.T.);
#25=FACE_OUTER_BOUND('',#30,.T.);
#26=FACE_OUTER_BOUND('',#31,.T.);
#27=EDGE_LOOP('',(#47));
#28=EDGE_LOOP('',(#48));
#29=EDGE_LOOP('',(#49,#50,#51,#52));
#30=EDGE_LOOP('',(#53,#54,#55,#56));
#31=EDGE_LOOP('',(#57));
#32=EDGE_LOOP('',(#58));
#33=CIRCLE('',#89,41.05);
#34=CIRCLE('',#90,33.95);
#35=CIRCLE('',#92,33.95);
#36=CIRCLE('',#94,41.05);
#37=VERTEX_POINT('',#118);
#38=VERTEX_POINT('',#120);
#39=VERTEX_POINT('',#123);
#40=VERTEX_POINT('',#127);
#41=EDGE_CURVE('',#37,#37,#33,.T.);
#42=EDGE_CURVE('',#38,#38,#34,.T.);
#43=EDGE_CURVE('',#38,#39,#15,.T.);
#44=EDGE_CURVE('',#39,#39,#35,.T.);
#45=EDGE_CURVE('',#37,#40,#16,.T.);
#46=EDGE_CURVE('',#40,#40,#36,.T.);
#47=ORIENTED_EDGE('',*,*,#41,.T.);
#48=ORIENTED_EDGE('',*,*,#42,.T.);
#49=ORIENTED_EDGE('',*,*,#42,.F.);
#50=ORIENTED_EDGE('',*,*,#43,.T.);
#51=ORIENTED_EDGE('',*,*,#44,.F.);
#52=ORIENTED_EDGE('',*,*,#43,.F.);
#53=ORIENTED_EDGE('',*,*,#41,.F.);
#54=ORIENTED_EDGE('',*,*,#45,.T.);
#55=ORIENTED_EDGE('',*,*,#46,.F.);
#56=ORIENTED_EDGE('',*,*,#45,.F.);
#57=ORIENTED_EDGE('',*,*,#46,.T.);
#58=ORIENTED_EDGE('',*,*,#44,.T.);
#59=PLANE('',#88);
#60=PLANE('',#95);
#61=ADVANCED_FACE('',(#23,#21),#59,.T.);
#62=ADVANCED_FACE('',(#24),#19,.F.);
#63=ADVANCED_FACE('',(#25),#20,.T.);
#64=ADVANCED_FACE('',(#26,#22),#60,.F.);
#65=CLOSED_SHELL('',(#61,#62,#63,#64));
#66=DERIVED_UNIT_ELEMENT(#69,1.);
#67=DERIVED_UNIT_ELEMENT(#136,-3.);
#68=DIMENSIONAL_EXPONENTS(0.,1.,0.,0.,0.,0.,0.);
#69=(
CONVERSION_BASED_UNIT('gram',#71)
MASS_UNIT()
NAMED_UNIT(#68)
);
#70=(
MASS_UNIT()
NAMED_UNIT(*)
SI_UNIT(.KILO.,.GRAM.)
);
#71=MASS_MEASURE_WITH_UNIT(MASS_MEASURE(0.001),#70);
#72=DERIVED_UNIT((#66,#67));
#73=MEASURE_REPRESENTATION_ITEM('density measure',
POSITIVE_RATIO_MEASURE(1.),#72);
#74=PROPERTY_DEFINITION_REPRESENTATION(#79,#76);
#75=PROPERTY_DEFINITION_REPRESENTATION(#80,#77);
#76=REPRESENTATION('material name',(#78),#133);
#77=REPRESENTATION('density',(#73),#133);
#78=DESCRIPTIVE_REPRESENTATION_ITEM('Generic','Generic');
#79=PROPERTY_DEFINITION('material property','material name',#143);
#80=PROPERTY_DEFINITION('material property','density of part',#143);
#81=DATE_TIME_ROLE('creation_date');
#82=APPLIED_DATE_AND_TIME_ASSIGNMENT(#83,#81,(#143));
#83=DATE_AND_TIME(#84,#85);
#84=CALENDAR_DATE(2022,18,11);
#85=LOCAL_TIME(0,0,0.,#86);
#86=COORDINATED_UNIVERSAL_TIME_OFFSET(0,0,.BEHIND.);
#87=AXIS2_PLACEMENT_3D('',#116,#96,#97);
#88=AXIS2_PLACEMENT_3D('',#117,#98,#99);
#89=AXIS2_PLACEMENT_3D('',#119,#100,#101);
#90=AXIS2_PLACEMENT_3D('',#121,#102,#103);
#91=AXIS2_PLACEMENT_3D('',#122,#104,#105);
#92=AXIS2_PLACEMENT_3D('',#125,#107,#108);
#93=AXIS2_PLACEMENT_3D('',#126,#109,#110);
#94=AXIS2_PLACEMENT_3D('',#129,#112,#113);
#95=AXIS2_PLACEMENT_3D('',#130,#114,#115);
#96=DIRECTION('axis',(0.,0.,1.));
#97=DIRECTION('refdir',(1.,0.,0.));
#98=DIRECTION('center_axis',(0.,1.,0.));
#99=DIRECTION('ref_axis',(0.,0.,1.));
#100=DIRECTION('center_axis',(0.,1.,0.));
#101=DIRECTION('ref_axis',(1.,0.,0.));
#102=DIRECTION('center_axis',(0.,-1.,0.));
#103=DIRECTION('ref_axis',(-1.,0.,0.));
#104=DIRECTION('center_axis',(0.,1.,0.));
#105=DIRECTION('ref_axis',(-1.,0.,0.));
#106=DIRECTION('',(0.,-1.,0.));
#107=DIRECTION('center_axis',(0.,1.,0.));
#108=DIRECTION('ref_axis',(-1.,0.,0.));
#109=DIRECTION('center_axis',(0.,1.,0.));
#110=DIRECTION('ref_axis',(1.,0.,0.));
#111=DIRECTION('',(0.,-1.,0.));
#112=DIRECTION('center_axis',(0.,-1.,0.));
#113=DIRECTION('ref_axis',(1.,0.,0.));
#114=DIRECTION('center_axis',(0.,1.,0.));
#115=DIRECTION('ref_axis',(0.,0.,1.));
#116=CARTESIAN_POINT('',(0.,0.,0.));
#117=CARTESIAN_POINT('Origin',(0.,35.,0.));
#118=CARTESIAN_POINT('',(-41.05,35.,5.02717511049989E-15));
#119=CARTESIAN_POINT('Origin',(2.23407873548919E-31,35.,0.));
#120=CARTESIAN_POINT('',(33.95,35.,-4.15767588310526E-15));
#121=CARTESIAN_POINT('Origin',(2.23407873548919E-31,35.,0.));
#122=CARTESIAN_POINT('Origin',(2.23407873548919E-31,25.,0.));
#123=CARTESIAN_POINT('',(33.95,20.,-4.15767588310526E-15));
#124=CARTESIAN_POINT('',(33.95,25.,-4.15767588310526E-15));
#125=CARTESIAN_POINT('Origin',(2.23407873548919E-31,20.,0.));
#126=CARTESIAN_POINT('Origin',(2.23407873548919E-31,25.,0.));
#127=CARTESIAN_POINT('',(-41.05,20.,-5.02717511049989E-15));
#128=CARTESIAN_POINT('',(-41.05,25.,5.02717511049989E-15));
#129=CARTESIAN_POINT('Origin',(2.23407873548919E-31,20.,0.));
#130=CARTESIAN_POINT('Origin',(0.,20.,0.));
#131=UNCERTAINTY_MEASURE_WITH_UNIT(LENGTH_MEASURE(0.01),#135,
'DISTANCE_ACCURACY_VALUE',
'Maximum model space distance between geometric entities at asserted c
onnectivities');
#132=UNCERTAINTY_MEASURE_WITH_UNIT(LENGTH_MEASURE(0.01),#135,
'DISTANCE_ACCURACY_VALUE',
'Maximum model space distance between geometric entities at asserted c
onnectivities');
#133=(
GEOMETRIC_REPRESENTATION_CONTEXT(3)
GLOBAL_UNCERTAINTY_ASSIGNED_CONTEXT((#131))
GLOBAL_UNIT_ASSIGNED_CONTEXT((#135,#137,#138))
REPRESENTATION_CONTEXT('','3D')
);
#134=(
GEOMETRIC_REPRESENTATION_CONTEXT(3)
GLOBAL_UNCERTAINTY_ASSIGNED_CONTEXT((#132))
GLOBAL_UNIT_ASSIGNED_CONTEXT((#135,#137,#138))
REPRESENTATION_CONTEXT('','3D')
);
#135=(
LENGTH_UNIT()
NAMED_UNIT(*)
SI_UNIT(.MILLI.,.METRE.)
);
#136=(
LENGTH_UNIT()
NAMED_UNIT(*)
SI_UNIT(.CENTI.,.METRE.)
);
#137=(
NAMED_UNIT(*)
PLANE_ANGLE_UNIT()
SI_UNIT($,.RADIAN.)
);
#138=(
NAMED_UNIT(*)
SI_UNIT($,.STERADIAN.)
SOLID_ANGLE_UNIT()
);
#139=SHAPE_DEFINITION_REPRESENTATION(#140,#141);
#140=PRODUCT_DEFINITION_SHAPE('',$,#143);
#141=SHAPE_REPRESENTATION('',(#87),#133);
#142=PRODUCT_DEFINITION_CONTEXT('part definition',#147,'design');
#143=PRODUCT_DEFINITION('Circular easy ejection',
'Circular easy ejection',#144,#142);
#144=PRODUCT_DEFINITION_FORMATION('',$,#149);
#145=PRODUCT_RELATED_PRODUCT_CATEGORY('Circular easy ejection',
'Circular easy ejection',(#149));
#146=APPLICATION_PROTOCOL_DEFINITION('international standard',
'automotive_design',2009,#147);
#147=APPLICATION_CONTEXT(
'Core Data for Automotive Mechanical Design Process');
#148=PRODUCT_CONTEXT('part definition',#147,'mechanical');
#149=PRODUCT('Circular easy ejection','Circular easy ejection',$,(#148));
#150=PRESENTATION_STYLE_ASSIGNMENT((#151));
#151=SURFACE_STYLE_USAGE(.BOTH.,#154);
#152=SURFACE_STYLE_RENDERING_WITH_PROPERTIES($,#158,(#153));
#153=SURFACE_STYLE_TRANSPARENT(0.);
#154=SURFACE_SIDE_STYLE('',(#155,#152));
#155=SURFACE_STYLE_FILL_AREA(#156);
#156=FILL_AREA_STYLE('',(#157));
#157=FILL_AREA_STYLE_COLOUR('',#158);
#158=COLOUR_RGB('',0.749019607843137,0.749019607843137,0.749019607843137);
ENDSEC;
END-ISO-10303-21;
