# Supplementary material for: Thermal imaging using sulfur polymer optics
Source: Nat Commun. 2026 Feb 18;17:1561. doi: 10.1038/s41467-026-68889-0 (PMC12916755; doi:10.1038/s41467-026-68889-0)
Supplement: Supplementary file 5 — Source Data [file 41467_2026_68889_MOESM5_ESM.zip › Figure 3 Source Data/STEP files compression mold/Bottom disk.stp]

ISO-10303-21;
HEADER;
/* Generated by software containing ST-Developer
 * from STEP Tools, Inc. (www.steptools.com) 
 */

FILE_DESCRIPTION(
/* description */ (''),
/* implementation_level */ '2;1');

FILE_NAME(
/* name */ 'Bottom disk.stp',
/* time_stamp */ '2025-06-10T15:02:23+09:30',
/* author */ ('tonk0075'),
/* organization */ (''),
/* preprocessor_version */ 'ST-DEVELOPER v20',
/* originating_system */ 'Autodesk Inventor 2024',
/* authorisation */ '');

FILE_SCHEMA (('AUTOMOTIVE_DESIGN { 1 0 10303 214 3 1 1 }'));
ENDSEC;

DATA;
#10=MECHANICAL_DESIGN_GEOMETRIC_PRESENTATION_REPRESENTATION('',(#13),#2037);
#11=SHAPE_REPRESENTATION_RELATIONSHIP('SRR','None',#2044,#12);
#12=ADVANCED_BREP_SHAPE_REPRESENTATION('',(#14),#2036);
#13=STYLED_ITEM('',(#2053),#14);
#14=MANIFOLD_SOLID_BREP('Bottom disk',#1115);
#15=FACE_BOUND('',#393,.T.);
#16=FACE_BOUND('',#394,.T.);
#17=FACE_BOUND('',#395,.T.);
#18=FACE_BOUND('',#396,.T.);
#19=FACE_BOUND('',#400,.T.);
#20=FACE_BOUND('',#401,.T.);
#21=FACE_BOUND('',#402,.T.);
#22=FACE_BOUND('',#403,.T.);
#23=FACE_BOUND('',#404,.T.);
#24=FACE_BOUND('',#405,.T.);
#25=FACE_BOUND('',#406,.T.);
#26=FACE_BOUND('',#407,.T.);
#27=FACE_BOUND('',#408,.T.);
#28=FACE_BOUND('',#409,.T.);
#29=FACE_BOUND('',#410,.T.);
#30=FACE_BOUND('',#411,.T.);
#31=FACE_BOUND('',#412,.T.);
#32=FACE_BOUND('',#413,.T.);
#33=FACE_BOUND('',#414,.T.);
#34=FACE_BOUND('',#415,.T.);
#35=FACE_BOUND('',#416,.T.);
#36=FACE_BOUND('',#417,.T.);
#37=FACE_BOUND('',#418,.T.);
#38=FACE_BOUND('',#419,.T.);
#39=FACE_BOUND('',#420,.T.);
#40=FACE_BOUND('',#421,.T.);
#41=FACE_BOUND('',#422,.T.);
#42=FACE_BOUND('',#423,.T.);
#43=FACE_BOUND('',#424,.T.);
#44=FACE_BOUND('',#425,.T.);
#45=FACE_BOUND('',#426,.T.);
#46=FACE_BOUND('',#427,.T.);
#47=FACE_BOUND('',#428,.T.);
#48=FACE_BOUND('',#429,.T.);
#49=FACE_BOUND('',#430,.T.);
#50=FACE_BOUND('',#431,.T.);
#51=FACE_BOUND('',#432,.T.);
#52=FACE_BOUND('',#433,.T.);
#53=FACE_BOUND('',#434,.T.);
#54=FACE_BOUND('',#435,.T.);
#55=FACE_BOUND('',#436,.T.);
#56=FACE_BOUND('',#437,.T.);
#57=FACE_BOUND('',#438,.T.);
#58=FACE_BOUND('',#439,.T.);
#59=FACE_BOUND('',#440,.T.);
#60=FACE_BOUND('',#441,.T.);
#61=FACE_BOUND('',#442,.T.);
#62=FACE_BOUND('',#443,.T.);
#63=FACE_BOUND('',#444,.T.);
#64=FACE_BOUND('',#445,.T.);
#65=FACE_BOUND('',#446,.T.);
#66=FACE_BOUND('',#447,.T.);
#67=FACE_BOUND('',#448,.T.);
#68=FACE_BOUND('',#449,.T.);
#69=FACE_BOUND('',#450,.T.);
#70=FACE_BOUND('',#451,.T.);
#71=FACE_BOUND('',#452,.T.);
#72=FACE_BOUND('',#453,.T.);
#73=FACE_BOUND('',#454,.T.);
#74=FACE_BOUND('',#455,.T.);
#75=FACE_BOUND('',#456,.T.);
#76=FACE_BOUND('',#457,.T.);
#77=FACE_BOUND('',#458,.T.);
#78=FACE_BOUND('',#459,.T.);
#79=FACE_BOUND('',#460,.T.);
#80=FACE_BOUND('',#461,.T.);
#81=FACE_BOUND('',#462,.T.);
#82=FACE_BOUND('',#463,.T.);
#83=FACE_BOUND('',#464,.T.);
#84=FACE_BOUND('',#465,.T.);
#85=FACE_BOUND('',#466,.T.);
#86=FACE_BOUND('',#467,.T.);
#87=FACE_BOUND('',#468,.T.);
#88=FACE_BOUND('',#469,.T.);
#89=FACE_BOUND('',#470,.T.);
#90=FACE_BOUND('',#471,.T.);
#91=FACE_BOUND('',#472,.T.);
#92=FACE_BOUND('',#473,.T.);
#93=FACE_BOUND('',#474,.T.);
#94=FACE_BOUND('',#475,.T.);
#95=FACE_BOUND('',#476,.T.);
#96=FACE_BOUND('',#477,.T.);
#97=FACE_BOUND('',#478,.T.);
#98=FACE_BOUND('',#479,.T.);
#99=FACE_BOUND('',#480,.T.);
#100=FACE_BOUND('',#481,.T.);
#101=FACE_BOUND('',#482,.T.);
#102=FACE_BOUND('',#483,.T.);
#103=FACE_BOUND('',#484,.T.);
#104=FACE_BOUND('',#485,.T.);
#105=FACE_BOUND('',#486,.T.);
#106=FACE_BOUND('',#487,.T.);
#107=FACE_BOUND('',#488,.T.);
#108=FACE_BOUND('',#490,.T.);
#109=FACE_BOUND('',#491,.T.);
#110=FACE_BOUND('',#492,.T.);
#111=PLANE('',#1326);
#112=PLANE('',#1332);
#113=PLANE('',#1333);
#114=SPHERICAL_SURFACE('',#1147,2.11882843137255);
#115=SPHERICAL_SURFACE('',#1149,2.11882843137255);
#116=SPHERICAL_SURFACE('',#1151,2.11882843137255);
#117=SPHERICAL_SURFACE('',#1153,2.11882843137255);
#118=SPHERICAL_SURFACE('',#1155,2.11882843137255);
#119=SPHERICAL_SURFACE('',#1157,2.11882843137255);
#120=SPHERICAL_SURFACE('',#1159,2.11882843137255);
#121=SPHERICAL_SURFACE('',#1161,2.11882843137255);
#122=SPHERICAL_SURFACE('',#1163,2.11882843137255);
#123=SPHERICAL_SURFACE('',#1165,2.11882843137255);
#124=SPHERICAL_SURFACE('',#1167,2.11882843137255);
#125=SPHERICAL_SURFACE('',#1169,2.11882843137255);
#126=SPHERICAL_SURFACE('',#1171,2.11882843137255);
#127=SPHERICAL_SURFACE('',#1173,2.11882843137255);
#128=SPHERICAL_SURFACE('',#1175,2.11882843137255);
#129=SPHERICAL_SURFACE('',#1177,2.11882843137255);
#130=SPHERICAL_SURFACE('',#1179,2.11882843137255);
#131=SPHERICAL_SURFACE('',#1181,2.11882843137255);
#132=SPHERICAL_SURFACE('',#1183,2.11882843137255);
#133=SPHERICAL_SURFACE('',#1185,2.11882843137255);
#134=SPHERICAL_SURFACE('',#1187,2.11882843137255);
#135=SPHERICAL_SURFACE('',#1189,2.11882843137255);
#136=SPHERICAL_SURFACE('',#1191,2.11882843137255);
#137=SPHERICAL_SURFACE('',#1193,2.11882843137255);
#138=SPHERICAL_SURFACE('',#1195,2.11882843137255);
#139=SPHERICAL_SURFACE('',#1197,2.11882843137255);
#140=SPHERICAL_SURFACE('',#1199,2.11882843137255);
#141=SPHERICAL_SURFACE('',#1201,2.11882843137255);
#142=SPHERICAL_SURFACE('',#1203,2.11882843137255);
#143=SPHERICAL_SURFACE('',#1205,2.11882843137255);
#144=SPHERICAL_SURFACE('',#1207,2.11882843137255);
#145=SPHERICAL_SURFACE('',#1209,2.11882843137255);
#146=SPHERICAL_SURFACE('',#1211,2.11882843137255);
#147=SPHERICAL_SURFACE('',#1213,2.11882843137255);
#148=SPHERICAL_SURFACE('',#1215,2.11882843137255);
#149=SPHERICAL_SURFACE('',#1217,2.11882843137255);
#150=SPHERICAL_SURFACE('',#1219,2.11882843137255);
#151=SPHERICAL_SURFACE('',#1221,2.11882843137255);
#152=SPHERICAL_SURFACE('',#1223,2.11882843137255);
#153=SPHERICAL_SURFACE('',#1225,2.11882843137255);
#154=SPHERICAL_SURFACE('',#1227,2.11882843137255);
#155=SPHERICAL_SURFACE('',#1229,2.11882843137255);
#156=SPHERICAL_SURFACE('',#1231,2.11882843137255);
#157=SPHERICAL_SURFACE('',#1233,2.11882843137255);
#158=SPHERICAL_SURFACE('',#1235,2.11882843137255);
#159=SPHERICAL_SURFACE('',#1237,2.11882843137255);
#160=SPHERICAL_SURFACE('',#1239,2.11882843137255);
#161=SPHERICAL_SURFACE('',#1241,2.11882843137255);
#162=SPHERICAL_SURFACE('',#1243,2.11882843137255);
#163=SPHERICAL_SURFACE('',#1245,2.11882843137255);
#164=SPHERICAL_SURFACE('',#1247,2.11882843137255);
#165=SPHERICAL_SURFACE('',#1249,2.11882843137255);
#166=SPHERICAL_SURFACE('',#1251,2.11882843137255);
#167=SPHERICAL_SURFACE('',#1253,2.11882843137255);
#168=SPHERICAL_SURFACE('',#1255,2.11882843137255);
#169=SPHERICAL_SURFACE('',#1257,2.11882843137255);
#170=SPHERICAL_SURFACE('',#1259,2.11882843137255);
#171=SPHERICAL_SURFACE('',#1261,2.11882843137255);
#172=SPHERICAL_SURFACE('',#1263,2.11882843137255);
#173=SPHERICAL_SURFACE('',#1265,2.11882843137255);
#174=SPHERICAL_SURFACE('',#1267,2.11882843137255);
#175=SPHERICAL_SURFACE('',#1269,2.11882843137255);
#176=SPHERICAL_SURFACE('',#1271,2.11882843137255);
#177=SPHERICAL_SURFACE('',#1273,2.11882843137255);
#178=SPHERICAL_SURFACE('',#1275,2.11882843137255);
#179=SPHERICAL_SURFACE('',#1277,2.11882843137255);
#180=SPHERICAL_SURFACE('',#1279,2.11882843137255);
#181=SPHERICAL_SURFACE('',#1281,2.11882843137255);
#182=SPHERICAL_SURFACE('',#1283,2.11882843137255);
#183=SPHERICAL_SURFACE('',#1285,2.11882843137255);
#184=SPHERICAL_SURFACE('',#1287,2.11882843137255);
#185=SPHERICAL_SURFACE('',#1289,2.11882843137255);
#186=SPHERICAL_SURFACE('',#1291,2.11882843137255);
#187=SPHERICAL_SURFACE('',#1293,2.11882843137255);
#188=SPHERICAL_SURFACE('',#1295,2.11882843137255);
#189=SPHERICAL_SURFACE('',#1297,2.11882843137255);
#190=SPHERICAL_SURFACE('',#1299,2.11882843137255);
#191=SPHERICAL_SURFACE('',#1301,2.11882843137255);
#192=SPHERICAL_SURFACE('',#1303,2.11882843137255);
#193=SPHERICAL_SURFACE('',#1305,2.11882843137255);
#194=SPHERICAL_SURFACE('',#1307,2.11882843137255);
#195=SPHERICAL_SURFACE('',#1309,2.11882843137255);
#196=SPHERICAL_SURFACE('',#1311,2.11882843137255);
#197=SPHERICAL_SURFACE('',#1313,2.11882843137255);
#198=SPHERICAL_SURFACE('',#1315,2.11882843137255);
#199=SPHERICAL_SURFACE('',#1317,2.11882843137255);
#200=SPHERICAL_SURFACE('',#1319,2.11882843137255);
#201=SPHERICAL_SURFACE('',#1321,2.11882843137255);
#202=SPHERICAL_SURFACE('',#1328,2.11882843137255);
#203=FACE_OUTER_BOUND('',#300,.T.);
#204=FACE_OUTER_BOUND('',#301,.T.);
#205=FACE_OUTER_BOUND('',#302,.T.);
#206=FACE_OUTER_BOUND('',#303,.T.);
#207=FACE_OUTER_BOUND('',#304,.T.);
#208=FACE_OUTER_BOUND('',#305,.T.);
#209=FACE_OUTER_BOUND('',#306,.T.);
#210=FACE_OUTER_BOUND('',#307,.T.);
#211=FACE_OUTER_BOUND('',#308,.T.);
#212=FACE_OUTER_BOUND('',#309,.T.);
#213=FACE_OUTER_BOUND('',#310,.T.);
#214=FACE_OUTER_BOUND('',#311,.T.);
#215=FACE_OUTER_BOUND('',#312,.T.);
#216=FACE_OUTER_BOUND('',#313,.T.);
#217=FACE_OUTER_BOUND('',#314,.T.);
#218=FACE_OUTER_BOUND('',#315,.T.);
#219=FACE_OUTER_BOUND('',#316,.T.);
#220=FACE_OUTER_BOUND('',#317,.T.);
#221=FACE_OUTER_BOUND('',#318,.T.);
#222=FACE_OUTER_BOUND('',#319,.T.);
#223=FACE_OUTER_BOUND('',#320,.T.);
#224=FACE_OUTER_BOUND('',#321,.T.);
#225=FACE_OUTER_BOUND('',#322,.T.);
#226=FACE_OUTER_BOUND('',#323,.T.);
#227=FACE_OUTER_BOUND('',#324,.T.);
#228=FACE_OUTER_BOUND('',#325,.T.);
#229=FACE_OUTER_BOUND('',#326,.T.);
#230=FACE_OUTER_BOUND('',#327,.T.);
#231=FACE_OUTER_BOUND('',#328,.T.);
#232=FACE_OUTER_BOUND('',#329,.T.);
#233=FACE_OUTER_BOUND('',#330,.T.);
#234=FACE_OUTER_BOUND('',#331,.T.);
#235=FACE_OUTER_BOUND('',#332,.T.);
#236=FACE_OUTER_BOUND('',#333,.T.);
#237=FACE_OUTER_BOUND('',#334,.T.);
#238=FACE_OUTER_BOUND('',#335,.T.);
#239=FACE_OUTER_BOUND('',#336,.T.);
#240=FACE_OUTER_BOUND('',#337,.T.);
#241=FACE_OUTER_BOUND('',#338,.T.);
#242=FACE_OUTER_BOUND('',#339,.T.);
#243=FACE_OUTER_BOUND('',#340,.T.);
#244=FACE_OUTER_BOUND('',#341,.T.);
#245=FACE_OUTER_BOUND('',#342,.T.);
#246=FACE_OUTER_BOUND('',#343,.T.);
#247=FACE_OUTER_BOUND('',#344,.T.);
#248=FACE_OUTER_BOUND('',#345,.T.);
#249=FACE_OUTER_BOUND('',#346,.T.);
#250=FACE_OUTER_BOUND('',#347,.T.);
#251=FACE_OUTER_BOUND('',#348,.T.);
#252=FACE_OUTER_BOUND('',#349,.T.);
#253=FACE_OUTER_BOUND('',#350,.T.);
#254=FACE_OUTER_BOUND('',#351,.T.);
#255=FACE_OUTER_BOUND('',#352,.T.);
#256=FACE_OUTER_BOUND('',#353,.T.);
#257=FACE_OUTER_BOUND('',#354,.T.);
#258=FACE_OUTER_BOUND('',#355,.T.);
#259=FACE_OUTER_BOUND('',#356,.T.);
#260=FACE_OUTER_BOUND('',#357,.T.);
#261=FACE_OUTER_BOUND('',#358,.T.);
#262=FACE_OUTER_BOUND('',#359,.T.);
#263=FACE_OUTER_BOUND('',#360,.T.);
#264=FACE_OUTER_BOUND('',#361,.T.);
#265=FACE_OUTER_BOUND('',#362,.T.);
#266=FACE_OUTER_BOUND('',#363,.T.);
#267=FACE_OUTER_BOUND('',#364,.T.);
#268=FACE_OUTER_BOUND('',#365,.T.);
#269=FACE_OUTER_BOUND('',#366,.T.);
#270=FACE_OUTER_BOUND('',#367,.T.);
#271=FACE_OUTER_BOUND('',#368,.T.);
#272=FACE_OUTER_BOUND('',#369,.T.);
#273=FACE_OUTER_BOUND('',#370,.T.);
#274=FACE_OUTER_BOUND('',#371,.T.);
#275=FACE_OUTER_BOUND('',#372,.T.);
#276=FACE_OUTER_BOUND('',#373,.T.);
#277=FACE_OUTER_BOUND('',#374,.T.);
#278=FACE_OUTER_BOUND('',#375,.T.);
#279=FACE_OUTER_BOUND('',#376,.T.);
#280=FACE_OUTER_BOUND('',#377,.T.);
#281=FACE_OUTER_BOUND('',#378,.T.);
#282=FACE_OUTER_BOUND('',#379,.T.);
#283=FACE_OUTER_BOUND('',#380,.T.);
#284=FACE_OUTER_BOUND('',#381,.T.);
#285=FACE_OUTER_BOUND('',#382,.T.);
#286=FACE_OUTER_BOUND('',#383,.T.);
#287=FACE_OUTER_BOUND('',#384,.T.);
#288=FACE_OUTER_BOUND('',#385,.T.);
#289=FACE_OUTER_BOUND('',#386,.T.);
#290=FACE_OUTER_BOUND('',#387,.T.);
#291=FACE_OUTER_BOUND('',#388,.T.);
#292=FACE_OUTER_BOUND('',#389,.T.);
#293=FACE_OUTER_BOUND('',#390,.T.);
#294=FACE_OUTER_BOUND('',#391,.T.);
#295=FACE_OUTER_BOUND('',#392,.T.);
#296=FACE_OUTER_BOUND('',#397,.T.);
#297=FACE_OUTER_BOUND('',#398,.T.);
#298=FACE_OUTER_BOUND('',#399,.T.);
#299=FACE_OUTER_BOUND('',#489,.T.);
#300=EDGE_LOOP('',(#805,#806,#807,#808));
#301=EDGE_LOOP('',(#809,#810,#811,#812));
#302=EDGE_LOOP('',(#813,#814,#815,#816));
#303=EDGE_LOOP('',(#817));
#304=EDGE_LOOP('',(#818));
#305=EDGE_LOOP('',(#819));
#306=EDGE_LOOP('',(#820));
#307=EDGE_LOOP('',(#821));
#308=EDGE_LOOP('',(#822));
#309=EDGE_LOOP('',(#823));
#310=EDGE_LOOP('',(#824));
#311=EDGE_LOOP('',(#825));
#312=EDGE_LOOP('',(#826));
#313=EDGE_LOOP('',(#827));
#314=EDGE_LOOP('',(#828));
#315=EDGE_LOOP('',(#829));
#316=EDGE_LOOP('',(#830));
#317=EDGE_LOOP('',(#831));
#318=EDGE_LOOP('',(#832));
#319=EDGE_LOOP('',(#833));
#320=EDGE_LOOP('',(#834));
#321=EDGE_LOOP('',(#835));
#322=EDGE_LOOP('',(#836));
#323=EDGE_LOOP('',(#837));
#324=EDGE_LOOP('',(#838));
#325=EDGE_LOOP('',(#839));
#326=EDGE_LOOP('',(#840));
#327=EDGE_LOOP('',(#841));
#328=EDGE_LOOP('',(#842));
#329=EDGE_LOOP('',(#843));
#330=EDGE_LOOP('',(#844));
#331=EDGE_LOOP('',(#845));
#332=EDGE_LOOP('',(#846));
#333=EDGE_LOOP('',(#847));
#334=EDGE_LOOP('',(#848));
#335=EDGE_LOOP('',(#849));
#336=EDGE_LOOP('',(#850));
#337=EDGE_LOOP('',(#851));
#338=EDGE_LOOP('',(#852));
#339=EDGE_LOOP('',(#853));
#340=EDGE_LOOP('',(#854));
#341=EDGE_LOOP('',(#855));
#342=EDGE_LOOP('',(#856));
#343=EDGE_LOOP('',(#857));
#344=EDGE_LOOP('',(#858));
#345=EDGE_LOOP('',(#859));
#346=EDGE_LOOP('',(#860));
#347=EDGE_LOOP('',(#861));
#348=EDGE_LOOP('',(#862));
#349=EDGE_LOOP('',(#863));
#350=EDGE_LOOP('',(#864));
#351=EDGE_LOOP('',(#865));
#352=EDGE_LOOP('',(#866));
#353=EDGE_LOOP('',(#867));
#354=EDGE_LOOP('',(#868));
#355=EDGE_LOOP('',(#869));
#356=EDGE_LOOP('',(#870));
#357=EDGE_LOOP('',(#871));
#358=EDGE_LOOP('',(#872));
#359=EDGE_LOOP('',(#873));
#360=EDGE_LOOP('',(#874));
#361=EDGE_LOOP('',(#875));
#362=EDGE_LOOP('',(#876));
#363=EDGE_LOOP('',(#877));
#364=EDGE_LOOP('',(#878));
#365=EDGE_LOOP('',(#879));
#366=EDGE_LOOP('',(#880));
#367=EDGE_LOOP('',(#881));
#368=EDGE_LOOP('',(#882));
#369=EDGE_LOOP('',(#883));
#370=EDGE_LOOP('',(#884));
#371=EDGE_LOOP('',(#885));
#372=EDGE_LOOP('',(#886));
#373=EDGE_LOOP('',(#887));
#374=EDGE_LOOP('',(#888));
#375=EDGE_LOOP('',(#889));
#376=EDGE_LOOP('',(#890));
#377=EDGE_LOOP('',(#891));
#378=EDGE_LOOP('',(#892));
#379=EDGE_LOOP('',(#893));
#380=EDGE_LOOP('',(#894));
#381=EDGE_LOOP('',(#895));
#382=EDGE_LOOP('',(#896));
#383=EDGE_LOOP('',(#897));
#384=EDGE_LOOP('',(#898));
#385=EDGE_LOOP('',(#899));
#386=EDGE_LOOP('',(#900));
#387=EDGE_LOOP('',(#901));
#388=EDGE_LOOP('',(#902));
#389=EDGE_LOOP('',(#903));
#390=EDGE_LOOP('',(#904));
#391=EDGE_LOOP('',(#905,#906,#907,#908));
#392=EDGE_LOOP('',(#909));
#393=EDGE_LOOP('',(#910));
#394=EDGE_LOOP('',(#911));
#395=EDGE_LOOP('',(#912));
#396=EDGE_LOOP('',(#913));
#397=EDGE_LOOP('',(#914));
#398=EDGE_LOOP('',(#915,#916,#917,#918));
#399=EDGE_LOOP('',(#919));
#400=EDGE_LOOP('',(#920));
#401=EDGE_LOOP('',(#921));
#402=EDGE_LOOP('',(#922));
#403=EDGE_LOOP('',(#923));
#404=EDGE_LOOP('',(#924));
#405=EDGE_LOOP('',(#925));
#406=EDGE_LOOP('',(#926));
#407=EDGE_LOOP('',(#927));
#408=EDGE_LOOP('',(#928));
#409=EDGE_LOOP('',(#929));
#410=EDGE_LOOP('',(#930));
#411=EDGE_LOOP('',(#931));
#412=EDGE_LOOP('',(#932));
#413=EDGE_LOOP('',(#933));
#414=EDGE_LOOP('',(#934));
#415=EDGE_LOOP('',(#935));
#416=EDGE_LOOP('',(#936));
#417=EDGE_LOOP('',(#937));
#418=EDGE_LOOP('',(#938));
#419=EDGE_LOOP('',(#939));
#420=EDGE_LOOP('',(#940));
#421=EDGE_LOOP('',(#941));
#422=EDGE_LOOP('',(#942));
#423=EDGE_LOOP('',(#943));
#424=EDGE_LOOP('',(#944));
#425=EDGE_LOOP('',(#945));
#426=EDGE_LOOP('',(#946));
#427=EDGE_LOOP('',(#947));
#428=EDGE_LOOP('',(#948));
#429=EDGE_LOOP('',(#949));
#430=EDGE_LOOP('',(#950));
#431=EDGE_LOOP('',(#951));
#432=EDGE_LOOP('',(#952));
#433=EDGE_LOOP('',(#953));
#434=EDGE_LOOP('',(#954));
#435=EDGE_LOOP('',(#955));
#436=EDGE_LOOP('',(#956));
#437=EDGE_LOOP('',(#957));
#438=EDGE_LOOP('',(#958));
#439=EDGE_LOOP('',(#959));
#440=EDGE_LOOP('',(#960));
#441=EDGE_LOOP('',(#961));
#442=EDGE_LOOP('',(#962));
#443=EDGE_LOOP('',(#963));
#444=EDGE_LOOP('',(#964));
#445=EDGE_LOOP('',(#965));
#446=EDGE_LOOP('',(#966));
#447=EDGE_LOOP('',(#967));
#448=EDGE_LOOP('',(#968));
#449=EDGE_LOOP('',(#969));
#450=EDGE_LOOP('',(#970));
#451=EDGE_LOOP('',(#971));
#452=EDGE_LOOP('',(#972));
#453=EDGE_LOOP('',(#973));
#454=EDGE_LOOP('',(#974));
#455=EDGE_LOOP('',(#975));
#456=EDGE_LOOP('',(#976));
#457=EDGE_LOOP('',(#977));
#458=EDGE_LOOP('',(#978));
#459=EDGE_LOOP('',(#979));
#460=EDGE_LOOP('',(#980));
#461=EDGE_LOOP('',(#981));
#462=EDGE_LOOP('',(#982));
#463=EDGE_LOOP('',(#983));
#464=EDGE_LOOP('',(#984));
#465=EDGE_LOOP('',(#985));
#466=EDGE_LOOP('',(#986));
#467=EDGE_LOOP('',(#987));
#468=EDGE_LOOP('',(#988));
#469=EDGE_LOOP('',(#989));
#470=EDGE_LOOP('',(#990));
#471=EDGE_LOOP('',(#991));
#472=EDGE_LOOP('',(#992));
#473=EDGE_LOOP('',(#993));
#474=EDGE_LOOP('',(#994));
#475=EDGE_LOOP('',(#995));
#476=EDGE_LOOP('',(#996));
#477=EDGE_LOOP('',(#997));
#478=EDGE_LOOP('',(#998));
#479=EDGE_LOOP('',(#999));
#480=EDGE_LOOP('',(#1000));
#481=EDGE_LOOP('',(#1001));
#482=EDGE_LOOP('',(#1002));
#483=EDGE_LOOP('',(#1003));
#484=EDGE_LOOP('',(#1004));
#485=EDGE_LOOP('',(#1005));
#486=EDGE_LOOP('',(#1006));
#487=EDGE_LOOP('',(#1007));
#488=EDGE_LOOP('',(#1008));
#489=EDGE_LOOP('',(#1009));
#490=EDGE_LOOP('',(#1010));
#491=EDGE_LOOP('',(#1011));
#492=EDGE_LOOP('',(#1012));
#493=LINE('',#1738,#498);
#494=LINE('',#1744,#499);
#495=LINE('',#1750,#500);
#496=LINE('',#2020,#501);
#497=LINE('',#2030,#502);
#498=VECTOR('',#1340,1.05);
#499=VECTOR('',#1347,1.05);
#500=VECTOR('',#1354,1.05);
#501=VECTOR('',#1713,22.4);
#502=VECTOR('',#1726,29.9);
#503=CIRCLE('',#1139,1.05);
#504=CIRCLE('',#1140,1.05);
#505=CIRCLE('',#1142,1.05);
#506=CIRCLE('',#1143,1.05);
#507=CIRCLE('',#1145,1.05);
#508=CIRCLE('',#1146,1.05);
#509=CIRCLE('',#1148,1.25000000000001);
#510=CIRCLE('',#1150,1.25000000000001);
#511=CIRCLE('',#1152,1.25000000000001);
#512=CIRCLE('',#1154,1.25000000000001);
#513=CIRCLE('',#1156,1.25000000000001);
#514=CIRCLE('',#1158,1.25000000000001);
#515=CIRCLE('',#1160,1.25000000000001);
#516=CIRCLE('',#1162,1.25000000000001);
#517=CIRCLE('',#1164,1.25000000000001);
#518=CIRCLE('',#1166,1.25000000000001);
#519=CIRCLE('',#1168,1.25000000000001);
#520=CIRCLE('',#1170,1.25000000000001);
#521=CIRCLE('',#1172,1.25000000000001);
#522=CIRCLE('',#1174,1.25000000000001);
#523=CIRCLE('',#1176,1.25000000000001);
#524=CIRCLE('',#1178,1.25000000000001);
#525=CIRCLE('',#1180,1.25000000000001);
#526=CIRCLE('',#1182,1.25000000000001);
#527=CIRCLE('',#1184,1.25000000000001);
#528=CIRCLE('',#1186,1.25000000000001);
#529=CIRCLE('',#1188,1.25000000000001);
#530=CIRCLE('',#1190,1.25000000000001);
#531=CIRCLE('',#1192,1.25000000000001);
#532=CIRCLE('',#1194,1.25000000000001);
#533=CIRCLE('',#1196,1.25000000000001);
#534=CIRCLE('',#1198,1.25000000000001);
#535=CIRCLE('',#1200,1.25000000000001);
#536=CIRCLE('',#1202,1.25000000000001);
#537=CIRCLE('',#1204,1.25000000000001);
#538=CIRCLE('',#1206,1.25000000000001);
#539=CIRCLE('',#1208,1.25000000000001);
#540=CIRCLE('',#1210,1.25000000000001);
#541=CIRCLE('',#1212,1.25000000000001);
#542=CIRCLE('',#1214,1.25000000000001);
#543=CIRCLE('',#1216,1.25000000000001);
#544=CIRCLE('',#1218,1.25000000000001);
#545=CIRCLE('',#1220,1.25000000000001);
#546=CIRCLE('',#1222,1.25000000000001);
#547=CIRCLE('',#1224,1.25000000000001);
#548=CIRCLE('',#1226,1.25000000000001);
#549=CIRCLE('',#1228,1.25000000000001);
#550=CIRCLE('',#1230,1.25000000000001);
#551=CIRCLE('',#1232,1.25000000000001);
#552=CIRCLE('',#1234,1.25000000000001);
#553=CIRCLE('',#1236,1.25000000000001);
#554=CIRCLE('',#1238,1.25000000000001);
#555=CIRCLE('',#1240,1.25000000000001);
#556=CIRCLE('',#1242,1.25000000000001);
#557=CIRCLE('',#1244,1.25000000000001);
#558=CIRCLE('',#1246,1.25000000000001);
#559=CIRCLE('',#1248,1.25000000000001);
#560=CIRCLE('',#1250,1.25000000000001);
#561=CIRCLE('',#1252,1.25000000000001);
#562=CIRCLE('',#1254,1.25000000000001);
#563=CIRCLE('',#1256,1.25000000000001);
#564=CIRCLE('',#1258,1.25000000000001);
#565=CIRCLE('',#1260,1.25000000000001);
#566=CIRCLE('',#1262,1.25000000000001);
#567=CIRCLE('',#1264,1.25000000000001);
#568=CIRCLE('',#1266,1.25000000000001);
#569=CIRCLE('',#1268,1.25000000000001);
#570=CIRCLE('',#1270,1.25000000000001);
#571=CIRCLE('',#1272,1.25000000000001);
#572=CIRCLE('',#1274,1.25000000000001);
#573=CIRCLE('',#1276,1.25000000000001);
#574=CIRCLE('',#1278,1.25000000000001);
#575=CIRCLE('',#1280,1.25000000000001);
#576=CIRCLE('',#1282,1.25000000000001);
#577=CIRCLE('',#1284,1.25000000000001);
#578=CIRCLE('',#1286,1.25000000000001);
#579=CIRCLE('',#1288,1.25000000000001);
#580=CIRCLE('',#1290,1.25000000000001);
#581=CIRCLE('',#1292,1.25000000000001);
#582=CIRCLE('',#1294,1.25000000000001);
#583=CIRCLE('',#1296,1.25000000000001);
#584=CIRCLE('',#1298,1.25000000000001);
#585=CIRCLE('',#1300,1.25000000000001);
#586=CIRCLE('',#1302,1.25000000000001);
#587=CIRCLE('',#1304,1.25000000000001);
#588=CIRCLE('',#1306,1.25000000000001);
#589=CIRCLE('',#1308,1.25000000000001);
#590=CIRCLE('',#1310,1.25000000000001);
#591=CIRCLE('',#1312,1.25000000000001);
#592=CIRCLE('',#1314,1.25000000000001);
#593=CIRCLE('',#1316,1.25000000000001);
#594=CIRCLE('',#1318,1.25000000000001);
#595=CIRCLE('',#1320,1.25000000000001);
#596=CIRCLE('',#1322,1.25000000000001);
#597=CIRCLE('',#1324,22.4);
#598=CIRCLE('',#1325,22.4);
#599=CIRCLE('',#1327,29.9);
#600=CIRCLE('',#1329,1.25);
#601=CIRCLE('',#1331,29.9);
#602=VERTEX_POINT('',#1735);
#603=VERTEX_POINT('',#1737);
#604=VERTEX_POINT('',#1741);
#605=VERTEX_POINT('',#1743);
#606=VERTEX_POINT('',#1747);
#607=VERTEX_POINT('',#1749);
#608=VERTEX_POINT('',#1753);
#609=VERTEX_POINT('',#1756);
#610=VERTEX_POINT('',#1759);
#611=VERTEX_POINT('',#1762);
#612=VERTEX_POINT('',#1765);
#613=VERTEX_POINT('',#1768);
#614=VERTEX_POINT('',#1771);
#615=VERTEX_POINT('',#1774);
#616=VERTEX_POINT('',#1777);
#617=VERTEX_POINT('',#1780);
#618=VERTEX_POINT('',#1783);
#619=VERTEX_POINT('',#1786);
#620=VERTEX_POINT('',#1789);
#621=VERTEX_POINT('',#1792);
#622=VERTEX_POINT('',#1795);
#623=VERTEX_POINT('',#1798);
#624=VERTEX_POINT('',#1801);
#625=VERTEX_POINT('',#1804);
#626=VERTEX_POINT('',#1807);
#627=VERTEX_POINT('',#1810);
#628=VERTEX_POINT('',#1813);
#629=VERTEX_POINT('',#1816);
#630=VERTEX_POINT('',#1819);
#631=VERTEX_POINT('',#1822);
#632=VERTEX_POINT('',#1825);
#633=VERTEX_POINT('',#1828);
#634=VERTEX_POINT('',#1831);
#635=VERTEX_POINT('',#1834);
#636=VERTEX_POINT('',#1837);
#637=VERTEX_POINT('',#1840);
#638=VERTEX_POINT('',#1843);
#639=VERTEX_POINT('',#1846);
#640=VERTEX_POINT('',#1849);
#641=VERTEX_POINT('',#1852);
#642=VERTEX_POINT('',#1855);
#643=VERTEX_POINT('',#1858);
#644=VERTEX_POINT('',#1861);
#645=VERTEX_POINT('',#1864);
#646=VERTEX_POINT('',#1867);
#647=VERTEX_POINT('',#1870);
#648=VERTEX_POINT('',#1873);
#649=VERTEX_POINT('',#1876);
#650=VERTEX_POINT('',#1879);
#651=VERTEX_POINT('',#1882);
#652=VERTEX_POINT('',#1885);
#653=VERTEX_POINT('',#1888);
#654=VERTEX_POINT('',#1891);
#655=VERTEX_POINT('',#1894);
#656=VERTEX_POINT('',#1897);
#657=VERTEX_POINT('',#1900);
#658=VERTEX_POINT('',#1903);
#659=VERTEX_POINT('',#1906);
#660=VERTEX_POINT('',#1909);
#661=VERTEX_POINT('',#1912);
#662=VERTEX_POINT('',#1915);
#663=VERTEX_POINT('',#1918);
#664=VERTEX_POINT('',#1921);
#665=VERTEX_POINT('',#1924);
#666=VERTEX_POINT('',#1927);
#667=VERTEX_POINT('',#1930);
#668=VERTEX_POINT('',#1933);
#669=VERTEX_POINT('',#1936);
#670=VERTEX_POINT('',#1939);
#671=VERTEX_POINT('',#1942);
#672=VERTEX_POINT('',#1945);
#673=VERTEX_POINT('',#1948);
#674=VERTEX_POINT('',#1951);
#675=VERTEX_POINT('',#1954);
#676=VERTEX_POINT('',#1957);
#677=VERTEX_POINT('',#1960);
#678=VERTEX_POINT('',#1963);
#679=VERTEX_POINT('',#1966);
#680=VERTEX_POINT('',#1969);
#681=VERTEX_POINT('',#1972);
#682=VERTEX_POINT('',#1975);
#683=VERTEX_POINT('',#1978);
#684=VERTEX_POINT('',#1981);
#685=VERTEX_POINT('',#1984);
#686=VERTEX_POINT('',#1987);
#687=VERTEX_POINT('',#1990);
#688=VERTEX_POINT('',#1993);
#689=VERTEX_POINT('',#1996);
#690=VERTEX_POINT('',#1999);
#691=VERTEX_POINT('',#2002);
#692=VERTEX_POINT('',#2005);
#693=VERTEX_POINT('',#2008);
#694=VERTEX_POINT('',#2011);
#695=VERTEX_POINT('',#2014);
#696=VERTEX_POINT('',#2017);
#697=VERTEX_POINT('',#2019);
#698=VERTEX_POINT('',#2023);
#699=VERTEX_POINT('',#2026);
#700=VERTEX_POINT('',#2029);
#701=EDGE_CURVE('',#602,#602,#503,.T.);
#702=EDGE_CURVE('',#602,#603,#493,.T.);
#703=EDGE_CURVE('',#603,#603,#504,.T.);
#704=EDGE_CURVE('',#604,#604,#505,.T.);
#705=EDGE_CURVE('',#604,#605,#494,.T.);
#706=EDGE_CURVE('',#605,#605,#506,.T.);
#707=EDGE_CURVE('',#606,#606,#507,.T.);
#708=EDGE_CURVE('',#606,#607,#495,.T.);
#709=EDGE_CURVE('',#607,#607,#508,.T.);
#710=EDGE_CURVE('',#608,#608,#509,.T.);
#711=EDGE_CURVE('',#609,#609,#510,.T.);
#712=EDGE_CURVE('',#610,#610,#511,.T.);
#713=EDGE_CURVE('',#611,#611,#512,.T.);
#714=EDGE_CURVE('',#612,#612,#513,.T.);
#715=EDGE_CURVE('',#613,#613,#514,.T.);
#716=EDGE_CURVE('',#614,#614,#515,.T.);
#717=EDGE_CURVE('',#615,#615,#516,.T.);
#718=EDGE_CURVE('',#616,#616,#517,.T.);
#719=EDGE_CURVE('',#617,#617,#518,.T.);
#720=EDGE_CURVE('',#618,#618,#519,.T.);
#721=EDGE_CURVE('',#619,#619,#520,.T.);
#722=EDGE_CURVE('',#620,#620,#521,.T.);
#723=EDGE_CURVE('',#621,#621,#522,.T.);
#724=EDGE_CURVE('',#622,#622,#523,.T.);
#725=EDGE_CURVE('',#623,#623,#524,.T.);
#726=EDGE_CURVE('',#624,#624,#525,.T.);
#727=EDGE_CURVE('',#625,#625,#526,.T.);
#728=EDGE_CURVE('',#626,#626,#527,.T.);
#729=EDGE_CURVE('',#627,#627,#528,.T.);
#730=EDGE_CURVE('',#628,#628,#529,.T.);
#731=EDGE_CURVE('',#629,#629,#530,.T.);
#732=EDGE_CURVE('',#630,#630,#531,.T.);
#733=EDGE_CURVE('',#631,#631,#532,.T.);
#734=EDGE_CURVE('',#632,#632,#533,.T.);
#735=EDGE_CURVE('',#633,#633,#534,.T.);
#736=EDGE_CURVE('',#634,#634,#535,.T.);
#737=EDGE_CURVE('',#635,#635,#536,.T.);
#738=EDGE_CURVE('',#636,#636,#537,.T.);
#739=EDGE_CURVE('',#637,#637,#538,.T.);
#740=EDGE_CURVE('',#638,#638,#539,.T.);
#741=EDGE_CURVE('',#639,#639,#540,.T.);
#742=EDGE_CURVE('',#640,#640,#541,.T.);
#743=EDGE_CURVE('',#641,#641,#542,.T.);
#744=EDGE_CURVE('',#642,#642,#543,.T.);
#745=EDGE_CURVE('',#643,#643,#544,.T.);
#746=EDGE_CURVE('',#644,#644,#545,.T.);
#747=EDGE_CURVE('',#645,#645,#546,.T.);
#748=EDGE_CURVE('',#646,#646,#547,.T.);
#749=EDGE_CURVE('',#647,#647,#548,.T.);
#750=EDGE_CURVE('',#648,#648,#549,.T.);
#751=EDGE_CURVE('',#649,#649,#550,.T.);
#752=EDGE_CURVE('',#650,#650,#551,.T.);
#753=EDGE_CURVE('',#651,#651,#552,.T.);
#754=EDGE_CURVE('',#652,#652,#553,.T.);
#755=EDGE_CURVE('',#653,#653,#554,.T.);
#756=EDGE_CURVE('',#654,#654,#555,.T.);
#757=EDGE_CURVE('',#655,#655,#556,.T.);
#758=EDGE_CURVE('',#656,#656,#557,.T.);
#759=EDGE_CURVE('',#657,#657,#558,.T.);
#760=EDGE_CURVE('',#658,#658,#559,.T.);
#761=EDGE_CURVE('',#659,#659,#560,.T.);
#762=EDGE_CURVE('',#660,#660,#561,.T.);
#763=EDGE_CURVE('',#661,#661,#562,.T.);
#764=EDGE_CURVE('',#662,#662,#563,.T.);
#765=EDGE_CURVE('',#663,#663,#564,.T.);
#766=EDGE_CURVE('',#664,#664,#565,.T.);
#767=EDGE_CURVE('',#665,#665,#566,.T.);
#768=EDGE_CURVE('',#666,#666,#567,.T.);
#769=EDGE_CURVE('',#667,#667,#568,.T.);
#770=EDGE_CURVE('',#668,#668,#569,.T.);
#771=EDGE_CURVE('',#669,#669,#570,.T.);
#772=EDGE_CURVE('',#670,#670,#571,.T.);
#773=EDGE_CURVE('',#671,#671,#572,.T.);
#774=EDGE_CURVE('',#672,#672,#573,.T.);
#775=EDGE_CURVE('',#673,#673,#574,.T.);
#776=EDGE_CURVE('',#674,#674,#575,.T.);
#777=EDGE_CURVE('',#675,#675,#576,.T.);
#778=EDGE_CURVE('',#676,#676,#577,.T.);
#779=EDGE_CURVE('',#677,#677,#578,.T.);
#780=EDGE_CURVE('',#678,#678,#579,.T.);
#781=EDGE_CURVE('',#679,#679,#580,.T.);
#782=EDGE_CURVE('',#680,#680,#581,.T.);
#783=EDGE_CURVE('',#681,#681,#582,.T.);
#784=EDGE_CURVE('',#682,#682,#583,.T.);
#785=EDGE_CURVE('',#683,#683,#584,.T.);
#786=EDGE_CURVE('',#684,#684,#585,.T.);
#787=EDGE_CURVE('',#685,#685,#586,.T.);
#788=EDGE_CURVE('',#686,#686,#587,.T.);
#789=EDGE_CURVE('',#687,#687,#588,.T.);
#790=EDGE_CURVE('',#688,#688,#589,.T.);
#791=EDGE_CURVE('',#689,#689,#590,.T.);
#792=EDGE_CURVE('',#690,#690,#591,.T.);
#793=EDGE_CURVE('',#691,#691,#592,.T.);
#794=EDGE_CURVE('',#692,#692,#593,.T.);
#795=EDGE_CURVE('',#693,#693,#594,.T.);
#796=EDGE_CURVE('',#694,#694,#595,.T.);
#797=EDGE_CURVE('',#695,#695,#596,.T.);
#798=EDGE_CURVE('',#696,#696,#597,.T.);
#799=EDGE_CURVE('',#696,#697,#496,.T.);
#800=EDGE_CURVE('',#697,#697,#598,.T.);
#801=EDGE_CURVE('',#698,#698,#599,.T.);
#802=EDGE_CURVE('',#699,#699,#600,.T.);
#803=EDGE_CURVE('',#698,#700,#497,.T.);
#804=EDGE_CURVE('',#700,#700,#601,.T.);
#805=ORIENTED_EDGE('',*,*,#701,.F.);
#806=ORIENTED_EDGE('',*,*,#702,.T.);
#807=ORIENTED_EDGE('',*,*,#703,.F.);
#808=ORIENTED_EDGE('',*,*,#702,.F.);
#809=ORIENTED_EDGE('',*,*,#704,.F.);
#810=ORIENTED_EDGE('',*,*,#705,.T.);
#811=ORIENTED_EDGE('',*,*,#706,.F.);
#812=ORIENTED_EDGE('',*,*,#705,.F.);
#813=ORIENTED_EDGE('',*,*,#707,.F.);
#814=ORIENTED_EDGE('',*,*,#708,.T.);
#815=ORIENTED_EDGE('',*,*,#709,.F.);
#816=ORIENTED_EDGE('',*,*,#708,.F.);
#817=ORIENTED_EDGE('',*,*,#710,.F.);
#818=ORIENTED_EDGE('',*,*,#711,.F.);
#819=ORIENTED_EDGE('',*,*,#712,.F.);
#820=ORIENTED_EDGE('',*,*,#713,.F.);
#821=ORIENTED_EDGE('',*,*,#714,.F.);
#822=ORIENTED_EDGE('',*,*,#715,.F.);
#823=ORIENTED_EDGE('',*,*,#716,.F.);
#824=ORIENTED_EDGE('',*,*,#717,.F.);
#825=ORIENTED_EDGE('',*,*,#718,.F.);
#826=ORIENTED_EDGE('',*,*,#719,.F.);
#827=ORIENTED_EDGE('',*,*,#720,.F.);
#828=ORIENTED_EDGE('',*,*,#721,.F.);
#829=ORIENTED_EDGE('',*,*,#722,.F.);
#830=ORIENTED_EDGE('',*,*,#723,.F.);
#831=ORIENTED_EDGE('',*,*,#724,.F.);
#832=ORIENTED_EDGE('',*,*,#725,.F.);
#833=ORIENTED_EDGE('',*,*,#726,.F.);
#834=ORIENTED_EDGE('',*,*,#727,.F.);
#835=ORIENTED_EDGE('',*,*,#728,.F.);
#836=ORIENTED_EDGE('',*,*,#729,.F.);
#837=ORIENTED_EDGE('',*,*,#730,.F.);
#838=ORIENTED_EDGE('',*,*,#731,.F.);
#839=ORIENTED_EDGE('',*,*,#732,.F.);
#840=ORIENTED_EDGE('',*,*,#733,.F.);
#841=ORIENTED_EDGE('',*,*,#734,.F.);
#842=ORIENTED_EDGE('',*,*,#735,.F.);
#843=ORIENTED_EDGE('',*,*,#736,.F.);
#844=ORIENTED_EDGE('',*,*,#737,.F.);
#845=ORIENTED_EDGE('',*,*,#738,.F.);
#846=ORIENTED_EDGE('',*,*,#739,.F.);
#847=ORIENTED_EDGE('',*,*,#740,.F.);
#848=ORIENTED_EDGE('',*,*,#741,.F.);
#849=ORIENTED_EDGE('',*,*,#742,.F.);
#850=ORIENTED_EDGE('',*,*,#743,.F.);
#851=ORIENTED_EDGE('',*,*,#744,.F.);
#852=ORIENTED_EDGE('',*,*,#745,.F.);
#853=ORIENTED_EDGE('',*,*,#746,.F.);
#854=ORIENTED_EDGE('',*,*,#747,.F.);
#855=ORIENTED_EDGE('',*,*,#748,.F.);
#856=ORIENTED_EDGE('',*,*,#749,.F.);
#857=ORIENTED_EDGE('',*,*,#750,.F.);
#858=ORIENTED_EDGE('',*,*,#751,.F.);
#859=ORIENTED_EDGE('',*,*,#752,.F.);
#860=ORIENTED_EDGE('',*,*,#753,.F.);
#861=ORIENTED_EDGE('',*,*,#754,.F.);
#862=ORIENTED_EDGE('',*,*,#755,.F.);
#863=ORIENTED_EDGE('',*,*,#756,.F.);
#864=ORIENTED_EDGE('',*,*,#757,.F.);
#865=ORIENTED_EDGE('',*,*,#758,.F.);
#866=ORIENTED_EDGE('',*,*,#759,.F.);
#867=ORIENTED_EDGE('',*,*,#760,.F.);
#868=ORIENTED_EDGE('',*,*,#761,.F.);
#869=ORIENTED_EDGE('',*,*,#762,.F.);
#870=ORIENTED_EDGE('',*,*,#763,.F.);
#871=ORIENTED_EDGE('',*,*,#764,.F.);
#872=ORIENTED_EDGE('',*,*,#765,.F.);
#873=ORIENTED_EDGE('',*,*,#766,.F.);
#874=ORIENTED_EDGE('',*,*,#767,.F.);
#875=ORIENTED_EDGE('',*,*,#768,.F.);
#876=ORIENTED_EDGE('',*,*,#769,.F.);
#877=ORIENTED_EDGE('',*,*,#770,.F.);
#878=ORIENTED_EDGE('',*,*,#771,.F.);
#879=ORIENTED_EDGE('',*,*,#772,.F.);
#880=ORIENTED_EDGE('',*,*,#773,.F.);
#881=ORIENTED_EDGE('',*,*,#774,.F.);
#882=ORIENTED_EDGE('',*,*,#775,.F.);
#883=ORIENTED_EDGE('',*,*,#776,.F.);
#884=ORIENTED_EDGE('',*,*,#777,.F.);
#885=ORIENTED_EDGE('',*,*,#778,.F.);
#886=ORIENTED_EDGE('',*,*,#779,.F.);
#887=ORIENTED_EDGE('',*,*,#780,.F.);
#888=ORIENTED_EDGE('',*,*,#781,.F.);
#889=ORIENTED_EDGE('',*,*,#782,.F.);
#890=ORIENTED_EDGE('',*,*,#783,.F.);
#891=ORIENTED_EDGE('',*,*,#784,.F.);
#892=ORIENTED_EDGE('',*,*,#785,.F.);
#893=ORIENTED_EDGE('',*,*,#786,.F.);
#894=ORIENTED_EDGE('',*,*,#787,.F.);
#895=ORIENTED_EDGE('',*,*,#788,.F.);
#896=ORIENTED_EDGE('',*,*,#789,.F.);
#897=ORIENTED_EDGE('',*,*,#790,.F.);
#898=ORIENTED_EDGE('',*,*,#791,.F.);
#899=ORIENTED_EDGE('',*,*,#792,.F.);
#900=ORIENTED_EDGE('',*,*,#793,.F.);
#901=ORIENTED_EDGE('',*,*,#794,.F.);
#902=ORIENTED_EDGE('',*,*,#795,.F.);
#903=ORIENTED_EDGE('',*,*,#796,.F.);
#904=ORIENTED_EDGE('',*,*,#797,.F.);
#905=ORIENTED_EDGE('',*,*,#798,.T.);
#906=ORIENTED_EDGE('',*,*,#799,.T.);
#907=ORIENTED_EDGE('',*,*,#800,.F.);
#908=ORIENTED_EDGE('',*,*,#799,.F.);
#909=ORIENTED_EDGE('',*,*,#801,.F.);
#910=ORIENTED_EDGE('',*,*,#703,.T.);
#911=ORIENTED_EDGE('',*,*,#706,.T.);
#912=ORIENTED_EDGE('',*,*,#709,.T.);
#913=ORIENTED_EDGE('',*,*,#798,.F.);
#914=ORIENTED_EDGE('',*,*,#802,.F.);
#915=ORIENTED_EDGE('',*,*,#801,.T.);
#916=ORIENTED_EDGE('',*,*,#803,.T.);
#917=ORIENTED_EDGE('',*,*,#804,.F.);
#918=ORIENTED_EDGE('',*,*,#803,.F.);
#919=ORIENTED_EDGE('',*,*,#800,.T.);
#920=ORIENTED_EDGE('',*,*,#710,.T.);
#921=ORIENTED_EDGE('',*,*,#711,.T.);
#922=ORIENTED_EDGE('',*,*,#712,.T.);
#923=ORIENTED_EDGE('',*,*,#713,.T.);
#924=ORIENTED_EDGE('',*,*,#714,.T.);
#925=ORIENTED_EDGE('',*,*,#715,.T.);
#926=ORIENTED_EDGE('',*,*,#716,.T.);
#927=ORIENTED_EDGE('',*,*,#717,.T.);
#928=ORIENTED_EDGE('',*,*,#718,.T.);
#929=ORIENTED_EDGE('',*,*,#719,.T.);
#930=ORIENTED_EDGE('',*,*,#720,.T.);
#931=ORIENTED_EDGE('',*,*,#721,.T.);
#932=ORIENTED_EDGE('',*,*,#722,.T.);
#933=ORIENTED_EDGE('',*,*,#723,.T.);
#934=ORIENTED_EDGE('',*,*,#724,.T.);
#935=ORIENTED_EDGE('',*,*,#725,.T.);
#936=ORIENTED_EDGE('',*,*,#726,.T.);
#937=ORIENTED_EDGE('',*,*,#727,.T.);
#938=ORIENTED_EDGE('',*,*,#728,.T.);
#939=ORIENTED_EDGE('',*,*,#729,.T.);
#940=ORIENTED_EDGE('',*,*,#730,.T.);
#941=ORIENTED_EDGE('',*,*,#731,.T.);
#942=ORIENTED_EDGE('',*,*,#732,.T.);
#943=ORIENTED_EDGE('',*,*,#733,.T.);
#944=ORIENTED_EDGE('',*,*,#734,.T.);
#945=ORIENTED_EDGE('',*,*,#735,.T.);
#946=ORIENTED_EDGE('',*,*,#736,.T.);
#947=ORIENTED_EDGE('',*,*,#737,.T.);
#948=ORIENTED_EDGE('',*,*,#738,.T.);
#949=ORIENTED_EDGE('',*,*,#739,.T.);
#950=ORIENTED_EDGE('',*,*,#740,.T.);
#951=ORIENTED_EDGE('',*,*,#741,.T.);
#952=ORIENTED_EDGE('',*,*,#742,.T.);
#953=ORIENTED_EDGE('',*,*,#743,.T.);
#954=ORIENTED_EDGE('',*,*,#744,.T.);
#955=ORIENTED_EDGE('',*,*,#745,.T.);
#956=ORIENTED_EDGE('',*,*,#746,.T.);
#957=ORIENTED_EDGE('',*,*,#747,.T.);
#958=ORIENTED_EDGE('',*,*,#748,.T.);
#959=ORIENTED_EDGE('',*,*,#749,.T.);
#960=ORIENTED_EDGE('',*,*,#750,.T.);
#961=ORIENTED_EDGE('',*,*,#751,.T.);
#962=ORIENTED_EDGE('',*,*,#752,.T.);
#963=ORIENTED_EDGE('',*,*,#753,.T.);
#964=ORIENTED_EDGE('',*,*,#754,.T.);
#965=ORIENTED_EDGE('',*,*,#755,.T.);
#966=ORIENTED_EDGE('',*,*,#756,.T.);
#967=ORIENTED_EDGE('',*,*,#757,.T.);
#968=ORIENTED_EDGE('',*,*,#758,.T.);
#969=ORIENTED_EDGE('',*,*,#759,.T.);
#970=ORIENTED_EDGE('',*,*,#760,.T.);
#971=ORIENTED_EDGE('',*,*,#761,.T.);
#972=ORIENTED_EDGE('',*,*,#762,.T.);
#973=ORIENTED_EDGE('',*,*,#763,.T.);
#974=ORIENTED_EDGE('',*,*,#764,.T.);
#975=ORIENTED_EDGE('',*,*,#765,.T.);
#976=ORIENTED_EDGE('',*,*,#766,.T.);
#977=ORIENTED_EDGE('',*,*,#767,.T.);
#978=ORIENTED_EDGE('',*,*,#768,.T.);
#979=ORIENTED_EDGE('',*,*,#769,.T.);
#980=ORIENTED_EDGE('',*,*,#770,.T.);
#981=ORIENTED_EDGE('',*,*,#771,.T.);
#982=ORIENTED_EDGE('',*,*,#772,.T.);
#983=ORIENTED_EDGE('',*,*,#773,.T.);
#984=ORIENTED_EDGE('',*,*,#774,.T.);
#985=ORIENTED_EDGE('',*,*,#775,.T.);
#986=ORIENTED_EDGE('',*,*,#776,.T.);
#987=ORIENTED_EDGE('',*,*,#777,.T.);
#988=ORIENTED_EDGE('',*,*,#778,.T.);
#989=ORIENTED_EDGE('',*,*,#779,.T.);
#990=ORIENTED_EDGE('',*,*,#780,.T.);
#991=ORIENTED_EDGE('',*,*,#781,.T.);
#992=ORIENTED_EDGE('',*,*,#782,.T.);
#993=ORIENTED_EDGE('',*,*,#783,.T.);
#994=ORIENTED_EDGE('',*,*,#784,.T.);
#995=ORIENTED_EDGE('',*,*,#785,.T.);
#996=ORIENTED_EDGE('',*,*,#786,.T.);
#997=ORIENTED_EDGE('',*,*,#787,.T.);
#998=ORIENTED_EDGE('',*,*,#788,.T.);
#999=ORIENTED_EDGE('',*,*,#789,.T.);
#1000=ORIENTED_EDGE('',*,*,#790,.T.);
#1001=ORIENTED_EDGE('',*,*,#791,.T.);
#1002=ORIENTED_EDGE('',*,*,#792,.T.);
#1003=ORIENTED_EDGE('',*,*,#793,.T.);
#1004=ORIENTED_EDGE('',*,*,#794,.T.);
#1005=ORIENTED_EDGE('',*,*,#795,.T.);
#1006=ORIENTED_EDGE('',*,*,#796,.T.);
#1007=ORIENTED_EDGE('',*,*,#797,.T.);
#1008=ORIENTED_EDGE('',*,*,#802,.T.);
#1009=ORIENTED_EDGE('',*,*,#804,.T.);
#1010=ORIENTED_EDGE('',*,*,#701,.T.);
#1011=ORIENTED_EDGE('',*,*,#704,.T.);
#1012=ORIENTED_EDGE('',*,*,#707,.T.);
#1013=CYLINDRICAL_SURFACE('',#1138,1.05);
#1014=CYLINDRICAL_SURFACE('',#1141,1.05);
#1015=CYLINDRICAL_SURFACE('',#1144,1.05);
#1016=CYLINDRICAL_SURFACE('',#1323,22.4);
#1017=CYLINDRICAL_SURFACE('',#1330,29.9);
#1018=ADVANCED_FACE('',(#203),#1013,.F.);
#1019=ADVANCED_FACE('',(#204),#1014,.F.);
#1020=ADVANCED_FACE('',(#205),#1015,.F.);
#1021=ADVANCED_FACE('',(#206),#114,.F.);
#1022=ADVANCED_FACE('',(#207),#115,.F.);
#1023=ADVANCED_FACE('',(#208),#116,.F.);
#1024=ADVANCED_FACE('',(#209),#117,.F.);
#1025=ADVANCED_FACE('',(#210),#118,.F.);
#1026=ADVANCED_FACE('',(#211),#119,.F.);
#1027=ADVANCED_FACE('',(#212),#120,.F.);
#1028=ADVANCED_FACE('',(#213),#121,.F.);
#1029=ADVANCED_FACE('',(#214),#122,.F.);
#1030=ADVANCED_FACE('',(#215),#123,.F.);
#1031=ADVANCED_FACE('',(#216),#124,.F.);
#1032=ADVANCED_FACE('',(#217),#125,.F.);
#1033=ADVANCED_FACE('',(#218),#126,.F.);
#1034=ADVANCED_FACE('',(#219),#127,.F.);
#1035=ADVANCED_FACE('',(#220),#128,.F.);
#1036=ADVANCED_FACE('',(#221),#129,.F.);
#1037=ADVANCED_FACE('',(#222),#130,.F.);
#1038=ADVANCED_FACE('',(#223),#131,.F.);
#1039=ADVANCED_FACE('',(#224),#132,.F.);
#1040=ADVANCED_FACE('',(#225),#133,.F.);
#1041=ADVANCED_FACE('',(#226),#134,.F.);
#1042=ADVANCED_FACE('',(#227),#135,.F.);
#1043=ADVANCED_FACE('',(#228),#136,.F.);
#1044=ADVANCED_FACE('',(#229),#137,.F.);
#1045=ADVANCED_FACE('',(#230),#138,.F.);
#1046=ADVANCED_FACE('',(#231),#139,.F.);
#1047=ADVANCED_FACE('',(#232),#140,.F.);
#1048=ADVANCED_FACE('',(#233),#141,.F.);
#1049=ADVANCED_FACE('',(#234),#142,.F.);
#1050=ADVANCED_FACE('',(#235),#143,.F.);
#1051=ADVANCED_FACE('',(#236),#144,.F.);
#1052=ADVANCED_FACE('',(#237),#145,.F.);
#1053=ADVANCED_FACE('',(#238),#146,.F.);
#1054=ADVANCED_FACE('',(#239),#147,.F.);
#1055=ADVANCED_FACE('',(#240),#148,.F.);
#1056=ADVANCED_FACE('',(#241),#149,.F.);
#1057=ADVANCED_FACE('',(#242),#150,.F.);
#1058=ADVANCED_FACE('',(#243),#151,.F.);
#1059=ADVANCED_FACE('',(#244),#152,.F.);
#1060=ADVANCED_FACE('',(#245),#153,.F.);
#1061=ADVANCED_FACE('',(#246),#154,.F.);
#1062=ADVANCED_FACE('',(#247),#155,.F.);
#1063=ADVANCED_FACE('',(#248),#156,.F.);
#1064=ADVANCED_FACE('',(#249),#157,.F.);
#1065=ADVANCED_FACE('',(#250),#158,.F.);
#1066=ADVANCED_FACE('',(#251),#159,.F.);
#1067=ADVANCED_FACE('',(#252),#160,.F.);
#1068=ADVANCED_FACE('',(#253),#161,.F.);
#1069=ADVANCED_FACE('',(#254),#162,.F.);
#1070=ADVANCED_FACE('',(#255),#163,.F.);
#1071=ADVANCED_FACE('',(#256),#164,.F.);
#1072=ADVANCED_FACE('',(#257),#165,.F.);
#1073=ADVANCED_FACE('',(#258),#166,.F.);
#1074=ADVANCED_FACE('',(#259),#167,.F.);
#1075=ADVANCED_FACE('',(#260),#168,.F.);
#1076=ADVANCED_FACE('',(#261),#169,.F.);
#1077=ADVANCED_FACE('',(#262),#170,.F.);
#1078=ADVANCED_FACE('',(#263),#171,.F.);
#1079=ADVANCED_FACE('',(#264),#172,.F.);
#1080=ADVANCED_FACE('',(#265),#173,.F.);
#1081=ADVANCED_FACE('',(#266),#174,.F.);
#1082=ADVANCED_FACE('',(#267),#175,.F.);
#1083=ADVANCED_FACE('',(#268),#176,.F.);
#1084=ADVANCED_FACE('',(#269),#177,.F.);
#1085=ADVANCED_FACE('',(#270),#178,.F.);
#1086=ADVANCED_FACE('',(#271),#179,.F.);
#1087=ADVANCED_FACE('',(#272),#180,.F.);
#1088=ADVANCED_FACE('',(#273),#181,.F.);
#1089=ADVANCED_FACE('',(#274),#182,.F.);
#1090=ADVANCED_FACE('',(#275),#183,.F.);
#1091=ADVANCED_FACE('',(#276),#184,.F.);
#1092=ADVANCED_FACE('',(#277),#185,.F.);
#1093=ADVANCED_FACE('',(#278),#186,.F.);
#1094=ADVANCED_FACE('',(#279),#187,.F.);
#1095=ADVANCED_FACE('',(#280),#188,.F.);
#1096=ADVANCED_FACE('',(#281),#189,.F.);
#1097=ADVANCED_FACE('',(#282),#190,.F.);
#1098=ADVANCED_FACE('',(#283),#191,.F.);
#1099=ADVANCED_FACE('',(#284),#192,.F.);
#1100=ADVANCED_FACE('',(#285),#193,.F.);
#1101=ADVANCED_FACE('',(#286),#194,.F.);
#1102=ADVANCED_FACE('',(#287),#195,.F.);
#1103=ADVANCED_FACE('',(#288),#196,.F.);
#1104=ADVANCED_FACE('',(#289),#197,.F.);
#1105=ADVANCED_FACE('',(#290),#198,.F.);
#1106=ADVANCED_FACE('',(#291),#199,.F.);
#1107=ADVANCED_FACE('',(#292),#200,.F.);
#1108=ADVANCED_FACE('',(#293),#201,.F.);
#1109=ADVANCED_FACE('',(#294),#1016,.T.);
#1110=ADVANCED_FACE('',(#295,#15,#16,#17,#18),#111,.F.);
#1111=ADVANCED_FACE('',(#296),#202,.F.);
#1112=ADVANCED_FACE('',(#297),#1017,.T.);
#1113=ADVANCED_FACE('',(#298,#19,#20,#21,#22,#23,#24,#25,#26,#27,#28,#29,
#30,#31,#32,#33,#34,#35,#36,#37,#38,#39,#40,#41,#42,#43,#44,#45,#46,#47,
#48,#49,#50,#51,#52,#53,#54,#55,#56,#57,#58,#59,#60,#61,#62,#63,#64,#65,
#66,#67,#68,#69,#70,#71,#72,#73,#74,#75,#76,#77,#78,#79,#80,#81,#82,#83,
#84,#85,#86,#87,#88,#89,#90,#91,#92,#93,#94,#95,#96,#97,#98,#99,#100,#101,
#102,#103,#104,#105,#106,#107),#112,.T.);
#1114=ADVANCED_FACE('',(#299,#108,#109,#110),#113,.F.);
#1115=CLOSED_SHELL('',(#1018,#1019,#1020,#1021,#1022,#1023,#1024,#1025,
#1026,#1027,#1028,#1029,#1030,#1031,#1032,#1033,#1034,#1035,#1036,#1037,
#1038,#1039,#1040,#1041,#1042,#1043,#1044,#1045,#1046,#1047,#1048,#1049,
#1050,#1051,#1052,#1053,#1054,#1055,#1056,#1057,#1058,#1059,#1060,#1061,
#1062,#1063,#1064,#1065,#1066,#1067,#1068,#1069,#1070,#1071,#1072,#1073,
#1074,#1075,#1076,#1077,#1078,#1079,#1080,#1081,#1082,#1083,#1084,#1085,
#1086,#1087,#1088,#1089,#1090,#1091,#1092,#1093,#1094,#1095,#1096,#1097,
#1098,#1099,#1100,#1101,#1102,#1103,#1104,#1105,#1106,#1107,#1108,#1109,
#1110,#1111,#1112,#1113,#1114));
#1116=DERIVED_UNIT_ELEMENT(#1119,1.);
#1117=DERIVED_UNIT_ELEMENT(#2039,-3.);
#1118=DIMENSIONAL_EXPONENTS(0.,1.,0.,0.,0.,0.,0.);
#1119=(
CONVERSION_BASED_UNIT('gram',#1121)
MASS_UNIT()
NAMED_UNIT(#1118)
);
#1120=(
MASS_UNIT()
NAMED_UNIT(*)
SI_UNIT(.KILO.,.GRAM.)
);
#1121=MASS_MEASURE_WITH_UNIT(MASS_MEASURE(0.001),#1120);
#1122=DERIVED_UNIT((#1116,#1117));
#1123=MEASURE_REPRESENTATION_ITEM('density measure',
POSITIVE_RATIO_MEASURE(1.),#1122);
#1124=PROPERTY_DEFINITION_REPRESENTATION(#1129,#1126);
#1125=PROPERTY_DEFINITION_REPRESENTATION(#1130,#1127);
#1126=REPRESENTATION('material name',(#1128),#2036);
#1127=REPRESENTATION('density',(#1123),#2036);
#1128=DESCRIPTIVE_REPRESENTATION_ITEM('Generic','Generic');
#1129=PROPERTY_DEFINITION('material property','material name',#2046);
#1130=PROPERTY_DEFINITION('material property','density of part',#2046);
#1131=DATE_TIME_ROLE('creation_date');
#1132=APPLIED_DATE_AND_TIME_ASSIGNMENT(#1133,#1131,(#2046));
#1133=DATE_AND_TIME(#1134,#1135);
#1134=CALENDAR_DATE(2022,18,11);
#1135=LOCAL_TIME(0,0,0.,#1136);
#1136=COORDINATED_UNIVERSAL_TIME_OFFSET(0,0,.BEHIND.);
#1137=AXIS2_PLACEMENT_3D('',#1733,#1334,#1335);
#1138=AXIS2_PLACEMENT_3D('',#1734,#1336,#1337);
#1139=AXIS2_PLACEMENT_3D('',#1736,#1338,#1339);
#1140=AXIS2_PLACEMENT_3D('',#1739,#1341,#1342);
#1141=AXIS2_PLACEMENT_3D('',#1740,#1343,#1344);
#1142=AXIS2_PLACEMENT_3D('',#1742,#1345,#1346);
#1143=AXIS2_PLACEMENT_3D('',#1745,#1348,#1349);
#1144=AXIS2_PLACEMENT_3D('',#1746,#1350,#1351);
#1145=AXIS2_PLACEMENT_3D('',#1748,#1352,#1353);
#1146=AXIS2_PLACEMENT_3D('',#1751,#1355,#1356);
#1147=AXIS2_PLACEMENT_3D('',#1752,#1357,#1358);
#1148=AXIS2_PLACEMENT_3D('',#1754,#1359,#1360);
#1149=AXIS2_PLACEMENT_3D('',#1755,#1361,#1362);
#1150=AXIS2_PLACEMENT_3D('',#1757,#1363,#1364);
#1151=AXIS2_PLACEMENT_3D('',#1758,#1365,#1366);
#1152=AXIS2_PLACEMENT_3D('',#1760,#1367,#1368);
#1153=AXIS2_PLACEMENT_3D('',#1761,#1369,#1370);
#1154=AXIS2_PLACEMENT_3D('',#1763,#1371,#1372);
#1155=AXIS2_PLACEMENT_3D('',#1764,#1373,#1374);
#1156=AXIS2_PLACEMENT_3D('',#1766,#1375,#1376);
#1157=AXIS2_PLACEMENT_3D('',#1767,#1377,#1378);
#1158=AXIS2_PLACEMENT_3D('',#1769,#1379,#1380);
#1159=AXIS2_PLACEMENT_3D('',#1770,#1381,#1382);
#1160=AXIS2_PLACEMENT_3D('',#1772,#1383,#1384);
#1161=AXIS2_PLACEMENT_3D('',#1773,#1385,#1386);
#1162=AXIS2_PLACEMENT_3D('',#1775,#1387,#1388);
#1163=AXIS2_PLACEMENT_3D('',#1776,#1389,#1390);
#1164=AXIS2_PLACEMENT_3D('',#1778,#1391,#1392);
#1165=AXIS2_PLACEMENT_3D('',#1779,#1393,#1394);
#1166=AXIS2_PLACEMENT_3D('',#1781,#1395,#1396);
#1167=AXIS2_PLACEMENT_3D('',#1782,#1397,#1398);
#1168=AXIS2_PLACEMENT_3D('',#1784,#1399,#1400);
#1169=AXIS2_PLACEMENT_3D('',#1785,#1401,#1402);
#1170=AXIS2_PLACEMENT_3D('',#1787,#1403,#1404);
#1171=AXIS2_PLACEMENT_3D('',#1788,#1405,#1406);
#1172=AXIS2_PLACEMENT_3D('',#1790,#1407,#1408);
#1173=AXIS2_PLACEMENT_3D('',#1791,#1409,#1410);
#1174=AXIS2_PLACEMENT_3D('',#1793,#1411,#1412);
#1175=AXIS2_PLACEMENT_3D('',#1794,#1413,#1414);
#1176=AXIS2_PLACEMENT_3D('',#1796,#1415,#1416);
#1177=AXIS2_PLACEMENT_3D('',#1797,#1417,#1418);
#1178=AXIS2_PLACEMENT_3D('',#1799,#1419,#1420);
#1179=AXIS2_PLACEMENT_3D('',#1800,#1421,#1422);
#1180=AXIS2_PLACEMENT_3D('',#1802,#1423,#1424);
#1181=AXIS2_PLACEMENT_3D('',#1803,#1425,#1426);
#1182=AXIS2_PLACEMENT_3D('',#1805,#1427,#1428);
#1183=AXIS2_PLACEMENT_3D('',#1806,#1429,#1430);
#1184=AXIS2_PLACEMENT_3D('',#1808,#1431,#1432);
#1185=AXIS2_PLACEMENT_3D('',#1809,#1433,#1434);
#1186=AXIS2_PLACEMENT_3D('',#1811,#1435,#1436);
#1187=AXIS2_PLACEMENT_3D('',#1812,#1437,#1438);
#1188=AXIS2_PLACEMENT_3D('',#1814,#1439,#1440);
#1189=AXIS2_PLACEMENT_3D('',#1815,#1441,#1442);
#1190=AXIS2_PLACEMENT_3D('',#1817,#1443,#1444);
#1191=AXIS2_PLACEMENT_3D('',#1818,#1445,#1446);
#1192=AXIS2_PLACEMENT_3D('',#1820,#1447,#1448);
#1193=AXIS2_PLACEMENT_3D('',#1821,#1449,#1450);
#1194=AXIS2_PLACEMENT_3D('',#1823,#1451,#1452);
#1195=AXIS2_PLACEMENT_3D('',#1824,#1453,#1454);
#1196=AXIS2_PLACEMENT_3D('',#1826,#1455,#1456);
#1197=AXIS2_PLACEMENT_3D('',#1827,#1457,#1458);
#1198=AXIS2_PLACEMENT_3D('',#1829,#1459,#1460);
#1199=AXIS2_PLACEMENT_3D('',#1830,#1461,#1462);
#1200=AXIS2_PLACEMENT_3D('',#1832,#1463,#1464);
#1201=AXIS2_PLACEMENT_3D('',#1833,#1465,#1466);
#1202=AXIS2_PLACEMENT_3D('',#1835,#1467,#1468);
#1203=AXIS2_PLACEMENT_3D('',#1836,#1469,#1470);
#1204=AXIS2_PLACEMENT_3D('',#1838,#1471,#1472);
#1205=AXIS2_PLACEMENT_3D('',#1839,#1473,#1474);
#1206=AXIS2_PLACEMENT_3D('',#1841,#1475,#1476);
#1207=AXIS2_PLACEMENT_3D('',#1842,#1477,#1478);
#1208=AXIS2_PLACEMENT_3D('',#1844,#1479,#1480);
#1209=AXIS2_PLACEMENT_3D('',#1845,#1481,#1482);
#1210=AXIS2_PLACEMENT_3D('',#1847,#1483,#1484);
#1211=AXIS2_PLACEMENT_3D('',#1848,#1485,#1486);
#1212=AXIS2_PLACEMENT_3D('',#1850,#1487,#1488);
#1213=AXIS2_PLACEMENT_3D('',#1851,#1489,#1490);
#1214=AXIS2_PLACEMENT_3D('',#1853,#1491,#1492);
#1215=AXIS2_PLACEMENT_3D('',#1854,#1493,#1494);
#1216=AXIS2_PLACEMENT_3D('',#1856,#1495,#1496);
#1217=AXIS2_PLACEMENT_3D('',#1857,#1497,#1498);
#1218=AXIS2_PLACEMENT_3D('',#1859,#1499,#1500);
#1219=AXIS2_PLACEMENT_3D('',#1860,#1501,#1502);
#1220=AXIS2_PLACEMENT_3D('',#1862,#1503,#1504);
#1221=AXIS2_PLACEMENT_3D('',#1863,#1505,#1506);
#1222=AXIS2_PLACEMENT_3D('',#1865,#1507,#1508);
#1223=AXIS2_PLACEMENT_3D('',#1866,#1509,#1510);
#1224=AXIS2_PLACEMENT_3D('',#1868,#1511,#1512);
#1225=AXIS2_PLACEMENT_3D('',#1869,#1513,#1514);
#1226=AXIS2_PLACEMENT_3D('',#1871,#1515,#1516);
#1227=AXIS2_PLACEMENT_3D('',#1872,#1517,#1518);
#1228=AXIS2_PLACEMENT_3D('',#1874,#1519,#1520);
#1229=AXIS2_PLACEMENT_3D('',#1875,#1521,#1522);
#1230=AXIS2_PLACEMENT_3D('',#1877,#1523,#1524);
#1231=AXIS2_PLACEMENT_3D('',#1878,#1525,#1526);
#1232=AXIS2_PLACEMENT_3D('',#1880,#1527,#1528);
#1233=AXIS2_PLACEMENT_3D('',#1881,#1529,#1530);
#1234=AXIS2_PLACEMENT_3D('',#1883,#1531,#1532);
#1235=AXIS2_PLACEMENT_3D('',#1884,#1533,#1534);
#1236=AXIS2_PLACEMENT_3D('',#1886,#1535,#1536);
#1237=AXIS2_PLACEMENT_3D('',#1887,#1537,#1538);
#1238=AXIS2_PLACEMENT_3D('',#1889,#1539,#1540);
#1239=AXIS2_PLACEMENT_3D('',#1890,#1541,#1542);
#1240=AXIS2_PLACEMENT_3D('',#1892,#1543,#1544);
#1241=AXIS2_PLACEMENT_3D('',#1893,#1545,#1546);
#1242=AXIS2_PLACEMENT_3D('',#1895,#1547,#1548);
#1243=AXIS2_PLACEMENT_3D('',#1896,#1549,#1550);
#1244=AXIS2_PLACEMENT_3D('',#1898,#1551,#1552);
#1245=AXIS2_PLACEMENT_3D('',#1899,#1553,#1554);
#1246=AXIS2_PLACEMENT_3D('',#1901,#1555,#1556);
#1247=AXIS2_PLACEMENT_3D('',#1902,#1557,#1558);
#1248=AXIS2_PLACEMENT_3D('',#1904,#1559,#1560);
#1249=AXIS2_PLACEMENT_3D('',#1905,#1561,#1562);
#1250=AXIS2_PLACEMENT_3D('',#1907,#1563,#1564);
#1251=AXIS2_PLACEMENT_3D('',#1908,#1565,#1566);
#1252=AXIS2_PLACEMENT_3D('',#1910,#1567,#1568);
#1253=AXIS2_PLACEMENT_3D('',#1911,#1569,#1570);
#1254=AXIS2_PLACEMENT_3D('',#1913,#1571,#1572);
#1255=AXIS2_PLACEMENT_3D('',#1914,#1573,#1574);
#1256=AXIS2_PLACEMENT_3D('',#1916,#1575,#1576);
#1257=AXIS2_PLACEMENT_3D('',#1917,#1577,#1578);
#1258=AXIS2_PLACEMENT_3D('',#1919,#1579,#1580);
#1259=AXIS2_PLACEMENT_3D('',#1920,#1581,#1582);
#1260=AXIS2_PLACEMENT_3D('',#1922,#1583,#1584);
#1261=AXIS2_PLACEMENT_3D('',#1923,#1585,#1586);
#1262=AXIS2_PLACEMENT_3D('',#1925,#1587,#1588);
#1263=AXIS2_PLACEMENT_3D('',#1926,#1589,#1590);
#1264=AXIS2_PLACEMENT_3D('',#1928,#1591,#1592);
#1265=AXIS2_PLACEMENT_3D('',#1929,#1593,#1594);
#1266=AXIS2_PLACEMENT_3D('',#1931,#1595,#1596);
#1267=AXIS2_PLACEMENT_3D('',#1932,#1597,#1598);
#1268=AXIS2_PLACEMENT_3D('',#1934,#1599,#1600);
#1269=AXIS2_PLACEMENT_3D('',#1935,#1601,#1602);
#1270=AXIS2_PLACEMENT_3D('',#1937,#1603,#1604);
#1271=AXIS2_PLACEMENT_3D('',#1938,#1605,#1606);
#1272=AXIS2_PLACEMENT_3D('',#1940,#1607,#1608);
#1273=AXIS2_PLACEMENT_3D('',#1941,#1609,#1610);
#1274=AXIS2_PLACEMENT_3D('',#1943,#1611,#1612);
#1275=AXIS2_PLACEMENT_3D('',#1944,#1613,#1614);
#1276=AXIS2_PLACEMENT_3D('',#1946,#1615,#1616);
#1277=AXIS2_PLACEMENT_3D('',#1947,#1617,#1618);
#1278=AXIS2_PLACEMENT_3D('',#1949,#1619,#1620);
#1279=AXIS2_PLACEMENT_3D('',#1950,#1621,#1622);
#1280=AXIS2_PLACEMENT_3D('',#1952,#1623,#1624);
#1281=AXIS2_PLACEMENT_3D('',#1953,#1625,#1626);
#1282=AXIS2_PLACEMENT_3D('',#1955,#1627,#1628);
#1283=AXIS2_PLACEMENT_3D('',#1956,#1629,#1630);
#1284=AXIS2_PLACEMENT_3D('',#1958,#1631,#1632);
#1285=AXIS2_PLACEMENT_3D('',#1959,#1633,#1634);
#1286=AXIS2_PLACEMENT_3D('',#1961,#1635,#1636);
#1287=AXIS2_PLACEMENT_3D('',#1962,#1637,#1638);
#1288=AXIS2_PLACEMENT_3D('',#1964,#1639,#1640);
#1289=AXIS2_PLACEMENT_3D('',#1965,#1641,#1642);
#1290=AXIS2_PLACEMENT_3D('',#1967,#1643,#1644);
#1291=AXIS2_PLACEMENT_3D('',#1968,#1645,#1646);
#1292=AXIS2_PLACEMENT_3D('',#1970,#1647,#1648);
#1293=AXIS2_PLACEMENT_3D('',#1971,#1649,#1650);
#1294=AXIS2_PLACEMENT_3D('',#1973,#1651,#1652);
#1295=AXIS2_PLACEMENT_3D('',#1974,#1653,#1654);
#1296=AXIS2_PLACEMENT_3D('',#1976,#1655,#1656);
#1297=AXIS2_PLACEMENT_3D('',#1977,#1657,#1658);
#1298=AXIS2_PLACEMENT_3D('',#1979,#1659,#1660);
#1299=AXIS2_PLACEMENT_3D('',#1980,#1661,#1662);
#1300=AXIS2_PLACEMENT_3D('',#1982,#1663,#1664);
#1301=AXIS2_PLACEMENT_3D('',#1983,#1665,#1666);
#1302=AXIS2_PLACEMENT_3D('',#1985,#1667,#1668);
#1303=AXIS2_PLACEMENT_3D('',#1986,#1669,#1670);
#1304=AXIS2_PLACEMENT_3D('',#1988,#1671,#1672);
#1305=AXIS2_PLACEMENT_3D('',#1989,#1673,#1674);
#1306=AXIS2_PLACEMENT_3D('',#1991,#1675,#1676);
#1307=AXIS2_PLACEMENT_3D('',#1992,#1677,#1678);
#1308=AXIS2_PLACEMENT_3D('',#1994,#1679,#1680);
#1309=AXIS2_PLACEMENT_3D('',#1995,#1681,#1682);
#1310=AXIS2_PLACEMENT_3D('',#1997,#1683,#1684);
#1311=AXIS2_PLACEMENT_3D('',#1998,#1685,#1686);
#1312=AXIS2_PLACEMENT_3D('',#2000,#1687,#1688);
#1313=AXIS2_PLACEMENT_3D('',#2001,#1689,#1690);
#1314=AXIS2_PLACEMENT_3D('',#2003,#1691,#1692);
#1315=AXIS2_PLACEMENT_3D('',#2004,#1693,#1694);
#1316=AXIS2_PLACEMENT_3D('',#2006,#1695,#1696);
#1317=AXIS2_PLACEMENT_3D('',#2007,#1697,#1698);
#1318=AXIS2_PLACEMENT_3D('',#2009,#1699,#1700);
#1319=AXIS2_PLACEMENT_3D('',#2010,#1701,#1702);
#1320=AXIS2_PLACEMENT_3D('',#2012,#1703,#1704);
#1321=AXIS2_PLACEMENT_3D('',#2013,#1705,#1706);
#1322=AXIS2_PLACEMENT_3D('',#2015,#1707,#1708);
#1323=AXIS2_PLACEMENT_3D('',#2016,#1709,#1710);
#1324=AXIS2_PLACEMENT_3D('',#2018,#1711,#1712);
#1325=AXIS2_PLACEMENT_3D('',#2021,#1714,#1715);
#1326=AXIS2_PLACEMENT_3D('',#2022,#1716,#1717);
#1327=AXIS2_PLACEMENT_3D('',#2024,#1718,#1719);
#1328=AXIS2_PLACEMENT_3D('',#2025,#1720,#1721);
#1329=AXIS2_PLACEMENT_3D('',#2027,#1722,#1723);
#1330=AXIS2_PLACEMENT_3D('',#2028,#1724,#1725);
#1331=AXIS2_PLACEMENT_3D('',#2031,#1727,#1728);
#1332=AXIS2_PLACEMENT_3D('',#2032,#1729,#1730);
#1333=AXIS2_PLACEMENT_3D('',#2033,#1731,#1732);
#1334=DIRECTION('axis',(0.,0.,1.));
#1335=DIRECTION('refdir',(1.,0.,0.));
#1336=DIRECTION('center_axis',(0.,1.,0.));
#1337=DIRECTION('ref_axis',(1.,0.,0.));
#1338=DIRECTION('center_axis',(0.,1.,0.));
#1339=DIRECTION('ref_axis',(1.,0.,0.));
#1340=DIRECTION('',(0.,1.,0.));
#1341=DIRECTION('center_axis',(0.,-1.,0.));
#1342=DIRECTION('ref_axis',(1.,0.,0.));
#1343=DIRECTION('center_axis',(0.,1.,0.));
#1344=DIRECTION('ref_axis',(1.,0.,0.));
#1345=DIRECTION('center_axis',(0.,1.,0.));
#1346=DIRECTION('ref_axis',(1.,0.,0.));
#1347=DIRECTION('',(0.,1.,0.));
#1348=DIRECTION('center_axis',(0.,-1.,0.));
#1349=DIRECTION('ref_axis',(1.,0.,0.));
#1350=DIRECTION('center_axis',(0.,1.,0.));
#1351=DIRECTION('ref_axis',(1.,0.,0.));
#1352=DIRECTION('center_axis',(0.,1.,0.));
#1353=DIRECTION('ref_axis',(1.,0.,0.));
#1354=DIRECTION('',(0.,1.,0.));
#1355=DIRECTION('center_axis',(0.,-1.,0.));
#1356=DIRECTION('ref_axis',(1.,0.,0.));
#1357=DIRECTION('center_axis',(6.12323399573677E-17,0.,1.));
#1358=DIRECTION('ref_axis',(1.,0.,0.));
#1359=DIRECTION('center_axis',(0.,-1.,0.));
#1360=DIRECTION('ref_axis',(0.,0.,-1.));
#1361=DIRECTION('center_axis',(0.,0.,1.));
#1362=DIRECTION('ref_axis',(1.,0.,0.));
#1363=DIRECTION('center_axis',(0.,-1.,0.));
#1364=DIRECTION('ref_axis',(0.,0.,-1.));
#1365=DIRECTION('center_axis',(0.,0.,1.));
#1366=DIRECTION('ref_axis',(1.,0.,0.));
#1367=DIRECTION('center_axis',(0.,-1.,0.));
#1368=DIRECTION('ref_axis',(0.,0.,-1.));
#1369=DIRECTION('center_axis',(0.,0.,1.));
#1370=DIRECTION('ref_axis',(1.,0.,0.));
#1371=DIRECTION('center_axis',(0.,-1.,0.));
#1372=DIRECTION('ref_axis',(0.,0.,-1.));
#1373=DIRECTION('center_axis',(0.,0.,1.));
#1374=DIRECTION('ref_axis',(1.,0.,0.));
#1375=DIRECTION('center_axis',(0.,-1.,0.));
#1376=DIRECTION('ref_axis',(0.,0.,-1.));
#1377=DIRECTION('center_axis',(0.,0.,1.));
#1378=DIRECTION('ref_axis',(1.,0.,0.));
#1379=DIRECTION('center_axis',(0.,-1.,0.));
#1380=DIRECTION('ref_axis',(0.,0.,-1.));
#1381=DIRECTION('center_axis',(0.,0.,1.));
#1382=DIRECTION('ref_axis',(1.,0.,0.));
#1383=DIRECTION('center_axis',(0.,-1.,0.));
#1384=DIRECTION('ref_axis',(0.,0.,-1.));
#1385=DIRECTION('center_axis',(0.,0.,1.));
#1386=DIRECTION('ref_axis',(1.,0.,0.));
#1387=DIRECTION('center_axis',(0.,-1.,0.));
#1388=DIRECTION('ref_axis',(0.,0.,-1.));
#1389=DIRECTION('center_axis',(0.,0.,1.));
#1390=DIRECTION('ref_axis',(1.,0.,0.));
#1391=DIRECTION('center_axis',(0.,-1.,0.));
#1392=DIRECTION('ref_axis',(0.,0.,-1.));
#1393=DIRECTION('center_axis',(0.,0.,1.));
#1394=DIRECTION('ref_axis',(1.,0.,0.));
#1395=DIRECTION('center_axis',(0.,-1.,0.));
#1396=DIRECTION('ref_axis',(0.,0.,-1.));
#1397=DIRECTION('center_axis',(0.,0.,1.));
#1398=DIRECTION('ref_axis',(1.,0.,0.));
#1399=DIRECTION('center_axis',(0.,-1.,0.));
#1400=DIRECTION('ref_axis',(0.,0.,-1.));
#1401=DIRECTION('center_axis',(0.,0.,1.));
#1402=DIRECTION('ref_axis',(1.,0.,0.));
#1403=DIRECTION('center_axis',(0.,-1.,0.));
#1404=DIRECTION('ref_axis',(0.,0.,-1.));
#1405=DIRECTION('center_axis',(0.,0.,1.));
#1406=DIRECTION('ref_axis',(1.,0.,0.));
#1407=DIRECTION('center_axis',(0.,-1.,0.));
#1408=DIRECTION('ref_axis',(0.,0.,-1.));
#1409=DIRECTION('center_axis',(6.12323399573677E-17,0.,1.));
#1410=DIRECTION('ref_axis',(1.,0.,0.));
#1411=DIRECTION('center_axis',(0.,-1.,0.));
#1412=DIRECTION('ref_axis',(0.,0.,-1.));
#1413=DIRECTION('center_axis',(0.,0.,1.));
#1414=DIRECTION('ref_axis',(1.,0.,0.));
#1415=DIRECTION('center_axis',(0.,-1.,0.));
#1416=DIRECTION('ref_axis',(0.,0.,-1.));
#1417=DIRECTION('center_axis',(0.,0.,1.));
#1418=DIRECTION('ref_axis',(1.,0.,0.));
#1419=DIRECTION('center_axis',(0.,-1.,0.));
#1420=DIRECTION('ref_axis',(0.,0.,-1.));
#1421=DIRECTION('center_axis',(0.,0.,1.));
#1422=DIRECTION('ref_axis',(1.,0.,0.));
#1423=DIRECTION('center_axis',(0.,-1.,0.));
#1424=DIRECTION('ref_axis',(0.,0.,-1.));
#1425=DIRECTION('center_axis',(0.,0.,1.));
#1426=DIRECTION('ref_axis',(1.,0.,0.));
#1427=DIRECTION('center_axis',(0.,-1.,0.));
#1428=DIRECTION('ref_axis',(0.,0.,-1.));
#1429=DIRECTION('center_axis',(0.,0.,1.));
#1430=DIRECTION('ref_axis',(1.,0.,0.));
#1431=DIRECTION('center_axis',(0.,-1.,0.));
#1432=DIRECTION('ref_axis',(0.,0.,-1.));
#1433=DIRECTION('center_axis',(0.,0.,1.));
#1434=DIRECTION('ref_axis',(1.,0.,0.));
#1435=DIRECTION('center_axis',(0.,-1.,0.));
#1436=DIRECTION('ref_axis',(0.,0.,-1.));
#1437=DIRECTION('center_axis',(0.,0.,1.));
#1438=DIRECTION('ref_axis',(1.,0.,0.));
#1439=DIRECTION('center_axis',(0.,-1.,0.));
#1440=DIRECTION('ref_axis',(0.,0.,-1.));
#1441=DIRECTION('center_axis',(0.,0.,1.));
#1442=DIRECTION('ref_axis',(1.,0.,0.));
#1443=DIRECTION('center_axis',(0.,-1.,0.));
#1444=DIRECTION('ref_axis',(0.,0.,-1.));
#1445=DIRECTION('center_axis',(6.12323399573676E-17,0.,1.));
#1446=DIRECTION('ref_axis',(1.,0.,0.));
#1447=DIRECTION('center_axis',(0.,-1.,0.));
#1448=DIRECTION('ref_axis',(0.,0.,-1.));
#1449=DIRECTION('center_axis',(0.,0.,1.));
#1450=DIRECTION('ref_axis',(1.,0.,0.));
#1451=DIRECTION('center_axis',(0.,-1.,0.));
#1452=DIRECTION('ref_axis',(0.,0.,-1.));
#1453=DIRECTION('center_axis',(0.,0.,1.));
#1454=DIRECTION('ref_axis',(1.,0.,0.));
#1455=DIRECTION('center_axis',(0.,-1.,0.));
#1456=DIRECTION('ref_axis',(0.,0.,-1.));
#1457=DIRECTION('center_axis',(0.,0.,1.));
#1458=DIRECTION('ref_axis',(1.,0.,0.));
#1459=DIRECTION('center_axis',(0.,-1.,0.));
#1460=DIRECTION('ref_axis',(0.,0.,-1.));
#1461=DIRECTION('center_axis',(0.,0.,1.));
#1462=DIRECTION('ref_axis',(1.,0.,0.));
#1463=DIRECTION('center_axis',(0.,-1.,0.));
#1464=DIRECTION('ref_axis',(0.,0.,-1.));
#1465=DIRECTION('center_axis',(0.,0.,1.));
#1466=DIRECTION('ref_axis',(1.,0.,0.));
#1467=DIRECTION('center_axis',(0.,-1.,0.));
#1468=DIRECTION('ref_axis',(0.,0.,-1.));
#1469=DIRECTION('center_axis',(0.,0.,1.));
#1470=DIRECTION('ref_axis',(1.,0.,0.));
#1471=DIRECTION('center_axis',(0.,-1.,0.));
#1472=DIRECTION('ref_axis',(0.,0.,-1.));
#1473=DIRECTION('center_axis',(0.,0.,1.));
#1474=DIRECTION('ref_axis',(1.,0.,0.));
#1475=DIRECTION('center_axis',(0.,-1.,0.));
#1476=DIRECTION('ref_axis',(0.,0.,-1.));
#1477=DIRECTION('center_axis',(0.,0.,1.));
#1478=DIRECTION('ref_axis',(1.,0.,0.));
#1479=DIRECTION('center_axis',(0.,-1.,0.));
#1480=DIRECTION('ref_axis',(0.,0.,-1.));
#1481=DIRECTION('center_axis',(6.12323399573677E-17,0.,1.));
#1482=DIRECTION('ref_axis',(1.,0.,0.));
#1483=DIRECTION('center_axis',(0.,-1.,0.));
#1484=DIRECTION('ref_axis',(0.,0.,-1.));
#1485=DIRECTION('center_axis',(0.,0.,1.));
#1486=DIRECTION('ref_axis',(1.,0.,0.));
#1487=DIRECTION('center_axis',(0.,-1.,0.));
#1488=DIRECTION('ref_axis',(0.,0.,-1.));
#1489=DIRECTION('center_axis',(0.,0.,1.));
#1490=DIRECTION('ref_axis',(1.,0.,0.));
#1491=DIRECTION('center_axis',(0.,-1.,0.));
#1492=DIRECTION('ref_axis',(0.,0.,-1.));
#1493=DIRECTION('center_axis',(0.,0.,1.));
#1494=DIRECTION('ref_axis',(1.,0.,0.));
#1495=DIRECTION('center_axis',(0.,-1.,0.));
#1496=DIRECTION('ref_axis',(0.,0.,-1.));
#1497=DIRECTION('center_axis',(0.,0.,1.));
#1498=DIRECTION('ref_axis',(1.,0.,0.));
#1499=DIRECTION('center_axis',(0.,-1.,0.));
#1500=DIRECTION('ref_axis',(0.,0.,-1.));
#1501=DIRECTION('center_axis',(0.,0.,1.));
#1502=DIRECTION('ref_axis',(1.,0.,0.));
#1503=DIRECTION('center_axis',(0.,-1.,0.));
#1504=DIRECTION('ref_axis',(0.,0.,-1.));
#1505=DIRECTION('center_axis',(6.12323399573676E-17,0.,1.));
#1506=DIRECTION('ref_axis',(1.,0.,0.));
#1507=DIRECTION('center_axis',(0.,-1.,0.));
#1508=DIRECTION('ref_axis',(0.,0.,-1.));
#1509=DIRECTION('center_axis',(0.,0.,1.));
#1510=DIRECTION('ref_axis',(1.,0.,0.));
#1511=DIRECTION('center_axis',(0.,-1.,0.));
#1512=DIRECTION('ref_axis',(0.,0.,-1.));
#1513=DIRECTION('center_axis',(0.,0.,1.));
#1514=DIRECTION('ref_axis',(1.,0.,0.));
#1515=DIRECTION('center_axis',(0.,-1.,0.));
#1516=DIRECTION('ref_axis',(0.,0.,-1.));
#1517=DIRECTION('center_axis',(0.,0.,1.));
#1518=DIRECTION('ref_axis',(1.,0.,0.));
#1519=DIRECTION('center_axis',(0.,-1.,0.));
#1520=DIRECTION('ref_axis',(0.,0.,-1.));
#1521=DIRECTION('center_axis',(6.12323399573676E-17,0.,1.));
#1522=DIRECTION('ref_axis',(1.,0.,0.));
#1523=DIRECTION('center_axis',(0.,-1.,0.));
#1524=DIRECTION('ref_axis',(0.,0.,-1.));
#1525=DIRECTION('center_axis',(0.,0.,1.));
#1526=DIRECTION('ref_axis',(1.,0.,0.));
#1527=DIRECTION('center_axis',(0.,-1.,0.));
#1528=DIRECTION('ref_axis',(0.,0.,-1.));
#1529=DIRECTION('center_axis',(0.,0.,1.));
#1530=DIRECTION('ref_axis',(1.,0.,0.));
#1531=DIRECTION('center_axis',(0.,-1.,0.));
#1532=DIRECTION('ref_axis',(0.,0.,-1.));
#1533=DIRECTION('center_axis',(0.,0.,1.));
#1534=DIRECTION('ref_axis',(1.,0.,0.));
#1535=DIRECTION('center_axis',(0.,-1.,0.));
#1536=DIRECTION('ref_axis',(0.,0.,-1.));
#1537=DIRECTION('center_axis',(6.12323399573676E-17,0.,1.));
#1538=DIRECTION('ref_axis',(1.,0.,0.));
#1539=DIRECTION('center_axis',(0.,-1.,0.));
#1540=DIRECTION('ref_axis',(0.,0.,-1.));
#1541=DIRECTION('center_axis',(0.,0.,1.));
#1542=DIRECTION('ref_axis',(1.,0.,0.));
#1543=DIRECTION('center_axis',(0.,-1.,0.));
#1544=DIRECTION('ref_axis',(0.,0.,-1.));
#1545=DIRECTION('center_axis',(0.,0.,1.));
#1546=DIRECTION('ref_axis',(1.,0.,0.));
#1547=DIRECTION('center_axis',(0.,-1.,0.));
#1548=DIRECTION('ref_axis',(0.,0.,-1.));
#1549=DIRECTION('center_axis',(0.,0.,1.));
#1550=DIRECTION('ref_axis',(1.,0.,0.));
#1551=DIRECTION('center_axis',(0.,-1.,0.));
#1552=DIRECTION('ref_axis',(0.,0.,-1.));
#1553=DIRECTION('center_axis',(0.,0.,1.));
#1554=DIRECTION('ref_axis',(1.,0.,0.));
#1555=DIRECTION('center_axis',(0.,-1.,0.));
#1556=DIRECTION('ref_axis',(0.,0.,-1.));
#1557=DIRECTION('center_axis',(0.,0.,1.));
#1558=DIRECTION('ref_axis',(1.,0.,0.));
#1559=DIRECTION('center_axis',(0.,-1.,0.));
#1560=DIRECTION('ref_axis',(0.,0.,-1.));
#1561=DIRECTION('center_axis',(0.,0.,1.));
#1562=DIRECTION('ref_axis',(1.,0.,0.));
#1563=DIRECTION('center_axis',(0.,-1.,0.));
#1564=DIRECTION('ref_axis',(0.,0.,-1.));
#1565=DIRECTION('center_axis',(0.,0.,1.));
#1566=DIRECTION('ref_axis',(1.,0.,0.));
#1567=DIRECTION('center_axis',(0.,-1.,0.));
#1568=DIRECTION('ref_axis',(0.,0.,-1.));
#1569=DIRECTION('center_axis',(0.,0.,1.));
#1570=DIRECTION('ref_axis',(1.,0.,0.));
#1571=DIRECTION('center_axis',(0.,-1.,0.));
#1572=DIRECTION('ref_axis',(0.,0.,-1.));
#1573=DIRECTION('center_axis',(0.,0.,1.));
#1574=DIRECTION('ref_axis',(1.,0.,0.));
#1575=DIRECTION('center_axis',(0.,-1.,0.));
#1576=DIRECTION('ref_axis',(0.,0.,-1.));
#1577=DIRECTION('center_axis',(6.12323399573676E-17,0.,1.));
#1578=DIRECTION('ref_axis',(1.,0.,0.));
#1579=DIRECTION('center_axis',(0.,-1.,0.));
#1580=DIRECTION('ref_axis',(0.,0.,-1.));
#1581=DIRECTION('center_axis',(0.,0.,1.));
#1582=DIRECTION('ref_axis',(1.,0.,0.));
#1583=DIRECTION('center_axis',(0.,-1.,0.));
#1584=DIRECTION('ref_axis',(0.,0.,-1.));
#1585=DIRECTION('center_axis',(0.,0.,1.));
#1586=DIRECTION('ref_axis',(1.,0.,0.));
#1587=DIRECTION('center_axis',(0.,-1.,0.));
#1588=DIRECTION('ref_axis',(0.,0.,-1.));
#1589=DIRECTION('center_axis',(0.,0.,1.));
#1590=DIRECTION('ref_axis',(1.,0.,0.));
#1591=DIRECTION('center_axis',(0.,-1.,0.));
#1592=DIRECTION('ref_axis',(0.,0.,-1.));
#1593=DIRECTION('center_axis',(0.,0.,1.));
#1594=DIRECTION('ref_axis',(1.,0.,0.));
#1595=DIRECTION('center_axis',(0.,-1.,0.));
#1596=DIRECTION('ref_axis',(0.,0.,-1.));
#1597=DIRECTION('center_axis',(0.,0.,1.));
#1598=DIRECTION('ref_axis',(1.,0.,0.));
#1599=DIRECTION('center_axis',(0.,-1.,0.));
#1600=DIRECTION('ref_axis',(0.,0.,-1.));
#1601=DIRECTION('center_axis',(6.12323399573677E-17,0.,1.));
#1602=DIRECTION('ref_axis',(1.,0.,0.));
#1603=DIRECTION('center_axis',(0.,-1.,0.));
#1604=DIRECTION('ref_axis',(0.,0.,-1.));
#1605=DIRECTION('center_axis',(0.,0.,1.));
#1606=DIRECTION('ref_axis',(1.,0.,0.));
#1607=DIRECTION('center_axis',(0.,-1.,0.));
#1608=DIRECTION('ref_axis',(0.,0.,-1.));
#1609=DIRECTION('center_axis',(0.,0.,1.));
#1610=DIRECTION('ref_axis',(1.,0.,0.));
#1611=DIRECTION('center_axis',(0.,-1.,0.));
#1612=DIRECTION('ref_axis',(0.,0.,-1.));
#1613=DIRECTION('center_axis',(0.,0.,1.));
#1614=DIRECTION('ref_axis',(1.,0.,0.));
#1615=DIRECTION('center_axis',(0.,-1.,0.));
#1616=DIRECTION('ref_axis',(0.,0.,-1.));
#1617=DIRECTION('center_axis',(0.,0.,1.));
#1618=DIRECTION('ref_axis',(1.,0.,0.));
#1619=DIRECTION('center_axis',(0.,-1.,0.));
#1620=DIRECTION('ref_axis',(0.,0.,-1.));
#1621=DIRECTION('center_axis',(0.,0.,1.));
#1622=DIRECTION('ref_axis',(1.,0.,0.));
#1623=DIRECTION('center_axis',(0.,-1.,0.));
#1624=DIRECTION('ref_axis',(0.,0.,-1.));
#1625=DIRECTION('center_axis',(0.,0.,1.));
#1626=DIRECTION('ref_axis',(1.,0.,0.));
#1627=DIRECTION('center_axis',(0.,-1.,0.));
#1628=DIRECTION('ref_axis',(0.,0.,-1.));
#1629=DIRECTION('center_axis',(0.,0.,1.));
#1630=DIRECTION('ref_axis',(1.,0.,0.));
#1631=DIRECTION('center_axis',(0.,-1.,0.));
#1632=DIRECTION('ref_axis',(0.,0.,-1.));
#1633=DIRECTION('center_axis',(0.,0.,1.));
#1634=DIRECTION('ref_axis',(1.,0.,0.));
#1635=DIRECTION('center_axis',(0.,-1.,0.));
#1636=DIRECTION('ref_axis',(0.,0.,-1.));
#1637=DIRECTION('center_axis',(0.,0.,1.));
#1638=DIRECTION('ref_axis',(1.,0.,0.));
#1639=DIRECTION('center_axis',(0.,-1.,0.));
#1640=DIRECTION('ref_axis',(0.,0.,-1.));
#1641=DIRECTION('center_axis',(0.,0.,1.));
#1642=DIRECTION('ref_axis',(1.,0.,0.));
#1643=DIRECTION('center_axis',(0.,-1.,0.));
#1644=DIRECTION('ref_axis',(0.,0.,-1.));
#1645=DIRECTION('center_axis',(0.,0.,1.));
#1646=DIRECTION('ref_axis',(1.,0.,0.));
#1647=DIRECTION('center_axis',(0.,-1.,0.));
#1648=DIRECTION('ref_axis',(0.,0.,-1.));
#1649=DIRECTION('center_axis',(0.,0.,1.));
#1650=DIRECTION('ref_axis',(1.,0.,0.));
#1651=DIRECTION('center_axis',(0.,-1.,0.));
#1652=DIRECTION('ref_axis',(0.,0.,-1.));
#1653=DIRECTION('center_axis',(0.,0.,1.));
#1654=DIRECTION('ref_axis',(1.,0.,0.));
#1655=DIRECTION('center_axis',(0.,-1.,0.));
#1656=DIRECTION('ref_axis',(0.,0.,-1.));
#1657=DIRECTION('center_axis',(0.,0.,1.));
#1658=DIRECTION('ref_axis',(1.,0.,0.));
#1659=DIRECTION('center_axis',(0.,-1.,0.));
#1660=DIRECTION('ref_axis',(0.,0.,-1.));
#1661=DIRECTION('center_axis',(0.,0.,1.));
#1662=DIRECTION('ref_axis',(1.,0.,0.));
#1663=DIRECTION('center_axis',(0.,-1.,0.));
#1664=DIRECTION('ref_axis',(0.,0.,-1.));
#1665=DIRECTION('center_axis',(0.,0.,1.));
#1666=DIRECTION('ref_axis',(1.,0.,0.));
#1667=DIRECTION('center_axis',(0.,-1.,0.));
#1668=DIRECTION('ref_axis',(0.,0.,-1.));
#1669=DIRECTION('center_axis',(0.,0.,1.));
#1670=DIRECTION('ref_axis',(1.,0.,0.));
#1671=DIRECTION('center_axis',(0.,-1.,0.));
#1672=DIRECTION('ref_axis',(0.,0.,-1.));
#1673=DIRECTION('center_axis',(0.,0.,1.));
#1674=DIRECTION('ref_axis',(1.,0.,0.));
#1675=DIRECTION('center_axis',(0.,-1.,0.));
#1676=DIRECTION('ref_axis',(0.,0.,-1.));
#1677=DIRECTION('center_axis',(0.,0.,1.));
#1678=DIRECTION('ref_axis',(1.,0.,0.));
#1679=DIRECTION('center_axis',(0.,-1.,0.));
#1680=DIRECTION('ref_axis',(0.,0.,-1.));
#1681=DIRECTION('center_axis',(0.,0.,1.));
#1682=DIRECTION('ref_axis',(1.,0.,0.));
#1683=DIRECTION('center_axis',(0.,-1.,0.));
#1684=DIRECTION('ref_axis',(0.,0.,-1.));
#1685=DIRECTION('center_axis',(0.,0.,1.));
#1686=DIRECTION('ref_axis',(1.,0.,0.));
#1687=DIRECTION('center_axis',(0.,-1.,0.));
#1688=DIRECTION('ref_axis',(0.,0.,-1.));
#1689=DIRECTION('center_axis',(0.,0.,1.));
#1690=DIRECTION('ref_axis',(1.,0.,0.));
#1691=DIRECTION('center_axis',(0.,-1.,0.));
#1692=DIRECTION('ref_axis',(0.,0.,-1.));
#1693=DIRECTION('center_axis',(0.,0.,1.));
#1694=DIRECTION('ref_axis',(1.,0.,0.));
#1695=DIRECTION('center_axis',(0.,-1.,0.));
#1696=DIRECTION('ref_axis',(0.,0.,-1.));
#1697=DIRECTION('center_axis',(0.,0.,1.));
#1698=DIRECTION('ref_axis',(1.,0.,0.));
#1699=DIRECTION('center_axis',(0.,-1.,0.));
#1700=DIRECTION('ref_axis',(0.,0.,-1.));
#1701=DIRECTION('center_axis',(0.,0.,1.));
#1702=DIRECTION('ref_axis',(1.,0.,0.));
#1703=DIRECTION('center_axis',(0.,-1.,0.));
#1704=DIRECTION('ref_axis',(0.,0.,-1.));
#1705=DIRECTION('center_axis',(6.12323399573677E-17,0.,1.));
#1706=DIRECTION('ref_axis',(1.,0.,0.));
#1707=DIRECTION('center_axis',(0.,-1.,0.));
#1708=DIRECTION('ref_axis',(0.,0.,-1.));
#1709=DIRECTION('center_axis',(0.,1.,0.));
#1710=DIRECTION('ref_axis',(0.,0.,-1.));
#1711=DIRECTION('center_axis',(0.,1.,0.));
#1712=DIRECTION('ref_axis',(1.,0.,0.));
#1713=DIRECTION('',(0.,1.,0.));
#1714=DIRECTION('center_axis',(0.,1.,0.));
#1715=DIRECTION('ref_axis',(0.,0.,-1.));
#1716=DIRECTION('center_axis',(0.,-1.,0.));
#1717=DIRECTION('ref_axis',(0.,0.,-1.));
#1718=DIRECTION('center_axis',(0.,-1.,0.));
#1719=DIRECTION('ref_axis',(-1.,0.,0.));
#1720=DIRECTION('center_axis',(6.12323399573677E-17,0.,1.));
#1721=DIRECTION('ref_axis',(1.,0.,0.));
#1722=DIRECTION('center_axis',(0.,-1.,0.));
#1723=DIRECTION('ref_axis',(0.,0.,-1.));
#1724=DIRECTION('center_axis',(0.,-1.,0.));
#1725=DIRECTION('ref_axis',(-1.,0.,0.));
#1726=DIRECTION('',(0.,-1.,0.));
#1727=DIRECTION('center_axis',(0.,-1.,0.));
#1728=DIRECTION('ref_axis',(-1.,0.,0.));
#1729=DIRECTION('center_axis',(0.,1.,0.));
#1730=DIRECTION('ref_axis',(0.,0.,1.));
#1731=DIRECTION('center_axis',(0.,1.,0.));
#1732=DIRECTION('ref_axis',(0.,0.,1.));
#1733=CARTESIAN_POINT('',(0.,0.,0.));
#1734=CARTESIAN_POINT('Origin',(13.859375,10.392,-24.0051416611499));
#1735=CARTESIAN_POINT('',(12.809375,5.,-24.0051416611499));
#1736=CARTESIAN_POINT('Origin',(13.859375,5.,-24.0051416611499));
#1737=CARTESIAN_POINT('',(12.809375,7.5,-24.0051416611499));
#1738=CARTESIAN_POINT('',(12.809375,10.392,-24.0051416611499));
#1739=CARTESIAN_POINT('Origin',(13.859375,7.5,-24.0051416611499));
#1740=CARTESIAN_POINT('Origin',(-27.71875,10.392,3.39456784638657E-15));
#1741=CARTESIAN_POINT('',(-28.76875,5.,3.52315576029704E-15));
#1742=CARTESIAN_POINT('Origin',(-27.71875,5.,3.39456784638657E-15));
#1743=CARTESIAN_POINT('',(-28.76875,7.5,3.2659799324761E-15));
#1744=CARTESIAN_POINT('',(-28.76875,10.392,3.52315576029704E-15));
#1745=CARTESIAN_POINT('Origin',(-27.71875,7.5,3.39456784638657E-15));
#1746=CARTESIAN_POINT('Origin',(13.859375,10.392,24.0051416611499));
#1747=CARTESIAN_POINT('',(12.809375,5.,24.0051416611499));
#1748=CARTESIAN_POINT('Origin',(13.859375,5.,24.0051416611499));
#1749=CARTESIAN_POINT('',(12.809375,7.5,24.0051416611499));
#1750=CARTESIAN_POINT('',(12.809375,10.392,24.0051416611499));
#1751=CARTESIAN_POINT('Origin',(13.859375,7.5,24.0051416611499));
#1752=CARTESIAN_POINT('Origin',(0.,11.7108284313725,-11.628));
#1753=CARTESIAN_POINT('',(0.,10.,-12.878));
#1754=CARTESIAN_POINT('Origin',(0.,10.,-11.628));
#1755=CARTESIAN_POINT('Origin',(-15.504,11.7108284313725,-11.628));
#1756=CARTESIAN_POINT('',(-15.504,10.,-12.878));
#1757=CARTESIAN_POINT('Origin',(-15.504,10.,-11.628));
#1758=CARTESIAN_POINT('Origin',(-11.628,11.7108284313725,-11.628));
#1759=CARTESIAN_POINT('',(-11.628,10.,-12.878));
#1760=CARTESIAN_POINT('Origin',(-11.628,10.,-11.628));
#1761=CARTESIAN_POINT('Origin',(-7.752,11.7108284313725,-11.628));
#1762=CARTESIAN_POINT('',(-7.752,10.,-12.878));
#1763=CARTESIAN_POINT('Origin',(-7.752,10.,-11.628));
#1764=CARTESIAN_POINT('Origin',(-3.876,11.7108284313725,-11.628));
#1765=CARTESIAN_POINT('',(-3.876,10.,-12.878));
#1766=CARTESIAN_POINT('Origin',(-3.876,10.,-11.628));
#1767=CARTESIAN_POINT('Origin',(3.876,11.7108284313725,-11.628));
#1768=CARTESIAN_POINT('',(3.876,10.,-12.878));
#1769=CARTESIAN_POINT('Origin',(3.876,10.,-11.628));
#1770=CARTESIAN_POINT('Origin',(7.752,11.7108284313725,-11.628));
#1771=CARTESIAN_POINT('',(7.752,10.,-12.878));
#1772=CARTESIAN_POINT('Origin',(7.752,10.,-11.628));
#1773=CARTESIAN_POINT('Origin',(11.628,11.7108284313725,-11.628));
#1774=CARTESIAN_POINT('',(11.628,10.,-12.878));
#1775=CARTESIAN_POINT('Origin',(11.628,10.,-11.628));
#1776=CARTESIAN_POINT('Origin',(15.504,11.7108284313725,-11.628));
#1777=CARTESIAN_POINT('',(15.504,10.,-12.878));
#1778=CARTESIAN_POINT('Origin',(15.504,10.,-11.628));
#1779=CARTESIAN_POINT('Origin',(-15.504,11.7108284313725,-7.752));
#1780=CARTESIAN_POINT('',(-15.504,10.,-9.002));
#1781=CARTESIAN_POINT('Origin',(-15.504,10.,-7.752));
#1782=CARTESIAN_POINT('Origin',(-11.628,11.7108284313725,-7.752));
#1783=CARTESIAN_POINT('',(-11.628,10.,-9.002));
#1784=CARTESIAN_POINT('Origin',(-11.628,10.,-7.752));
#1785=CARTESIAN_POINT('Origin',(-7.752,11.7108284313725,-7.752));
#1786=CARTESIAN_POINT('',(-7.752,10.,-9.002));
#1787=CARTESIAN_POINT('Origin',(-7.752,10.,-7.752));
#1788=CARTESIAN_POINT('Origin',(-3.876,11.7108284313725,-7.752));
#1789=CARTESIAN_POINT('',(-3.876,10.,-9.002));
#1790=CARTESIAN_POINT('Origin',(-3.876,10.,-7.752));
#1791=CARTESIAN_POINT('Origin',(0.,11.7108284313725,-7.752));
#1792=CARTESIAN_POINT('',(0.,10.,-9.002));
#1793=CARTESIAN_POINT('Origin',(0.,10.,-7.752));
#1794=CARTESIAN_POINT('Origin',(3.876,11.7108284313725,-7.752));
#1795=CARTESIAN_POINT('',(3.876,10.,-9.002));
#1796=CARTESIAN_POINT('Origin',(3.876,10.,-7.752));
#1797=CARTESIAN_POINT('Origin',(7.752,11.7108284313725,-7.752));
#1798=CARTESIAN_POINT('',(7.752,10.,-9.002));
#1799=CARTESIAN_POINT('Origin',(7.752,10.,-7.752));
#1800=CARTESIAN_POINT('Origin',(11.628,11.7108284313725,-7.752));
#1801=CARTESIAN_POINT('',(11.628,10.,-9.002));
#1802=CARTESIAN_POINT('Origin',(11.628,10.,-7.752));
#1803=CARTESIAN_POINT('Origin',(15.504,11.7108284313725,-7.752));
#1804=CARTESIAN_POINT('',(15.504,10.,-9.002));
#1805=CARTESIAN_POINT('Origin',(15.504,10.,-7.752));
#1806=CARTESIAN_POINT('Origin',(-15.504,11.7108284313725,7.752));
#1807=CARTESIAN_POINT('',(-15.504,10.,6.502));
#1808=CARTESIAN_POINT('Origin',(-15.504,10.,7.752));
#1809=CARTESIAN_POINT('Origin',(-11.628,11.7108284313725,7.752));
#1810=CARTESIAN_POINT('',(-11.628,10.,6.502));
#1811=CARTESIAN_POINT('Origin',(-11.628,10.,7.752));
#1812=CARTESIAN_POINT('Origin',(-7.752,11.7108284313725,7.752));
#1813=CARTESIAN_POINT('',(-7.752,10.,6.502));
#1814=CARTESIAN_POINT('Origin',(-7.752,10.,7.752));
#1815=CARTESIAN_POINT('Origin',(-3.876,11.7108284313725,7.752));
#1816=CARTESIAN_POINT('',(-3.876,10.,6.50199999999999));
#1817=CARTESIAN_POINT('Origin',(-3.876,10.,7.752));
#1818=CARTESIAN_POINT('Origin',(0.,11.7108284313725,7.752));
#1819=CARTESIAN_POINT('',(0.,10.,6.50199999999999));
#1820=CARTESIAN_POINT('Origin',(0.,10.,7.752));
#1821=CARTESIAN_POINT('Origin',(3.876,11.7108284313725,7.752));
#1822=CARTESIAN_POINT('',(3.876,10.,6.50199999999999));
#1823=CARTESIAN_POINT('Origin',(3.876,10.,7.752));
#1824=CARTESIAN_POINT('Origin',(7.752,11.7108284313725,7.752));
#1825=CARTESIAN_POINT('',(7.752,10.,6.502));
#1826=CARTESIAN_POINT('Origin',(7.752,10.,7.752));
#1827=CARTESIAN_POINT('Origin',(11.628,11.7108284313725,7.752));
#1828=CARTESIAN_POINT('',(11.628,10.,6.502));
#1829=CARTESIAN_POINT('Origin',(11.628,10.,7.752));
#1830=CARTESIAN_POINT('Origin',(15.504,11.7108284313725,7.752));
#1831=CARTESIAN_POINT('',(15.504,10.,6.502));
#1832=CARTESIAN_POINT('Origin',(15.504,10.,7.752));
#1833=CARTESIAN_POINT('Origin',(-15.504,11.7108284313725,11.628));
#1834=CARTESIAN_POINT('',(-15.504,10.,10.378));
#1835=CARTESIAN_POINT('Origin',(-15.504,10.,11.628));
#1836=CARTESIAN_POINT('Origin',(-11.628,11.7108284313725,11.628));
#1837=CARTESIAN_POINT('',(-11.628,10.,10.378));
#1838=CARTESIAN_POINT('Origin',(-11.628,10.,11.628));
#1839=CARTESIAN_POINT('Origin',(-7.752,11.7108284313725,11.628));
#1840=CARTESIAN_POINT('',(-7.752,10.,10.378));
#1841=CARTESIAN_POINT('Origin',(-7.752,10.,11.628));
#1842=CARTESIAN_POINT('Origin',(-3.876,11.7108284313725,11.628));
#1843=CARTESIAN_POINT('',(-3.876,10.,10.378));
#1844=CARTESIAN_POINT('Origin',(-3.876,10.,11.628));
#1845=CARTESIAN_POINT('Origin',(0.,11.7108284313725,11.628));
#1846=CARTESIAN_POINT('',(0.,10.,10.378));
#1847=CARTESIAN_POINT('Origin',(0.,10.,11.628));
#1848=CARTESIAN_POINT('Origin',(3.876,11.7108284313725,11.628));
#1849=CARTESIAN_POINT('',(3.876,10.,10.378));
#1850=CARTESIAN_POINT('Origin',(3.876,10.,11.628));
#1851=CARTESIAN_POINT('Origin',(7.752,11.7108284313725,11.628));
#1852=CARTESIAN_POINT('',(7.752,10.,10.378));
#1853=CARTESIAN_POINT('Origin',(7.752,10.,11.628));
#1854=CARTESIAN_POINT('Origin',(11.628,11.7108284313725,11.628));
#1855=CARTESIAN_POINT('',(11.628,10.,10.378));
#1856=CARTESIAN_POINT('Origin',(11.628,10.,11.628));
#1857=CARTESIAN_POINT('Origin',(15.504,11.7108284313725,11.628));
#1858=CARTESIAN_POINT('',(15.504,10.,10.378));
#1859=CARTESIAN_POINT('Origin',(15.504,10.,11.628));
#1860=CARTESIAN_POINT('Origin',(3.876,11.7108284313725,19.38));
#1861=CARTESIAN_POINT('',(3.876,10.,18.13));
#1862=CARTESIAN_POINT('Origin',(3.876,10.,19.38));
#1863=CARTESIAN_POINT('Origin',(0.,11.7108284313725,19.38));
#1864=CARTESIAN_POINT('',(0.,10.,18.13));
#1865=CARTESIAN_POINT('Origin',(0.,10.,19.38));
#1866=CARTESIAN_POINT('Origin',(-3.876,11.7108284313725,19.38));
#1867=CARTESIAN_POINT('',(-3.876,10.,18.13));
#1868=CARTESIAN_POINT('Origin',(-3.876,10.,19.38));
#1869=CARTESIAN_POINT('Origin',(3.876,11.7108284313725,-19.38));
#1870=CARTESIAN_POINT('',(3.876,10.,-20.63));
#1871=CARTESIAN_POINT('Origin',(3.876,10.,-19.38));
#1872=CARTESIAN_POINT('Origin',(-3.876,11.7108284313725,-19.38));
#1873=CARTESIAN_POINT('',(-3.876,10.,-20.63));
#1874=CARTESIAN_POINT('Origin',(-3.876,10.,-19.38));
#1875=CARTESIAN_POINT('Origin',(0.,11.7108284313725,-19.38));
#1876=CARTESIAN_POINT('',(0.,10.,-20.63));
#1877=CARTESIAN_POINT('Origin',(0.,10.,-19.38));
#1878=CARTESIAN_POINT('Origin',(11.628,11.7108284313725,15.504));
#1879=CARTESIAN_POINT('',(11.628,10.,14.254));
#1880=CARTESIAN_POINT('Origin',(11.628,10.,15.504));
#1881=CARTESIAN_POINT('Origin',(7.752,11.7108284313725,15.504));
#1882=CARTESIAN_POINT('',(7.752,10.,14.254));
#1883=CARTESIAN_POINT('Origin',(7.752,10.,15.504));
#1884=CARTESIAN_POINT('Origin',(3.876,11.7108284313725,15.504));
#1885=CARTESIAN_POINT('',(3.876,10.,14.254));
#1886=CARTESIAN_POINT('Origin',(3.876,10.,15.504));
#1887=CARTESIAN_POINT('Origin',(0.,11.7108284313725,15.504));
#1888=CARTESIAN_POINT('',(0.,10.,14.254));
#1889=CARTESIAN_POINT('Origin',(0.,10.,15.504));
#1890=CARTESIAN_POINT('Origin',(-3.876,11.7108284313725,15.504));
#1891=CARTESIAN_POINT('',(-3.876,10.,14.254));
#1892=CARTESIAN_POINT('Origin',(-3.876,10.,15.504));
#1893=CARTESIAN_POINT('Origin',(-7.752,11.7108284313725,15.504));
#1894=CARTESIAN_POINT('',(-7.752,10.,14.254));
#1895=CARTESIAN_POINT('Origin',(-7.752,10.,15.504));
#1896=CARTESIAN_POINT('Origin',(-11.628,11.7108284313725,15.504));
#1897=CARTESIAN_POINT('',(-11.628,10.,14.254));
#1898=CARTESIAN_POINT('Origin',(-11.628,10.,15.504));
#1899=CARTESIAN_POINT('Origin',(11.628,11.7108284313725,-15.504));
#1900=CARTESIAN_POINT('',(11.628,10.,-16.754));
#1901=CARTESIAN_POINT('Origin',(11.628,10.,-15.504));
#1902=CARTESIAN_POINT('Origin',(7.752,11.7108284313725,-15.504));
#1903=CARTESIAN_POINT('',(7.752,10.,-16.754));
#1904=CARTESIAN_POINT('Origin',(7.752,10.,-15.504));
#1905=CARTESIAN_POINT('Origin',(3.876,11.7108284313725,-15.504));
#1906=CARTESIAN_POINT('',(3.876,10.,-16.754));
#1907=CARTESIAN_POINT('Origin',(3.876,10.,-15.504));
#1908=CARTESIAN_POINT('Origin',(-3.876,11.7108284313725,-15.504));
#1909=CARTESIAN_POINT('',(-3.876,10.,-16.754));
#1910=CARTESIAN_POINT('Origin',(-3.876,10.,-15.504));
#1911=CARTESIAN_POINT('Origin',(-7.752,11.7108284313725,-15.504));
#1912=CARTESIAN_POINT('',(-7.752,10.,-16.754));
#1913=CARTESIAN_POINT('Origin',(-7.752,10.,-15.504));
#1914=CARTESIAN_POINT('Origin',(-11.628,11.7108284313725,-15.504));
#1915=CARTESIAN_POINT('',(-11.628,10.,-16.754));
#1916=CARTESIAN_POINT('Origin',(-11.628,10.,-15.504));
#1917=CARTESIAN_POINT('Origin',(0.,11.7108284313725,-15.504));
#1918=CARTESIAN_POINT('',(0.,10.,-16.754));
#1919=CARTESIAN_POINT('Origin',(0.,10.,-15.504));
#1920=CARTESIAN_POINT('Origin',(19.38,11.7108284313725,3.876));
#1921=CARTESIAN_POINT('',(19.38,10.,2.626));
#1922=CARTESIAN_POINT('Origin',(19.38,10.,3.876));
#1923=CARTESIAN_POINT('Origin',(15.504,11.7108284313725,3.876));
#1924=CARTESIAN_POINT('',(15.504,10.,2.626));
#1925=CARTESIAN_POINT('Origin',(15.504,10.,3.876));
#1926=CARTESIAN_POINT('Origin',(11.628,11.7108284313725,3.876));
#1927=CARTESIAN_POINT('',(11.628,10.,2.626));
#1928=CARTESIAN_POINT('Origin',(11.628,10.,3.876));
#1929=CARTESIAN_POINT('Origin',(7.752,11.7108284313725,3.876));
#1930=CARTESIAN_POINT('',(7.752,10.,2.626));
#1931=CARTESIAN_POINT('Origin',(7.752,10.,3.876));
#1932=CARTESIAN_POINT('Origin',(3.876,11.7108284313725,3.876));
#1933=CARTESIAN_POINT('',(3.876,10.,2.626));
#1934=CARTESIAN_POINT('Origin',(3.876,10.,3.876));
#1935=CARTESIAN_POINT('Origin',(0.,11.7108284313725,3.876));
#1936=CARTESIAN_POINT('',(0.,10.,2.626));
#1937=CARTESIAN_POINT('Origin',(0.,10.,3.876));
#1938=CARTESIAN_POINT('Origin',(-3.876,11.7108284313725,3.876));
#1939=CARTESIAN_POINT('',(-3.876,10.,2.626));
#1940=CARTESIAN_POINT('Origin',(-3.876,10.,3.876));
#1941=CARTESIAN_POINT('Origin',(-7.752,11.7108284313725,3.876));
#1942=CARTESIAN_POINT('',(-7.752,10.,2.626));
#1943=CARTESIAN_POINT('Origin',(-7.752,10.,3.876));
#1944=CARTESIAN_POINT('Origin',(-11.628,11.7108284313725,3.876));
#1945=CARTESIAN_POINT('',(-11.628,10.,2.626));
#1946=CARTESIAN_POINT('Origin',(-11.628,10.,3.876));
#1947=CARTESIAN_POINT('Origin',(-15.504,11.7108284313725,3.876));
#1948=CARTESIAN_POINT('',(-15.504,10.,2.626));
#1949=CARTESIAN_POINT('Origin',(-15.504,10.,3.876));
#1950=CARTESIAN_POINT('Origin',(-19.38,11.7108284313725,3.876));
#1951=CARTESIAN_POINT('',(-19.38,10.,2.626));
#1952=CARTESIAN_POINT('Origin',(-19.38,10.,3.876));
#1953=CARTESIAN_POINT('Origin',(19.38,11.7108284313725,0.));
#1954=CARTESIAN_POINT('',(19.38,10.,-1.25));
#1955=CARTESIAN_POINT('Origin',(19.38,10.,0.));
#1956=CARTESIAN_POINT('Origin',(15.504,11.7108284313725,0.));
#1957=CARTESIAN_POINT('',(15.504,10.,-1.25));
#1958=CARTESIAN_POINT('Origin',(15.504,10.,0.));
#1959=CARTESIAN_POINT('Origin',(11.628,11.7108284313725,0.));
#1960=CARTESIAN_POINT('',(11.628,10.,-1.25));
#1961=CARTESIAN_POINT('Origin',(11.628,10.,0.));
#1962=CARTESIAN_POINT('Origin',(7.752,11.7108284313725,0.));
#1963=CARTESIAN_POINT('',(7.752,10.,-1.25));
#1964=CARTESIAN_POINT('Origin',(7.752,10.,0.));
#1965=CARTESIAN_POINT('Origin',(3.876,11.7108284313725,0.));
#1966=CARTESIAN_POINT('',(3.876,10.,-1.25));
#1967=CARTESIAN_POINT('Origin',(3.876,10.,0.));
#1968=CARTESIAN_POINT('Origin',(-3.876,11.7108284313725,0.));
#1969=CARTESIAN_POINT('',(-3.876,10.,-1.25));
#1970=CARTESIAN_POINT('Origin',(-3.876,10.,0.));
#1971=CARTESIAN_POINT('Origin',(-7.752,11.7108284313725,0.));
#1972=CARTESIAN_POINT('',(-7.752,10.,-1.25));
#1973=CARTESIAN_POINT('Origin',(-7.752,10.,0.));
#1974=CARTESIAN_POINT('Origin',(-11.628,11.7108284313725,0.));
#1975=CARTESIAN_POINT('',(-11.628,10.,-1.25));
#1976=CARTESIAN_POINT('Origin',(-11.628,10.,0.));
#1977=CARTESIAN_POINT('Origin',(-15.504,11.7108284313725,0.));
#1978=CARTESIAN_POINT('',(-15.504,10.,-1.25));
#1979=CARTESIAN_POINT('Origin',(-15.504,10.,0.));
#1980=CARTESIAN_POINT('Origin',(-19.38,11.7108284313725,0.));
#1981=CARTESIAN_POINT('',(-19.38,10.,-1.25));
#1982=CARTESIAN_POINT('Origin',(-19.38,10.,0.));
#1983=CARTESIAN_POINT('Origin',(19.38,11.7108284313725,-3.876));
#1984=CARTESIAN_POINT('',(19.38,10.,-5.126));
#1985=CARTESIAN_POINT('Origin',(19.38,10.,-3.876));
#1986=CARTESIAN_POINT('Origin',(15.504,11.7108284313725,-3.876));
#1987=CARTESIAN_POINT('',(15.504,10.,-5.126));
#1988=CARTESIAN_POINT('Origin',(15.504,10.,-3.876));
#1989=CARTESIAN_POINT('Origin',(11.628,11.7108284313725,-3.876));
#1990=CARTESIAN_POINT('',(11.628,10.,-5.126));
#1991=CARTESIAN_POINT('Origin',(11.628,10.,-3.876));
#1992=CARTESIAN_POINT('Origin',(7.752,11.7108284313725,-3.876));
#1993=CARTESIAN_POINT('',(7.752,10.,-5.126));
#1994=CARTESIAN_POINT('Origin',(7.752,10.,-3.876));
#1995=CARTESIAN_POINT('Origin',(3.876,11.7108284313725,-3.876));
#1996=CARTESIAN_POINT('',(3.876,10.,-5.126));
#1997=CARTESIAN_POINT('Origin',(3.876,10.,-3.876));
#1998=CARTESIAN_POINT('Origin',(-3.876,11.7108284313725,-3.876));
#1999=CARTESIAN_POINT('',(-3.876,10.,-5.126));
#2000=CARTESIAN_POINT('Origin',(-3.876,10.,-3.876));
#2001=CARTESIAN_POINT('Origin',(-7.752,11.7108284313725,-3.876));
#2002=CARTESIAN_POINT('',(-7.752,10.,-5.126));
#2003=CARTESIAN_POINT('Origin',(-7.752,10.,-3.876));
#2004=CARTESIAN_POINT('Origin',(-11.628,11.7108284313725,-3.876));
#2005=CARTESIAN_POINT('',(-11.628,10.,-5.126));
#2006=CARTESIAN_POINT('Origin',(-11.628,10.,-3.876));
#2007=CARTESIAN_POINT('Origin',(-15.504,11.7108284313725,-3.876));
#2008=CARTESIAN_POINT('',(-15.504,10.,-5.126));
#2009=CARTESIAN_POINT('Origin',(-15.504,10.,-3.876));
#2010=CARTESIAN_POINT('Origin',(-19.38,11.7108284313725,-3.876));
#2011=CARTESIAN_POINT('',(-19.38,10.,-5.126));
#2012=CARTESIAN_POINT('Origin',(-19.38,10.,-3.876));
#2013=CARTESIAN_POINT('Origin',(0.,11.7108284313725,-3.876));
#2014=CARTESIAN_POINT('',(0.,10.,-5.126));
#2015=CARTESIAN_POINT('Origin',(0.,10.,-3.876));
#2016=CARTESIAN_POINT('Origin',(0.,8.75,0.));
#2017=CARTESIAN_POINT('',(2.74320883009007E-15,7.5,22.4));
#2018=CARTESIAN_POINT('Origin',(0.,7.5,0.));
#2019=CARTESIAN_POINT('',(2.74320883009007E-15,10.,22.4));
#2020=CARTESIAN_POINT('',(2.74320883009007E-15,8.75,22.4));
#2021=CARTESIAN_POINT('Origin',(0.,10.,0.));
#2022=CARTESIAN_POINT('Origin',(0.,7.5,-29.9));
#2023=CARTESIAN_POINT('',(29.9,7.5,3.66169392945059E-15));
#2024=CARTESIAN_POINT('Origin',(2.23407873548919E-31,7.5,0.));
#2025=CARTESIAN_POINT('Origin',(0.,11.7108284313725,5.50983733901102E-16));
#2026=CARTESIAN_POINT('',(0.,10.,-1.25));
#2027=CARTESIAN_POINT('Origin',(0.,10.,5.50983733901102E-16));
#2028=CARTESIAN_POINT('Origin',(2.23407873548919E-31,10.,0.));
#2029=CARTESIAN_POINT('',(29.9,5.,-3.66169392945059E-15));
#2030=CARTESIAN_POINT('',(29.9,10.,3.66169392945059E-15));
#2031=CARTESIAN_POINT('Origin',(2.23407873548919E-31,5.,0.));
#2032=CARTESIAN_POINT('Origin',(0.,10.,0.));
#2033=CARTESIAN_POINT('Origin',(0.,5.,0.));
#2034=UNCERTAINTY_MEASURE_WITH_UNIT(LENGTH_MEASURE(0.01),#2038,
'DISTANCE_ACCURACY_VALUE',
'Maximum model space distance between geometric entities at asserted c
onnectivities');
#2035=UNCERTAINTY_MEASURE_WITH_UNIT(LENGTH_MEASURE(0.01),#2038,
'DISTANCE_ACCURACY_VALUE',
'Maximum model space distance between geometric entities at asserted c
onnectivities');
#2036=(
GEOMETRIC_REPRESENTATION_CONTEXT(3)
GLOBAL_UNCERTAINTY_ASSIGNED_CONTEXT((#2034))
GLOBAL_UNIT_ASSIGNED_CONTEXT((#2038,#2040,#2041))
REPRESENTATION_CONTEXT('','3D')
);
#2037=(
GEOMETRIC_REPRESENTATION_CONTEXT(3)
GLOBAL_UNCERTAINTY_ASSIGNED_CONTEXT((#2035))
GLOBAL_UNIT_ASSIGNED_CONTEXT((#2038,#2040,#2041))
REPRESENTATION_CONTEXT('','3D')
);
#2038=(
LENGTH_UNIT()
NAMED_UNIT(*)
SI_UNIT(.MILLI.,.METRE.)
);
#2039=(
LENGTH_UNIT()
NAMED_UNIT(*)
SI_UNIT(.CENTI.,.METRE.)
);
#2040=(
NAMED_UNIT(*)
PLANE_ANGLE_UNIT()
SI_UNIT($,.RADIAN.)
);
#2041=(
NAMED_UNIT(*)
SI_UNIT($,.STERADIAN.)
SOLID_ANGLE_UNIT()
);
#2042=SHAPE_DEFINITION_REPRESENTATION(#2043,#2044);
#2043=PRODUCT_DEFINITION_SHAPE('',$,#2046);
#2044=SHAPE_REPRESENTATION('',(#1137),#2036);
#2045=PRODUCT_DEFINITION_CONTEXT('part definition',#2050,'design');
#2046=PRODUCT_DEFINITION('Circular easy ejection',
'Circular easy ejection',#2047,#2045);
#2047=PRODUCT_DEFINITION_FORMATION('',$,#2052);
#2048=PRODUCT_RELATED_PRODUCT_CATEGORY('Circular easy ejection',
'Circular easy ejection',(#2052));
#2049=APPLICATION_PROTOCOL_DEFINITION('international standard',
'automotive_design',2009,#2050);
#2050=APPLICATION_CONTEXT(
'Core Data for Automotive Mechanical Design Process');
#2051=PRODUCT_CONTEXT('part definition',#2050,'mechanical');
#2052=PRODUCT('Circular easy ejection','Circular easy ejection',$,(#2051));
#2053=PRESENTATION_STYLE_ASSIGNMENT((#2054));
#2054=SURFACE_STYLE_USAGE(.BOTH.,#2057);
#2055=SURFACE_STYLE_RENDERING_WITH_PROPERTIES($,#2061,(#2056));
#2056=SURFACE_STYLE_TRANSPARENT(0.);
#2057=SURFACE_SIDE_STYLE('',(#2058,#2055));
#2058=SURFACE_STYLE_FILL_AREA(#2059);
#2059=FILL_AREA_STYLE('',(#2060));
#2060=FILL_AREA_STYLE_COLOUR('',#2061);
#2061=COLOUR_RGB('',0.749019607843137,0.749019607843137,0.749019607843137);
ENDSEC;
END-ISO-10303-21;
