# Supplementary material for: Thermal imaging using sulfur polymer optics
Source: Nat Commun. 2026 Feb 18;17:1561. doi: 10.1038/s41467-026-68889-0 (PMC12916755; doi:10.1038/s41467-026-68889-0)
Supplement: Supplementary file 5 — Source Data [file 41467_2026_68889_MOESM5_ESM.zip › Figure 3 Source Data/STEP files compression mold/Bottom piece.stp]

ISO-10303-21;
HEADER;
/* Generated by software containing ST-Developer
 * from STEP Tools, Inc. (www.steptools.com) 
 */

FILE_DESCRIPTION(
/* description */ (''),
/* implementation_level */ '2;1');

FILE_NAME(
/* name */ 'Bottom piece.stp',
/* time_stamp */ '2025-06-10T15:03:50+09:30',
/* author */ ('tonk0075'),
/* organization */ (''),
/* preprocessor_version */ 'ST-DEVELOPER v20',
/* originating_system */ 'Autodesk Inventor 2024',
/* authorisation */ '');

FILE_SCHEMA (('AUTOMOTIVE_DESIGN { 1 0 10303 214 3 1 1 }'));
ENDSEC;

DATA;
#10=MECHANICAL_DESIGN_GEOMETRIC_PRESENTATION_REPRESENTATION('',(#13),#140);
#11=SHAPE_REPRESENTATION_RELATIONSHIP('SRR','None',#147,#12);
#12=ADVANCED_BREP_SHAPE_REPRESENTATION('',(#14),#139);
#13=STYLED_ITEM('',(#156),#14);
#14=MANIFOLD_SOLID_BREP('Bottom piece',#67);
#15=LINE('',#130,#17);
#16=LINE('',#135,#18);
#17=VECTOR('',#111,45.);
#18=VECTOR('',#118,29.5);
#19=CYLINDRICAL_SURFACE('',#93,45.);
#20=CYLINDRICAL_SURFACE('',#96,29.5);
#21=FACE_BOUND('',#28,.T.);
#22=FACE_OUTER_BOUND('',#27,.T.);
#23=FACE_OUTER_BOUND('',#29,.T.);
#24=FACE_OUTER_BOUND('',#30,.T.);
#25=FACE_OUTER_BOUND('',#31,.T.);
#26=FACE_OUTER_BOUND('',#32,.T.);
#27=EDGE_LOOP('',(#47));
#28=EDGE_LOOP('',(#48));
#29=EDGE_LOOP('',(#49,#50,#51,#52));
#30=EDGE_LOOP('',(#53));
#31=EDGE_LOOP('',(#54,#55,#56,#57));
#32=EDGE_LOOP('',(#58));
#33=CIRCLE('',#91,45.);
#34=CIRCLE('',#92,29.5);
#35=CIRCLE('',#94,45.);
#36=CIRCLE('',#97,29.5);
#37=VERTEX_POINT('',#123);
#38=VERTEX_POINT('',#125);
#39=VERTEX_POINT('',#128);
#40=VERTEX_POINT('',#133);
#41=EDGE_CURVE('',#37,#37,#33,.T.);
#42=EDGE_CURVE('',#38,#38,#34,.T.);
#43=EDGE_CURVE('',#39,#39,#35,.T.);
#44=EDGE_CURVE('',#39,#37,#15,.T.);
#45=EDGE_CURVE('',#40,#40,#36,.T.);
#46=EDGE_CURVE('',#40,#38,#16,.T.);
#47=ORIENTED_EDGE('',*,*,#41,.F.);
#48=ORIENTED_EDGE('',*,*,#42,.T.);
#49=ORIENTED_EDGE('',*,*,#43,.F.);
#50=ORIENTED_EDGE('',*,*,#44,.T.);
#51=ORIENTED_EDGE('',*,*,#41,.T.);
#52=ORIENTED_EDGE('',*,*,#44,.F.);
#53=ORIENTED_EDGE('',*,*,#43,.T.);
#54=ORIENTED_EDGE('',*,*,#45,.F.);
#55=ORIENTED_EDGE('',*,*,#46,.T.);
#56=ORIENTED_EDGE('',*,*,#42,.F.);
#57=ORIENTED_EDGE('',*,*,#46,.F.);
#58=ORIENTED_EDGE('',*,*,#45,.T.);
#59=PLANE('',#90);
#60=PLANE('',#95);
#61=PLANE('',#98);
#62=ADVANCED_FACE('',(#22,#21),#59,.F.);
#63=ADVANCED_FACE('',(#23),#19,.T.);
#64=ADVANCED_FACE('',(#24),#60,.T.);
#65=ADVANCED_FACE('',(#25),#20,.T.);
#66=ADVANCED_FACE('',(#26),#61,.F.);
#67=CLOSED_SHELL('',(#62,#63,#64,#65,#66));
#68=DERIVED_UNIT_ELEMENT(#71,1.);
#69=DERIVED_UNIT_ELEMENT(#142,-3.);
#70=DIMENSIONAL_EXPONENTS(0.,1.,0.,0.,0.,0.,0.);
#71=(
CONVERSION_BASED_UNIT('gram',#73)
MASS_UNIT()
NAMED_UNIT(#70)
);
#72=(
MASS_UNIT()
NAMED_UNIT(*)
SI_UNIT(.KILO.,.GRAM.)
);
#73=MASS_MEASURE_WITH_UNIT(MASS_MEASURE(0.001),#72);
#74=DERIVED_UNIT((#68,#69));
#75=MEASURE_REPRESENTATION_ITEM('density measure',
POSITIVE_RATIO_MEASURE(1.),#74);
#76=PROPERTY_DEFINITION_REPRESENTATION(#81,#78);
#77=PROPERTY_DEFINITION_REPRESENTATION(#82,#79);
#78=REPRESENTATION('material name',(#80),#139);
#79=REPRESENTATION('density',(#75),#139);
#80=DESCRIPTIVE_REPRESENTATION_ITEM('Generic','Generic');
#81=PROPERTY_DEFINITION('material property','material name',#149);
#82=PROPERTY_DEFINITION('material property','density of part',#149);
#83=DATE_TIME_ROLE('creation_date');
#84=APPLIED_DATE_AND_TIME_ASSIGNMENT(#85,#83,(#149));
#85=DATE_AND_TIME(#86,#87);
#86=CALENDAR_DATE(2022,18,11);
#87=LOCAL_TIME(0,0,0.,#88);
#88=COORDINATED_UNIVERSAL_TIME_OFFSET(0,0,.BEHIND.);
#89=AXIS2_PLACEMENT_3D('',#121,#99,#100);
#90=AXIS2_PLACEMENT_3D('',#122,#101,#102);
#91=AXIS2_PLACEMENT_3D('',#124,#103,#104);
#92=AXIS2_PLACEMENT_3D('',#126,#105,#106);
#93=AXIS2_PLACEMENT_3D('',#127,#107,#108);
#94=AXIS2_PLACEMENT_3D('',#129,#109,#110);
#95=AXIS2_PLACEMENT_3D('',#131,#112,#113);
#96=AXIS2_PLACEMENT_3D('',#132,#114,#115);
#97=AXIS2_PLACEMENT_3D('',#134,#116,#117);
#98=AXIS2_PLACEMENT_3D('',#136,#119,#120);
#99=DIRECTION('axis',(0.,0.,1.));
#100=DIRECTION('refdir',(1.,0.,0.));
#101=DIRECTION('center_axis',(0.,-1.,0.));
#102=DIRECTION('ref_axis',(0.,0.,-1.));
#103=DIRECTION('center_axis',(0.,-1.,0.));
#104=DIRECTION('ref_axis',(1.,0.,0.));
#105=DIRECTION('center_axis',(0.,-1.,0.));
#106=DIRECTION('ref_axis',(1.,0.,0.));
#107=DIRECTION('center_axis',(0.,-1.,0.));
#108=DIRECTION('ref_axis',(1.,0.,0.));
#109=DIRECTION('center_axis',(0.,-1.,0.));
#110=DIRECTION('ref_axis',(1.,0.,0.));
#111=DIRECTION('',(0.,1.,0.));
#112=DIRECTION('center_axis',(0.,-1.,0.));
#113=DIRECTION('ref_axis',(0.,0.,-1.));
#114=DIRECTION('center_axis',(0.,1.,0.));
#115=DIRECTION('ref_axis',(1.,0.,0.));
#116=DIRECTION('center_axis',(0.,1.,0.));
#117=DIRECTION('ref_axis',(1.,0.,0.));
#118=DIRECTION('',(0.,-1.,0.));
#119=DIRECTION('center_axis',(0.,-1.,0.));
#120=DIRECTION('ref_axis',(0.,0.,-1.));
#121=CARTESIAN_POINT('',(0.,0.,0.));
#122=CARTESIAN_POINT('Origin',(0.,0.,0.));
#123=CARTESIAN_POINT('',(-45.,0.,-5.51091059616309E-15));
#124=CARTESIAN_POINT('Origin',(2.23407873548919E-31,0.,0.));
#125=CARTESIAN_POINT('',(-29.5,0.,3.61270805748469E-15));
#126=CARTESIAN_POINT('Origin',(2.23407873548919E-31,0.,0.));
#127=CARTESIAN_POINT('Origin',(2.23407873548919E-31,0.,0.));
#128=CARTESIAN_POINT('',(-45.,-5.,-5.51091059616309E-15));
#129=CARTESIAN_POINT('Origin',(2.23407873548919E-31,-5.,0.));
#130=CARTESIAN_POINT('',(-45.,0.,-5.51091059616309E-15));
#131=CARTESIAN_POINT('Origin',(0.,-5.,0.));
#132=CARTESIAN_POINT('Origin',(2.23407873548919E-31,0.,0.));
#133=CARTESIAN_POINT('',(-29.5,5.,3.61270805748469E-15));
#134=CARTESIAN_POINT('Origin',(2.23407873548919E-31,5.,0.));
#135=CARTESIAN_POINT('',(-29.5,0.,3.61270805748469E-15));
#136=CARTESIAN_POINT('Origin',(0.,5.,0.));
#137=UNCERTAINTY_MEASURE_WITH_UNIT(LENGTH_MEASURE(0.01),#141,
'DISTANCE_ACCURACY_VALUE',
'Maximum model space distance between geometric entities at asserted c
onnectivities');
#138=UNCERTAINTY_MEASURE_WITH_UNIT(LENGTH_MEASURE(0.01),#141,
'DISTANCE_ACCURACY_VALUE',
'Maximum model space distance between geometric entities at asserted c
onnectivities');
#139=(
GEOMETRIC_REPRESENTATION_CONTEXT(3)
GLOBAL_UNCERTAINTY_ASSIGNED_CONTEXT((#137))
GLOBAL_UNIT_ASSIGNED_CONTEXT((#141,#143,#144))
REPRESENTATION_CONTEXT('','3D')
);
#140=(
GEOMETRIC_REPRESENTATION_CONTEXT(3)
GLOBAL_UNCERTAINTY_ASSIGNED_CONTEXT((#138))
GLOBAL_UNIT_ASSIGNED_CONTEXT((#141,#143,#144))
REPRESENTATION_CONTEXT('','3D')
);
#141=(
LENGTH_UNIT()
NAMED_UNIT(*)
SI_UNIT(.MILLI.,.METRE.)
);
#142=(
LENGTH_UNIT()
NAMED_UNIT(*)
SI_UNIT(.CENTI.,.METRE.)
);
#143=(
NAMED_UNIT(*)
PLANE_ANGLE_UNIT()
SI_UNIT($,.RADIAN.)
);
#144=(
NAMED_UNIT(*)
SI_UNIT($,.STERADIAN.)
SOLID_ANGLE_UNIT()
);
#145=SHAPE_DEFINITION_REPRESENTATION(#146,#147);
#146=PRODUCT_DEFINITION_SHAPE('',$,#149);
#147=SHAPE_REPRESENTATION('',(#89),#139);
#148=PRODUCT_DEFINITION_CONTEXT('part definition',#153,'design');
#149=PRODUCT_DEFINITION('Circular easy ejection',
'Circular easy ejection',#150,#148);
#150=PRODUCT_DEFINITION_FORMATION('',$,#155);
#151=PRODUCT_RELATED_PRODUCT_CATEGORY('Circular easy ejection',
'Circular easy ejection',(#155));
#152=APPLICATION_PROTOCOL_DEFINITION('international standard',
'automotive_design',2009,#153);
#153=APPLICATION_CONTEXT(
'Core Data for Automotive Mechanical Design Process');
#154=PRODUCT_CONTEXT('part definition',#153,'mechanical');
#155=PRODUCT('Circular easy ejection','Circular easy ejection',$,(#154));
#156=PRESENTATION_STYLE_ASSIGNMENT((#157));
#157=SURFACE_STYLE_USAGE(.BOTH.,#160);
#158=SURFACE_STYLE_RENDERING_WITH_PROPERTIES($,#164,(#159));
#159=SURFACE_STYLE_TRANSPARENT(0.);
#160=SURFACE_SIDE_STYLE('',(#161,#158));
#161=SURFACE_STYLE_FILL_AREA(#162);
#162=FILL_AREA_STYLE('',(#163));
#163=FILL_AREA_STYLE_COLOUR('',#164);
#164=COLOUR_RGB('',0.749019607843137,0.749019607843137,0.749019607843137);
ENDSEC;
END-ISO-10303-21;
