# Supplementary material for: Thermal imaging using sulfur polymer optics
Source: Nat Commun. 2026 Feb 18;17:1561. doi: 10.1038/s41467-026-68889-0 (PMC12916755; doi:10.1038/s41467-026-68889-0)
Supplement: Supplementary file 5 — Source Data [file 41467_2026_68889_MOESM5_ESM.zip › Figure 3 Source Data/STEP files compression mold/Tool for removing lens array.stp]

ISO-10303-21;
HEADER;
/* Generated by software containing ST-Developer
 * from STEP Tools, Inc. (www.steptools.com) 
 */

FILE_DESCRIPTION(
/* description */ (''),
/* implementation_level */ '2;1');

FILE_NAME(
/* name */ 'Tool for removing lens array.stp',
/* time_stamp */ '2025-06-10T15:04:35+09:30',
/* author */ ('tonk0075'),
/* organization */ (''),
/* preprocessor_version */ 'ST-DEVELOPER v20',
/* originating_system */ 'Autodesk Inventor 2024',
/* authorisation */ '');

FILE_SCHEMA (('AUTOMOTIVE_DESIGN { 1 0 10303 214 3 1 1 }'));
ENDSEC;

DATA;
#10=MECHANICAL_DESIGN_GEOMETRIC_PRESENTATION_REPRESENTATION('',(#13),#3611);
#11=SHAPE_REPRESENTATION_RELATIONSHIP('SRR','None',#3618,#12);
#12=ADVANCED_BREP_SHAPE_REPRESENTATION('',(#14),#3610);
#13=STYLED_ITEM('',(#3627),#14);
#14=MANIFOLD_SOLID_BREP('Solid45',#2114);
#15=LINE('',#3067,#106);
#16=LINE('',#3249,#107);
#17=LINE('',#3253,#108);
#18=LINE('',#3257,#109);
#19=LINE('',#3261,#110);
#20=LINE('',#3265,#111);
#21=LINE('',#3269,#112);
#22=LINE('',#3273,#113);
#23=LINE('',#3277,#114);
#24=LINE('',#3281,#115);
#25=LINE('',#3285,#116);
#26=LINE('',#3289,#117);
#27=LINE('',#3293,#118);
#28=LINE('',#3297,#119);
#29=LINE('',#3301,#120);
#30=LINE('',#3305,#121);
#31=LINE('',#3309,#122);
#32=LINE('',#3313,#123);
#33=LINE('',#3317,#124);
#34=LINE('',#3321,#125);
#35=LINE('',#3325,#126);
#36=LINE('',#3329,#127);
#37=LINE('',#3333,#128);
#38=LINE('',#3337,#129);
#39=LINE('',#3341,#130);
#40=LINE('',#3345,#131);
#41=LINE('',#3349,#132);
#42=LINE('',#3353,#133);
#43=LINE('',#3357,#134);
#44=LINE('',#3361,#135);
#45=LINE('',#3365,#136);
#46=LINE('',#3369,#137);
#47=LINE('',#3373,#138);
#48=LINE('',#3377,#139);
#49=LINE('',#3381,#140);
#50=LINE('',#3385,#141);
#51=LINE('',#3389,#142);
#52=LINE('',#3393,#143);
#53=LINE('',#3397,#144);
#54=LINE('',#3401,#145);
#55=LINE('',#3405,#146);
#56=LINE('',#3409,#147);
#57=LINE('',#3413,#148);
#58=LINE('',#3417,#149);
#59=LINE('',#3421,#150);
#60=LINE('',#3425,#151);
#61=LINE('',#3429,#152);
#62=LINE('',#3433,#153);
#63=LINE('',#3437,#154);
#64=LINE('',#3441,#155);
#65=LINE('',#3445,#156);
#66=LINE('',#3449,#157);
#67=LINE('',#3453,#158);
#68=LINE('',#3457,#159);
#69=LINE('',#3461,#160);
#70=LINE('',#3465,#161);
#71=LINE('',#3469,#162);
#72=LINE('',#3473,#163);
#73=LINE('',#3477,#164);
#74=LINE('',#3481,#165);
#75=LINE('',#3485,#166);
#76=LINE('',#3489,#167);
#77=LINE('',#3493,#168);
#78=LINE('',#3497,#169);
#79=LINE('',#3501,#170);
#80=LINE('',#3505,#171);
#81=LINE('',#3509,#172);
#82=LINE('',#3513,#173);
#83=LINE('',#3517,#174);
#84=LINE('',#3521,#175);
#85=LINE('',#3525,#176);
#86=LINE('',#3529,#177);
#87=LINE('',#3533,#178);
#88=LINE('',#3537,#179);
#89=LINE('',#3541,#180);
#90=LINE('',#3545,#181);
#91=LINE('',#3549,#182);
#92=LINE('',#3553,#183);
#93=LINE('',#3557,#184);
#94=LINE('',#3561,#185);
#95=LINE('',#3565,#186);
#96=LINE('',#3569,#187);
#97=LINE('',#3573,#188);
#98=LINE('',#3577,#189);
#99=LINE('',#3581,#190);
#100=LINE('',#3585,#191);
#101=LINE('',#3589,#192);
#102=LINE('',#3593,#193);
#103=LINE('',#3597,#194);
#104=LINE('',#3601,#195);
#105=LINE('',#3605,#196);
#106=VECTOR('',#2425,35.);
#107=VECTOR('',#2608,1.45);
#108=VECTOR('',#2613,1.45);
#109=VECTOR('',#2618,1.45);
#110=VECTOR('',#2623,1.45);
#111=VECTOR('',#2628,1.45);
#112=VECTOR('',#2633,1.45);
#113=VECTOR('',#2638,1.45);
#114=VECTOR('',#2643,1.45);
#115=VECTOR('',#2648,1.45);
#116=VECTOR('',#2653,1.45);
#117=VECTOR('',#2658,1.45);
#118=VECTOR('',#2663,1.45);
#119=VECTOR('',#2668,1.45);
#120=VECTOR('',#2673,1.45);
#121=VECTOR('',#2678,1.45);
#122=VECTOR('',#2683,1.45);
#123=VECTOR('',#2688,1.45);
#124=VECTOR('',#2693,1.45);
#125=VECTOR('',#2698,1.45);
#126=VECTOR('',#2703,1.45);
#127=VECTOR('',#2708,1.45);
#128=VECTOR('',#2713,1.45);
#129=VECTOR('',#2718,1.45);
#130=VECTOR('',#2723,1.45);
#131=VECTOR('',#2728,1.45);
#132=VECTOR('',#2733,1.45);
#133=VECTOR('',#2738,1.45);
#134=VECTOR('',#2743,1.45);
#135=VECTOR('',#2748,1.45);
#136=VECTOR('',#2753,1.45);
#137=VECTOR('',#2758,1.45);
#138=VECTOR('',#2763,1.45);
#139=VECTOR('',#2768,1.45);
#140=VECTOR('',#2773,1.45);
#141=VECTOR('',#2778,1.45);
#142=VECTOR('',#2783,1.45);
#143=VECTOR('',#2788,1.45);
#144=VECTOR('',#2793,1.45);
#145=VECTOR('',#2798,1.45);
#146=VECTOR('',#2803,1.45);
#147=VECTOR('',#2808,1.45);
#148=VECTOR('',#2813,1.45);
#149=VECTOR('',#2818,1.45);
#150=VECTOR('',#2823,1.45);
#151=VECTOR('',#2828,1.45);
#152=VECTOR('',#2833,1.45);
#153=VECTOR('',#2838,1.45);
#154=VECTOR('',#2843,1.45);
#155=VECTOR('',#2848,1.45);
#156=VECTOR('',#2853,1.45);
#157=VECTOR('',#2858,1.45);
#158=VECTOR('',#2863,1.45);
#159=VECTOR('',#2868,1.45);
#160=VECTOR('',#2873,1.45);
#161=VECTOR('',#2878,1.45);
#162=VECTOR('',#2883,1.45);
#163=VECTOR('',#2888,1.45);
#164=VECTOR('',#2893,1.45);
#165=VECTOR('',#2898,1.45);
#166=VECTOR('',#2903,1.45);
#167=VECTOR('',#2908,1.45);
#168=VECTOR('',#2913,1.45);
#169=VECTOR('',#2918,1.45);
#170=VECTOR('',#2923,1.45);
#171=VECTOR('',#2928,1.45);
#172=VECTOR('',#2933,1.45);
#173=VECTOR('',#2938,1.45);
#174=VECTOR('',#2943,1.45);
#175=VECTOR('',#2948,1.45);
#176=VECTOR('',#2953,1.45);
#177=VECTOR('',#2958,1.45);
#178=VECTOR('',#2963,1.45);
#179=VECTOR('',#2968,1.45);
#180=VECTOR('',#2973,1.45);
#181=VECTOR('',#2978,1.45);
#182=VECTOR('',#2983,1.45);
#183=VECTOR('',#2988,1.45);
#184=VECTOR('',#2993,1.45);
#185=VECTOR('',#2998,1.45);
#186=VECTOR('',#3003,1.45);
#187=VECTOR('',#3008,1.45);
#188=VECTOR('',#3013,1.45);
#189=VECTOR('',#3018,1.45);
#190=VECTOR('',#3023,1.45);
#191=VECTOR('',#3028,1.45);
#192=VECTOR('',#3033,1.45);
#193=VECTOR('',#3038,1.45);
#194=VECTOR('',#3043,1.45);
#195=VECTOR('',#3048,1.45);
#196=VECTOR('',#3053,21.9);
#197=CYLINDRICAL_SURFACE('',#2140,35.);
#198=CYLINDRICAL_SURFACE('',#2232,1.45);
#199=CYLINDRICAL_SURFACE('',#2234,1.45);
#200=CYLINDRICAL_SURFACE('',#2236,1.45);
#201=CYLINDRICAL_SURFACE('',#2238,1.45);
#202=CYLINDRICAL_SURFACE('',#2240,1.45);
#203=CYLINDRICAL_SURFACE('',#2242,1.45);
#204=CYLINDRICAL_SURFACE('',#2244,1.45);
#205=CYLINDRICAL_SURFACE('',#2246,1.45);
#206=CYLINDRICAL_SURFACE('',#2248,1.45);
#207=CYLINDRICAL_SURFACE('',#2250,1.45);
#208=CYLINDRICAL_SURFACE('',#2252,1.45);
#209=CYLINDRICAL_SURFACE('',#2254,1.45);
#210=CYLINDRICAL_SURFACE('',#2256,1.45);
#211=CYLINDRICAL_SURFACE('',#2258,1.45);
#212=CYLINDRICAL_SURFACE('',#2260,1.45);
#213=CYLINDRICAL_SURFACE('',#2262,1.45);
#214=CYLINDRICAL_SURFACE('',#2264,1.45);
#215=CYLINDRICAL_SURFACE('',#2266,1.45);
#216=CYLINDRICAL_SURFACE('',#2268,1.45);
#217=CYLINDRICAL_SURFACE('',#2270,1.45);
#218=CYLINDRICAL_SURFACE('',#2272,1.45);
#219=CYLINDRICAL_SURFACE('',#2274,1.45);
#220=CYLINDRICAL_SURFACE('',#2276,1.45);
#221=CYLINDRICAL_SURFACE('',#2278,1.45);
#222=CYLINDRICAL_SURFACE('',#2280,1.45);
#223=CYLINDRICAL_SURFACE('',#2282,1.45);
#224=CYLINDRICAL_SURFACE('',#2284,1.45);
#225=CYLINDRICAL_SURFACE('',#2286,1.45);
#226=CYLINDRICAL_SURFACE('',#2288,1.45);
#227=CYLINDRICAL_SURFACE('',#2290,1.45);
#228=CYLINDRICAL_SURFACE('',#2292,1.45);
#229=CYLINDRICAL_SURFACE('',#2294,1.45);
#230=CYLINDRICAL_SURFACE('',#2296,1.45);
#231=CYLINDRICAL_SURFACE('',#2298,1.45);
#232=CYLINDRICAL_SURFACE('',#2300,1.45);
#233=CYLINDRICAL_SURFACE('',#2302,1.45);
#234=CYLINDRICAL_SURFACE('',#2304,1.45);
#235=CYLINDRICAL_SURFACE('',#2306,1.45);
#236=CYLINDRICAL_SURFACE('',#2308,1.45);
#237=CYLINDRICAL_SURFACE('',#2310,1.45);
#238=CYLINDRICAL_SURFACE('',#2312,1.45);
#239=CYLINDRICAL_SURFACE('',#2314,1.45);
#240=CYLINDRICAL_SURFACE('',#2316,1.45);
#241=CYLINDRICAL_SURFACE('',#2318,1.45);
#242=CYLINDRICAL_SURFACE('',#2320,1.45);
#243=CYLINDRICAL_SURFACE('',#2322,1.45);
#244=CYLINDRICAL_SURFACE('',#2324,1.45);
#245=CYLINDRICAL_SURFACE('',#2326,1.45);
#246=CYLINDRICAL_SURFACE('',#2328,1.45);
#247=CYLINDRICAL_SURFACE('',#2330,1.45);
#248=CYLINDRICAL_SURFACE('',#2332,1.45);
#249=CYLINDRICAL_SURFACE('',#2334,1.45);
#250=CYLINDRICAL_SURFACE('',#2336,1.45);
#251=CYLINDRICAL_SURFACE('',#2338,1.45);
#252=CYLINDRICAL_SURFACE('',#2340,1.45);
#253=CYLINDRICAL_SURFACE('',#2342,1.45);
#254=CYLINDRICAL_SURFACE('',#2344,1.45);
#255=CYLINDRICAL_SURFACE('',#2346,1.45);
#256=CYLINDRICAL_SURFACE('',#2348,1.45);
#257=CYLINDRICAL_SURFACE('',#2350,1.45);
#258=CYLINDRICAL_SURFACE('',#2352,1.45);
#259=CYLINDRICAL_SURFACE('',#2354,1.45);
#260=CYLINDRICAL_SURFACE('',#2356,1.45);
#261=CYLINDRICAL_SURFACE('',#2358,1.45);
#262=CYLINDRICAL_SURFACE('',#2360,1.45);
#263=CYLINDRICAL_SURFACE('',#2362,1.45);
#264=CYLINDRICAL_SURFACE('',#2364,1.45);
#265=CYLINDRICAL_SURFACE('',#2366,1.45);
#266=CYLINDRICAL_SURFACE('',#2368,1.45);
#267=CYLINDRICAL_SURFACE('',#2370,1.45);
#268=CYLINDRICAL_SURFACE('',#2372,1.45);
#269=CYLINDRICAL_SURFACE('',#2374,1.45);
#270=CYLINDRICAL_SURFACE('',#2376,1.45);
#271=CYLINDRICAL_SURFACE('',#2378,1.45);
#272=CYLINDRICAL_SURFACE('',#2380,1.45);
#273=CYLINDRICAL_SURFACE('',#2382,1.45);
#274=CYLINDRICAL_SURFACE('',#2384,1.45);
#275=CYLINDRICAL_SURFACE('',#2386,1.45);
#276=CYLINDRICAL_SURFACE('',#2388,1.45);
#277=CYLINDRICAL_SURFACE('',#2390,1.45);
#278=CYLINDRICAL_SURFACE('',#2392,1.45);
#279=CYLINDRICAL_SURFACE('',#2394,1.45);
#280=CYLINDRICAL_SURFACE('',#2396,1.45);
#281=CYLINDRICAL_SURFACE('',#2398,1.45);
#282=CYLINDRICAL_SURFACE('',#2400,1.45);
#283=CYLINDRICAL_SURFACE('',#2402,1.45);
#284=CYLINDRICAL_SURFACE('',#2404,1.45);
#285=CYLINDRICAL_SURFACE('',#2406,1.45);
#286=CYLINDRICAL_SURFACE('',#2408,1.45);
#287=CYLINDRICAL_SURFACE('',#2410,21.9);
#288=FACE_BOUND('',#562,.T.);
#289=FACE_BOUND('',#565,.T.);
#290=FACE_BOUND('',#566,.T.);
#291=FACE_BOUND('',#567,.T.);
#292=FACE_BOUND('',#568,.T.);
#293=FACE_BOUND('',#569,.T.);
#294=FACE_BOUND('',#570,.T.);
#295=FACE_BOUND('',#571,.T.);
#296=FACE_BOUND('',#572,.T.);
#297=FACE_BOUND('',#573,.T.);
#298=FACE_BOUND('',#574,.T.);
#299=FACE_BOUND('',#575,.T.);
#300=FACE_BOUND('',#576,.T.);
#301=FACE_BOUND('',#577,.T.);
#302=FACE_BOUND('',#578,.T.);
#303=FACE_BOUND('',#579,.T.);
#304=FACE_BOUND('',#580,.T.);
#305=FACE_BOUND('',#581,.T.);
#306=FACE_BOUND('',#582,.T.);
#307=FACE_BOUND('',#583,.T.);
#308=FACE_BOUND('',#584,.T.);
#309=FACE_BOUND('',#585,.T.);
#310=FACE_BOUND('',#586,.T.);
#311=FACE_BOUND('',#587,.T.);
#312=FACE_BOUND('',#588,.T.);
#313=FACE_BOUND('',#589,.T.);
#314=FACE_BOUND('',#590,.T.);
#315=FACE_BOUND('',#591,.T.);
#316=FACE_BOUND('',#592,.T.);
#317=FACE_BOUND('',#593,.T.);
#318=FACE_BOUND('',#594,.T.);
#319=FACE_BOUND('',#595,.T.);
#320=FACE_BOUND('',#596,.T.);
#321=FACE_BOUND('',#597,.T.);
#322=FACE_BOUND('',#598,.T.);
#323=FACE_BOUND('',#599,.T.);
#324=FACE_BOUND('',#600,.T.);
#325=FACE_BOUND('',#601,.T.);
#326=FACE_BOUND('',#602,.T.);
#327=FACE_BOUND('',#603,.T.);
#328=FACE_BOUND('',#604,.T.);
#329=FACE_BOUND('',#605,.T.);
#330=FACE_BOUND('',#606,.T.);
#331=FACE_BOUND('',#607,.T.);
#332=FACE_BOUND('',#608,.T.);
#333=FACE_BOUND('',#609,.T.);
#334=FACE_BOUND('',#610,.T.);
#335=FACE_BOUND('',#611,.T.);
#336=FACE_BOUND('',#612,.T.);
#337=FACE_BOUND('',#613,.T.);
#338=FACE_BOUND('',#614,.T.);
#339=FACE_BOUND('',#615,.T.);
#340=FACE_BOUND('',#616,.T.);
#341=FACE_BOUND('',#617,.T.);
#342=FACE_BOUND('',#618,.T.);
#343=FACE_BOUND('',#619,.T.);
#344=FACE_BOUND('',#620,.T.);
#345=FACE_BOUND('',#621,.T.);
#346=FACE_BOUND('',#622,.T.);
#347=FACE_BOUND('',#623,.T.);
#348=FACE_BOUND('',#624,.T.);
#349=FACE_BOUND('',#625,.T.);
#350=FACE_BOUND('',#626,.T.);
#351=FACE_BOUND('',#627,.T.);
#352=FACE_BOUND('',#628,.T.);
#353=FACE_BOUND('',#629,.T.);
#354=FACE_BOUND('',#630,.T.);
#355=FACE_BOUND('',#631,.T.);
#356=FACE_BOUND('',#632,.T.);
#357=FACE_BOUND('',#633,.T.);
#358=FACE_BOUND('',#634,.T.);
#359=FACE_BOUND('',#635,.T.);
#360=FACE_BOUND('',#636,.T.);
#361=FACE_BOUND('',#637,.T.);
#362=FACE_BOUND('',#638,.T.);
#363=FACE_BOUND('',#639,.T.);
#364=FACE_BOUND('',#640,.T.);
#365=FACE_BOUND('',#641,.T.);
#366=FACE_BOUND('',#642,.T.);
#367=FACE_BOUND('',#643,.T.);
#368=FACE_BOUND('',#644,.T.);
#369=FACE_BOUND('',#645,.T.);
#370=FACE_BOUND('',#646,.T.);
#371=FACE_BOUND('',#647,.T.);
#372=FACE_BOUND('',#648,.T.);
#373=FACE_BOUND('',#649,.T.);
#374=FACE_BOUND('',#650,.T.);
#375=FACE_BOUND('',#651,.T.);
#376=FACE_BOUND('',#652,.T.);
#377=FACE_BOUND('',#653,.T.);
#378=FACE_BOUND('',#745,.T.);
#379=FACE_BOUND('',#746,.T.);
#380=FACE_BOUND('',#747,.T.);
#381=FACE_BOUND('',#748,.T.);
#382=FACE_BOUND('',#749,.T.);
#383=FACE_BOUND('',#750,.T.);
#384=FACE_BOUND('',#751,.T.);
#385=FACE_BOUND('',#752,.T.);
#386=FACE_BOUND('',#753,.T.);
#387=FACE_BOUND('',#754,.T.);
#388=FACE_BOUND('',#755,.T.);
#389=FACE_BOUND('',#756,.T.);
#390=FACE_BOUND('',#757,.T.);
#391=FACE_BOUND('',#758,.T.);
#392=FACE_BOUND('',#759,.T.);
#393=FACE_BOUND('',#760,.T.);
#394=FACE_BOUND('',#761,.T.);
#395=FACE_BOUND('',#762,.T.);
#396=FACE_BOUND('',#763,.T.);
#397=FACE_BOUND('',#764,.T.);
#398=FACE_BOUND('',#765,.T.);
#399=FACE_BOUND('',#766,.T.);
#400=FACE_BOUND('',#767,.T.);
#401=FACE_BOUND('',#768,.T.);
#402=FACE_BOUND('',#769,.T.);
#403=FACE_BOUND('',#770,.T.);
#404=FACE_BOUND('',#771,.T.);
#405=FACE_BOUND('',#772,.T.);
#406=FACE_BOUND('',#773,.T.);
#407=FACE_BOUND('',#774,.T.);
#408=FACE_BOUND('',#775,.T.);
#409=FACE_BOUND('',#776,.T.);
#410=FACE_BOUND('',#777,.T.);
#411=FACE_BOUND('',#778,.T.);
#412=FACE_BOUND('',#779,.T.);
#413=FACE_BOUND('',#780,.T.);
#414=FACE_BOUND('',#781,.T.);
#415=FACE_BOUND('',#782,.T.);
#416=FACE_BOUND('',#783,.T.);
#417=FACE_BOUND('',#784,.T.);
#418=FACE_BOUND('',#785,.T.);
#419=FACE_BOUND('',#786,.T.);
#420=FACE_BOUND('',#787,.T.);
#421=FACE_BOUND('',#788,.T.);
#422=FACE_BOUND('',#789,.T.);
#423=FACE_BOUND('',#790,.T.);
#424=FACE_BOUND('',#791,.T.);
#425=FACE_BOUND('',#792,.T.);
#426=FACE_BOUND('',#793,.T.);
#427=FACE_BOUND('',#794,.T.);
#428=FACE_BOUND('',#795,.T.);
#429=FACE_BOUND('',#796,.T.);
#430=FACE_BOUND('',#797,.T.);
#431=FACE_BOUND('',#798,.T.);
#432=FACE_BOUND('',#799,.T.);
#433=FACE_BOUND('',#800,.T.);
#434=FACE_BOUND('',#801,.T.);
#435=FACE_BOUND('',#802,.T.);
#436=FACE_BOUND('',#803,.T.);
#437=FACE_BOUND('',#804,.T.);
#438=FACE_BOUND('',#805,.T.);
#439=FACE_BOUND('',#806,.T.);
#440=FACE_BOUND('',#807,.T.);
#441=FACE_BOUND('',#808,.T.);
#442=FACE_BOUND('',#809,.T.);
#443=FACE_BOUND('',#810,.T.);
#444=FACE_BOUND('',#811,.T.);
#445=FACE_BOUND('',#812,.T.);
#446=FACE_BOUND('',#813,.T.);
#447=FACE_BOUND('',#814,.T.);
#448=FACE_BOUND('',#815,.T.);
#449=FACE_BOUND('',#816,.T.);
#450=FACE_BOUND('',#817,.T.);
#451=FACE_BOUND('',#818,.T.);
#452=FACE_BOUND('',#819,.T.);
#453=FACE_BOUND('',#820,.T.);
#454=FACE_BOUND('',#821,.T.);
#455=FACE_BOUND('',#822,.T.);
#456=FACE_BOUND('',#823,.T.);
#457=FACE_BOUND('',#824,.T.);
#458=FACE_BOUND('',#825,.T.);
#459=FACE_BOUND('',#826,.T.);
#460=FACE_BOUND('',#827,.T.);
#461=FACE_BOUND('',#828,.T.);
#462=FACE_BOUND('',#829,.T.);
#463=FACE_BOUND('',#830,.T.);
#464=FACE_BOUND('',#831,.T.);
#465=FACE_BOUND('',#832,.T.);
#466=FACE_BOUND('',#833,.T.);
#467=FACE_OUTER_BOUND('',#561,.T.);
#468=FACE_OUTER_BOUND('',#563,.T.);
#469=FACE_OUTER_BOUND('',#564,.T.);
#470=FACE_OUTER_BOUND('',#654,.T.);
#471=FACE_OUTER_BOUND('',#655,.T.);
#472=FACE_OUTER_BOUND('',#656,.T.);
#473=FACE_OUTER_BOUND('',#657,.T.);
#474=FACE_OUTER_BOUND('',#658,.T.);
#475=FACE_OUTER_BOUND('',#659,.T.);
#476=FACE_OUTER_BOUND('',#660,.T.);
#477=FACE_OUTER_BOUND('',#661,.T.);
#478=FACE_OUTER_BOUND('',#662,.T.);
#479=FACE_OUTER_BOUND('',#663,.T.);
#480=FACE_OUTER_BOUND('',#664,.T.);
#481=FACE_OUTER_BOUND('',#665,.T.);
#482=FACE_OUTER_BOUND('',#666,.T.);
#483=FACE_OUTER_BOUND('',#667,.T.);
#484=FACE_OUTER_BOUND('',#668,.T.);
#485=FACE_OUTER_BOUND('',#669,.T.);
#486=FACE_OUTER_BOUND('',#670,.T.);
#487=FACE_OUTER_BOUND('',#671,.T.);
#488=FACE_OUTER_BOUND('',#672,.T.);
#489=FACE_OUTER_BOUND('',#673,.T.);
#490=FACE_OUTER_BOUND('',#674,.T.);
#491=FACE_OUTER_BOUND('',#675,.T.);
#492=FACE_OUTER_BOUND('',#676,.T.);
#493=FACE_OUTER_BOUND('',#677,.T.);
#494=FACE_OUTER_BOUND('',#678,.T.);
#495=FACE_OUTER_BOUND('',#679,.T.);
#496=FACE_OUTER_BOUND('',#680,.T.);
#497=FACE_OUTER_BOUND('',#681,.T.);
#498=FACE_OUTER_BOUND('',#682,.T.);
#499=FACE_OUTER_BOUND('',#683,.T.);
#500=FACE_OUTER_BOUND('',#684,.T.);
#501=FACE_OUTER_BOUND('',#685,.T.);
#502=FACE_OUTER_BOUND('',#686,.T.);
#503=FACE_OUTER_BOUND('',#687,.T.);
#504=FACE_OUTER_BOUND('',#688,.T.);
#505=FACE_OUTER_BOUND('',#689,.T.);
#506=FACE_OUTER_BOUND('',#690,.T.);
#507=FACE_OUTER_BOUND('',#691,.T.);
#508=FACE_OUTER_BOUND('',#692,.T.);
#509=FACE_OUTER_BOUND('',#693,.T.);
#510=FACE_OUTER_BOUND('',#694,.T.);
#511=FACE_OUTER_BOUND('',#695,.T.);
#512=FACE_OUTER_BOUND('',#696,.T.);
#513=FACE_OUTER_BOUND('',#697,.T.);
#514=FACE_OUTER_BOUND('',#698,.T.);
#515=FACE_OUTER_BOUND('',#699,.T.);
#516=FACE_OUTER_BOUND('',#700,.T.);
#517=FACE_OUTER_BOUND('',#701,.T.);
#518=FACE_OUTER_BOUND('',#702,.T.);
#519=FACE_OUTER_BOUND('',#703,.T.);
#520=FACE_OUTER_BOUND('',#704,.T.);
#521=FACE_OUTER_BOUND('',#705,.T.);
#522=FACE_OUTER_BOUND('',#706,.T.);
#523=FACE_OUTER_BOUND('',#707,.T.);
#524=FACE_OUTER_BOUND('',#708,.T.);
#525=FACE_OUTER_BOUND('',#709,.T.);
#526=FACE_OUTER_BOUND('',#710,.T.);
#527=FACE_OUTER_BOUND('',#711,.T.);
#528=FACE_OUTER_BOUND('',#712,.T.);
#529=FACE_OUTER_BOUND('',#713,.T.);
#530=FACE_OUTER_BOUND('',#714,.T.);
#531=FACE_OUTER_BOUND('',#715,.T.);
#532=FACE_OUTER_BOUND('',#716,.T.);
#533=FACE_OUTER_BOUND('',#717,.T.);
#534=FACE_OUTER_BOUND('',#718,.T.);
#535=FACE_OUTER_BOUND('',#719,.T.);
#536=FACE_OUTER_BOUND('',#720,.T.);
#537=FACE_OUTER_BOUND('',#721,.T.);
#538=FACE_OUTER_BOUND('',#722,.T.);
#539=FACE_OUTER_BOUND('',#723,.T.);
#540=FACE_OUTER_BOUND('',#724,.T.);
#541=FACE_OUTER_BOUND('',#725,.T.);
#542=FACE_OUTER_BOUND('',#726,.T.);
#543=FACE_OUTER_BOUND('',#727,.T.);
#544=FACE_OUTER_BOUND('',#728,.T.);
#545=FACE_OUTER_BOUND('',#729,.T.);
#546=FACE_OUTER_BOUND('',#730,.T.);
#547=FACE_OUTER_BOUND('',#731,.T.);
#548=FACE_OUTER_BOUND('',#732,.T.);
#549=FACE_OUTER_BOUND('',#733,.T.);
#550=FACE_OUTER_BOUND('',#734,.T.);
#551=FACE_OUTER_BOUND('',#735,.T.);
#552=FACE_OUTER_BOUND('',#736,.T.);
#553=FACE_OUTER_BOUND('',#737,.T.);
#554=FACE_OUTER_BOUND('',#738,.T.);
#555=FACE_OUTER_BOUND('',#739,.T.);
#556=FACE_OUTER_BOUND('',#740,.T.);
#557=FACE_OUTER_BOUND('',#741,.T.);
#558=FACE_OUTER_BOUND('',#742,.T.);
#559=FACE_OUTER_BOUND('',#743,.T.);
#560=FACE_OUTER_BOUND('',#744,.T.);
#561=EDGE_LOOP('',(#1471));
#562=EDGE_LOOP('',(#1472));
#563=EDGE_LOOP('',(#1473,#1474,#1475,#1476));
#564=EDGE_LOOP('',(#1477));
#565=EDGE_LOOP('',(#1478));
#566=EDGE_LOOP('',(#1479));
#567=EDGE_LOOP('',(#1480));
#568=EDGE_LOOP('',(#1481));
#569=EDGE_LOOP('',(#1482));
#570=EDGE_LOOP('',(#1483));
#571=EDGE_LOOP('',(#1484));
#572=EDGE_LOOP('',(#1485));
#573=EDGE_LOOP('',(#1486));
#574=EDGE_LOOP('',(#1487));
#575=EDGE_LOOP('',(#1488));
#576=EDGE_LOOP('',(#1489));
#577=EDGE_LOOP('',(#1490));
#578=EDGE_LOOP('',(#1491));
#579=EDGE_LOOP('',(#1492));
#580=EDGE_LOOP('',(#1493));
#581=EDGE_LOOP('',(#1494));
#582=EDGE_LOOP('',(#1495));
#583=EDGE_LOOP('',(#1496));
#584=EDGE_LOOP('',(#1497));
#585=EDGE_LOOP('',(#1498));
#586=EDGE_LOOP('',(#1499));
#587=EDGE_LOOP('',(#1500));
#588=EDGE_LOOP('',(#1501));
#589=EDGE_LOOP('',(#1502));
#590=EDGE_LOOP('',(#1503));
#591=EDGE_LOOP('',(#1504));
#592=EDGE_LOOP('',(#1505));
#593=EDGE_LOOP('',(#1506));
#594=EDGE_LOOP('',(#1507));
#595=EDGE_LOOP('',(#1508));
#596=EDGE_LOOP('',(#1509));
#597=EDGE_LOOP('',(#1510));
#598=EDGE_LOOP('',(#1511));
#599=EDGE_LOOP('',(#1512));
#600=EDGE_LOOP('',(#1513));
#601=EDGE_LOOP('',(#1514));
#602=EDGE_LOOP('',(#1515));
#603=EDGE_LOOP('',(#1516));
#604=EDGE_LOOP('',(#1517));
#605=EDGE_LOOP('',(#1518));
#606=EDGE_LOOP('',(#1519));
#607=EDGE_LOOP('',(#1520));
#608=EDGE_LOOP('',(#1521));
#609=EDGE_LOOP('',(#1522));
#610=EDGE_LOOP('',(#1523));
#611=EDGE_LOOP('',(#1524));
#612=EDGE_LOOP('',(#1525));
#613=EDGE_LOOP('',(#1526));
#614=EDGE_LOOP('',(#1527));
#615=EDGE_LOOP('',(#1528));
#616=EDGE_LOOP('',(#1529));
#617=EDGE_LOOP('',(#1530));
#618=EDGE_LOOP('',(#1531));
#619=EDGE_LOOP('',(#1532));
#620=EDGE_LOOP('',(#1533));
#621=EDGE_LOOP('',(#1534));
#622=EDGE_LOOP('',(#1535));
#623=EDGE_LOOP('',(#1536));
#624=EDGE_LOOP('',(#1537));
#625=EDGE_LOOP('',(#1538));
#626=EDGE_LOOP('',(#1539));
#627=EDGE_LOOP('',(#1540));
#628=EDGE_LOOP('',(#1541));
#629=EDGE_LOOP('',(#1542));
#630=EDGE_LOOP('',(#1543));
#631=EDGE_LOOP('',(#1544));
#632=EDGE_LOOP('',(#1545));
#633=EDGE_LOOP('',(#1546));
#634=EDGE_LOOP('',(#1547));
#635=EDGE_LOOP('',(#1548));
#636=EDGE_LOOP('',(#1549));
#637=EDGE_LOOP('',(#1550));
#638=EDGE_LOOP('',(#1551));
#639=EDGE_LOOP('',(#1552));
#640=EDGE_LOOP('',(#1553));
#641=EDGE_LOOP('',(#1554));
#642=EDGE_LOOP('',(#1555));
#643=EDGE_LOOP('',(#1556));
#644=EDGE_LOOP('',(#1557));
#645=EDGE_LOOP('',(#1558));
#646=EDGE_LOOP('',(#1559));
#647=EDGE_LOOP('',(#1560));
#648=EDGE_LOOP('',(#1561));
#649=EDGE_LOOP('',(#1562));
#650=EDGE_LOOP('',(#1563));
#651=EDGE_LOOP('',(#1564));
#652=EDGE_LOOP('',(#1565));
#653=EDGE_LOOP('',(#1566));
#654=EDGE_LOOP('',(#1567,#1568,#1569,#1570));
#655=EDGE_LOOP('',(#1571,#1572,#1573,#1574));
#656=EDGE_LOOP('',(#1575,#1576,#1577,#1578));
#657=EDGE_LOOP('',(#1579,#1580,#1581,#1582));
#658=EDGE_LOOP('',(#1583,#1584,#1585,#1586));
#659=EDGE_LOOP('',(#1587,#1588,#1589,#1590));
#660=EDGE_LOOP('',(#1591,#1592,#1593,#1594));
#661=EDGE_LOOP('',(#1595,#1596,#1597,#1598));
#662=EDGE_LOOP('',(#1599,#1600,#1601,#1602));
#663=EDGE_LOOP('',(#1603,#1604,#1605,#1606));
#664=EDGE_LOOP('',(#1607,#1608,#1609,#1610));
#665=EDGE_LOOP('',(#1611,#1612,#1613,#1614));
#666=EDGE_LOOP('',(#1615,#1616,#1617,#1618));
#667=EDGE_LOOP('',(#1619,#1620,#1621,#1622));
#668=EDGE_LOOP('',(#1623,#1624,#1625,#1626));
#669=EDGE_LOOP('',(#1627,#1628,#1629,#1630));
#670=EDGE_LOOP('',(#1631,#1632,#1633,#1634));
#671=EDGE_LOOP('',(#1635,#1636,#1637,#1638));
#672=EDGE_LOOP('',(#1639,#1640,#1641,#1642));
#673=EDGE_LOOP('',(#1643,#1644,#1645,#1646));
#674=EDGE_LOOP('',(#1647,#1648,#1649,#1650));
#675=EDGE_LOOP('',(#1651,#1652,#1653,#1654));
#676=EDGE_LOOP('',(#1655,#1656,#1657,#1658));
#677=EDGE_LOOP('',(#1659,#1660,#1661,#1662));
#678=EDGE_LOOP('',(#1663,#1664,#1665,#1666));
#679=EDGE_LOOP('',(#1667,#1668,#1669,#1670));
#680=EDGE_LOOP('',(#1671,#1672,#1673,#1674));
#681=EDGE_LOOP('',(#1675,#1676,#1677,#1678));
#682=EDGE_LOOP('',(#1679,#1680,#1681,#1682));
#683=EDGE_LOOP('',(#1683,#1684,#1685,#1686));
#684=EDGE_LOOP('',(#1687,#1688,#1689,#1690));
#685=EDGE_LOOP('',(#1691,#1692,#1693,#1694));
#686=EDGE_LOOP('',(#1695,#1696,#1697,#1698));
#687=EDGE_LOOP('',(#1699,#1700,#1701,#1702));
#688=EDGE_LOOP('',(#1703,#1704,#1705,#1706));
#689=EDGE_LOOP('',(#1707,#1708,#1709,#1710));
#690=EDGE_LOOP('',(#1711,#1712,#1713,#1714));
#691=EDGE_LOOP('',(#1715,#1716,#1717,#1718));
#692=EDGE_LOOP('',(#1719,#1720,#1721,#1722));
#693=EDGE_LOOP('',(#1723,#1724,#1725,#1726));
#694=EDGE_LOOP('',(#1727,#1728,#1729,#1730));
#695=EDGE_LOOP('',(#1731,#1732,#1733,#1734));
#696=EDGE_LOOP('',(#1735,#1736,#1737,#1738));
#697=EDGE_LOOP('',(#1739,#1740,#1741,#1742));
#698=EDGE_LOOP('',(#1743,#1744,#1745,#1746));
#699=EDGE_LOOP('',(#1747,#1748,#1749,#1750));
#700=EDGE_LOOP('',(#1751,#1752,#1753,#1754));
#701=EDGE_LOOP('',(#1755,#1756,#1757,#1758));
#702=EDGE_LOOP('',(#1759,#1760,#1761,#1762));
#703=EDGE_LOOP('',(#1763,#1764,#1765,#1766));
#704=EDGE_LOOP('',(#1767,#1768,#1769,#1770));
#705=EDGE_LOOP('',(#1771,#1772,#1773,#1774));
#706=EDGE_LOOP('',(#1775,#1776,#1777,#1778));
#707=EDGE_LOOP('',(#1779,#1780,#1781,#1782));
#708=EDGE_LOOP('',(#1783,#1784,#1785,#1786));
#709=EDGE_LOOP('',(#1787,#1788,#1789,#1790));
#710=EDGE_LOOP('',(#1791,#1792,#1793,#1794));
#711=EDGE_LOOP('',(#1795,#1796,#1797,#1798));
#712=EDGE_LOOP('',(#1799,#1800,#1801,#1802));
#713=EDGE_LOOP('',(#1803,#1804,#1805,#1806));
#714=EDGE_LOOP('',(#1807,#1808,#1809,#1810));
#715=EDGE_LOOP('',(#1811,#1812,#1813,#1814));
#716=EDGE_LOOP('',(#1815,#1816,#1817,#1818));
#717=EDGE_LOOP('',(#1819,#1820,#1821,#1822));
#718=EDGE_LOOP('',(#1823,#1824,#1825,#1826));
#719=EDGE_LOOP('',(#1827,#1828,#1829,#1830));
#720=EDGE_LOOP('',(#1831,#1832,#1833,#1834));
#721=EDGE_LOOP('',(#1835,#1836,#1837,#1838));
#722=EDGE_LOOP('',(#1839,#1840,#1841,#1842));
#723=EDGE_LOOP('',(#1843,#1844,#1845,#1846));
#724=EDGE_LOOP('',(#1847,#1848,#1849,#1850));
#725=EDGE_LOOP('',(#1851,#1852,#1853,#1854));
#726=EDGE_LOOP('',(#1855,#1856,#1857,#1858));
#727=EDGE_LOOP('',(#1859,#1860,#1861,#1862));
#728=EDGE_LOOP('',(#1863,#1864,#1865,#1866));
#729=EDGE_LOOP('',(#1867,#1868,#1869,#1870));
#730=EDGE_LOOP('',(#1871,#1872,#1873,#1874));
#731=EDGE_LOOP('',(#1875,#1876,#1877,#1878));
#732=EDGE_LOOP('',(#1879,#1880,#1881,#1882));
#733=EDGE_LOOP('',(#1883,#1884,#1885,#1886));
#734=EDGE_LOOP('',(#1887,#1888,#1889,#1890));
#735=EDGE_LOOP('',(#1891,#1892,#1893,#1894));
#736=EDGE_LOOP('',(#1895,#1896,#1897,#1898));
#737=EDGE_LOOP('',(#1899,#1900,#1901,#1902));
#738=EDGE_LOOP('',(#1903,#1904,#1905,#1906));
#739=EDGE_LOOP('',(#1907,#1908,#1909,#1910));
#740=EDGE_LOOP('',(#1911,#1912,#1913,#1914));
#741=EDGE_LOOP('',(#1915,#1916,#1917,#1918));
#742=EDGE_LOOP('',(#1919,#1920,#1921,#1922));
#743=EDGE_LOOP('',(#1923,#1924,#1925,#1926));
#744=EDGE_LOOP('',(#1927));
#745=EDGE_LOOP('',(#1928));
#746=EDGE_LOOP('',(#1929));
#747=EDGE_LOOP('',(#1930));
#748=EDGE_LOOP('',(#1931));
#749=EDGE_LOOP('',(#1932));
#750=EDGE_LOOP('',(#1933));
#751=EDGE_LOOP('',(#1934));
#752=EDGE_LOOP('',(#1935));
#753=EDGE_LOOP('',(#1936));
#754=EDGE_LOOP('',(#1937));
#755=EDGE_LOOP('',(#1938));
#756=EDGE_LOOP('',(#1939));
#757=EDGE_LOOP('',(#1940));
#758=EDGE_LOOP('',(#1941));
#759=EDGE_LOOP('',(#1942));
#760=EDGE_LOOP('',(#1943));
#761=EDGE_LOOP('',(#1944));
#762=EDGE_LOOP('',(#1945));
#763=EDGE_LOOP('',(#1946));
#764=EDGE_LOOP('',(#1947));
#765=EDGE_LOOP('',(#1948));
#766=EDGE_LOOP('',(#1949));
#767=EDGE_LOOP('',(#1950));
#768=EDGE_LOOP('',(#1951));
#769=EDGE_LOOP('',(#1952));
#770=EDGE_LOOP('',(#1953));
#771=EDGE_LOOP('',(#1954));
#772=EDGE_LOOP('',(#1955));
#773=EDGE_LOOP('',(#1956));
#774=EDGE_LOOP('',(#1957));
#775=EDGE_LOOP('',(#1958));
#776=EDGE_LOOP('',(#1959));
#777=EDGE_LOOP('',(#1960));
#778=EDGE_LOOP('',(#1961));
#779=EDGE_LOOP('',(#1962));
#780=EDGE_LOOP('',(#1963));
#781=EDGE_LOOP('',(#1964));
#782=EDGE_LOOP('',(#1965));
#783=EDGE_LOOP('',(#1966));
#784=EDGE_LOOP('',(#1967));
#785=EDGE_LOOP('',(#1968));
#786=EDGE_LOOP('',(#1969));
#787=EDGE_LOOP('',(#1970));
#788=EDGE_LOOP('',(#1971));
#789=EDGE_LOOP('',(#1972));
#790=EDGE_LOOP('',(#1973));
#791=EDGE_LOOP('',(#1974));
#792=EDGE_LOOP('',(#1975));
#793=EDGE_LOOP('',(#1976));
#794=EDGE_LOOP('',(#1977));
#795=EDGE_LOOP('',(#1978));
#796=EDGE_LOOP('',(#1979));
#797=EDGE_LOOP('',(#1980));
#798=EDGE_LOOP('',(#1981));
#799=EDGE_LOOP('',(#1982));
#800=EDGE_LOOP('',(#1983));
#801=EDGE_LOOP('',(#1984));
#802=EDGE_LOOP('',(#1985));
#803=EDGE_LOOP('',(#1986));
#804=EDGE_LOOP('',(#1987));
#805=EDGE_LOOP('',(#1988));
#806=EDGE_LOOP('',(#1989));
#807=EDGE_LOOP('',(#1990));
#808=EDGE_LOOP('',(#1991));
#809=EDGE_LOOP('',(#1992));
#810=EDGE_LOOP('',(#1993));
#811=EDGE_LOOP('',(#1994));
#812=EDGE_LOOP('',(#1995));
#813=EDGE_LOOP('',(#1996));
#814=EDGE_LOOP('',(#1997));
#815=EDGE_LOOP('',(#1998));
#816=EDGE_LOOP('',(#1999));
#817=EDGE_LOOP('',(#2000));
#818=EDGE_LOOP('',(#2001));
#819=EDGE_LOOP('',(#2002));
#820=EDGE_LOOP('',(#2003));
#821=EDGE_LOOP('',(#2004));
#822=EDGE_LOOP('',(#2005));
#823=EDGE_LOOP('',(#2006));
#824=EDGE_LOOP('',(#2007));
#825=EDGE_LOOP('',(#2008));
#826=EDGE_LOOP('',(#2009));
#827=EDGE_LOOP('',(#2010));
#828=EDGE_LOOP('',(#2011));
#829=EDGE_LOOP('',(#2012));
#830=EDGE_LOOP('',(#2013));
#831=EDGE_LOOP('',(#2014));
#832=EDGE_LOOP('',(#2015));
#833=EDGE_LOOP('',(#2016));
#834=CIRCLE('',#2138,35.);
#835=CIRCLE('',#2139,21.9);
#836=CIRCLE('',#2141,35.);
#837=CIRCLE('',#2143,1.45);
#838=CIRCLE('',#2144,1.45);
#839=CIRCLE('',#2145,1.45);
#840=CIRCLE('',#2146,1.45);
#841=CIRCLE('',#2147,1.45);
#842=CIRCLE('',#2148,1.45);
#843=CIRCLE('',#2149,1.45);
#844=CIRCLE('',#2150,1.45);
#845=CIRCLE('',#2151,1.45);
#846=CIRCLE('',#2152,1.45);
#847=CIRCLE('',#2153,1.45);
#848=CIRCLE('',#2154,1.45);
#849=CIRCLE('',#2155,1.45);
#850=CIRCLE('',#2156,1.45);
#851=CIRCLE('',#2157,1.45);
#852=CIRCLE('',#2158,1.45);
#853=CIRCLE('',#2159,1.45);
#854=CIRCLE('',#2160,1.45);
#855=CIRCLE('',#2161,1.45);
#856=CIRCLE('',#2162,1.45);
#857=CIRCLE('',#2163,1.45);
#858=CIRCLE('',#2164,1.45);
#859=CIRCLE('',#2165,1.45);
#860=CIRCLE('',#2166,1.45);
#861=CIRCLE('',#2167,1.45);
#862=CIRCLE('',#2168,1.45);
#863=CIRCLE('',#2169,1.45);
#864=CIRCLE('',#2170,1.45);
#865=CIRCLE('',#2171,1.45);
#866=CIRCLE('',#2172,1.45);
#867=CIRCLE('',#2173,1.45);
#868=CIRCLE('',#2174,1.45);
#869=CIRCLE('',#2175,1.45);
#870=CIRCLE('',#2176,1.45);
#871=CIRCLE('',#2177,1.45);
#872=CIRCLE('',#2178,1.45);
#873=CIRCLE('',#2179,1.45);
#874=CIRCLE('',#2180,1.45);
#875=CIRCLE('',#2181,1.45);
#876=CIRCLE('',#2182,1.45);
#877=CIRCLE('',#2183,1.45);
#878=CIRCLE('',#2184,1.45);
#879=CIRCLE('',#2185,1.45);
#880=CIRCLE('',#2186,1.45);
#881=CIRCLE('',#2187,1.45);
#882=CIRCLE('',#2188,1.45);
#883=CIRCLE('',#2189,1.45);
#884=CIRCLE('',#2190,1.45);
#885=CIRCLE('',#2191,1.45);
#886=CIRCLE('',#2192,1.45);
#887=CIRCLE('',#2193,1.45);
#888=CIRCLE('',#2194,1.45);
#889=CIRCLE('',#2195,1.45);
#890=CIRCLE('',#2196,1.45);
#891=CIRCLE('',#2197,1.45);
#892=CIRCLE('',#2198,1.45);
#893=CIRCLE('',#2199,1.45);
#894=CIRCLE('',#2200,1.45);
#895=CIRCLE('',#2201,1.45);
#896=CIRCLE('',#2202,1.45);
#897=CIRCLE('',#2203,1.45);
#898=CIRCLE('',#2204,1.45);
#899=CIRCLE('',#2205,1.45);
#900=CIRCLE('',#2206,1.45);
#901=CIRCLE('',#2207,1.45);
#902=CIRCLE('',#2208,1.45);
#903=CIRCLE('',#2209,1.45);
#904=CIRCLE('',#2210,1.45);
#905=CIRCLE('',#2211,1.45);
#906=CIRCLE('',#2212,1.45);
#907=CIRCLE('',#2213,1.45);
#908=CIRCLE('',#2214,1.45);
#909=CIRCLE('',#2215,1.45);
#910=CIRCLE('',#2216,1.45);
#911=CIRCLE('',#2217,1.45);
#912=CIRCLE('',#2218,1.45);
#913=CIRCLE('',#2219,1.45);
#914=CIRCLE('',#2220,1.45);
#915=CIRCLE('',#2221,1.45);
#916=CIRCLE('',#2222,1.45);
#917=CIRCLE('',#2223,1.45);
#918=CIRCLE('',#2224,1.45);
#919=CIRCLE('',#2225,1.45);
#920=CIRCLE('',#2226,1.45);
#921=CIRCLE('',#2227,1.45);
#922=CIRCLE('',#2228,1.45);
#923=CIRCLE('',#2229,1.45);
#924=CIRCLE('',#2230,1.45);
#925=CIRCLE('',#2231,1.45);
#926=CIRCLE('',#2233,1.45);
#927=CIRCLE('',#2235,1.45);
#928=CIRCLE('',#2237,1.45);
#929=CIRCLE('',#2239,1.45);
#930=CIRCLE('',#2241,1.45);
#931=CIRCLE('',#2243,1.45);
#932=CIRCLE('',#2245,1.45);
#933=CIRCLE('',#2247,1.45);
#934=CIRCLE('',#2249,1.45);
#935=CIRCLE('',#2251,1.45);
#936=CIRCLE('',#2253,1.45);
#937=CIRCLE('',#2255,1.45);
#938=CIRCLE('',#2257,1.45);
#939=CIRCLE('',#2259,1.45);
#940=CIRCLE('',#2261,1.45);
#941=CIRCLE('',#2263,1.45);
#942=CIRCLE('',#2265,1.45);
#943=CIRCLE('',#2267,1.45);
#944=CIRCLE('',#2269,1.45);
#945=CIRCLE('',#2271,1.45);
#946=CIRCLE('',#2273,1.45);
#947=CIRCLE('',#2275,1.45);
#948=CIRCLE('',#2277,1.45);
#949=CIRCLE('',#2279,1.45);
#950=CIRCLE('',#2281,1.45);
#951=CIRCLE('',#2283,1.45);
#952=CIRCLE('',#2285,1.45);
#953=CIRCLE('',#2287,1.45);
#954=CIRCLE('',#2289,1.45);
#955=CIRCLE('',#2291,1.45);
#956=CIRCLE('',#2293,1.45);
#957=CIRCLE('',#2295,1.45);
#958=CIRCLE('',#2297,1.45);
#959=CIRCLE('',#2299,1.45);
#960=CIRCLE('',#2301,1.45);
#961=CIRCLE('',#2303,1.45);
#962=CIRCLE('',#2305,1.45);
#963=CIRCLE('',#2307,1.45);
#964=CIRCLE('',#2309,1.45);
#965=CIRCLE('',#2311,1.45);
#966=CIRCLE('',#2313,1.45);
#967=CIRCLE('',#2315,1.45);
#968=CIRCLE('',#2317,1.45);
#969=CIRCLE('',#2319,1.45);
#970=CIRCLE('',#2321,1.45);
#971=CIRCLE('',#2323,1.45);
#972=CIRCLE('',#2325,1.45);
#973=CIRCLE('',#2327,1.45);
#974=CIRCLE('',#2329,1.45);
#975=CIRCLE('',#2331,1.45);
#976=CIRCLE('',#2333,1.45);
#977=CIRCLE('',#2335,1.45);
#978=CIRCLE('',#2337,1.45);
#979=CIRCLE('',#2339,1.45);
#980=CIRCLE('',#2341,1.45);
#981=CIRCLE('',#2343,1.45);
#982=CIRCLE('',#2345,1.45);
#983=CIRCLE('',#2347,1.45);
#984=CIRCLE('',#2349,1.45);
#985=CIRCLE('',#2351,1.45);
#986=CIRCLE('',#2353,1.45);
#987=CIRCLE('',#2355,1.45);
#988=CIRCLE('',#2357,1.45);
#989=CIRCLE('',#2359,1.45);
#990=CIRCLE('',#2361,1.45);
#991=CIRCLE('',#2363,1.45);
#992=CIRCLE('',#2365,1.45);
#993=CIRCLE('',#2367,1.45);
#994=CIRCLE('',#2369,1.45);
#995=CIRCLE('',#2371,1.45);
#996=CIRCLE('',#2373,1.45);
#997=CIRCLE('',#2375,1.45);
#998=CIRCLE('',#2377,1.45);
#999=CIRCLE('',#2379,1.45);
#1000=CIRCLE('',#2381,1.45);
#1001=CIRCLE('',#2383,1.45);
#1002=CIRCLE('',#2385,1.45);
#1003=CIRCLE('',#2387,1.45);
#1004=CIRCLE('',#2389,1.45);
#1005=CIRCLE('',#2391,1.45);
#1006=CIRCLE('',#2393,1.45);
#1007=CIRCLE('',#2395,1.45);
#1008=CIRCLE('',#2397,1.45);
#1009=CIRCLE('',#2399,1.45);
#1010=CIRCLE('',#2401,1.45);
#1011=CIRCLE('',#2403,1.45);
#1012=CIRCLE('',#2405,1.45);
#1013=CIRCLE('',#2407,1.45);
#1014=CIRCLE('',#2409,1.45);
#1015=CIRCLE('',#2411,21.9);
#1016=VERTEX_POINT('',#3060);
#1017=VERTEX_POINT('',#3062);
#1018=VERTEX_POINT('',#3065);
#1019=VERTEX_POINT('',#3069);
#1020=VERTEX_POINT('',#3071);
#1021=VERTEX_POINT('',#3073);
#1022=VERTEX_POINT('',#3075);
#1023=VERTEX_POINT('',#3077);
#1024=VERTEX_POINT('',#3079);
#1025=VERTEX_POINT('',#3081);
#1026=VERTEX_POINT('',#3083);
#1027=VERTEX_POINT('',#3085);
#1028=VERTEX_POINT('',#3087);
#1029=VERTEX_POINT('',#3089);
#1030=VERTEX_POINT('',#3091);
#1031=VERTEX_POINT('',#3093);
#1032=VERTEX_POINT('',#3095);
#1033=VERTEX_POINT('',#3097);
#1034=VERTEX_POINT('',#3099);
#1035=VERTEX_POINT('',#3101);
#1036=VERTEX_POINT('',#3103);
#1037=VERTEX_POINT('',#3105);
#1038=VERTEX_POINT('',#3107);
#1039=VERTEX_POINT('',#3109);
#1040=VERTEX_POINT('',#3111);
#1041=VERTEX_POINT('',#3113);
#1042=VERTEX_POINT('',#3115);
#1043=VERTEX_POINT('',#3117);
#1044=VERTEX_POINT('',#3119);
#1045=VERTEX_POINT('',#3121);
#1046=VERTEX_POINT('',#3123);
#1047=VERTEX_POINT('',#3125);
#1048=VERTEX_POINT('',#3127);
#1049=VERTEX_POINT('',#3129);
#1050=VERTEX_POINT('',#3131);
#1051=VERTEX_POINT('',#3133);
#1052=VERTEX_POINT('',#3135);
#1053=VERTEX_POINT('',#3137);
#1054=VERTEX_POINT('',#3139);
#1055=VERTEX_POINT('',#3141);
#1056=VERTEX_POINT('',#3143);
#1057=VERTEX_POINT('',#3145);
#1058=VERTEX_POINT('',#3147);
#1059=VERTEX_POINT('',#3149);
#1060=VERTEX_POINT('',#3151);
#1061=VERTEX_POINT('',#3153);
#1062=VERTEX_POINT('',#3155);
#1063=VERTEX_POINT('',#3157);
#1064=VERTEX_POINT('',#3159);
#1065=VERTEX_POINT('',#3161);
#1066=VERTEX_POINT('',#3163);
#1067=VERTEX_POINT('',#3165);
#1068=VERTEX_POINT('',#3167);
#1069=VERTEX_POINT('',#3169);
#1070=VERTEX_POINT('',#3171);
#1071=VERTEX_POINT('',#3173);
#1072=VERTEX_POINT('',#3175);
#1073=VERTEX_POINT('',#3177);
#1074=VERTEX_POINT('',#3179);
#1075=VERTEX_POINT('',#3181);
#1076=VERTEX_POINT('',#3183);
#1077=VERTEX_POINT('',#3185);
#1078=VERTEX_POINT('',#3187);
#1079=VERTEX_POINT('',#3189);
#1080=VERTEX_POINT('',#3191);
#1081=VERTEX_POINT('',#3193);
#1082=VERTEX_POINT('',#3195);
#1083=VERTEX_POINT('',#3197);
#1084=VERTEX_POINT('',#3199);
#1085=VERTEX_POINT('',#3201);
#1086=VERTEX_POINT('',#3203);
#1087=VERTEX_POINT('',#3205);
#1088=VERTEX_POINT('',#3207);
#1089=VERTEX_POINT('',#3209);
#1090=VERTEX_POINT('',#3211);
#1091=VERTEX_POINT('',#3213);
#1092=VERTEX_POINT('',#3215);
#1093=VERTEX_POINT('',#3217);
#1094=VERTEX_POINT('',#3219);
#1095=VERTEX_POINT('',#3221);
#1096=VERTEX_POINT('',#3223);
#1097=VERTEX_POINT('',#3225);
#1098=VERTEX_POINT('',#3227);
#1099=VERTEX_POINT('',#3229);
#1100=VERTEX_POINT('',#3231);
#1101=VERTEX_POINT('',#3233);
#1102=VERTEX_POINT('',#3235);
#1103=VERTEX_POINT('',#3237);
#1104=VERTEX_POINT('',#3239);
#1105=VERTEX_POINT('',#3241);
#1106=VERTEX_POINT('',#3243);
#1107=VERTEX_POINT('',#3245);
#1108=VERTEX_POINT('',#3248);
#1109=VERTEX_POINT('',#3252);
#1110=VERTEX_POINT('',#3256);
#1111=VERTEX_POINT('',#3260);
#1112=VERTEX_POINT('',#3264);
#1113=VERTEX_POINT('',#3268);
#1114=VERTEX_POINT('',#3272);
#1115=VERTEX_POINT('',#3276);
#1116=VERTEX_POINT('',#3280);
#1117=VERTEX_POINT('',#3284);
#1118=VERTEX_POINT('',#3288);
#1119=VERTEX_POINT('',#3292);
#1120=VERTEX_POINT('',#3296);
#1121=VERTEX_POINT('',#3300);
#1122=VERTEX_POINT('',#3304);
#1123=VERTEX_POINT('',#3308);
#1124=VERTEX_POINT('',#3312);
#1125=VERTEX_POINT('',#3316);
#1126=VERTEX_POINT('',#3320);
#1127=VERTEX_POINT('',#3324);
#1128=VERTEX_POINT('',#3328);
#1129=VERTEX_POINT('',#3332);
#1130=VERTEX_POINT('',#3336);
#1131=VERTEX_POINT('',#3340);
#1132=VERTEX_POINT('',#3344);
#1133=VERTEX_POINT('',#3348);
#1134=VERTEX_POINT('',#3352);
#1135=VERTEX_POINT('',#3356);
#1136=VERTEX_POINT('',#3360);
#1137=VERTEX_POINT('',#3364);
#1138=VERTEX_POINT('',#3368);
#1139=VERTEX_POINT('',#3372);
#1140=VERTEX_POINT('',#3376);
#1141=VERTEX_POINT('',#3380);
#1142=VERTEX_POINT('',#3384);
#1143=VERTEX_POINT('',#3388);
#1144=VERTEX_POINT('',#3392);
#1145=VERTEX_POINT('',#3396);
#1146=VERTEX_POINT('',#3400);
#1147=VERTEX_POINT('',#3404);
#1148=VERTEX_POINT('',#3408);
#1149=VERTEX_POINT('',#3412);
#1150=VERTEX_POINT('',#3416);
#1151=VERTEX_POINT('',#3420);
#1152=VERTEX_POINT('',#3424);
#1153=VERTEX_POINT('',#3428);
#1154=VERTEX_POINT('',#3432);
#1155=VERTEX_POINT('',#3436);
#1156=VERTEX_POINT('',#3440);
#1157=VERTEX_POINT('',#3444);
#1158=VERTEX_POINT('',#3448);
#1159=VERTEX_POINT('',#3452);
#1160=VERTEX_POINT('',#3456);
#1161=VERTEX_POINT('',#3460);
#1162=VERTEX_POINT('',#3464);
#1163=VERTEX_POINT('',#3468);
#1164=VERTEX_POINT('',#3472);
#1165=VERTEX_POINT('',#3476);
#1166=VERTEX_POINT('',#3480);
#1167=VERTEX_POINT('',#3484);
#1168=VERTEX_POINT('',#3488);
#1169=VERTEX_POINT('',#3492);
#1170=VERTEX_POINT('',#3496);
#1171=VERTEX_POINT('',#3500);
#1172=VERTEX_POINT('',#3504);
#1173=VERTEX_POINT('',#3508);
#1174=VERTEX_POINT('',#3512);
#1175=VERTEX_POINT('',#3516);
#1176=VERTEX_POINT('',#3520);
#1177=VERTEX_POINT('',#3524);
#1178=VERTEX_POINT('',#3528);
#1179=VERTEX_POINT('',#3532);
#1180=VERTEX_POINT('',#3536);
#1181=VERTEX_POINT('',#3540);
#1182=VERTEX_POINT('',#3544);
#1183=VERTEX_POINT('',#3548);
#1184=VERTEX_POINT('',#3552);
#1185=VERTEX_POINT('',#3556);
#1186=VERTEX_POINT('',#3560);
#1187=VERTEX_POINT('',#3564);
#1188=VERTEX_POINT('',#3568);
#1189=VERTEX_POINT('',#3572);
#1190=VERTEX_POINT('',#3576);
#1191=VERTEX_POINT('',#3580);
#1192=VERTEX_POINT('',#3584);
#1193=VERTEX_POINT('',#3588);
#1194=VERTEX_POINT('',#3592);
#1195=VERTEX_POINT('',#3596);
#1196=VERTEX_POINT('',#3600);
#1197=VERTEX_POINT('',#3604);
#1198=EDGE_CURVE('',#1016,#1016,#834,.T.);
#1199=EDGE_CURVE('',#1017,#1017,#835,.T.);
#1200=EDGE_CURVE('',#1018,#1018,#836,.T.);
#1201=EDGE_CURVE('',#1018,#1016,#15,.T.);
#1202=EDGE_CURVE('',#1019,#1019,#837,.T.);
#1203=EDGE_CURVE('',#1020,#1020,#838,.T.);
#1204=EDGE_CURVE('',#1021,#1021,#839,.T.);
#1205=EDGE_CURVE('',#1022,#1022,#840,.T.);
#1206=EDGE_CURVE('',#1023,#1023,#841,.T.);
#1207=EDGE_CURVE('',#1024,#1024,#842,.T.);
#1208=EDGE_CURVE('',#1025,#1025,#843,.T.);
#1209=EDGE_CURVE('',#1026,#1026,#844,.T.);
#1210=EDGE_CURVE('',#1027,#1027,#845,.T.);
#1211=EDGE_CURVE('',#1028,#1028,#846,.T.);
#1212=EDGE_CURVE('',#1029,#1029,#847,.T.);
#1213=EDGE_CURVE('',#1030,#1030,#848,.T.);
#1214=EDGE_CURVE('',#1031,#1031,#849,.T.);
#1215=EDGE_CURVE('',#1032,#1032,#850,.T.);
#1216=EDGE_CURVE('',#1033,#1033,#851,.T.);
#1217=EDGE_CURVE('',#1034,#1034,#852,.T.);
#1218=EDGE_CURVE('',#1035,#1035,#853,.T.);
#1219=EDGE_CURVE('',#1036,#1036,#854,.T.);
#1220=EDGE_CURVE('',#1037,#1037,#855,.T.);
#1221=EDGE_CURVE('',#1038,#1038,#856,.T.);
#1222=EDGE_CURVE('',#1039,#1039,#857,.T.);
#1223=EDGE_CURVE('',#1040,#1040,#858,.T.);
#1224=EDGE_CURVE('',#1041,#1041,#859,.T.);
#1225=EDGE_CURVE('',#1042,#1042,#860,.T.);
#1226=EDGE_CURVE('',#1043,#1043,#861,.T.);
#1227=EDGE_CURVE('',#1044,#1044,#862,.T.);
#1228=EDGE_CURVE('',#1045,#1045,#863,.T.);
#1229=EDGE_CURVE('',#1046,#1046,#864,.T.);
#1230=EDGE_CURVE('',#1047,#1047,#865,.T.);
#1231=EDGE_CURVE('',#1048,#1048,#866,.T.);
#1232=EDGE_CURVE('',#1049,#1049,#867,.T.);
#1233=EDGE_CURVE('',#1050,#1050,#868,.T.);
#1234=EDGE_CURVE('',#1051,#1051,#869,.T.);
#1235=EDGE_CURVE('',#1052,#1052,#870,.T.);
#1236=EDGE_CURVE('',#1053,#1053,#871,.T.);
#1237=EDGE_CURVE('',#1054,#1054,#872,.T.);
#1238=EDGE_CURVE('',#1055,#1055,#873,.T.);
#1239=EDGE_CURVE('',#1056,#1056,#874,.T.);
#1240=EDGE_CURVE('',#1057,#1057,#875,.T.);
#1241=EDGE_CURVE('',#1058,#1058,#876,.T.);
#1242=EDGE_CURVE('',#1059,#1059,#877,.T.);
#1243=EDGE_CURVE('',#1060,#1060,#878,.T.);
#1244=EDGE_CURVE('',#1061,#1061,#879,.T.);
#1245=EDGE_CURVE('',#1062,#1062,#880,.T.);
#1246=EDGE_CURVE('',#1063,#1063,#881,.T.);
#1247=EDGE_CURVE('',#1064,#1064,#882,.T.);
#1248=EDGE_CURVE('',#1065,#1065,#883,.T.);
#1249=EDGE_CURVE('',#1066,#1066,#884,.T.);
#1250=EDGE_CURVE('',#1067,#1067,#885,.T.);
#1251=EDGE_CURVE('',#1068,#1068,#886,.T.);
#1252=EDGE_CURVE('',#1069,#1069,#887,.T.);
#1253=EDGE_CURVE('',#1070,#1070,#888,.T.);
#1254=EDGE_CURVE('',#1071,#1071,#889,.T.);
#1255=EDGE_CURVE('',#1072,#1072,#890,.T.);
#1256=EDGE_CURVE('',#1073,#1073,#891,.T.);
#1257=EDGE_CURVE('',#1074,#1074,#892,.T.);
#1258=EDGE_CURVE('',#1075,#1075,#893,.T.);
#1259=EDGE_CURVE('',#1076,#1076,#894,.T.);
#1260=EDGE_CURVE('',#1077,#1077,#895,.T.);
#1261=EDGE_CURVE('',#1078,#1078,#896,.T.);
#1262=EDGE_CURVE('',#1079,#1079,#897,.T.);
#1263=EDGE_CURVE('',#1080,#1080,#898,.T.);
#1264=EDGE_CURVE('',#1081,#1081,#899,.T.);
#1265=EDGE_CURVE('',#1082,#1082,#900,.T.);
#1266=EDGE_CURVE('',#1083,#1083,#901,.T.);
#1267=EDGE_CURVE('',#1084,#1084,#902,.T.);
#1268=EDGE_CURVE('',#1085,#1085,#903,.T.);
#1269=EDGE_CURVE('',#1086,#1086,#904,.T.);
#1270=EDGE_CURVE('',#1087,#1087,#905,.T.);
#1271=EDGE_CURVE('',#1088,#1088,#906,.T.);
#1272=EDGE_CURVE('',#1089,#1089,#907,.T.);
#1273=EDGE_CURVE('',#1090,#1090,#908,.T.);
#1274=EDGE_CURVE('',#1091,#1091,#909,.T.);
#1275=EDGE_CURVE('',#1092,#1092,#910,.T.);
#1276=EDGE_CURVE('',#1093,#1093,#911,.T.);
#1277=EDGE_CURVE('',#1094,#1094,#912,.T.);
#1278=EDGE_CURVE('',#1095,#1095,#913,.T.);
#1279=EDGE_CURVE('',#1096,#1096,#914,.T.);
#1280=EDGE_CURVE('',#1097,#1097,#915,.T.);
#1281=EDGE_CURVE('',#1098,#1098,#916,.T.);
#1282=EDGE_CURVE('',#1099,#1099,#917,.T.);
#1283=EDGE_CURVE('',#1100,#1100,#918,.T.);
#1284=EDGE_CURVE('',#1101,#1101,#919,.T.);
#1285=EDGE_CURVE('',#1102,#1102,#920,.T.);
#1286=EDGE_CURVE('',#1103,#1103,#921,.T.);
#1287=EDGE_CURVE('',#1104,#1104,#922,.T.);
#1288=EDGE_CURVE('',#1105,#1105,#923,.T.);
#1289=EDGE_CURVE('',#1106,#1106,#924,.T.);
#1290=EDGE_CURVE('',#1107,#1107,#925,.T.);
#1291=EDGE_CURVE('',#1107,#1108,#16,.T.);
#1292=EDGE_CURVE('',#1108,#1108,#926,.T.);
#1293=EDGE_CURVE('',#1106,#1109,#17,.T.);
#1294=EDGE_CURVE('',#1109,#1109,#927,.T.);
#1295=EDGE_CURVE('',#1105,#1110,#18,.T.);
#1296=EDGE_CURVE('',#1110,#1110,#928,.T.);
#1297=EDGE_CURVE('',#1104,#1111,#19,.T.);
#1298=EDGE_CURVE('',#1111,#1111,#929,.T.);
#1299=EDGE_CURVE('',#1103,#1112,#20,.T.);
#1300=EDGE_CURVE('',#1112,#1112,#930,.T.);
#1301=EDGE_CURVE('',#1102,#1113,#21,.T.);
#1302=EDGE_CURVE('',#1113,#1113,#931,.T.);
#1303=EDGE_CURVE('',#1101,#1114,#22,.T.);
#1304=EDGE_CURVE('',#1114,#1114,#932,.T.);
#1305=EDGE_CURVE('',#1100,#1115,#23,.T.);
#1306=EDGE_CURVE('',#1115,#1115,#933,.T.);
#1307=EDGE_CURVE('',#1099,#1116,#24,.T.);
#1308=EDGE_CURVE('',#1116,#1116,#934,.T.);
#1309=EDGE_CURVE('',#1098,#1117,#25,.T.);
#1310=EDGE_CURVE('',#1117,#1117,#935,.T.);
#1311=EDGE_CURVE('',#1097,#1118,#26,.T.);
#1312=EDGE_CURVE('',#1118,#1118,#936,.T.);
#1313=EDGE_CURVE('',#1096,#1119,#27,.T.);
#1314=EDGE_CURVE('',#1119,#1119,#937,.T.);
#1315=EDGE_CURVE('',#1095,#1120,#28,.T.);
#1316=EDGE_CURVE('',#1120,#1120,#938,.T.);
#1317=EDGE_CURVE('',#1094,#1121,#29,.T.);
#1318=EDGE_CURVE('',#1121,#1121,#939,.T.);
#1319=EDGE_CURVE('',#1093,#1122,#30,.T.);
#1320=EDGE_CURVE('',#1122,#1122,#940,.T.);
#1321=EDGE_CURVE('',#1092,#1123,#31,.T.);
#1322=EDGE_CURVE('',#1123,#1123,#941,.T.);
#1323=EDGE_CURVE('',#1091,#1124,#32,.T.);
#1324=EDGE_CURVE('',#1124,#1124,#942,.T.);
#1325=EDGE_CURVE('',#1090,#1125,#33,.T.);
#1326=EDGE_CURVE('',#1125,#1125,#943,.T.);
#1327=EDGE_CURVE('',#1089,#1126,#34,.T.);
#1328=EDGE_CURVE('',#1126,#1126,#944,.T.);
#1329=EDGE_CURVE('',#1088,#1127,#35,.T.);
#1330=EDGE_CURVE('',#1127,#1127,#945,.T.);
#1331=EDGE_CURVE('',#1087,#1128,#36,.T.);
#1332=EDGE_CURVE('',#1128,#1128,#946,.T.);
#1333=EDGE_CURVE('',#1086,#1129,#37,.T.);
#1334=EDGE_CURVE('',#1129,#1129,#947,.T.);
#1335=EDGE_CURVE('',#1085,#1130,#38,.T.);
#1336=EDGE_CURVE('',#1130,#1130,#948,.T.);
#1337=EDGE_CURVE('',#1084,#1131,#39,.T.);
#1338=EDGE_CURVE('',#1131,#1131,#949,.T.);
#1339=EDGE_CURVE('',#1083,#1132,#40,.T.);
#1340=EDGE_CURVE('',#1132,#1132,#950,.T.);
#1341=EDGE_CURVE('',#1082,#1133,#41,.T.);
#1342=EDGE_CURVE('',#1133,#1133,#951,.T.);
#1343=EDGE_CURVE('',#1081,#1134,#42,.T.);
#1344=EDGE_CURVE('',#1134,#1134,#952,.T.);
#1345=EDGE_CURVE('',#1080,#1135,#43,.T.);
#1346=EDGE_CURVE('',#1135,#1135,#953,.T.);
#1347=EDGE_CURVE('',#1079,#1136,#44,.T.);
#1348=EDGE_CURVE('',#1136,#1136,#954,.T.);
#1349=EDGE_CURVE('',#1078,#1137,#45,.T.);
#1350=EDGE_CURVE('',#1137,#1137,#955,.T.);
#1351=EDGE_CURVE('',#1077,#1138,#46,.T.);
#1352=EDGE_CURVE('',#1138,#1138,#956,.T.);
#1353=EDGE_CURVE('',#1076,#1139,#47,.T.);
#1354=EDGE_CURVE('',#1139,#1139,#957,.T.);
#1355=EDGE_CURVE('',#1075,#1140,#48,.T.);
#1356=EDGE_CURVE('',#1140,#1140,#958,.T.);
#1357=EDGE_CURVE('',#1074,#1141,#49,.T.);
#1358=EDGE_CURVE('',#1141,#1141,#959,.T.);
#1359=EDGE_CURVE('',#1073,#1142,#50,.T.);
#1360=EDGE_CURVE('',#1142,#1142,#960,.T.);
#1361=EDGE_CURVE('',#1072,#1143,#51,.T.);
#1362=EDGE_CURVE('',#1143,#1143,#961,.T.);
#1363=EDGE_CURVE('',#1071,#1144,#52,.T.);
#1364=EDGE_CURVE('',#1144,#1144,#962,.T.);
#1365=EDGE_CURVE('',#1070,#1145,#53,.T.);
#1366=EDGE_CURVE('',#1145,#1145,#963,.T.);
#1367=EDGE_CURVE('',#1069,#1146,#54,.T.);
#1368=EDGE_CURVE('',#1146,#1146,#964,.T.);
#1369=EDGE_CURVE('',#1068,#1147,#55,.T.);
#1370=EDGE_CURVE('',#1147,#1147,#965,.T.);
#1371=EDGE_CURVE('',#1067,#1148,#56,.T.);
#1372=EDGE_CURVE('',#1148,#1148,#966,.T.);
#1373=EDGE_CURVE('',#1066,#1149,#57,.T.);
#1374=EDGE_CURVE('',#1149,#1149,#967,.T.);
#1375=EDGE_CURVE('',#1065,#1150,#58,.T.);
#1376=EDGE_CURVE('',#1150,#1150,#968,.T.);
#1377=EDGE_CURVE('',#1064,#1151,#59,.T.);
#1378=EDGE_CURVE('',#1151,#1151,#969,.T.);
#1379=EDGE_CURVE('',#1063,#1152,#60,.T.);
#1380=EDGE_CURVE('',#1152,#1152,#970,.T.);
#1381=EDGE_CURVE('',#1062,#1153,#61,.T.);
#1382=EDGE_CURVE('',#1153,#1153,#971,.T.);
#1383=EDGE_CURVE('',#1061,#1154,#62,.T.);
#1384=EDGE_CURVE('',#1154,#1154,#972,.T.);
#1385=EDGE_CURVE('',#1060,#1155,#63,.T.);
#1386=EDGE_CURVE('',#1155,#1155,#973,.T.);
#1387=EDGE_CURVE('',#1059,#1156,#64,.T.);
#1388=EDGE_CURVE('',#1156,#1156,#974,.T.);
#1389=EDGE_CURVE('',#1058,#1157,#65,.T.);
#1390=EDGE_CURVE('',#1157,#1157,#975,.T.);
#1391=EDGE_CURVE('',#1057,#1158,#66,.T.);
#1392=EDGE_CURVE('',#1158,#1158,#976,.T.);
#1393=EDGE_CURVE('',#1056,#1159,#67,.T.);
#1394=EDGE_CURVE('',#1159,#1159,#977,.T.);
#1395=EDGE_CURVE('',#1055,#1160,#68,.T.);
#1396=EDGE_CURVE('',#1160,#1160,#978,.T.);
#1397=EDGE_CURVE('',#1054,#1161,#69,.T.);
#1398=EDGE_CURVE('',#1161,#1161,#979,.T.);
#1399=EDGE_CURVE('',#1053,#1162,#70,.T.);
#1400=EDGE_CURVE('',#1162,#1162,#980,.T.);
#1401=EDGE_CURVE('',#1052,#1163,#71,.T.);
#1402=EDGE_CURVE('',#1163,#1163,#981,.T.);
#1403=EDGE_CURVE('',#1051,#1164,#72,.T.);
#1404=EDGE_CURVE('',#1164,#1164,#982,.T.);
#1405=EDGE_CURVE('',#1050,#1165,#73,.T.);
#1406=EDGE_CURVE('',#1165,#1165,#983,.T.);
#1407=EDGE_CURVE('',#1049,#1166,#74,.T.);
#1408=EDGE_CURVE('',#1166,#1166,#984,.T.);
#1409=EDGE_CURVE('',#1048,#1167,#75,.T.);
#1410=EDGE_CURVE('',#1167,#1167,#985,.T.);
#1411=EDGE_CURVE('',#1047,#1168,#76,.T.);
#1412=EDGE_CURVE('',#1168,#1168,#986,.T.);
#1413=EDGE_CURVE('',#1046,#1169,#77,.T.);
#1414=EDGE_CURVE('',#1169,#1169,#987,.T.);
#1415=EDGE_CURVE('',#1045,#1170,#78,.T.);
#1416=EDGE_CURVE('',#1170,#1170,#988,.T.);
#1417=EDGE_CURVE('',#1044,#1171,#79,.T.);
#1418=EDGE_CURVE('',#1171,#1171,#989,.T.);
#1419=EDGE_CURVE('',#1043,#1172,#80,.T.);
#1420=EDGE_CURVE('',#1172,#1172,#990,.T.);
#1421=EDGE_CURVE('',#1042,#1173,#81,.T.);
#1422=EDGE_CURVE('',#1173,#1173,#991,.T.);
#1423=EDGE_CURVE('',#1041,#1174,#82,.T.);
#1424=EDGE_CURVE('',#1174,#1174,#992,.T.);
#1425=EDGE_CURVE('',#1040,#1175,#83,.T.);
#1426=EDGE_CURVE('',#1175,#1175,#993,.T.);
#1427=EDGE_CURVE('',#1039,#1176,#84,.T.);
#1428=EDGE_CURVE('',#1176,#1176,#994,.T.);
#1429=EDGE_CURVE('',#1038,#1177,#85,.T.);
#1430=EDGE_CURVE('',#1177,#1177,#995,.T.);
#1431=EDGE_CURVE('',#1037,#1178,#86,.T.);
#1432=EDGE_CURVE('',#1178,#1178,#996,.T.);
#1433=EDGE_CURVE('',#1036,#1179,#87,.T.);
#1434=EDGE_CURVE('',#1179,#1179,#997,.T.);
#1435=EDGE_CURVE('',#1035,#1180,#88,.T.);
#1436=EDGE_CURVE('',#1180,#1180,#998,.T.);
#1437=EDGE_CURVE('',#1034,#1181,#89,.T.);
#1438=EDGE_CURVE('',#1181,#1181,#999,.T.);
#1439=EDGE_CURVE('',#1033,#1182,#90,.T.);
#1440=EDGE_CURVE('',#1182,#1182,#1000,.T.);
#1441=EDGE_CURVE('',#1032,#1183,#91,.T.);
#1442=EDGE_CURVE('',#1183,#1183,#1001,.T.);
#1443=EDGE_CURVE('',#1031,#1184,#92,.T.);
#1444=EDGE_CURVE('',#1184,#1184,#1002,.T.);
#1445=EDGE_CURVE('',#1030,#1185,#93,.T.);
#1446=EDGE_CURVE('',#1185,#1185,#1003,.T.);
#1447=EDGE_CURVE('',#1029,#1186,#94,.T.);
#1448=EDGE_CURVE('',#1186,#1186,#1004,.T.);
#1449=EDGE_CURVE('',#1028,#1187,#95,.T.);
#1450=EDGE_CURVE('',#1187,#1187,#1005,.T.);
#1451=EDGE_CURVE('',#1027,#1188,#96,.T.);
#1452=EDGE_CURVE('',#1188,#1188,#1006,.T.);
#1453=EDGE_CURVE('',#1026,#1189,#97,.T.);
#1454=EDGE_CURVE('',#1189,#1189,#1007,.T.);
#1455=EDGE_CURVE('',#1025,#1190,#98,.T.);
#1456=EDGE_CURVE('',#1190,#1190,#1008,.T.);
#1457=EDGE_CURVE('',#1024,#1191,#99,.T.);
#1458=EDGE_CURVE('',#1191,#1191,#1009,.T.);
#1459=EDGE_CURVE('',#1023,#1192,#100,.T.);
#1460=EDGE_CURVE('',#1192,#1192,#1010,.T.);
#1461=EDGE_CURVE('',#1022,#1193,#101,.T.);
#1462=EDGE_CURVE('',#1193,#1193,#1011,.T.);
#1463=EDGE_CURVE('',#1021,#1194,#102,.T.);
#1464=EDGE_CURVE('',#1194,#1194,#1012,.T.);
#1465=EDGE_CURVE('',#1020,#1195,#103,.T.);
#1466=EDGE_CURVE('',#1195,#1195,#1013,.T.);
#1467=EDGE_CURVE('',#1019,#1196,#104,.T.);
#1468=EDGE_CURVE('',#1196,#1196,#1014,.T.);
#1469=EDGE_CURVE('',#1017,#1197,#105,.T.);
#1470=EDGE_CURVE('',#1197,#1197,#1015,.T.);
#1471=ORIENTED_EDGE('',*,*,#1198,.F.);
#1472=ORIENTED_EDGE('',*,*,#1199,.T.);
#1473=ORIENTED_EDGE('',*,*,#1200,.F.);
#1474=ORIENTED_EDGE('',*,*,#1201,.T.);
#1475=ORIENTED_EDGE('',*,*,#1198,.T.);
#1476=ORIENTED_EDGE('',*,*,#1201,.F.);
#1477=ORIENTED_EDGE('',*,*,#1200,.T.);
#1478=ORIENTED_EDGE('',*,*,#1202,.T.);
#1479=ORIENTED_EDGE('',*,*,#1203,.T.);
#1480=ORIENTED_EDGE('',*,*,#1204,.T.);
#1481=ORIENTED_EDGE('',*,*,#1205,.T.);
#1482=ORIENTED_EDGE('',*,*,#1206,.T.);
#1483=ORIENTED_EDGE('',*,*,#1207,.T.);
#1484=ORIENTED_EDGE('',*,*,#1208,.T.);
#1485=ORIENTED_EDGE('',*,*,#1209,.T.);
#1486=ORIENTED_EDGE('',*,*,#1210,.T.);
#1487=ORIENTED_EDGE('',*,*,#1211,.T.);
#1488=ORIENTED_EDGE('',*,*,#1212,.T.);
#1489=ORIENTED_EDGE('',*,*,#1213,.T.);
#1490=ORIENTED_EDGE('',*,*,#1214,.T.);
#1491=ORIENTED_EDGE('',*,*,#1215,.T.);
#1492=ORIENTED_EDGE('',*,*,#1216,.T.);
#1493=ORIENTED_EDGE('',*,*,#1217,.T.);
#1494=ORIENTED_EDGE('',*,*,#1218,.T.);
#1495=ORIENTED_EDGE('',*,*,#1219,.T.);
#1496=ORIENTED_EDGE('',*,*,#1220,.T.);
#1497=ORIENTED_EDGE('',*,*,#1221,.T.);
#1498=ORIENTED_EDGE('',*,*,#1222,.T.);
#1499=ORIENTED_EDGE('',*,*,#1223,.T.);
#1500=ORIENTED_EDGE('',*,*,#1224,.T.);
#1501=ORIENTED_EDGE('',*,*,#1225,.T.);
#1502=ORIENTED_EDGE('',*,*,#1226,.T.);
#1503=ORIENTED_EDGE('',*,*,#1227,.T.);
#1504=ORIENTED_EDGE('',*,*,#1228,.T.);
#1505=ORIENTED_EDGE('',*,*,#1229,.T.);
#1506=ORIENTED_EDGE('',*,*,#1230,.T.);
#1507=ORIENTED_EDGE('',*,*,#1231,.T.);
#1508=ORIENTED_EDGE('',*,*,#1232,.T.);
#1509=ORIENTED_EDGE('',*,*,#1233,.T.);
#1510=ORIENTED_EDGE('',*,*,#1234,.T.);
#1511=ORIENTED_EDGE('',*,*,#1235,.T.);
#1512=ORIENTED_EDGE('',*,*,#1236,.T.);
#1513=ORIENTED_EDGE('',*,*,#1237,.T.);
#1514=ORIENTED_EDGE('',*,*,#1238,.T.);
#1515=ORIENTED_EDGE('',*,*,#1239,.T.);
#1516=ORIENTED_EDGE('',*,*,#1240,.T.);
#1517=ORIENTED_EDGE('',*,*,#1241,.T.);
#1518=ORIENTED_EDGE('',*,*,#1242,.T.);
#1519=ORIENTED_EDGE('',*,*,#1243,.T.);
#1520=ORIENTED_EDGE('',*,*,#1244,.T.);
#1521=ORIENTED_EDGE('',*,*,#1245,.T.);
#1522=ORIENTED_EDGE('',*,*,#1246,.T.);
#1523=ORIENTED_EDGE('',*,*,#1247,.T.);
#1524=ORIENTED_EDGE('',*,*,#1248,.T.);
#1525=ORIENTED_EDGE('',*,*,#1249,.T.);
#1526=ORIENTED_EDGE('',*,*,#1250,.T.);
#1527=ORIENTED_EDGE('',*,*,#1251,.T.);
#1528=ORIENTED_EDGE('',*,*,#1252,.T.);
#1529=ORIENTED_EDGE('',*,*,#1253,.T.);
#1530=ORIENTED_EDGE('',*,*,#1254,.T.);
#1531=ORIENTED_EDGE('',*,*,#1255,.T.);
#1532=ORIENTED_EDGE('',*,*,#1256,.T.);
#1533=ORIENTED_EDGE('',*,*,#1257,.T.);
#1534=ORIENTED_EDGE('',*,*,#1258,.T.);
#1535=ORIENTED_EDGE('',*,*,#1259,.T.);
#1536=ORIENTED_EDGE('',*,*,#1260,.T.);
#1537=ORIENTED_EDGE('',*,*,#1261,.T.);
#1538=ORIENTED_EDGE('',*,*,#1262,.T.);
#1539=ORIENTED_EDGE('',*,*,#1263,.T.);
#1540=ORIENTED_EDGE('',*,*,#1264,.T.);
#1541=ORIENTED_EDGE('',*,*,#1265,.T.);
#1542=ORIENTED_EDGE('',*,*,#1266,.T.);
#1543=ORIENTED_EDGE('',*,*,#1267,.T.);
#1544=ORIENTED_EDGE('',*,*,#1268,.T.);
#1545=ORIENTED_EDGE('',*,*,#1269,.T.);
#1546=ORIENTED_EDGE('',*,*,#1270,.T.);
#1547=ORIENTED_EDGE('',*,*,#1271,.T.);
#1548=ORIENTED_EDGE('',*,*,#1272,.T.);
#1549=ORIENTED_EDGE('',*,*,#1273,.T.);
#1550=ORIENTED_EDGE('',*,*,#1274,.T.);
#1551=ORIENTED_EDGE('',*,*,#1275,.T.);
#1552=ORIENTED_EDGE('',*,*,#1276,.T.);
#1553=ORIENTED_EDGE('',*,*,#1277,.T.);
#1554=ORIENTED_EDGE('',*,*,#1278,.T.);
#1555=ORIENTED_EDGE('',*,*,#1279,.T.);
#1556=ORIENTED_EDGE('',*,*,#1280,.T.);
#1557=ORIENTED_EDGE('',*,*,#1281,.T.);
#1558=ORIENTED_EDGE('',*,*,#1282,.T.);
#1559=ORIENTED_EDGE('',*,*,#1283,.T.);
#1560=ORIENTED_EDGE('',*,*,#1284,.T.);
#1561=ORIENTED_EDGE('',*,*,#1285,.T.);
#1562=ORIENTED_EDGE('',*,*,#1286,.T.);
#1563=ORIENTED_EDGE('',*,*,#1287,.T.);
#1564=ORIENTED_EDGE('',*,*,#1288,.T.);
#1565=ORIENTED_EDGE('',*,*,#1289,.T.);
#1566=ORIENTED_EDGE('',*,*,#1290,.T.);
#1567=ORIENTED_EDGE('',*,*,#1290,.F.);
#1568=ORIENTED_EDGE('',*,*,#1291,.T.);
#1569=ORIENTED_EDGE('',*,*,#1292,.T.);
#1570=ORIENTED_EDGE('',*,*,#1291,.F.);
#1571=ORIENTED_EDGE('',*,*,#1289,.F.);
#1572=ORIENTED_EDGE('',*,*,#1293,.T.);
#1573=ORIENTED_EDGE('',*,*,#1294,.T.);
#1574=ORIENTED_EDGE('',*,*,#1293,.F.);
#1575=ORIENTED_EDGE('',*,*,#1288,.F.);
#1576=ORIENTED_EDGE('',*,*,#1295,.T.);
#1577=ORIENTED_EDGE('',*,*,#1296,.T.);
#1578=ORIENTED_EDGE('',*,*,#1295,.F.);
#1579=ORIENTED_EDGE('',*,*,#1287,.F.);
#1580=ORIENTED_EDGE('',*,*,#1297,.T.);
#1581=ORIENTED_EDGE('',*,*,#1298,.T.);
#1582=ORIENTED_EDGE('',*,*,#1297,.F.);
#1583=ORIENTED_EDGE('',*,*,#1286,.F.);
#1584=ORIENTED_EDGE('',*,*,#1299,.T.);
#1585=ORIENTED_EDGE('',*,*,#1300,.T.);
#1586=ORIENTED_EDGE('',*,*,#1299,.F.);
#1587=ORIENTED_EDGE('',*,*,#1285,.F.);
#1588=ORIENTED_EDGE('',*,*,#1301,.T.);
#1589=ORIENTED_EDGE('',*,*,#1302,.T.);
#1590=ORIENTED_EDGE('',*,*,#1301,.F.);
#1591=ORIENTED_EDGE('',*,*,#1284,.F.);
#1592=ORIENTED_EDGE('',*,*,#1303,.T.);
#1593=ORIENTED_EDGE('',*,*,#1304,.T.);
#1594=ORIENTED_EDGE('',*,*,#1303,.F.);
#1595=ORIENTED_EDGE('',*,*,#1283,.F.);
#1596=ORIENTED_EDGE('',*,*,#1305,.T.);
#1597=ORIENTED_EDGE('',*,*,#1306,.T.);
#1598=ORIENTED_EDGE('',*,*,#1305,.F.);
#1599=ORIENTED_EDGE('',*,*,#1282,.F.);
#1600=ORIENTED_EDGE('',*,*,#1307,.T.);
#1601=ORIENTED_EDGE('',*,*,#1308,.T.);
#1602=ORIENTED_EDGE('',*,*,#1307,.F.);
#1603=ORIENTED_EDGE('',*,*,#1281,.F.);
#1604=ORIENTED_EDGE('',*,*,#1309,.T.);
#1605=ORIENTED_EDGE('',*,*,#1310,.T.);
#1606=ORIENTED_EDGE('',*,*,#1309,.F.);
#1607=ORIENTED_EDGE('',*,*,#1280,.F.);
#1608=ORIENTED_EDGE('',*,*,#1311,.T.);
#1609=ORIENTED_EDGE('',*,*,#1312,.T.);
#1610=ORIENTED_EDGE('',*,*,#1311,.F.);
#1611=ORIENTED_EDGE('',*,*,#1279,.F.);
#1612=ORIENTED_EDGE('',*,*,#1313,.T.);
#1613=ORIENTED_EDGE('',*,*,#1314,.T.);
#1614=ORIENTED_EDGE('',*,*,#1313,.F.);
#1615=ORIENTED_EDGE('',*,*,#1278,.F.);
#1616=ORIENTED_EDGE('',*,*,#1315,.T.);
#1617=ORIENTED_EDGE('',*,*,#1316,.T.);
#1618=ORIENTED_EDGE('',*,*,#1315,.F.);
#1619=ORIENTED_EDGE('',*,*,#1277,.F.);
#1620=ORIENTED_EDGE('',*,*,#1317,.T.);
#1621=ORIENTED_EDGE('',*,*,#1318,.T.);
#1622=ORIENTED_EDGE('',*,*,#1317,.F.);
#1623=ORIENTED_EDGE('',*,*,#1276,.F.);
#1624=ORIENTED_EDGE('',*,*,#1319,.T.);
#1625=ORIENTED_EDGE('',*,*,#1320,.T.);
#1626=ORIENTED_EDGE('',*,*,#1319,.F.);
#1627=ORIENTED_EDGE('',*,*,#1275,.F.);
#1628=ORIENTED_EDGE('',*,*,#1321,.T.);
#1629=ORIENTED_EDGE('',*,*,#1322,.T.);
#1630=ORIENTED_EDGE('',*,*,#1321,.F.);
#1631=ORIENTED_EDGE('',*,*,#1274,.F.);
#1632=ORIENTED_EDGE('',*,*,#1323,.T.);
#1633=ORIENTED_EDGE('',*,*,#1324,.T.);
#1634=ORIENTED_EDGE('',*,*,#1323,.F.);
#1635=ORIENTED_EDGE('',*,*,#1273,.F.);
#1636=ORIENTED_EDGE('',*,*,#1325,.T.);
#1637=ORIENTED_EDGE('',*,*,#1326,.T.);
#1638=ORIENTED_EDGE('',*,*,#1325,.F.);
#1639=ORIENTED_EDGE('',*,*,#1272,.F.);
#1640=ORIENTED_EDGE('',*,*,#1327,.T.);
#1641=ORIENTED_EDGE('',*,*,#1328,.T.);
#1642=ORIENTED_EDGE('',*,*,#1327,.F.);
#1643=ORIENTED_EDGE('',*,*,#1271,.F.);
#1644=ORIENTED_EDGE('',*,*,#1329,.T.);
#1645=ORIENTED_EDGE('',*,*,#1330,.T.);
#1646=ORIENTED_EDGE('',*,*,#1329,.F.);
#1647=ORIENTED_EDGE('',*,*,#1270,.F.);
#1648=ORIENTED_EDGE('',*,*,#1331,.T.);
#1649=ORIENTED_EDGE('',*,*,#1332,.T.);
#1650=ORIENTED_EDGE('',*,*,#1331,.F.);
#1651=ORIENTED_EDGE('',*,*,#1269,.F.);
#1652=ORIENTED_EDGE('',*,*,#1333,.T.);
#1653=ORIENTED_EDGE('',*,*,#1334,.T.);
#1654=ORIENTED_EDGE('',*,*,#1333,.F.);
#1655=ORIENTED_EDGE('',*,*,#1268,.F.);
#1656=ORIENTED_EDGE('',*,*,#1335,.T.);
#1657=ORIENTED_EDGE('',*,*,#1336,.T.);
#1658=ORIENTED_EDGE('',*,*,#1335,.F.);
#1659=ORIENTED_EDGE('',*,*,#1267,.F.);
#1660=ORIENTED_EDGE('',*,*,#1337,.T.);
#1661=ORIENTED_EDGE('',*,*,#1338,.T.);
#1662=ORIENTED_EDGE('',*,*,#1337,.F.);
#1663=ORIENTED_EDGE('',*,*,#1266,.F.);
#1664=ORIENTED_EDGE('',*,*,#1339,.T.);
#1665=ORIENTED_EDGE('',*,*,#1340,.T.);
#1666=ORIENTED_EDGE('',*,*,#1339,.F.);
#1667=ORIENTED_EDGE('',*,*,#1265,.F.);
#1668=ORIENTED_EDGE('',*,*,#1341,.T.);
#1669=ORIENTED_EDGE('',*,*,#1342,.T.);
#1670=ORIENTED_EDGE('',*,*,#1341,.F.);
#1671=ORIENTED_EDGE('',*,*,#1264,.F.);
#1672=ORIENTED_EDGE('',*,*,#1343,.T.);
#1673=ORIENTED_EDGE('',*,*,#1344,.T.);
#1674=ORIENTED_EDGE('',*,*,#1343,.F.);
#1675=ORIENTED_EDGE('',*,*,#1263,.F.);
#1676=ORIENTED_EDGE('',*,*,#1345,.T.);
#1677=ORIENTED_EDGE('',*,*,#1346,.T.);
#1678=ORIENTED_EDGE('',*,*,#1345,.F.);
#1679=ORIENTED_EDGE('',*,*,#1262,.F.);
#1680=ORIENTED_EDGE('',*,*,#1347,.T.);
#1681=ORIENTED_EDGE('',*,*,#1348,.T.);
#1682=ORIENTED_EDGE('',*,*,#1347,.F.);
#1683=ORIENTED_EDGE('',*,*,#1261,.F.);
#1684=ORIENTED_EDGE('',*,*,#1349,.T.);
#1685=ORIENTED_EDGE('',*,*,#1350,.T.);
#1686=ORIENTED_EDGE('',*,*,#1349,.F.);
#1687=ORIENTED_EDGE('',*,*,#1260,.F.);
#1688=ORIENTED_EDGE('',*,*,#1351,.T.);
#1689=ORIENTED_EDGE('',*,*,#1352,.T.);
#1690=ORIENTED_EDGE('',*,*,#1351,.F.);
#1691=ORIENTED_EDGE('',*,*,#1259,.F.);
#1692=ORIENTED_EDGE('',*,*,#1353,.T.);
#1693=ORIENTED_EDGE('',*,*,#1354,.T.);
#1694=ORIENTED_EDGE('',*,*,#1353,.F.);
#1695=ORIENTED_EDGE('',*,*,#1258,.F.);
#1696=ORIENTED_EDGE('',*,*,#1355,.T.);
#1697=ORIENTED_EDGE('',*,*,#1356,.T.);
#1698=ORIENTED_EDGE('',*,*,#1355,.F.);
#1699=ORIENTED_EDGE('',*,*,#1257,.F.);
#1700=ORIENTED_EDGE('',*,*,#1357,.T.);
#1701=ORIENTED_EDGE('',*,*,#1358,.T.);
#1702=ORIENTED_EDGE('',*,*,#1357,.F.);
#1703=ORIENTED_EDGE('',*,*,#1256,.F.);
#1704=ORIENTED_EDGE('',*,*,#1359,.T.);
#1705=ORIENTED_EDGE('',*,*,#1360,.T.);
#1706=ORIENTED_EDGE('',*,*,#1359,.F.);
#1707=ORIENTED_EDGE('',*,*,#1255,.F.);
#1708=ORIENTED_EDGE('',*,*,#1361,.T.);
#1709=ORIENTED_EDGE('',*,*,#1362,.T.);
#1710=ORIENTED_EDGE('',*,*,#1361,.F.);
#1711=ORIENTED_EDGE('',*,*,#1254,.F.);
#1712=ORIENTED_EDGE('',*,*,#1363,.T.);
#1713=ORIENTED_EDGE('',*,*,#1364,.T.);
#1714=ORIENTED_EDGE('',*,*,#1363,.F.);
#1715=ORIENTED_EDGE('',*,*,#1253,.F.);
#1716=ORIENTED_EDGE('',*,*,#1365,.T.);
#1717=ORIENTED_EDGE('',*,*,#1366,.T.);
#1718=ORIENTED_EDGE('',*,*,#1365,.F.);
#1719=ORIENTED_EDGE('',*,*,#1252,.F.);
#1720=ORIENTED_EDGE('',*,*,#1367,.T.);
#1721=ORIENTED_EDGE('',*,*,#1368,.T.);
#1722=ORIENTED_EDGE('',*,*,#1367,.F.);
#1723=ORIENTED_EDGE('',*,*,#1251,.F.);
#1724=ORIENTED_EDGE('',*,*,#1369,.T.);
#1725=ORIENTED_EDGE('',*,*,#1370,.T.);
#1726=ORIENTED_EDGE('',*,*,#1369,.F.);
#1727=ORIENTED_EDGE('',*,*,#1250,.F.);
#1728=ORIENTED_EDGE('',*,*,#1371,.T.);
#1729=ORIENTED_EDGE('',*,*,#1372,.T.);
#1730=ORIENTED_EDGE('',*,*,#1371,.F.);
#1731=ORIENTED_EDGE('',*,*,#1249,.F.);
#1732=ORIENTED_EDGE('',*,*,#1373,.T.);
#1733=ORIENTED_EDGE('',*,*,#1374,.T.);
#1734=ORIENTED_EDGE('',*,*,#1373,.F.);
#1735=ORIENTED_EDGE('',*,*,#1248,.F.);
#1736=ORIENTED_EDGE('',*,*,#1375,.T.);
#1737=ORIENTED_EDGE('',*,*,#1376,.T.);
#1738=ORIENTED_EDGE('',*,*,#1375,.F.);
#1739=ORIENTED_EDGE('',*,*,#1247,.F.);
#1740=ORIENTED_EDGE('',*,*,#1377,.T.);
#1741=ORIENTED_EDGE('',*,*,#1378,.T.);
#1742=ORIENTED_EDGE('',*,*,#1377,.F.);
#1743=ORIENTED_EDGE('',*,*,#1246,.F.);
#1744=ORIENTED_EDGE('',*,*,#1379,.T.);
#1745=ORIENTED_EDGE('',*,*,#1380,.T.);
#1746=ORIENTED_EDGE('',*,*,#1379,.F.);
#1747=ORIENTED_EDGE('',*,*,#1245,.F.);
#1748=ORIENTED_EDGE('',*,*,#1381,.T.);
#1749=ORIENTED_EDGE('',*,*,#1382,.T.);
#1750=ORIENTED_EDGE('',*,*,#1381,.F.);
#1751=ORIENTED_EDGE('',*,*,#1244,.F.);
#1752=ORIENTED_EDGE('',*,*,#1383,.T.);
#1753=ORIENTED_EDGE('',*,*,#1384,.T.);
#1754=ORIENTED_EDGE('',*,*,#1383,.F.);
#1755=ORIENTED_EDGE('',*,*,#1243,.F.);
#1756=ORIENTED_EDGE('',*,*,#1385,.T.);
#1757=ORIENTED_EDGE('',*,*,#1386,.T.);
#1758=ORIENTED_EDGE('',*,*,#1385,.F.);
#1759=ORIENTED_EDGE('',*,*,#1242,.F.);
#1760=ORIENTED_EDGE('',*,*,#1387,.T.);
#1761=ORIENTED_EDGE('',*,*,#1388,.T.);
#1762=ORIENTED_EDGE('',*,*,#1387,.F.);
#1763=ORIENTED_EDGE('',*,*,#1241,.F.);
#1764=ORIENTED_EDGE('',*,*,#1389,.T.);
#1765=ORIENTED_EDGE('',*,*,#1390,.T.);
#1766=ORIENTED_EDGE('',*,*,#1389,.F.);
#1767=ORIENTED_EDGE('',*,*,#1240,.F.);
#1768=ORIENTED_EDGE('',*,*,#1391,.T.);
#1769=ORIENTED_EDGE('',*,*,#1392,.T.);
#1770=ORIENTED_EDGE('',*,*,#1391,.F.);
#1771=ORIENTED_EDGE('',*,*,#1239,.F.);
#1772=ORIENTED_EDGE('',*,*,#1393,.T.);
#1773=ORIENTED_EDGE('',*,*,#1394,.T.);
#1774=ORIENTED_EDGE('',*,*,#1393,.F.);
#1775=ORIENTED_EDGE('',*,*,#1238,.F.);
#1776=ORIENTED_EDGE('',*,*,#1395,.T.);
#1777=ORIENTED_EDGE('',*,*,#1396,.T.);
#1778=ORIENTED_EDGE('',*,*,#1395,.F.);
#1779=ORIENTED_EDGE('',*,*,#1237,.F.);
#1780=ORIENTED_EDGE('',*,*,#1397,.T.);
#1781=ORIENTED_EDGE('',*,*,#1398,.T.);
#1782=ORIENTED_EDGE('',*,*,#1397,.F.);
#1783=ORIENTED_EDGE('',*,*,#1236,.F.);
#1784=ORIENTED_EDGE('',*,*,#1399,.T.);
#1785=ORIENTED_EDGE('',*,*,#1400,.T.);
#1786=ORIENTED_EDGE('',*,*,#1399,.F.);
#1787=ORIENTED_EDGE('',*,*,#1235,.F.);
#1788=ORIENTED_EDGE('',*,*,#1401,.T.);
#1789=ORIENTED_EDGE('',*,*,#1402,.T.);
#1790=ORIENTED_EDGE('',*,*,#1401,.F.);
#1791=ORIENTED_EDGE('',*,*,#1234,.F.);
#1792=ORIENTED_EDGE('',*,*,#1403,.T.);
#1793=ORIENTED_EDGE('',*,*,#1404,.T.);
#1794=ORIENTED_EDGE('',*,*,#1403,.F.);
#1795=ORIENTED_EDGE('',*,*,#1233,.F.);
#1796=ORIENTED_EDGE('',*,*,#1405,.T.);
#1797=ORIENTED_EDGE('',*,*,#1406,.T.);
#1798=ORIENTED_EDGE('',*,*,#1405,.F.);
#1799=ORIENTED_EDGE('',*,*,#1232,.F.);
#1800=ORIENTED_EDGE('',*,*,#1407,.T.);
#1801=ORIENTED_EDGE('',*,*,#1408,.T.);
#1802=ORIENTED_EDGE('',*,*,#1407,.F.);
#1803=ORIENTED_EDGE('',*,*,#1231,.F.);
#1804=ORIENTED_EDGE('',*,*,#1409,.T.);
#1805=ORIENTED_EDGE('',*,*,#1410,.T.);
#1806=ORIENTED_EDGE('',*,*,#1409,.F.);
#1807=ORIENTED_EDGE('',*,*,#1230,.F.);
#1808=ORIENTED_EDGE('',*,*,#1411,.T.);
#1809=ORIENTED_EDGE('',*,*,#1412,.T.);
#1810=ORIENTED_EDGE('',*,*,#1411,.F.);
#1811=ORIENTED_EDGE('',*,*,#1229,.F.);
#1812=ORIENTED_EDGE('',*,*,#1413,.T.);
#1813=ORIENTED_EDGE('',*,*,#1414,.T.);
#1814=ORIENTED_EDGE('',*,*,#1413,.F.);
#1815=ORIENTED_EDGE('',*,*,#1228,.F.);
#1816=ORIENTED_EDGE('',*,*,#1415,.T.);
#1817=ORIENTED_EDGE('',*,*,#1416,.T.);
#1818=ORIENTED_EDGE('',*,*,#1415,.F.);
#1819=ORIENTED_EDGE('',*,*,#1227,.F.);
#1820=ORIENTED_EDGE('',*,*,#1417,.T.);
#1821=ORIENTED_EDGE('',*,*,#1418,.T.);
#1822=ORIENTED_EDGE('',*,*,#1417,.F.);
#1823=ORIENTED_EDGE('',*,*,#1226,.F.);
#1824=ORIENTED_EDGE('',*,*,#1419,.T.);
#1825=ORIENTED_EDGE('',*,*,#1420,.T.);
#1826=ORIENTED_EDGE('',*,*,#1419,.F.);
#1827=ORIENTED_EDGE('',*,*,#1225,.F.);
#1828=ORIENTED_EDGE('',*,*,#1421,.T.);
#1829=ORIENTED_EDGE('',*,*,#1422,.T.);
#1830=ORIENTED_EDGE('',*,*,#1421,.F.);
#1831=ORIENTED_EDGE('',*,*,#1224,.F.);
#1832=ORIENTED_EDGE('',*,*,#1423,.T.);
#1833=ORIENTED_EDGE('',*,*,#1424,.T.);
#1834=ORIENTED_EDGE('',*,*,#1423,.F.);
#1835=ORIENTED_EDGE('',*,*,#1223,.F.);
#1836=ORIENTED_EDGE('',*,*,#1425,.T.);
#1837=ORIENTED_EDGE('',*,*,#1426,.T.);
#1838=ORIENTED_EDGE('',*,*,#1425,.F.);
#1839=ORIENTED_EDGE('',*,*,#1222,.F.);
#1840=ORIENTED_EDGE('',*,*,#1427,.T.);
#1841=ORIENTED_EDGE('',*,*,#1428,.T.);
#1842=ORIENTED_EDGE('',*,*,#1427,.F.);
#1843=ORIENTED_EDGE('',*,*,#1221,.F.);
#1844=ORIENTED_EDGE('',*,*,#1429,.T.);
#1845=ORIENTED_EDGE('',*,*,#1430,.T.);
#1846=ORIENTED_EDGE('',*,*,#1429,.F.);
#1847=ORIENTED_EDGE('',*,*,#1220,.F.);
#1848=ORIENTED_EDGE('',*,*,#1431,.T.);
#1849=ORIENTED_EDGE('',*,*,#1432,.T.);
#1850=ORIENTED_EDGE('',*,*,#1431,.F.);
#1851=ORIENTED_EDGE('',*,*,#1219,.F.);
#1852=ORIENTED_EDGE('',*,*,#1433,.T.);
#1853=ORIENTED_EDGE('',*,*,#1434,.T.);
#1854=ORIENTED_EDGE('',*,*,#1433,.F.);
#1855=ORIENTED_EDGE('',*,*,#1218,.F.);
#1856=ORIENTED_EDGE('',*,*,#1435,.T.);
#1857=ORIENTED_EDGE('',*,*,#1436,.T.);
#1858=ORIENTED_EDGE('',*,*,#1435,.F.);
#1859=ORIENTED_EDGE('',*,*,#1217,.F.);
#1860=ORIENTED_EDGE('',*,*,#1437,.T.);
#1861=ORIENTED_EDGE('',*,*,#1438,.T.);
#1862=ORIENTED_EDGE('',*,*,#1437,.F.);
#1863=ORIENTED_EDGE('',*,*,#1216,.F.);
#1864=ORIENTED_EDGE('',*,*,#1439,.T.);
#1865=ORIENTED_EDGE('',*,*,#1440,.T.);
#1866=ORIENTED_EDGE('',*,*,#1439,.F.);
#1867=ORIENTED_EDGE('',*,*,#1215,.F.);
#1868=ORIENTED_EDGE('',*,*,#1441,.T.);
#1869=ORIENTED_EDGE('',*,*,#1442,.T.);
#1870=ORIENTED_EDGE('',*,*,#1441,.F.);
#1871=ORIENTED_EDGE('',*,*,#1214,.F.);
#1872=ORIENTED_EDGE('',*,*,#1443,.T.);
#1873=ORIENTED_EDGE('',*,*,#1444,.T.);
#1874=ORIENTED_EDGE('',*,*,#1443,.F.);
#1875=ORIENTED_EDGE('',*,*,#1213,.F.);
#1876=ORIENTED_EDGE('',*,*,#1445,.T.);
#1877=ORIENTED_EDGE('',*,*,#1446,.T.);
#1878=ORIENTED_EDGE('',*,*,#1445,.F.);
#1879=ORIENTED_EDGE('',*,*,#1212,.F.);
#1880=ORIENTED_EDGE('',*,*,#1447,.T.);
#1881=ORIENTED_EDGE('',*,*,#1448,.T.);
#1882=ORIENTED_EDGE('',*,*,#1447,.F.);
#1883=ORIENTED_EDGE('',*,*,#1211,.F.);
#1884=ORIENTED_EDGE('',*,*,#1449,.T.);
#1885=ORIENTED_EDGE('',*,*,#1450,.T.);
#1886=ORIENTED_EDGE('',*,*,#1449,.F.);
#1887=ORIENTED_EDGE('',*,*,#1210,.F.);
#1888=ORIENTED_EDGE('',*,*,#1451,.T.);
#1889=ORIENTED_EDGE('',*,*,#1452,.T.);
#1890=ORIENTED_EDGE('',*,*,#1451,.F.);
#1891=ORIENTED_EDGE('',*,*,#1209,.F.);
#1892=ORIENTED_EDGE('',*,*,#1453,.T.);
#1893=ORIENTED_EDGE('',*,*,#1454,.T.);
#1894=ORIENTED_EDGE('',*,*,#1453,.F.);
#1895=ORIENTED_EDGE('',*,*,#1208,.F.);
#1896=ORIENTED_EDGE('',*,*,#1455,.T.);
#1897=ORIENTED_EDGE('',*,*,#1456,.T.);
#1898=ORIENTED_EDGE('',*,*,#1455,.F.);
#1899=ORIENTED_EDGE('',*,*,#1207,.F.);
#1900=ORIENTED_EDGE('',*,*,#1457,.T.);
#1901=ORIENTED_EDGE('',*,*,#1458,.T.);
#1902=ORIENTED_EDGE('',*,*,#1457,.F.);
#1903=ORIENTED_EDGE('',*,*,#1206,.F.);
#1904=ORIENTED_EDGE('',*,*,#1459,.T.);
#1905=ORIENTED_EDGE('',*,*,#1460,.T.);
#1906=ORIENTED_EDGE('',*,*,#1459,.F.);
#1907=ORIENTED_EDGE('',*,*,#1205,.F.);
#1908=ORIENTED_EDGE('',*,*,#1461,.T.);
#1909=ORIENTED_EDGE('',*,*,#1462,.T.);
#1910=ORIENTED_EDGE('',*,*,#1461,.F.);
#1911=ORIENTED_EDGE('',*,*,#1204,.F.);
#1912=ORIENTED_EDGE('',*,*,#1463,.T.);
#1913=ORIENTED_EDGE('',*,*,#1464,.T.);
#1914=ORIENTED_EDGE('',*,*,#1463,.F.);
#1915=ORIENTED_EDGE('',*,*,#1203,.F.);
#1916=ORIENTED_EDGE('',*,*,#1465,.T.);
#1917=ORIENTED_EDGE('',*,*,#1466,.T.);
#1918=ORIENTED_EDGE('',*,*,#1465,.F.);
#1919=ORIENTED_EDGE('',*,*,#1202,.F.);
#1920=ORIENTED_EDGE('',*,*,#1467,.T.);
#1921=ORIENTED_EDGE('',*,*,#1468,.T.);
#1922=ORIENTED_EDGE('',*,*,#1467,.F.);
#1923=ORIENTED_EDGE('',*,*,#1199,.F.);
#1924=ORIENTED_EDGE('',*,*,#1469,.T.);
#1925=ORIENTED_EDGE('',*,*,#1470,.T.);
#1926=ORIENTED_EDGE('',*,*,#1469,.F.);
#1927=ORIENTED_EDGE('',*,*,#1470,.F.);
#1928=ORIENTED_EDGE('',*,*,#1468,.F.);
#1929=ORIENTED_EDGE('',*,*,#1466,.F.);
#1930=ORIENTED_EDGE('',*,*,#1464,.F.);
#1931=ORIENTED_EDGE('',*,*,#1462,.F.);
#1932=ORIENTED_EDGE('',*,*,#1460,.F.);
#1933=ORIENTED_EDGE('',*,*,#1458,.F.);
#1934=ORIENTED_EDGE('',*,*,#1456,.F.);
#1935=ORIENTED_EDGE('',*,*,#1454,.F.);
#1936=ORIENTED_EDGE('',*,*,#1452,.F.);
#1937=ORIENTED_EDGE('',*,*,#1450,.F.);
#1938=ORIENTED_EDGE('',*,*,#1448,.F.);
#1939=ORIENTED_EDGE('',*,*,#1446,.F.);
#1940=ORIENTED_EDGE('',*,*,#1444,.F.);
#1941=ORIENTED_EDGE('',*,*,#1442,.F.);
#1942=ORIENTED_EDGE('',*,*,#1440,.F.);
#1943=ORIENTED_EDGE('',*,*,#1438,.F.);
#1944=ORIENTED_EDGE('',*,*,#1436,.F.);
#1945=ORIENTED_EDGE('',*,*,#1434,.F.);
#1946=ORIENTED_EDGE('',*,*,#1432,.F.);
#1947=ORIENTED_EDGE('',*,*,#1430,.F.);
#1948=ORIENTED_EDGE('',*,*,#1428,.F.);
#1949=ORIENTED_EDGE('',*,*,#1426,.F.);
#1950=ORIENTED_EDGE('',*,*,#1424,.F.);
#1951=ORIENTED_EDGE('',*,*,#1422,.F.);
#1952=ORIENTED_EDGE('',*,*,#1420,.F.);
#1953=ORIENTED_EDGE('',*,*,#1418,.F.);
#1954=ORIENTED_EDGE('',*,*,#1416,.F.);
#1955=ORIENTED_EDGE('',*,*,#1414,.F.);
#1956=ORIENTED_EDGE('',*,*,#1412,.F.);
#1957=ORIENTED_EDGE('',*,*,#1410,.F.);
#1958=ORIENTED_EDGE('',*,*,#1408,.F.);
#1959=ORIENTED_EDGE('',*,*,#1406,.F.);
#1960=ORIENTED_EDGE('',*,*,#1404,.F.);
#1961=ORIENTED_EDGE('',*,*,#1402,.F.);
#1962=ORIENTED_EDGE('',*,*,#1400,.F.);
#1963=ORIENTED_EDGE('',*,*,#1398,.F.);
#1964=ORIENTED_EDGE('',*,*,#1396,.F.);
#1965=ORIENTED_EDGE('',*,*,#1394,.F.);
#1966=ORIENTED_EDGE('',*,*,#1392,.F.);
#1967=ORIENTED_EDGE('',*,*,#1390,.F.);
#1968=ORIENTED_EDGE('',*,*,#1388,.F.);
#1969=ORIENTED_EDGE('',*,*,#1386,.F.);
#1970=ORIENTED_EDGE('',*,*,#1384,.F.);
#1971=ORIENTED_EDGE('',*,*,#1382,.F.);
#1972=ORIENTED_EDGE('',*,*,#1380,.F.);
#1973=ORIENTED_EDGE('',*,*,#1378,.F.);
#1974=ORIENTED_EDGE('',*,*,#1376,.F.);
#1975=ORIENTED_EDGE('',*,*,#1374,.F.);
#1976=ORIENTED_EDGE('',*,*,#1372,.F.);
#1977=ORIENTED_EDGE('',*,*,#1370,.F.);
#1978=ORIENTED_EDGE('',*,*,#1368,.F.);
#1979=ORIENTED_EDGE('',*,*,#1366,.F.);
#1980=ORIENTED_EDGE('',*,*,#1364,.F.);
#1981=ORIENTED_EDGE('',*,*,#1362,.F.);
#1982=ORIENTED_EDGE('',*,*,#1360,.F.);
#1983=ORIENTED_EDGE('',*,*,#1358,.F.);
#1984=ORIENTED_EDGE('',*,*,#1356,.F.);
#1985=ORIENTED_EDGE('',*,*,#1354,.F.);
#1986=ORIENTED_EDGE('',*,*,#1352,.F.);
#1987=ORIENTED_EDGE('',*,*,#1350,.F.);
#1988=ORIENTED_EDGE('',*,*,#1348,.F.);
#1989=ORIENTED_EDGE('',*,*,#1346,.F.);
#1990=ORIENTED_EDGE('',*,*,#1344,.F.);
#1991=ORIENTED_EDGE('',*,*,#1342,.F.);
#1992=ORIENTED_EDGE('',*,*,#1340,.F.);
#1993=ORIENTED_EDGE('',*,*,#1338,.F.);
#1994=ORIENTED_EDGE('',*,*,#1336,.F.);
#1995=ORIENTED_EDGE('',*,*,#1334,.F.);
#1996=ORIENTED_EDGE('',*,*,#1332,.F.);
#1997=ORIENTED_EDGE('',*,*,#1330,.F.);
#1998=ORIENTED_EDGE('',*,*,#1328,.F.);
#1999=ORIENTED_EDGE('',*,*,#1326,.F.);
#2000=ORIENTED_EDGE('',*,*,#1324,.F.);
#2001=ORIENTED_EDGE('',*,*,#1322,.F.);
#2002=ORIENTED_EDGE('',*,*,#1320,.F.);
#2003=ORIENTED_EDGE('',*,*,#1318,.F.);
#2004=ORIENTED_EDGE('',*,*,#1316,.F.);
#2005=ORIENTED_EDGE('',*,*,#1314,.F.);
#2006=ORIENTED_EDGE('',*,*,#1312,.F.);
#2007=ORIENTED_EDGE('',*,*,#1310,.F.);
#2008=ORIENTED_EDGE('',*,*,#1308,.F.);
#2009=ORIENTED_EDGE('',*,*,#1306,.F.);
#2010=ORIENTED_EDGE('',*,*,#1304,.F.);
#2011=ORIENTED_EDGE('',*,*,#1302,.F.);
#2012=ORIENTED_EDGE('',*,*,#1300,.F.);
#2013=ORIENTED_EDGE('',*,*,#1298,.F.);
#2014=ORIENTED_EDGE('',*,*,#1296,.F.);
#2015=ORIENTED_EDGE('',*,*,#1294,.F.);
#2016=ORIENTED_EDGE('',*,*,#1292,.F.);
#2017=PLANE('',#2137);
#2018=PLANE('',#2142);
#2019=PLANE('',#2412);
#2020=ADVANCED_FACE('',(#467,#288),#2017,.F.);
#2021=ADVANCED_FACE('',(#468),#197,.T.);
#2022=ADVANCED_FACE('',(#469,#289,#290,#291,#292,#293,#294,#295,#296,#297,
#298,#299,#300,#301,#302,#303,#304,#305,#306,#307,#308,#309,#310,#311,#312,
#313,#314,#315,#316,#317,#318,#319,#320,#321,#322,#323,#324,#325,#326,#327,
#328,#329,#330,#331,#332,#333,#334,#335,#336,#337,#338,#339,#340,#341,#342,
#343,#344,#345,#346,#347,#348,#349,#350,#351,#352,#353,#354,#355,#356,#357,
#358,#359,#360,#361,#362,#363,#364,#365,#366,#367,#368,#369,#370,#371,#372,
#373,#374,#375,#376,#377),#2018,.T.);
#2023=ADVANCED_FACE('',(#470),#198,.F.);
#2024=ADVANCED_FACE('',(#471),#199,.F.);
#2025=ADVANCED_FACE('',(#472),#200,.F.);
#2026=ADVANCED_FACE('',(#473),#201,.F.);
#2027=ADVANCED_FACE('',(#474),#202,.F.);
#2028=ADVANCED_FACE('',(#475),#203,.F.);
#2029=ADVANCED_FACE('',(#476),#204,.F.);
#2030=ADVANCED_FACE('',(#477),#205,.F.);
#2031=ADVANCED_FACE('',(#478),#206,.F.);
#2032=ADVANCED_FACE('',(#479),#207,.F.);
#2033=ADVANCED_FACE('',(#480),#208,.F.);
#2034=ADVANCED_FACE('',(#481),#209,.F.);
#2035=ADVANCED_FACE('',(#482),#210,.F.);
#2036=ADVANCED_FACE('',(#483),#211,.F.);
#2037=ADVANCED_FACE('',(#484),#212,.F.);
#2038=ADVANCED_FACE('',(#485),#213,.F.);
#2039=ADVANCED_FACE('',(#486),#214,.F.);
#2040=ADVANCED_FACE('',(#487),#215,.F.);
#2041=ADVANCED_FACE('',(#488),#216,.F.);
#2042=ADVANCED_FACE('',(#489),#217,.F.);
#2043=ADVANCED_FACE('',(#490),#218,.F.);
#2044=ADVANCED_FACE('',(#491),#219,.F.);
#2045=ADVANCED_FACE('',(#492),#220,.F.);
#2046=ADVANCED_FACE('',(#493),#221,.F.);
#2047=ADVANCED_FACE('',(#494),#222,.F.);
#2048=ADVANCED_FACE('',(#495),#223,.F.);
#2049=ADVANCED_FACE('',(#496),#224,.F.);
#2050=ADVANCED_FACE('',(#497),#225,.F.);
#2051=ADVANCED_FACE('',(#498),#226,.F.);
#2052=ADVANCED_FACE('',(#499),#227,.F.);
#2053=ADVANCED_FACE('',(#500),#228,.F.);
#2054=ADVANCED_FACE('',(#501),#229,.F.);
#2055=ADVANCED_FACE('',(#502),#230,.F.);
#2056=ADVANCED_FACE('',(#503),#231,.F.);
#2057=ADVANCED_FACE('',(#504),#232,.F.);
#2058=ADVANCED_FACE('',(#505),#233,.F.);
#2059=ADVANCED_FACE('',(#506),#234,.F.);
#2060=ADVANCED_FACE('',(#507),#235,.F.);
#2061=ADVANCED_FACE('',(#508),#236,.F.);
#2062=ADVANCED_FACE('',(#509),#237,.F.);
#2063=ADVANCED_FACE('',(#510),#238,.F.);
#2064=ADVANCED_FACE('',(#511),#239,.F.);
#2065=ADVANCED_FACE('',(#512),#240,.F.);
#2066=ADVANCED_FACE('',(#513),#241,.F.);
#2067=ADVANCED_FACE('',(#514),#242,.F.);
#2068=ADVANCED_FACE('',(#515),#243,.F.);
#2069=ADVANCED_FACE('',(#516),#244,.F.);
#2070=ADVANCED_FACE('',(#517),#245,.F.);
#2071=ADVANCED_FACE('',(#518),#246,.F.);
#2072=ADVANCED_FACE('',(#519),#247,.F.);
#2073=ADVANCED_FACE('',(#520),#248,.F.);
#2074=ADVANCED_FACE('',(#521),#249,.F.);
#2075=ADVANCED_FACE('',(#522),#250,.F.);
#2076=ADVANCED_FACE('',(#523),#251,.F.);
#2077=ADVANCED_FACE('',(#524),#252,.F.);
#2078=ADVANCED_FACE('',(#525),#253,.F.);
#2079=ADVANCED_FACE('',(#526),#254,.F.);
#2080=ADVANCED_FACE('',(#527),#255,.F.);
#2081=ADVANCED_FACE('',(#528),#256,.F.);
#2082=ADVANCED_FACE('',(#529),#257,.F.);
#2083=ADVANCED_FACE('',(#530),#258,.F.);
#2084=ADVANCED_FACE('',(#531),#259,.F.);
#2085=ADVANCED_FACE('',(#532),#260,.F.);
#2086=ADVANCED_FACE('',(#533),#261,.F.);
#2087=ADVANCED_FACE('',(#534),#262,.F.);
#2088=ADVANCED_FACE('',(#535),#263,.F.);
#2089=ADVANCED_FACE('',(#536),#264,.F.);
#2090=ADVANCED_FACE('',(#537),#265,.F.);
#2091=ADVANCED_FACE('',(#538),#266,.F.);
#2092=ADVANCED_FACE('',(#539),#267,.F.);
#2093=ADVANCED_FACE('',(#540),#268,.F.);
#2094=ADVANCED_FACE('',(#541),#269,.F.);
#2095=ADVANCED_FACE('',(#542),#270,.F.);
#2096=ADVANCED_FACE('',(#543),#271,.F.);
#2097=ADVANCED_FACE('',(#544),#272,.F.);
#2098=ADVANCED_FACE('',(#545),#273,.F.);
#2099=ADVANCED_FACE('',(#546),#274,.F.);
#2100=ADVANCED_FACE('',(#547),#275,.F.);
#2101=ADVANCED_FACE('',(#548),#276,.F.);
#2102=ADVANCED_FACE('',(#549),#277,.F.);
#2103=ADVANCED_FACE('',(#550),#278,.F.);
#2104=ADVANCED_FACE('',(#551),#279,.F.);
#2105=ADVANCED_FACE('',(#552),#280,.F.);
#2106=ADVANCED_FACE('',(#553),#281,.F.);
#2107=ADVANCED_FACE('',(#554),#282,.F.);
#2108=ADVANCED_FACE('',(#555),#283,.F.);
#2109=ADVANCED_FACE('',(#556),#284,.F.);
#2110=ADVANCED_FACE('',(#557),#285,.F.);
#2111=ADVANCED_FACE('',(#558),#286,.F.);
#2112=ADVANCED_FACE('',(#559),#287,.T.);
#2113=ADVANCED_FACE('',(#560,#378,#379,#380,#381,#382,#383,#384,#385,#386,
#387,#388,#389,#390,#391,#392,#393,#394,#395,#396,#397,#398,#399,#400,#401,
#402,#403,#404,#405,#406,#407,#408,#409,#410,#411,#412,#413,#414,#415,#416,
#417,#418,#419,#420,#421,#422,#423,#424,#425,#426,#427,#428,#429,#430,#431,
#432,#433,#434,#435,#436,#437,#438,#439,#440,#441,#442,#443,#444,#445,#446,
#447,#448,#449,#450,#451,#452,#453,#454,#455,#456,#457,#458,#459,#460,#461,
#462,#463,#464,#465,#466),#2019,.F.);
#2114=CLOSED_SHELL('',(#2020,#2021,#2022,#2023,#2024,#2025,#2026,#2027,
#2028,#2029,#2030,#2031,#2032,#2033,#2034,#2035,#2036,#2037,#2038,#2039,
#2040,#2041,#2042,#2043,#2044,#2045,#2046,#2047,#2048,#2049,#2050,#2051,
#2052,#2053,#2054,#2055,#2056,#2057,#2058,#2059,#2060,#2061,#2062,#2063,
#2064,#2065,#2066,#2067,#2068,#2069,#2070,#2071,#2072,#2073,#2074,#2075,
#2076,#2077,#2078,#2079,#2080,#2081,#2082,#2083,#2084,#2085,#2086,#2087,
#2088,#2089,#2090,#2091,#2092,#2093,#2094,#2095,#2096,#2097,#2098,#2099,
#2100,#2101,#2102,#2103,#2104,#2105,#2106,#2107,#2108,#2109,#2110,#2111,
#2112,#2113));
#2115=DERIVED_UNIT_ELEMENT(#2118,1.);
#2116=DERIVED_UNIT_ELEMENT(#3613,-3.);
#2117=DIMENSIONAL_EXPONENTS(0.,1.,0.,0.,0.,0.,0.);
#2118=(
CONVERSION_BASED_UNIT('gram',#2120)
MASS_UNIT()
NAMED_UNIT(#2117)
);
#2119=(
MASS_UNIT()
NAMED_UNIT(*)
SI_UNIT(.KILO.,.GRAM.)
);
#2120=MASS_MEASURE_WITH_UNIT(MASS_MEASURE(0.001),#2119);
#2121=DERIVED_UNIT((#2115,#2116));
#2122=MEASURE_REPRESENTATION_ITEM('density measure',
POSITIVE_RATIO_MEASURE(1.),#2121);
#2123=PROPERTY_DEFINITION_REPRESENTATION(#2128,#2125);
#2124=PROPERTY_DEFINITION_REPRESENTATION(#2129,#2126);
#2125=REPRESENTATION('material name',(#2127),#3610);
#2126=REPRESENTATION('density',(#2122),#3610);
#2127=DESCRIPTIVE_REPRESENTATION_ITEM('Generic','Generic');
#2128=PROPERTY_DEFINITION('material property','material name',#3620);
#2129=PROPERTY_DEFINITION('material property','density of part',#3620);
#2130=DATE_TIME_ROLE('creation_date');
#2131=APPLIED_DATE_AND_TIME_ASSIGNMENT(#2132,#2130,(#3620));
#2132=DATE_AND_TIME(#2133,#2134);
#2133=CALENDAR_DATE(2022,18,11);
#2134=LOCAL_TIME(0,0,0.,#2135);
#2135=COORDINATED_UNIVERSAL_TIME_OFFSET(0,0,.BEHIND.);
#2136=AXIS2_PLACEMENT_3D('',#3058,#2413,#2414);
#2137=AXIS2_PLACEMENT_3D('',#3059,#2415,#2416);
#2138=AXIS2_PLACEMENT_3D('',#3061,#2417,#2418);
#2139=AXIS2_PLACEMENT_3D('',#3063,#2419,#2420);
#2140=AXIS2_PLACEMENT_3D('',#3064,#2421,#2422);
#2141=AXIS2_PLACEMENT_3D('',#3066,#2423,#2424);
#2142=AXIS2_PLACEMENT_3D('',#3068,#2426,#2427);
#2143=AXIS2_PLACEMENT_3D('',#3070,#2428,#2429);
#2144=AXIS2_PLACEMENT_3D('',#3072,#2430,#2431);
#2145=AXIS2_PLACEMENT_3D('',#3074,#2432,#2433);
#2146=AXIS2_PLACEMENT_3D('',#3076,#2434,#2435);
#2147=AXIS2_PLACEMENT_3D('',#3078,#2436,#2437);
#2148=AXIS2_PLACEMENT_3D('',#3080,#2438,#2439);
#2149=AXIS2_PLACEMENT_3D('',#3082,#2440,#2441);
#2150=AXIS2_PLACEMENT_3D('',#3084,#2442,#2443);
#2151=AXIS2_PLACEMENT_3D('',#3086,#2444,#2445);
#2152=AXIS2_PLACEMENT_3D('',#3088,#2446,#2447);
#2153=AXIS2_PLACEMENT_3D('',#3090,#2448,#2449);
#2154=AXIS2_PLACEMENT_3D('',#3092,#2450,#2451);
#2155=AXIS2_PLACEMENT_3D('',#3094,#2452,#2453);
#2156=AXIS2_PLACEMENT_3D('',#3096,#2454,#2455);
#2157=AXIS2_PLACEMENT_3D('',#3098,#2456,#2457);
#2158=AXIS2_PLACEMENT_3D('',#3100,#2458,#2459);
#2159=AXIS2_PLACEMENT_3D('',#3102,#2460,#2461);
#2160=AXIS2_PLACEMENT_3D('',#3104,#2462,#2463);
#2161=AXIS2_PLACEMENT_3D('',#3106,#2464,#2465);
#2162=AXIS2_PLACEMENT_3D('',#3108,#2466,#2467);
#2163=AXIS2_PLACEMENT_3D('',#3110,#2468,#2469);
#2164=AXIS2_PLACEMENT_3D('',#3112,#2470,#2471);
#2165=AXIS2_PLACEMENT_3D('',#3114,#2472,#2473);
#2166=AXIS2_PLACEMENT_3D('',#3116,#2474,#2475);
#2167=AXIS2_PLACEMENT_3D('',#3118,#2476,#2477);
#2168=AXIS2_PLACEMENT_3D('',#3120,#2478,#2479);
#2169=AXIS2_PLACEMENT_3D('',#3122,#2480,#2481);
#2170=AXIS2_PLACEMENT_3D('',#3124,#2482,#2483);
#2171=AXIS2_PLACEMENT_3D('',#3126,#2484,#2485);
#2172=AXIS2_PLACEMENT_3D('',#3128,#2486,#2487);
#2173=AXIS2_PLACEMENT_3D('',#3130,#2488,#2489);
#2174=AXIS2_PLACEMENT_3D('',#3132,#2490,#2491);
#2175=AXIS2_PLACEMENT_3D('',#3134,#2492,#2493);
#2176=AXIS2_PLACEMENT_3D('',#3136,#2494,#2495);
#2177=AXIS2_PLACEMENT_3D('',#3138,#2496,#2497);
#2178=AXIS2_PLACEMENT_3D('',#3140,#2498,#2499);
#2179=AXIS2_PLACEMENT_3D('',#3142,#2500,#2501);
#2180=AXIS2_PLACEMENT_3D('',#3144,#2502,#2503);
#2181=AXIS2_PLACEMENT_3D('',#3146,#2504,#2505);
#2182=AXIS2_PLACEMENT_3D('',#3148,#2506,#2507);
#2183=AXIS2_PLACEMENT_3D('',#3150,#2508,#2509);
#2184=AXIS2_PLACEMENT_3D('',#3152,#2510,#2511);
#2185=AXIS2_PLACEMENT_3D('',#3154,#2512,#2513);
#2186=AXIS2_PLACEMENT_3D('',#3156,#2514,#2515);
#2187=AXIS2_PLACEMENT_3D('',#3158,#2516,#2517);
#2188=AXIS2_PLACEMENT_3D('',#3160,#2518,#2519);
#2189=AXIS2_PLACEMENT_3D('',#3162,#2520,#2521);
#2190=AXIS2_PLACEMENT_3D('',#3164,#2522,#2523);
#2191=AXIS2_PLACEMENT_3D('',#3166,#2524,#2525);
#2192=AXIS2_PLACEMENT_3D('',#3168,#2526,#2527);
#2193=AXIS2_PLACEMENT_3D('',#3170,#2528,#2529);
#2194=AXIS2_PLACEMENT_3D('',#3172,#2530,#2531);
#2195=AXIS2_PLACEMENT_3D('',#3174,#2532,#2533);
#2196=AXIS2_PLACEMENT_3D('',#3176,#2534,#2535);
#2197=AXIS2_PLACEMENT_3D('',#3178,#2536,#2537);
#2198=AXIS2_PLACEMENT_3D('',#3180,#2538,#2539);
#2199=AXIS2_PLACEMENT_3D('',#3182,#2540,#2541);
#2200=AXIS2_PLACEMENT_3D('',#3184,#2542,#2543);
#2201=AXIS2_PLACEMENT_3D('',#3186,#2544,#2545);
#2202=AXIS2_PLACEMENT_3D('',#3188,#2546,#2547);
#2203=AXIS2_PLACEMENT_3D('',#3190,#2548,#2549);
#2204=AXIS2_PLACEMENT_3D('',#3192,#2550,#2551);
#2205=AXIS2_PLACEMENT_3D('',#3194,#2552,#2553);
#2206=AXIS2_PLACEMENT_3D('',#3196,#2554,#2555);
#2207=AXIS2_PLACEMENT_3D('',#3198,#2556,#2557);
#2208=AXIS2_PLACEMENT_3D('',#3200,#2558,#2559);
#2209=AXIS2_PLACEMENT_3D('',#3202,#2560,#2561);
#2210=AXIS2_PLACEMENT_3D('',#3204,#2562,#2563);
#2211=AXIS2_PLACEMENT_3D('',#3206,#2564,#2565);
#2212=AXIS2_PLACEMENT_3D('',#3208,#2566,#2567);
#2213=AXIS2_PLACEMENT_3D('',#3210,#2568,#2569);
#2214=AXIS2_PLACEMENT_3D('',#3212,#2570,#2571);
#2215=AXIS2_PLACEMENT_3D('',#3214,#2572,#2573);
#2216=AXIS2_PLACEMENT_3D('',#3216,#2574,#2575);
#2217=AXIS2_PLACEMENT_3D('',#3218,#2576,#2577);
#2218=AXIS2_PLACEMENT_3D('',#3220,#2578,#2579);
#2219=AXIS2_PLACEMENT_3D('',#3222,#2580,#2581);
#2220=AXIS2_PLACEMENT_3D('',#3224,#2582,#2583);
#2221=AXIS2_PLACEMENT_3D('',#3226,#2584,#2585);
#2222=AXIS2_PLACEMENT_3D('',#3228,#2586,#2587);
#2223=AXIS2_PLACEMENT_3D('',#3230,#2588,#2589);
#2224=AXIS2_PLACEMENT_3D('',#3232,#2590,#2591);
#2225=AXIS2_PLACEMENT_3D('',#3234,#2592,#2593);
#2226=AXIS2_PLACEMENT_3D('',#3236,#2594,#2595);
#2227=AXIS2_PLACEMENT_3D('',#3238,#2596,#2597);
#2228=AXIS2_PLACEMENT_3D('',#3240,#2598,#2599);
#2229=AXIS2_PLACEMENT_3D('',#3242,#2600,#2601);
#2230=AXIS2_PLACEMENT_3D('',#3244,#2602,#2603);
#2231=AXIS2_PLACEMENT_3D('',#3246,#2604,#2605);
#2232=AXIS2_PLACEMENT_3D('',#3247,#2606,#2607);
#2233=AXIS2_PLACEMENT_3D('',#3250,#2609,#2610);
#2234=AXIS2_PLACEMENT_3D('',#3251,#2611,#2612);
#2235=AXIS2_PLACEMENT_3D('',#3254,#2614,#2615);
#2236=AXIS2_PLACEMENT_3D('',#3255,#2616,#2617);
#2237=AXIS2_PLACEMENT_3D('',#3258,#2619,#2620);
#2238=AXIS2_PLACEMENT_3D('',#3259,#2621,#2622);
#2239=AXIS2_PLACEMENT_3D('',#3262,#2624,#2625);
#2240=AXIS2_PLACEMENT_3D('',#3263,#2626,#2627);
#2241=AXIS2_PLACEMENT_3D('',#3266,#2629,#2630);
#2242=AXIS2_PLACEMENT_3D('',#3267,#2631,#2632);
#2243=AXIS2_PLACEMENT_3D('',#3270,#2634,#2635);
#2244=AXIS2_PLACEMENT_3D('',#3271,#2636,#2637);
#2245=AXIS2_PLACEMENT_3D('',#3274,#2639,#2640);
#2246=AXIS2_PLACEMENT_3D('',#3275,#2641,#2642);
#2247=AXIS2_PLACEMENT_3D('',#3278,#2644,#2645);
#2248=AXIS2_PLACEMENT_3D('',#3279,#2646,#2647);
#2249=AXIS2_PLACEMENT_3D('',#3282,#2649,#2650);
#2250=AXIS2_PLACEMENT_3D('',#3283,#2651,#2652);
#2251=AXIS2_PLACEMENT_3D('',#3286,#2654,#2655);
#2252=AXIS2_PLACEMENT_3D('',#3287,#2656,#2657);
#2253=AXIS2_PLACEMENT_3D('',#3290,#2659,#2660);
#2254=AXIS2_PLACEMENT_3D('',#3291,#2661,#2662);
#2255=AXIS2_PLACEMENT_3D('',#3294,#2664,#2665);
#2256=AXIS2_PLACEMENT_3D('',#3295,#2666,#2667);
#2257=AXIS2_PLACEMENT_3D('',#3298,#2669,#2670);
#2258=AXIS2_PLACEMENT_3D('',#3299,#2671,#2672);
#2259=AXIS2_PLACEMENT_3D('',#3302,#2674,#2675);
#2260=AXIS2_PLACEMENT_3D('',#3303,#2676,#2677);
#2261=AXIS2_PLACEMENT_3D('',#3306,#2679,#2680);
#2262=AXIS2_PLACEMENT_3D('',#3307,#2681,#2682);
#2263=AXIS2_PLACEMENT_3D('',#3310,#2684,#2685);
#2264=AXIS2_PLACEMENT_3D('',#3311,#2686,#2687);
#2265=AXIS2_PLACEMENT_3D('',#3314,#2689,#2690);
#2266=AXIS2_PLACEMENT_3D('',#3315,#2691,#2692);
#2267=AXIS2_PLACEMENT_3D('',#3318,#2694,#2695);
#2268=AXIS2_PLACEMENT_3D('',#3319,#2696,#2697);
#2269=AXIS2_PLACEMENT_3D('',#3322,#2699,#2700);
#2270=AXIS2_PLACEMENT_3D('',#3323,#2701,#2702);
#2271=AXIS2_PLACEMENT_3D('',#3326,#2704,#2705);
#2272=AXIS2_PLACEMENT_3D('',#3327,#2706,#2707);
#2273=AXIS2_PLACEMENT_3D('',#3330,#2709,#2710);
#2274=AXIS2_PLACEMENT_3D('',#3331,#2711,#2712);
#2275=AXIS2_PLACEMENT_3D('',#3334,#2714,#2715);
#2276=AXIS2_PLACEMENT_3D('',#3335,#2716,#2717);
#2277=AXIS2_PLACEMENT_3D('',#3338,#2719,#2720);
#2278=AXIS2_PLACEMENT_3D('',#3339,#2721,#2722);
#2279=AXIS2_PLACEMENT_3D('',#3342,#2724,#2725);
#2280=AXIS2_PLACEMENT_3D('',#3343,#2726,#2727);
#2281=AXIS2_PLACEMENT_3D('',#3346,#2729,#2730);
#2282=AXIS2_PLACEMENT_3D('',#3347,#2731,#2732);
#2283=AXIS2_PLACEMENT_3D('',#3350,#2734,#2735);
#2284=AXIS2_PLACEMENT_3D('',#3351,#2736,#2737);
#2285=AXIS2_PLACEMENT_3D('',#3354,#2739,#2740);
#2286=AXIS2_PLACEMENT_3D('',#3355,#2741,#2742);
#2287=AXIS2_PLACEMENT_3D('',#3358,#2744,#2745);
#2288=AXIS2_PLACEMENT_3D('',#3359,#2746,#2747);
#2289=AXIS2_PLACEMENT_3D('',#3362,#2749,#2750);
#2290=AXIS2_PLACEMENT_3D('',#3363,#2751,#2752);
#2291=AXIS2_PLACEMENT_3D('',#3366,#2754,#2755);
#2292=AXIS2_PLACEMENT_3D('',#3367,#2756,#2757);
#2293=AXIS2_PLACEMENT_3D('',#3370,#2759,#2760);
#2294=AXIS2_PLACEMENT_3D('',#3371,#2761,#2762);
#2295=AXIS2_PLACEMENT_3D('',#3374,#2764,#2765);
#2296=AXIS2_PLACEMENT_3D('',#3375,#2766,#2767);
#2297=AXIS2_PLACEMENT_3D('',#3378,#2769,#2770);
#2298=AXIS2_PLACEMENT_3D('',#3379,#2771,#2772);
#2299=AXIS2_PLACEMENT_3D('',#3382,#2774,#2775);
#2300=AXIS2_PLACEMENT_3D('',#3383,#2776,#2777);
#2301=AXIS2_PLACEMENT_3D('',#3386,#2779,#2780);
#2302=AXIS2_PLACEMENT_3D('',#3387,#2781,#2782);
#2303=AXIS2_PLACEMENT_3D('',#3390,#2784,#2785);
#2304=AXIS2_PLACEMENT_3D('',#3391,#2786,#2787);
#2305=AXIS2_PLACEMENT_3D('',#3394,#2789,#2790);
#2306=AXIS2_PLACEMENT_3D('',#3395,#2791,#2792);
#2307=AXIS2_PLACEMENT_3D('',#3398,#2794,#2795);
#2308=AXIS2_PLACEMENT_3D('',#3399,#2796,#2797);
#2309=AXIS2_PLACEMENT_3D('',#3402,#2799,#2800);
#2310=AXIS2_PLACEMENT_3D('',#3403,#2801,#2802);
#2311=AXIS2_PLACEMENT_3D('',#3406,#2804,#2805);
#2312=AXIS2_PLACEMENT_3D('',#3407,#2806,#2807);
#2313=AXIS2_PLACEMENT_3D('',#3410,#2809,#2810);
#2314=AXIS2_PLACEMENT_3D('',#3411,#2811,#2812);
#2315=AXIS2_PLACEMENT_3D('',#3414,#2814,#2815);
#2316=AXIS2_PLACEMENT_3D('',#3415,#2816,#2817);
#2317=AXIS2_PLACEMENT_3D('',#3418,#2819,#2820);
#2318=AXIS2_PLACEMENT_3D('',#3419,#2821,#2822);
#2319=AXIS2_PLACEMENT_3D('',#3422,#2824,#2825);
#2320=AXIS2_PLACEMENT_3D('',#3423,#2826,#2827);
#2321=AXIS2_PLACEMENT_3D('',#3426,#2829,#2830);
#2322=AXIS2_PLACEMENT_3D('',#3427,#2831,#2832);
#2323=AXIS2_PLACEMENT_3D('',#3430,#2834,#2835);
#2324=AXIS2_PLACEMENT_3D('',#3431,#2836,#2837);
#2325=AXIS2_PLACEMENT_3D('',#3434,#2839,#2840);
#2326=AXIS2_PLACEMENT_3D('',#3435,#2841,#2842);
#2327=AXIS2_PLACEMENT_3D('',#3438,#2844,#2845);
#2328=AXIS2_PLACEMENT_3D('',#3439,#2846,#2847);
#2329=AXIS2_PLACEMENT_3D('',#3442,#2849,#2850);
#2330=AXIS2_PLACEMENT_3D('',#3443,#2851,#2852);
#2331=AXIS2_PLACEMENT_3D('',#3446,#2854,#2855);
#2332=AXIS2_PLACEMENT_3D('',#3447,#2856,#2857);
#2333=AXIS2_PLACEMENT_3D('',#3450,#2859,#2860);
#2334=AXIS2_PLACEMENT_3D('',#3451,#2861,#2862);
#2335=AXIS2_PLACEMENT_3D('',#3454,#2864,#2865);
#2336=AXIS2_PLACEMENT_3D('',#3455,#2866,#2867);
#2337=AXIS2_PLACEMENT_3D('',#3458,#2869,#2870);
#2338=AXIS2_PLACEMENT_3D('',#3459,#2871,#2872);
#2339=AXIS2_PLACEMENT_3D('',#3462,#2874,#2875);
#2340=AXIS2_PLACEMENT_3D('',#3463,#2876,#2877);
#2341=AXIS2_PLACEMENT_3D('',#3466,#2879,#2880);
#2342=AXIS2_PLACEMENT_3D('',#3467,#2881,#2882);
#2343=AXIS2_PLACEMENT_3D('',#3470,#2884,#2885);
#2344=AXIS2_PLACEMENT_3D('',#3471,#2886,#2887);
#2345=AXIS2_PLACEMENT_3D('',#3474,#2889,#2890);
#2346=AXIS2_PLACEMENT_3D('',#3475,#2891,#2892);
#2347=AXIS2_PLACEMENT_3D('',#3478,#2894,#2895);
#2348=AXIS2_PLACEMENT_3D('',#3479,#2896,#2897);
#2349=AXIS2_PLACEMENT_3D('',#3482,#2899,#2900);
#2350=AXIS2_PLACEMENT_3D('',#3483,#2901,#2902);
#2351=AXIS2_PLACEMENT_3D('',#3486,#2904,#2905);
#2352=AXIS2_PLACEMENT_3D('',#3487,#2906,#2907);
#2353=AXIS2_PLACEMENT_3D('',#3490,#2909,#2910);
#2354=AXIS2_PLACEMENT_3D('',#3491,#2911,#2912);
#2355=AXIS2_PLACEMENT_3D('',#3494,#2914,#2915);
#2356=AXIS2_PLACEMENT_3D('',#3495,#2916,#2917);
#2357=AXIS2_PLACEMENT_3D('',#3498,#2919,#2920);
#2358=AXIS2_PLACEMENT_3D('',#3499,#2921,#2922);
#2359=AXIS2_PLACEMENT_3D('',#3502,#2924,#2925);
#2360=AXIS2_PLACEMENT_3D('',#3503,#2926,#2927);
#2361=AXIS2_PLACEMENT_3D('',#3506,#2929,#2930);
#2362=AXIS2_PLACEMENT_3D('',#3507,#2931,#2932);
#2363=AXIS2_PLACEMENT_3D('',#3510,#2934,#2935);
#2364=AXIS2_PLACEMENT_3D('',#3511,#2936,#2937);
#2365=AXIS2_PLACEMENT_3D('',#3514,#2939,#2940);
#2366=AXIS2_PLACEMENT_3D('',#3515,#2941,#2942);
#2367=AXIS2_PLACEMENT_3D('',#3518,#2944,#2945);
#2368=AXIS2_PLACEMENT_3D('',#3519,#2946,#2947);
#2369=AXIS2_PLACEMENT_3D('',#3522,#2949,#2950);
#2370=AXIS2_PLACEMENT_3D('',#3523,#2951,#2952);
#2371=AXIS2_PLACEMENT_3D('',#3526,#2954,#2955);
#2372=AXIS2_PLACEMENT_3D('',#3527,#2956,#2957);
#2373=AXIS2_PLACEMENT_3D('',#3530,#2959,#2960);
#2374=AXIS2_PLACEMENT_3D('',#3531,#2961,#2962);
#2375=AXIS2_PLACEMENT_3D('',#3534,#2964,#2965);
#2376=AXIS2_PLACEMENT_3D('',#3535,#2966,#2967);
#2377=AXIS2_PLACEMENT_3D('',#3538,#2969,#2970);
#2378=AXIS2_PLACEMENT_3D('',#3539,#2971,#2972);
#2379=AXIS2_PLACEMENT_3D('',#3542,#2974,#2975);
#2380=AXIS2_PLACEMENT_3D('',#3543,#2976,#2977);
#2381=AXIS2_PLACEMENT_3D('',#3546,#2979,#2980);
#2382=AXIS2_PLACEMENT_3D('',#3547,#2981,#2982);
#2383=AXIS2_PLACEMENT_3D('',#3550,#2984,#2985);
#2384=AXIS2_PLACEMENT_3D('',#3551,#2986,#2987);
#2385=AXIS2_PLACEMENT_3D('',#3554,#2989,#2990);
#2386=AXIS2_PLACEMENT_3D('',#3555,#2991,#2992);
#2387=AXIS2_PLACEMENT_3D('',#3558,#2994,#2995);
#2388=AXIS2_PLACEMENT_3D('',#3559,#2996,#2997);
#2389=AXIS2_PLACEMENT_3D('',#3562,#2999,#3000);
#2390=AXIS2_PLACEMENT_3D('',#3563,#3001,#3002);
#2391=AXIS2_PLACEMENT_3D('',#3566,#3004,#3005);
#2392=AXIS2_PLACEMENT_3D('',#3567,#3006,#3007);
#2393=AXIS2_PLACEMENT_3D('',#3570,#3009,#3010);
#2394=AXIS2_PLACEMENT_3D('',#3571,#3011,#3012);
#2395=AXIS2_PLACEMENT_3D('',#3574,#3014,#3015);
#2396=AXIS2_PLACEMENT_3D('',#3575,#3016,#3017);
#2397=AXIS2_PLACEMENT_3D('',#3578,#3019,#3020);
#2398=AXIS2_PLACEMENT_3D('',#3579,#3021,#3022);
#2399=AXIS2_PLACEMENT_3D('',#3582,#3024,#3025);
#2400=AXIS2_PLACEMENT_3D('',#3583,#3026,#3027);
#2401=AXIS2_PLACEMENT_3D('',#3586,#3029,#3030);
#2402=AXIS2_PLACEMENT_3D('',#3587,#3031,#3032);
#2403=AXIS2_PLACEMENT_3D('',#3590,#3034,#3035);
#2404=AXIS2_PLACEMENT_3D('',#3591,#3036,#3037);
#2405=AXIS2_PLACEMENT_3D('',#3594,#3039,#3040);
#2406=AXIS2_PLACEMENT_3D('',#3595,#3041,#3042);
#2407=AXIS2_PLACEMENT_3D('',#3598,#3044,#3045);
#2408=AXIS2_PLACEMENT_3D('',#3599,#3046,#3047);
#2409=AXIS2_PLACEMENT_3D('',#3602,#3049,#3050);
#2410=AXIS2_PLACEMENT_3D('',#3603,#3051,#3052);
#2411=AXIS2_PLACEMENT_3D('',#3606,#3054,#3055);
#2412=AXIS2_PLACEMENT_3D('',#3607,#3056,#3057);
#2413=DIRECTION('axis',(0.,0.,1.));
#2414=DIRECTION('refdir',(1.,0.,0.));
#2415=DIRECTION('center_axis',(0.,-1.,0.));
#2416=DIRECTION('ref_axis',(0.,0.,-1.));
#2417=DIRECTION('center_axis',(0.,-1.,0.));
#2418=DIRECTION('ref_axis',(1.,0.,0.));
#2419=DIRECTION('center_axis',(0.,-1.,0.));
#2420=DIRECTION('ref_axis',(1.,0.,0.));
#2421=DIRECTION('center_axis',(0.,-1.,0.));
#2422=DIRECTION('ref_axis',(1.,0.,0.));
#2423=DIRECTION('center_axis',(0.,-1.,0.));
#2424=DIRECTION('ref_axis',(1.,0.,0.));
#2425=DIRECTION('',(0.,1.,0.));
#2426=DIRECTION('center_axis',(0.,-1.,0.));
#2427=DIRECTION('ref_axis',(0.,0.,-1.));
#2428=DIRECTION('center_axis',(0.,1.,0.));
#2429=DIRECTION('ref_axis',(-1.,0.,0.));
#2430=DIRECTION('center_axis',(0.,1.,0.));
#2431=DIRECTION('ref_axis',(-1.,0.,0.));
#2432=DIRECTION('center_axis',(0.,1.,0.));
#2433=DIRECTION('ref_axis',(-1.,0.,0.));
#2434=DIRECTION('center_axis',(0.,1.,0.));
#2435=DIRECTION('ref_axis',(-1.,0.,0.));
#2436=DIRECTION('center_axis',(0.,1.,0.));
#2437=DIRECTION('ref_axis',(-1.,0.,0.));
#2438=DIRECTION('center_axis',(0.,1.,0.));
#2439=DIRECTION('ref_axis',(-1.,0.,0.));
#2440=DIRECTION('center_axis',(0.,1.,0.));
#2441=DIRECTION('ref_axis',(-1.,0.,0.));
#2442=DIRECTION('center_axis',(0.,1.,0.));
#2443=DIRECTION('ref_axis',(-1.,0.,0.));
#2444=DIRECTION('center_axis',(0.,1.,0.));
#2445=DIRECTION('ref_axis',(-1.,0.,0.));
#2446=DIRECTION('center_axis',(0.,1.,0.));
#2447=DIRECTION('ref_axis',(-1.,0.,0.));
#2448=DIRECTION('center_axis',(0.,1.,0.));
#2449=DIRECTION('ref_axis',(-1.,0.,0.));
#2450=DIRECTION('center_axis',(0.,1.,0.));
#2451=DIRECTION('ref_axis',(-1.,0.,0.));
#2452=DIRECTION('center_axis',(0.,1.,0.));
#2453=DIRECTION('ref_axis',(-1.,0.,0.));
#2454=DIRECTION('center_axis',(0.,1.,0.));
#2455=DIRECTION('ref_axis',(-1.,0.,0.));
#2456=DIRECTION('center_axis',(0.,1.,0.));
#2457=DIRECTION('ref_axis',(-1.,0.,0.));
#2458=DIRECTION('center_axis',(0.,1.,0.));
#2459=DIRECTION('ref_axis',(-1.,0.,0.));
#2460=DIRECTION('center_axis',(0.,1.,0.));
#2461=DIRECTION('ref_axis',(-1.,0.,0.));
#2462=DIRECTION('center_axis',(0.,1.,0.));
#2463=DIRECTION('ref_axis',(-1.,0.,0.));
#2464=DIRECTION('center_axis',(0.,1.,0.));
#2465=DIRECTION('ref_axis',(-1.,0.,0.));
#2466=DIRECTION('center_axis',(0.,1.,0.));
#2467=DIRECTION('ref_axis',(-1.,0.,0.));
#2468=DIRECTION('center_axis',(0.,1.,0.));
#2469=DIRECTION('ref_axis',(-1.,0.,0.));
#2470=DIRECTION('center_axis',(0.,1.,0.));
#2471=DIRECTION('ref_axis',(-1.,0.,0.));
#2472=DIRECTION('center_axis',(0.,1.,0.));
#2473=DIRECTION('ref_axis',(-1.,0.,0.));
#2474=DIRECTION('center_axis',(0.,1.,0.));
#2475=DIRECTION('ref_axis',(-1.,0.,0.));
#2476=DIRECTION('center_axis',(0.,1.,0.));
#2477=DIRECTION('ref_axis',(-1.,0.,0.));
#2478=DIRECTION('center_axis',(0.,1.,0.));
#2479=DIRECTION('ref_axis',(-1.,0.,0.));
#2480=DIRECTION('center_axis',(0.,1.,0.));
#2481=DIRECTION('ref_axis',(-1.,0.,0.));
#2482=DIRECTION('center_axis',(0.,1.,0.));
#2483=DIRECTION('ref_axis',(-1.,0.,0.));
#2484=DIRECTION('center_axis',(0.,1.,0.));
#2485=DIRECTION('ref_axis',(-1.,0.,0.));
#2486=DIRECTION('center_axis',(0.,1.,0.));
#2487=DIRECTION('ref_axis',(-1.,0.,0.));
#2488=DIRECTION('center_axis',(0.,1.,0.));
#2489=DIRECTION('ref_axis',(-1.,0.,0.));
#2490=DIRECTION('center_axis',(0.,1.,0.));
#2491=DIRECTION('ref_axis',(-1.,0.,0.));
#2492=DIRECTION('center_axis',(0.,1.,0.));
#2493=DIRECTION('ref_axis',(-1.,0.,0.));
#2494=DIRECTION('center_axis',(0.,1.,0.));
#2495=DIRECTION('ref_axis',(-1.,0.,0.));
#2496=DIRECTION('center_axis',(0.,1.,0.));
#2497=DIRECTION('ref_axis',(-1.,0.,0.));
#2498=DIRECTION('center_axis',(0.,1.,0.));
#2499=DIRECTION('ref_axis',(-1.,0.,0.));
#2500=DIRECTION('center_axis',(0.,1.,0.));
#2501=DIRECTION('ref_axis',(-1.,0.,0.));
#2502=DIRECTION('center_axis',(0.,1.,0.));
#2503=DIRECTION('ref_axis',(-1.,0.,0.));
#2504=DIRECTION('center_axis',(0.,1.,0.));
#2505=DIRECTION('ref_axis',(-1.,0.,0.));
#2506=DIRECTION('center_axis',(0.,1.,0.));
#2507=DIRECTION('ref_axis',(-1.,0.,0.));
#2508=DIRECTION('center_axis',(0.,1.,0.));
#2509=DIRECTION('ref_axis',(-1.,0.,0.));
#2510=DIRECTION('center_axis',(0.,1.,0.));
#2511=DIRECTION('ref_axis',(-1.,0.,0.));
#2512=DIRECTION('center_axis',(0.,1.,0.));
#2513=DIRECTION('ref_axis',(-1.,0.,0.));
#2514=DIRECTION('center_axis',(0.,1.,0.));
#2515=DIRECTION('ref_axis',(-1.,0.,0.));
#2516=DIRECTION('center_axis',(0.,1.,0.));
#2517=DIRECTION('ref_axis',(-1.,0.,0.));
#2518=DIRECTION('center_axis',(0.,1.,0.));
#2519=DIRECTION('ref_axis',(-1.,0.,0.));
#2520=DIRECTION('center_axis',(0.,1.,0.));
#2521=DIRECTION('ref_axis',(-1.,0.,0.));
#2522=DIRECTION('center_axis',(0.,1.,0.));
#2523=DIRECTION('ref_axis',(-1.,0.,0.));
#2524=DIRECTION('center_axis',(0.,1.,0.));
#2525=DIRECTION('ref_axis',(-1.,0.,0.));
#2526=DIRECTION('center_axis',(0.,1.,0.));
#2527=DIRECTION('ref_axis',(-1.,0.,0.));
#2528=DIRECTION('center_axis',(0.,1.,0.));
#2529=DIRECTION('ref_axis',(-1.,0.,0.));
#2530=DIRECTION('center_axis',(0.,1.,0.));
#2531=DIRECTION('ref_axis',(-1.,0.,0.));
#2532=DIRECTION('center_axis',(0.,1.,0.));
#2533=DIRECTION('ref_axis',(-1.,0.,0.));
#2534=DIRECTION('center_axis',(0.,1.,0.));
#2535=DIRECTION('ref_axis',(-1.,0.,0.));
#2536=DIRECTION('center_axis',(0.,1.,0.));
#2537=DIRECTION('ref_axis',(-1.,0.,0.));
#2538=DIRECTION('center_axis',(0.,1.,0.));
#2539=DIRECTION('ref_axis',(-1.,0.,0.));
#2540=DIRECTION('center_axis',(0.,1.,0.));
#2541=DIRECTION('ref_axis',(-1.,0.,0.));
#2542=DIRECTION('center_axis',(0.,1.,0.));
#2543=DIRECTION('ref_axis',(-1.,0.,0.));
#2544=DIRECTION('center_axis',(0.,1.,0.));
#2545=DIRECTION('ref_axis',(-1.,0.,0.));
#2546=DIRECTION('center_axis',(0.,1.,0.));
#2547=DIRECTION('ref_axis',(-1.,0.,0.));
#2548=DIRECTION('center_axis',(0.,1.,0.));
#2549=DIRECTION('ref_axis',(-1.,0.,0.));
#2550=DIRECTION('center_axis',(0.,1.,0.));
#2551=DIRECTION('ref_axis',(-1.,0.,0.));
#2552=DIRECTION('center_axis',(0.,1.,0.));
#2553=DIRECTION('ref_axis',(-1.,0.,0.));
#2554=DIRECTION('center_axis',(0.,1.,0.));
#2555=DIRECTION('ref_axis',(-1.,0.,0.));
#2556=DIRECTION('center_axis',(0.,1.,0.));
#2557=DIRECTION('ref_axis',(-1.,0.,0.));
#2558=DIRECTION('center_axis',(0.,1.,0.));
#2559=DIRECTION('ref_axis',(-1.,0.,0.));
#2560=DIRECTION('center_axis',(0.,1.,0.));
#2561=DIRECTION('ref_axis',(-1.,0.,0.));
#2562=DIRECTION('center_axis',(0.,1.,0.));
#2563=DIRECTION('ref_axis',(-1.,0.,0.));
#2564=DIRECTION('center_axis',(0.,1.,0.));
#2565=DIRECTION('ref_axis',(-1.,0.,0.));
#2566=DIRECTION('center_axis',(0.,1.,0.));
#2567=DIRECTION('ref_axis',(-1.,0.,0.));
#2568=DIRECTION('center_axis',(0.,1.,0.));
#2569=DIRECTION('ref_axis',(-1.,0.,0.));
#2570=DIRECTION('center_axis',(0.,1.,0.));
#2571=DIRECTION('ref_axis',(-1.,0.,0.));
#2572=DIRECTION('center_axis',(0.,1.,0.));
#2573=DIRECTION('ref_axis',(-1.,0.,0.));
#2574=DIRECTION('center_axis',(0.,1.,0.));
#2575=DIRECTION('ref_axis',(-1.,0.,0.));
#2576=DIRECTION('center_axis',(0.,1.,0.));
#2577=DIRECTION('ref_axis',(-1.,0.,0.));
#2578=DIRECTION('center_axis',(0.,1.,0.));
#2579=DIRECTION('ref_axis',(-1.,0.,0.));
#2580=DIRECTION('center_axis',(0.,1.,0.));
#2581=DIRECTION('ref_axis',(-1.,0.,0.));
#2582=DIRECTION('center_axis',(0.,1.,0.));
#2583=DIRECTION('ref_axis',(-1.,0.,0.));
#2584=DIRECTION('center_axis',(0.,1.,0.));
#2585=DIRECTION('ref_axis',(-1.,0.,0.));
#2586=DIRECTION('center_axis',(0.,1.,0.));
#2587=DIRECTION('ref_axis',(-1.,0.,0.));
#2588=DIRECTION('center_axis',(0.,1.,0.));
#2589=DIRECTION('ref_axis',(-1.,0.,0.));
#2590=DIRECTION('center_axis',(0.,1.,0.));
#2591=DIRECTION('ref_axis',(-1.,0.,0.));
#2592=DIRECTION('center_axis',(0.,1.,0.));
#2593=DIRECTION('ref_axis',(-1.,0.,0.));
#2594=DIRECTION('center_axis',(0.,1.,0.));
#2595=DIRECTION('ref_axis',(-1.,0.,0.));
#2596=DIRECTION('center_axis',(0.,1.,0.));
#2597=DIRECTION('ref_axis',(-1.,0.,0.));
#2598=DIRECTION('center_axis',(0.,1.,0.));
#2599=DIRECTION('ref_axis',(-1.,0.,0.));
#2600=DIRECTION('center_axis',(0.,1.,0.));
#2601=DIRECTION('ref_axis',(-1.,0.,0.));
#2602=DIRECTION('center_axis',(0.,1.,0.));
#2603=DIRECTION('ref_axis',(-1.,0.,0.));
#2604=DIRECTION('center_axis',(0.,1.,0.));
#2605=DIRECTION('ref_axis',(-1.,0.,0.));
#2606=DIRECTION('center_axis',(0.,-1.,0.));
#2607=DIRECTION('ref_axis',(-1.,0.,0.));
#2608=DIRECTION('',(0.,1.,0.));
#2609=DIRECTION('center_axis',(0.,1.,0.));
#2610=DIRECTION('ref_axis',(-1.,0.,0.));
#2611=DIRECTION('center_axis',(0.,-1.,0.));
#2612=DIRECTION('ref_axis',(-1.,0.,0.));
#2613=DIRECTION('',(0.,1.,0.));
#2614=DIRECTION('center_axis',(0.,1.,0.));
#2615=DIRECTION('ref_axis',(-1.,0.,0.));
#2616=DIRECTION('center_axis',(0.,-1.,0.));
#2617=DIRECTION('ref_axis',(-1.,0.,0.));
#2618=DIRECTION('',(0.,1.,0.));
#2619=DIRECTION('center_axis',(0.,1.,0.));
#2620=DIRECTION('ref_axis',(-1.,0.,0.));
#2621=DIRECTION('center_axis',(0.,-1.,0.));
#2622=DIRECTION('ref_axis',(-1.,0.,0.));
#2623=DIRECTION('',(0.,1.,0.));
#2624=DIRECTION('center_axis',(0.,1.,0.));
#2625=DIRECTION('ref_axis',(-1.,0.,0.));
#2626=DIRECTION('center_axis',(0.,-1.,0.));
#2627=DIRECTION('ref_axis',(-1.,0.,0.));
#2628=DIRECTION('',(0.,1.,0.));
#2629=DIRECTION('center_axis',(0.,1.,0.));
#2630=DIRECTION('ref_axis',(-1.,0.,0.));
#2631=DIRECTION('center_axis',(0.,-1.,0.));
#2632=DIRECTION('ref_axis',(-1.,0.,0.));
#2633=DIRECTION('',(0.,1.,0.));
#2634=DIRECTION('center_axis',(0.,1.,0.));
#2635=DIRECTION('ref_axis',(-1.,0.,0.));
#2636=DIRECTION('center_axis',(0.,-1.,0.));
#2637=DIRECTION('ref_axis',(-1.,0.,0.));
#2638=DIRECTION('',(0.,1.,0.));
#2639=DIRECTION('center_axis',(0.,1.,0.));
#2640=DIRECTION('ref_axis',(-1.,0.,0.));
#2641=DIRECTION('center_axis',(0.,-1.,0.));
#2642=DIRECTION('ref_axis',(-1.,0.,0.));
#2643=DIRECTION('',(0.,1.,0.));
#2644=DIRECTION('center_axis',(0.,1.,0.));
#2645=DIRECTION('ref_axis',(-1.,0.,0.));
#2646=DIRECTION('center_axis',(0.,-1.,0.));
#2647=DIRECTION('ref_axis',(-1.,0.,0.));
#2648=DIRECTION('',(0.,1.,0.));
#2649=DIRECTION('center_axis',(0.,1.,0.));
#2650=DIRECTION('ref_axis',(-1.,0.,0.));
#2651=DIRECTION('center_axis',(0.,-1.,0.));
#2652=DIRECTION('ref_axis',(-1.,0.,0.));
#2653=DIRECTION('',(0.,1.,0.));
#2654=DIRECTION('center_axis',(0.,1.,0.));
#2655=DIRECTION('ref_axis',(-1.,0.,0.));
#2656=DIRECTION('center_axis',(0.,-1.,0.));
#2657=DIRECTION('ref_axis',(-1.,0.,0.));
#2658=DIRECTION('',(0.,1.,0.));
#2659=DIRECTION('center_axis',(0.,1.,0.));
#2660=DIRECTION('ref_axis',(-1.,0.,0.));
#2661=DIRECTION('center_axis',(0.,-1.,0.));
#2662=DIRECTION('ref_axis',(-1.,0.,0.));
#2663=DIRECTION('',(0.,1.,0.));
#2664=DIRECTION('center_axis',(0.,1.,0.));
#2665=DIRECTION('ref_axis',(-1.,0.,0.));
#2666=DIRECTION('center_axis',(0.,-1.,0.));
#2667=DIRECTION('ref_axis',(-1.,0.,0.));
#2668=DIRECTION('',(0.,1.,0.));
#2669=DIRECTION('center_axis',(0.,1.,0.));
#2670=DIRECTION('ref_axis',(-1.,0.,0.));
#2671=DIRECTION('center_axis',(0.,-1.,0.));
#2672=DIRECTION('ref_axis',(-1.,0.,0.));
#2673=DIRECTION('',(0.,1.,0.));
#2674=DIRECTION('center_axis',(0.,1.,0.));
#2675=DIRECTION('ref_axis',(-1.,0.,0.));
#2676=DIRECTION('center_axis',(0.,-1.,0.));
#2677=DIRECTION('ref_axis',(-1.,0.,0.));
#2678=DIRECTION('',(0.,1.,0.));
#2679=DIRECTION('center_axis',(0.,1.,0.));
#2680=DIRECTION('ref_axis',(-1.,0.,0.));
#2681=DIRECTION('center_axis',(0.,-1.,0.));
#2682=DIRECTION('ref_axis',(-1.,0.,0.));
#2683=DIRECTION('',(0.,1.,0.));
#2684=DIRECTION('center_axis',(0.,1.,0.));
#2685=DIRECTION('ref_axis',(-1.,0.,0.));
#2686=DIRECTION('center_axis',(0.,-1.,0.));
#2687=DIRECTION('ref_axis',(-1.,0.,0.));
#2688=DIRECTION('',(0.,1.,0.));
#2689=DIRECTION('center_axis',(0.,1.,0.));
#2690=DIRECTION('ref_axis',(-1.,0.,0.));
#2691=DIRECTION('center_axis',(0.,-1.,0.));
#2692=DIRECTION('ref_axis',(-1.,0.,0.));
#2693=DIRECTION('',(0.,1.,0.));
#2694=DIRECTION('center_axis',(0.,1.,0.));
#2695=DIRECTION('ref_axis',(-1.,0.,0.));
#2696=DIRECTION('center_axis',(0.,-1.,0.));
#2697=DIRECTION('ref_axis',(-1.,0.,0.));
#2698=DIRECTION('',(0.,1.,0.));
#2699=DIRECTION('center_axis',(0.,1.,0.));
#2700=DIRECTION('ref_axis',(-1.,0.,0.));
#2701=DIRECTION('center_axis',(0.,-1.,0.));
#2702=DIRECTION('ref_axis',(-1.,0.,0.));
#2703=DIRECTION('',(0.,1.,0.));
#2704=DIRECTION('center_axis',(0.,1.,0.));
#2705=DIRECTION('ref_axis',(-1.,0.,0.));
#2706=DIRECTION('center_axis',(0.,-1.,0.));
#2707=DIRECTION('ref_axis',(-1.,0.,0.));
#2708=DIRECTION('',(0.,1.,0.));
#2709=DIRECTION('center_axis',(0.,1.,0.));
#2710=DIRECTION('ref_axis',(-1.,0.,0.));
#2711=DIRECTION('center_axis',(0.,-1.,0.));
#2712=DIRECTION('ref_axis',(-1.,0.,0.));
#2713=DIRECTION('',(0.,1.,0.));
#2714=DIRECTION('center_axis',(0.,1.,0.));
#2715=DIRECTION('ref_axis',(-1.,0.,0.));
#2716=DIRECTION('center_axis',(0.,-1.,0.));
#2717=DIRECTION('ref_axis',(-1.,0.,0.));
#2718=DIRECTION('',(0.,1.,0.));
#2719=DIRECTION('center_axis',(0.,1.,0.));
#2720=DIRECTION('ref_axis',(-1.,0.,0.));
#2721=DIRECTION('center_axis',(0.,-1.,0.));
#2722=DIRECTION('ref_axis',(-1.,0.,0.));
#2723=DIRECTION('',(0.,1.,0.));
#2724=DIRECTION('center_axis',(0.,1.,0.));
#2725=DIRECTION('ref_axis',(-1.,0.,0.));
#2726=DIRECTION('center_axis',(0.,-1.,0.));
#2727=DIRECTION('ref_axis',(-1.,0.,0.));
#2728=DIRECTION('',(0.,1.,0.));
#2729=DIRECTION('center_axis',(0.,1.,0.));
#2730=DIRECTION('ref_axis',(-1.,0.,0.));
#2731=DIRECTION('center_axis',(0.,-1.,0.));
#2732=DIRECTION('ref_axis',(-1.,0.,0.));
#2733=DIRECTION('',(0.,1.,0.));
#2734=DIRECTION('center_axis',(0.,1.,0.));
#2735=DIRECTION('ref_axis',(-1.,0.,0.));
#2736=DIRECTION('center_axis',(0.,-1.,0.));
#2737=DIRECTION('ref_axis',(-1.,0.,0.));
#2738=DIRECTION('',(0.,1.,0.));
#2739=DIRECTION('center_axis',(0.,1.,0.));
#2740=DIRECTION('ref_axis',(-1.,0.,0.));
#2741=DIRECTION('center_axis',(0.,-1.,0.));
#2742=DIRECTION('ref_axis',(-1.,0.,0.));
#2743=DIRECTION('',(0.,1.,0.));
#2744=DIRECTION('center_axis',(0.,1.,0.));
#2745=DIRECTION('ref_axis',(-1.,0.,0.));
#2746=DIRECTION('center_axis',(0.,-1.,0.));
#2747=DIRECTION('ref_axis',(-1.,0.,0.));
#2748=DIRECTION('',(0.,1.,0.));
#2749=DIRECTION('center_axis',(0.,1.,0.));
#2750=DIRECTION('ref_axis',(-1.,0.,0.));
#2751=DIRECTION('center_axis',(0.,-1.,0.));
#2752=DIRECTION('ref_axis',(-1.,0.,0.));
#2753=DIRECTION('',(0.,1.,0.));
#2754=DIRECTION('center_axis',(0.,1.,0.));
#2755=DIRECTION('ref_axis',(-1.,0.,0.));
#2756=DIRECTION('center_axis',(0.,-1.,0.));
#2757=DIRECTION('ref_axis',(-1.,0.,0.));
#2758=DIRECTION('',(0.,1.,0.));
#2759=DIRECTION('center_axis',(0.,1.,0.));
#2760=DIRECTION('ref_axis',(-1.,0.,0.));
#2761=DIRECTION('center_axis',(0.,-1.,0.));
#2762=DIRECTION('ref_axis',(-1.,0.,0.));
#2763=DIRECTION('',(0.,1.,0.));
#2764=DIRECTION('center_axis',(0.,1.,0.));
#2765=DIRECTION('ref_axis',(-1.,0.,0.));
#2766=DIRECTION('center_axis',(0.,-1.,0.));
#2767=DIRECTION('ref_axis',(-1.,0.,0.));
#2768=DIRECTION('',(0.,1.,0.));
#2769=DIRECTION('center_axis',(0.,1.,0.));
#2770=DIRECTION('ref_axis',(-1.,0.,0.));
#2771=DIRECTION('center_axis',(0.,-1.,0.));
#2772=DIRECTION('ref_axis',(-1.,0.,0.));
#2773=DIRECTION('',(0.,1.,0.));
#2774=DIRECTION('center_axis',(0.,1.,0.));
#2775=DIRECTION('ref_axis',(-1.,0.,0.));
#2776=DIRECTION('center_axis',(0.,-1.,0.));
#2777=DIRECTION('ref_axis',(-1.,0.,0.));
#2778=DIRECTION('',(0.,1.,0.));
#2779=DIRECTION('center_axis',(0.,1.,0.));
#2780=DIRECTION('ref_axis',(-1.,0.,0.));
#2781=DIRECTION('center_axis',(0.,-1.,0.));
#2782=DIRECTION('ref_axis',(-1.,0.,0.));
#2783=DIRECTION('',(0.,1.,0.));
#2784=DIRECTION('center_axis',(0.,1.,0.));
#2785=DIRECTION('ref_axis',(-1.,0.,0.));
#2786=DIRECTION('center_axis',(0.,-1.,0.));
#2787=DIRECTION('ref_axis',(-1.,0.,0.));
#2788=DIRECTION('',(0.,1.,0.));
#2789=DIRECTION('center_axis',(0.,1.,0.));
#2790=DIRECTION('ref_axis',(-1.,0.,0.));
#2791=DIRECTION('center_axis',(0.,-1.,0.));
#2792=DIRECTION('ref_axis',(-1.,0.,0.));
#2793=DIRECTION('',(0.,1.,0.));
#2794=DIRECTION('center_axis',(0.,1.,0.));
#2795=DIRECTION('ref_axis',(-1.,0.,0.));
#2796=DIRECTION('center_axis',(0.,-1.,0.));
#2797=DIRECTION('ref_axis',(-1.,0.,0.));
#2798=DIRECTION('',(0.,1.,0.));
#2799=DIRECTION('center_axis',(0.,1.,0.));
#2800=DIRECTION('ref_axis',(-1.,0.,0.));
#2801=DIRECTION('center_axis',(0.,-1.,0.));
#2802=DIRECTION('ref_axis',(-1.,0.,0.));
#2803=DIRECTION('',(0.,1.,0.));
#2804=DIRECTION('center_axis',(0.,1.,0.));
#2805=DIRECTION('ref_axis',(-1.,0.,0.));
#2806=DIRECTION('center_axis',(0.,-1.,0.));
#2807=DIRECTION('ref_axis',(-1.,0.,0.));
#2808=DIRECTION('',(0.,1.,0.));
#2809=DIRECTION('center_axis',(0.,1.,0.));
#2810=DIRECTION('ref_axis',(-1.,0.,0.));
#2811=DIRECTION('center_axis',(0.,-1.,0.));
#2812=DIRECTION('ref_axis',(-1.,0.,0.));
#2813=DIRECTION('',(0.,1.,0.));
#2814=DIRECTION('center_axis',(0.,1.,0.));
#2815=DIRECTION('ref_axis',(-1.,0.,0.));
#2816=DIRECTION('center_axis',(0.,-1.,0.));
#2817=DIRECTION('ref_axis',(-1.,0.,0.));
#2818=DIRECTION('',(0.,1.,0.));
#2819=DIRECTION('center_axis',(0.,1.,0.));
#2820=DIRECTION('ref_axis',(-1.,0.,0.));
#2821=DIRECTION('center_axis',(0.,-1.,0.));
#2822=DIRECTION('ref_axis',(-1.,0.,0.));
#2823=DIRECTION('',(0.,1.,0.));
#2824=DIRECTION('center_axis',(0.,1.,0.));
#2825=DIRECTION('ref_axis',(-1.,0.,0.));
#2826=DIRECTION('center_axis',(0.,-1.,0.));
#2827=DIRECTION('ref_axis',(-1.,0.,0.));
#2828=DIRECTION('',(0.,1.,0.));
#2829=DIRECTION('center_axis',(0.,1.,0.));
#2830=DIRECTION('ref_axis',(-1.,0.,0.));
#2831=DIRECTION('center_axis',(0.,-1.,0.));
#2832=DIRECTION('ref_axis',(-1.,0.,0.));
#2833=DIRECTION('',(0.,1.,0.));
#2834=DIRECTION('center_axis',(0.,1.,0.));
#2835=DIRECTION('ref_axis',(-1.,0.,0.));
#2836=DIRECTION('center_axis',(0.,-1.,0.));
#2837=DIRECTION('ref_axis',(-1.,0.,0.));
#2838=DIRECTION('',(0.,1.,0.));
#2839=DIRECTION('center_axis',(0.,1.,0.));
#2840=DIRECTION('ref_axis',(-1.,0.,0.));
#2841=DIRECTION('center_axis',(0.,-1.,0.));
#2842=DIRECTION('ref_axis',(-1.,0.,0.));
#2843=DIRECTION('',(0.,1.,0.));
#2844=DIRECTION('center_axis',(0.,1.,0.));
#2845=DIRECTION('ref_axis',(-1.,0.,0.));
#2846=DIRECTION('center_axis',(0.,-1.,0.));
#2847=DIRECTION('ref_axis',(-1.,0.,0.));
#2848=DIRECTION('',(0.,1.,0.));
#2849=DIRECTION('center_axis',(0.,1.,0.));
#2850=DIRECTION('ref_axis',(-1.,0.,0.));
#2851=DIRECTION('center_axis',(0.,-1.,0.));
#2852=DIRECTION('ref_axis',(-1.,0.,0.));
#2853=DIRECTION('',(0.,1.,0.));
#2854=DIRECTION('center_axis',(0.,1.,0.));
#2855=DIRECTION('ref_axis',(-1.,0.,0.));
#2856=DIRECTION('center_axis',(0.,-1.,0.));
#2857=DIRECTION('ref_axis',(-1.,0.,0.));
#2858=DIRECTION('',(0.,1.,0.));
#2859=DIRECTION('center_axis',(0.,1.,0.));
#2860=DIRECTION('ref_axis',(-1.,0.,0.));
#2861=DIRECTION('center_axis',(0.,-1.,0.));
#2862=DIRECTION('ref_axis',(-1.,0.,0.));
#2863=DIRECTION('',(0.,1.,0.));
#2864=DIRECTION('center_axis',(0.,1.,0.));
#2865=DIRECTION('ref_axis',(-1.,0.,0.));
#2866=DIRECTION('center_axis',(0.,-1.,0.));
#2867=DIRECTION('ref_axis',(-1.,0.,0.));
#2868=DIRECTION('',(0.,1.,0.));
#2869=DIRECTION('center_axis',(0.,1.,0.));
#2870=DIRECTION('ref_axis',(-1.,0.,0.));
#2871=DIRECTION('center_axis',(0.,-1.,0.));
#2872=DIRECTION('ref_axis',(-1.,0.,0.));
#2873=DIRECTION('',(0.,1.,0.));
#2874=DIRECTION('center_axis',(0.,1.,0.));
#2875=DIRECTION('ref_axis',(-1.,0.,0.));
#2876=DIRECTION('center_axis',(0.,-1.,0.));
#2877=DIRECTION('ref_axis',(-1.,0.,0.));
#2878=DIRECTION('',(0.,1.,0.));
#2879=DIRECTION('center_axis',(0.,1.,0.));
#2880=DIRECTION('ref_axis',(-1.,0.,0.));
#2881=DIRECTION('center_axis',(0.,-1.,0.));
#2882=DIRECTION('ref_axis',(-1.,0.,0.));
#2883=DIRECTION('',(0.,1.,0.));
#2884=DIRECTION('center_axis',(0.,1.,0.));
#2885=DIRECTION('ref_axis',(-1.,0.,0.));
#2886=DIRECTION('center_axis',(0.,-1.,0.));
#2887=DIRECTION('ref_axis',(-1.,0.,0.));
#2888=DIRECTION('',(0.,1.,0.));
#2889=DIRECTION('center_axis',(0.,1.,0.));
#2890=DIRECTION('ref_axis',(-1.,0.,0.));
#2891=DIRECTION('center_axis',(0.,-1.,0.));
#2892=DIRECTION('ref_axis',(-1.,0.,0.));
#2893=DIRECTION('',(0.,1.,0.));
#2894=DIRECTION('center_axis',(0.,1.,0.));
#2895=DIRECTION('ref_axis',(-1.,0.,0.));
#2896=DIRECTION('center_axis',(0.,-1.,0.));
#2897=DIRECTION('ref_axis',(-1.,0.,0.));
#2898=DIRECTION('',(0.,1.,0.));
#2899=DIRECTION('center_axis',(0.,1.,0.));
#2900=DIRECTION('ref_axis',(-1.,0.,0.));
#2901=DIRECTION('center_axis',(0.,-1.,0.));
#2902=DIRECTION('ref_axis',(-1.,0.,0.));
#2903=DIRECTION('',(0.,1.,0.));
#2904=DIRECTION('center_axis',(0.,1.,0.));
#2905=DIRECTION('ref_axis',(-1.,0.,0.));
#2906=DIRECTION('center_axis',(0.,-1.,0.));
#2907=DIRECTION('ref_axis',(-1.,0.,0.));
#2908=DIRECTION('',(0.,1.,0.));
#2909=DIRECTION('center_axis',(0.,1.,0.));
#2910=DIRECTION('ref_axis',(-1.,0.,0.));
#2911=DIRECTION('center_axis',(0.,-1.,0.));
#2912=DIRECTION('ref_axis',(-1.,0.,0.));
#2913=DIRECTION('',(0.,1.,0.));
#2914=DIRECTION('center_axis',(0.,1.,0.));
#2915=DIRECTION('ref_axis',(-1.,0.,0.));
#2916=DIRECTION('center_axis',(0.,-1.,0.));
#2917=DIRECTION('ref_axis',(-1.,0.,0.));
#2918=DIRECTION('',(0.,1.,0.));
#2919=DIRECTION('center_axis',(0.,1.,0.));
#2920=DIRECTION('ref_axis',(-1.,0.,0.));
#2921=DIRECTION('center_axis',(0.,-1.,0.));
#2922=DIRECTION('ref_axis',(-1.,0.,0.));
#2923=DIRECTION('',(0.,1.,0.));
#2924=DIRECTION('center_axis',(0.,1.,0.));
#2925=DIRECTION('ref_axis',(-1.,0.,0.));
#2926=DIRECTION('center_axis',(0.,-1.,0.));
#2927=DIRECTION('ref_axis',(-1.,0.,0.));
#2928=DIRECTION('',(0.,1.,0.));
#2929=DIRECTION('center_axis',(0.,1.,0.));
#2930=DIRECTION('ref_axis',(-1.,0.,0.));
#2931=DIRECTION('center_axis',(0.,-1.,0.));
#2932=DIRECTION('ref_axis',(-1.,0.,0.));
#2933=DIRECTION('',(0.,1.,0.));
#2934=DIRECTION('center_axis',(0.,1.,0.));
#2935=DIRECTION('ref_axis',(-1.,0.,0.));
#2936=DIRECTION('center_axis',(0.,-1.,0.));
#2937=DIRECTION('ref_axis',(-1.,0.,0.));
#2938=DIRECTION('',(0.,1.,0.));
#2939=DIRECTION('center_axis',(0.,1.,0.));
#2940=DIRECTION('ref_axis',(-1.,0.,0.));
#2941=DIRECTION('center_axis',(0.,-1.,0.));
#2942=DIRECTION('ref_axis',(-1.,0.,0.));
#2943=DIRECTION('',(0.,1.,0.));
#2944=DIRECTION('center_axis',(0.,1.,0.));
#2945=DIRECTION('ref_axis',(-1.,0.,0.));
#2946=DIRECTION('center_axis',(0.,-1.,0.));
#2947=DIRECTION('ref_axis',(-1.,0.,0.));
#2948=DIRECTION('',(0.,1.,0.));
#2949=DIRECTION('center_axis',(0.,1.,0.));
#2950=DIRECTION('ref_axis',(-1.,0.,0.));
#2951=DIRECTION('center_axis',(0.,-1.,0.));
#2952=DIRECTION('ref_axis',(-1.,0.,0.));
#2953=DIRECTION('',(0.,1.,0.));
#2954=DIRECTION('center_axis',(0.,1.,0.));
#2955=DIRECTION('ref_axis',(-1.,0.,0.));
#2956=DIRECTION('center_axis',(0.,-1.,0.));
#2957=DIRECTION('ref_axis',(-1.,0.,0.));
#2958=DIRECTION('',(0.,1.,0.));
#2959=DIRECTION('center_axis',(0.,1.,0.));
#2960=DIRECTION('ref_axis',(-1.,0.,0.));
#2961=DIRECTION('center_axis',(0.,-1.,0.));
#2962=DIRECTION('ref_axis',(-1.,0.,0.));
#2963=DIRECTION('',(0.,1.,0.));
#2964=DIRECTION('center_axis',(0.,1.,0.));
#2965=DIRECTION('ref_axis',(-1.,0.,0.));
#2966=DIRECTION('center_axis',(0.,-1.,0.));
#2967=DIRECTION('ref_axis',(-1.,0.,0.));
#2968=DIRECTION('',(0.,1.,0.));
#2969=DIRECTION('center_axis',(0.,1.,0.));
#2970=DIRECTION('ref_axis',(-1.,0.,0.));
#2971=DIRECTION('center_axis',(0.,-1.,0.));
#2972=DIRECTION('ref_axis',(-1.,0.,0.));
#2973=DIRECTION('',(0.,1.,0.));
#2974=DIRECTION('center_axis',(0.,1.,0.));
#2975=DIRECTION('ref_axis',(-1.,0.,0.));
#2976=DIRECTION('center_axis',(0.,-1.,0.));
#2977=DIRECTION('ref_axis',(-1.,0.,0.));
#2978=DIRECTION('',(0.,1.,0.));
#2979=DIRECTION('center_axis',(0.,1.,0.));
#2980=DIRECTION('ref_axis',(-1.,0.,0.));
#2981=DIRECTION('center_axis',(0.,-1.,0.));
#2982=DIRECTION('ref_axis',(-1.,0.,0.));
#2983=DIRECTION('',(0.,1.,0.));
#2984=DIRECTION('center_axis',(0.,1.,0.));
#2985=DIRECTION('ref_axis',(-1.,0.,0.));
#2986=DIRECTION('center_axis',(0.,-1.,0.));
#2987=DIRECTION('ref_axis',(-1.,0.,0.));
#2988=DIRECTION('',(0.,1.,0.));
#2989=DIRECTION('center_axis',(0.,1.,0.));
#2990=DIRECTION('ref_axis',(-1.,0.,0.));
#2991=DIRECTION('center_axis',(0.,-1.,0.));
#2992=DIRECTION('ref_axis',(-1.,0.,0.));
#2993=DIRECTION('',(0.,1.,0.));
#2994=DIRECTION('center_axis',(0.,1.,0.));
#2995=DIRECTION('ref_axis',(-1.,0.,0.));
#2996=DIRECTION('center_axis',(0.,-1.,0.));
#2997=DIRECTION('ref_axis',(-1.,0.,0.));
#2998=DIRECTION('',(0.,1.,0.));
#2999=DIRECTION('center_axis',(0.,1.,0.));
#3000=DIRECTION('ref_axis',(-1.,0.,0.));
#3001=DIRECTION('center_axis',(0.,-1.,0.));
#3002=DIRECTION('ref_axis',(-1.,0.,0.));
#3003=DIRECTION('',(0.,1.,0.));
#3004=DIRECTION('center_axis',(0.,1.,0.));
#3005=DIRECTION('ref_axis',(-1.,0.,0.));
#3006=DIRECTION('center_axis',(0.,-1.,0.));
#3007=DIRECTION('ref_axis',(-1.,0.,0.));
#3008=DIRECTION('',(0.,1.,0.));
#3009=DIRECTION('center_axis',(0.,1.,0.));
#3010=DIRECTION('ref_axis',(-1.,0.,0.));
#3011=DIRECTION('center_axis',(0.,-1.,0.));
#3012=DIRECTION('ref_axis',(-1.,0.,0.));
#3013=DIRECTION('',(0.,1.,0.));
#3014=DIRECTION('center_axis',(0.,1.,0.));
#3015=DIRECTION('ref_axis',(-1.,0.,0.));
#3016=DIRECTION('center_axis',(0.,-1.,0.));
#3017=DIRECTION('ref_axis',(-1.,0.,0.));
#3018=DIRECTION('',(0.,1.,0.));
#3019=DIRECTION('center_axis',(0.,1.,0.));
#3020=DIRECTION('ref_axis',(-1.,0.,0.));
#3021=DIRECTION('center_axis',(0.,-1.,0.));
#3022=DIRECTION('ref_axis',(-1.,0.,0.));
#3023=DIRECTION('',(0.,1.,0.));
#3024=DIRECTION('center_axis',(0.,1.,0.));
#3025=DIRECTION('ref_axis',(-1.,0.,0.));
#3026=DIRECTION('center_axis',(0.,-1.,0.));
#3027=DIRECTION('ref_axis',(-1.,0.,0.));
#3028=DIRECTION('',(0.,1.,0.));
#3029=DIRECTION('center_axis',(0.,1.,0.));
#3030=DIRECTION('ref_axis',(-1.,0.,0.));
#3031=DIRECTION('center_axis',(0.,-1.,0.));
#3032=DIRECTION('ref_axis',(-1.,0.,0.));
#3033=DIRECTION('',(0.,1.,0.));
#3034=DIRECTION('center_axis',(0.,1.,0.));
#3035=DIRECTION('ref_axis',(-1.,0.,0.));
#3036=DIRECTION('center_axis',(0.,-1.,0.));
#3037=DIRECTION('ref_axis',(-1.,0.,0.));
#3038=DIRECTION('',(0.,1.,0.));
#3039=DIRECTION('center_axis',(0.,1.,0.));
#3040=DIRECTION('ref_axis',(-1.,0.,0.));
#3041=DIRECTION('center_axis',(0.,-1.,0.));
#3042=DIRECTION('ref_axis',(-1.,0.,0.));
#3043=DIRECTION('',(0.,1.,0.));
#3044=DIRECTION('center_axis',(0.,1.,0.));
#3045=DIRECTION('ref_axis',(-1.,0.,0.));
#3046=DIRECTION('center_axis',(0.,-1.,0.));
#3047=DIRECTION('ref_axis',(-1.,0.,0.));
#3048=DIRECTION('',(0.,1.,0.));
#3049=DIRECTION('center_axis',(0.,1.,0.));
#3050=DIRECTION('ref_axis',(-1.,0.,0.));
#3051=DIRECTION('center_axis',(0.,-1.,0.));
#3052=DIRECTION('ref_axis',(1.,0.,0.));
#3053=DIRECTION('',(0.,1.,0.));
#3054=DIRECTION('center_axis',(0.,-1.,0.));
#3055=DIRECTION('ref_axis',(1.,0.,0.));
#3056=DIRECTION('center_axis',(0.,-1.,0.));
#3057=DIRECTION('ref_axis',(0.,0.,-1.));
#3058=CARTESIAN_POINT('',(0.,0.,0.));
#3059=CARTESIAN_POINT('Origin',(0.,0.,0.));
#3060=CARTESIAN_POINT('',(-35.,0.,-3.73528006311463E-15));
#3061=CARTESIAN_POINT('Origin',(0.,0.,5.50983733901102E-16));
#3062=CARTESIAN_POINT('',(-21.9,0.,-2.6819764901327E-15));
#3063=CARTESIAN_POINT('Origin',(0.,0.,0.));
#3064=CARTESIAN_POINT('Origin',(0.,0.,5.50983733901102E-16));
#3065=CARTESIAN_POINT('',(-35.,-5.,-3.73528006311463E-15));
#3066=CARTESIAN_POINT('Origin',(0.,-5.,5.50983733901102E-16));
#3067=CARTESIAN_POINT('',(-35.,0.,-3.73528006311463E-15));
#3068=CARTESIAN_POINT('Origin',(0.,-5.,0.));
#3069=CARTESIAN_POINT('',(13.078,-5.,-3.876));
#3070=CARTESIAN_POINT('Origin',(11.628,-5.,-3.876));
#3071=CARTESIAN_POINT('',(13.078,-5.,3.876));
#3072=CARTESIAN_POINT('Origin',(11.628,-5.,3.876));
#3073=CARTESIAN_POINT('',(13.078,-5.,11.628));
#3074=CARTESIAN_POINT('Origin',(11.628,-5.,11.628));
#3075=CARTESIAN_POINT('',(9.202,-5.,-11.628));
#3076=CARTESIAN_POINT('Origin',(7.752,-5.,-11.628));
#3077=CARTESIAN_POINT('',(9.202,-5.,-3.876));
#3078=CARTESIAN_POINT('Origin',(7.752,-5.,-3.876));
#3079=CARTESIAN_POINT('',(9.202,-5.,3.876));
#3080=CARTESIAN_POINT('Origin',(7.752,-5.,3.876));
#3081=CARTESIAN_POINT('',(9.202,-5.,11.628));
#3082=CARTESIAN_POINT('Origin',(7.752,-5.,11.628));
#3083=CARTESIAN_POINT('',(5.326,-5.,-7.752));
#3084=CARTESIAN_POINT('Origin',(3.876,-5.,-7.752));
#3085=CARTESIAN_POINT('',(5.326,-5.,-7.20043500593689E-17));
#3086=CARTESIAN_POINT('Origin',(3.876,-5.,-2.49578135935735E-16));
#3087=CARTESIAN_POINT('',(5.326,-5.,7.752));
#3088=CARTESIAN_POINT('Origin',(3.876,-5.,7.752));
#3089=CARTESIAN_POINT('',(1.45,-5.,-15.504));
#3090=CARTESIAN_POINT('Origin',(0.,-5.,-15.504));
#3091=CARTESIAN_POINT('',(1.45,-5.,-7.752));
#3092=CARTESIAN_POINT('Origin',(0.,-5.,-7.752));
#3093=CARTESIAN_POINT('',(1.45,-5.,7.28557519777469E-16));
#3094=CARTESIAN_POINT('Origin',(0.,-5.,5.50983733901102E-16));
#3095=CARTESIAN_POINT('',(1.45,-5.,7.752));
#3096=CARTESIAN_POINT('Origin',(0.,-5.,7.752));
#3097=CARTESIAN_POINT('',(-2.426,-5.,-11.628));
#3098=CARTESIAN_POINT('Origin',(-3.876,-5.,-11.628));
#3099=CARTESIAN_POINT('',(-2.426,-5.,-3.876));
#3100=CARTESIAN_POINT('Origin',(-3.876,-5.,-3.876));
#3101=CARTESIAN_POINT('',(-2.42599999999999,-5.,3.876));
#3102=CARTESIAN_POINT('Origin',(-3.876,-5.,3.876));
#3103=CARTESIAN_POINT('',(-2.42599999999999,-5.,11.628));
#3104=CARTESIAN_POINT('Origin',(-3.876,-5.,11.628));
#3105=CARTESIAN_POINT('',(-6.302,-5.,-7.752));
#3106=CARTESIAN_POINT('Origin',(-7.752,-5.,-7.752));
#3107=CARTESIAN_POINT('',(-6.30199999999999,-5.,7.88640538630052E-16));
#3108=CARTESIAN_POINT('Origin',(-7.752,-5.,6.11066752753686E-16));
#3109=CARTESIAN_POINT('',(-6.30199999999999,-5.,7.752));
#3110=CARTESIAN_POINT('Origin',(-7.752,-5.,7.752));
#3111=CARTESIAN_POINT('',(-10.178,-5.,-7.752));
#3112=CARTESIAN_POINT('Origin',(-11.628,-5.,-7.752));
#3113=CARTESIAN_POINT('',(-10.178,-5.,1.64928542731947E-15));
#3114=CARTESIAN_POINT('Origin',(-11.628,-5.,1.47171164144311E-15));
#3115=CARTESIAN_POINT('',(-10.178,-5.,7.752));
#3116=CARTESIAN_POINT('Origin',(-11.628,-5.,7.752));
#3117=CARTESIAN_POINT('',(-14.054,-5.,3.876));
#3118=CARTESIAN_POINT('Origin',(-15.504,-5.,3.876));
#3119=CARTESIAN_POINT('',(-14.054,-5.,7.752));
#3120=CARTESIAN_POINT('Origin',(-15.504,-5.,7.752));
#3121=CARTESIAN_POINT('',(-14.054,-5.,11.628));
#3122=CARTESIAN_POINT('Origin',(-15.504,-5.,11.628));
#3123=CARTESIAN_POINT('',(-10.178,-5.,15.504));
#3124=CARTESIAN_POINT('Origin',(-11.628,-5.,15.504));
#3125=CARTESIAN_POINT('',(-10.178,-5.,11.628));
#3126=CARTESIAN_POINT('Origin',(-11.628,-5.,11.628));
#3127=CARTESIAN_POINT('',(16.954,-5.,2.50993031600889E-15));
#3128=CARTESIAN_POINT('Origin',(15.504,-5.,2.33235653013253E-15));
#3129=CARTESIAN_POINT('',(16.954,-5.,-3.876));
#3130=CARTESIAN_POINT('Origin',(15.504,-5.,-3.876));
#3131=CARTESIAN_POINT('',(20.83,-5.,-3.876));
#3132=CARTESIAN_POINT('Origin',(19.38,-5.,-3.876));
#3133=CARTESIAN_POINT('',(16.954,-5.,-7.752));
#3134=CARTESIAN_POINT('Origin',(15.504,-5.,-7.752));
#3135=CARTESIAN_POINT('',(16.954,-5.,-11.628));
#3136=CARTESIAN_POINT('Origin',(15.504,-5.,-11.628));
#3137=CARTESIAN_POINT('',(9.202,-5.,-15.504));
#3138=CARTESIAN_POINT('Origin',(7.752,-5.,-15.504));
#3139=CARTESIAN_POINT('',(5.326,-5.,-15.504));
#3140=CARTESIAN_POINT('Origin',(3.876,-5.,-15.504));
#3141=CARTESIAN_POINT('',(5.326,-5.,-19.38));
#3142=CARTESIAN_POINT('Origin',(3.876,-5.,-19.38));
#3143=CARTESIAN_POINT('',(1.45,-5.,-19.38));
#3144=CARTESIAN_POINT('Origin',(0.,-5.,-19.38));
#3145=CARTESIAN_POINT('',(-10.178,-5.,-15.504));
#3146=CARTESIAN_POINT('Origin',(-11.628,-5.,-15.504));
#3147=CARTESIAN_POINT('',(-14.054,-5.,-11.628));
#3148=CARTESIAN_POINT('Origin',(-15.504,-5.,-11.628));
#3149=CARTESIAN_POINT('',(-14.054,-5.,-3.876));
#3150=CARTESIAN_POINT('Origin',(-15.504,-5.,-3.876));
#3151=CARTESIAN_POINT('',(-17.93,-5.,1.77573785876366E-16));
#3152=CARTESIAN_POINT('Origin',(-19.38,-5.,0.));
#3153=CARTESIAN_POINT('',(-17.93,-5.,-3.876));
#3154=CARTESIAN_POINT('Origin',(-19.38,-5.,-3.876));
#3155=CARTESIAN_POINT('',(-14.054,-5.,-7.752));
#3156=CARTESIAN_POINT('Origin',(-15.504,-5.,-7.752));
#3157=CARTESIAN_POINT('',(-10.178,-5.,-11.628));
#3158=CARTESIAN_POINT('Origin',(-11.628,-5.,-11.628));
#3159=CARTESIAN_POINT('',(-6.302,-5.,-15.504));
#3160=CARTESIAN_POINT('Origin',(-7.752,-5.,-15.504));
#3161=CARTESIAN_POINT('',(-2.426,-5.,-19.38));
#3162=CARTESIAN_POINT('Origin',(-3.876,-5.,-19.38));
#3163=CARTESIAN_POINT('',(-2.426,-5.,-15.504));
#3164=CARTESIAN_POINT('Origin',(-3.876,-5.,-15.504));
#3165=CARTESIAN_POINT('',(13.078,-5.,-15.504));
#3166=CARTESIAN_POINT('Origin',(11.628,-5.,-15.504));
#3167=CARTESIAN_POINT('',(13.078,-5.,-11.628));
#3168=CARTESIAN_POINT('Origin',(11.628,-5.,-11.628));
#3169=CARTESIAN_POINT('',(20.83,-5.,3.37057520469832E-15));
#3170=CARTESIAN_POINT('Origin',(19.38,-5.,3.19300141882195E-15));
#3171=CARTESIAN_POINT('',(20.83,-5.,3.876));
#3172=CARTESIAN_POINT('Origin',(19.38,-5.,3.876));
#3173=CARTESIAN_POINT('',(16.954,-5.,3.876));
#3174=CARTESIAN_POINT('Origin',(15.504,-5.,3.876));
#3175=CARTESIAN_POINT('',(16.954,-5.,7.752));
#3176=CARTESIAN_POINT('Origin',(15.504,-5.,7.752));
#3177=CARTESIAN_POINT('',(-17.93,-5.,3.876));
#3178=CARTESIAN_POINT('Origin',(-19.38,-5.,3.876));
#3179=CARTESIAN_POINT('',(-14.054,-5.,2.50993031600889E-15));
#3180=CARTESIAN_POINT('Origin',(-15.504,-5.,2.33235653013253E-15));
#3181=CARTESIAN_POINT('',(-10.178,-5.,3.876));
#3182=CARTESIAN_POINT('Origin',(-11.628,-5.,3.876));
#3183=CARTESIAN_POINT('',(-10.178,-5.,-3.876));
#3184=CARTESIAN_POINT('Origin',(-11.628,-5.,-3.876));
#3185=CARTESIAN_POINT('',(-2.42599999999999,-5.,15.504));
#3186=CARTESIAN_POINT('Origin',(-3.876,-5.,15.504));
#3187=CARTESIAN_POINT('',(5.326,-5.,15.504));
#3188=CARTESIAN_POINT('Origin',(3.876,-5.,15.504));
#3189=CARTESIAN_POINT('',(1.45,-5.,19.38));
#3190=CARTESIAN_POINT('Origin',(0.,-5.,19.38));
#3191=CARTESIAN_POINT('',(9.202,-5.,15.504));
#3192=CARTESIAN_POINT('Origin',(7.752,-5.,15.504));
#3193=CARTESIAN_POINT('',(5.326,-5.,19.38));
#3194=CARTESIAN_POINT('Origin',(3.876,-5.,19.38));
#3195=CARTESIAN_POINT('',(-2.42599999999999,-5.,19.38));
#3196=CARTESIAN_POINT('Origin',(-3.876,-5.,19.38));
#3197=CARTESIAN_POINT('',(1.45,-5.,15.504));
#3198=CARTESIAN_POINT('Origin',(0.,-5.,15.504));
#3199=CARTESIAN_POINT('',(-6.30199999999999,-5.,15.504));
#3200=CARTESIAN_POINT('Origin',(-7.752,-5.,15.504));
#3201=CARTESIAN_POINT('',(-6.30199999999999,-5.,11.628));
#3202=CARTESIAN_POINT('Origin',(-7.752,-5.,11.628));
#3203=CARTESIAN_POINT('',(-6.30199999999999,-5.,3.876));
#3204=CARTESIAN_POINT('Origin',(-7.752,-5.,3.876));
#3205=CARTESIAN_POINT('',(-6.30199999999999,-5.,-3.876));
#3206=CARTESIAN_POINT('Origin',(-7.752,-5.,-3.876));
#3207=CARTESIAN_POINT('',(-6.302,-5.,-11.628));
#3208=CARTESIAN_POINT('Origin',(-7.752,-5.,-11.628));
#3209=CARTESIAN_POINT('',(-2.42599999999999,-5.,7.752));
#3210=CARTESIAN_POINT('Origin',(-3.876,-5.,7.752));
#3211=CARTESIAN_POINT('',(-2.42599999999999,-5.,-7.20043500593689E-17));
#3212=CARTESIAN_POINT('Origin',(-3.876,-5.,-2.49578135935735E-16));
#3213=CARTESIAN_POINT('',(-2.426,-5.,-7.752));
#3214=CARTESIAN_POINT('Origin',(-3.876,-5.,-7.752));
#3215=CARTESIAN_POINT('',(1.45,-5.,11.628));
#3216=CARTESIAN_POINT('Origin',(0.,-5.,11.628));
#3217=CARTESIAN_POINT('',(1.45,-5.,3.876));
#3218=CARTESIAN_POINT('Origin',(0.,-5.,3.876));
#3219=CARTESIAN_POINT('',(1.45,-5.,-3.876));
#3220=CARTESIAN_POINT('Origin',(0.,-5.,-3.876));
#3221=CARTESIAN_POINT('',(1.45,-5.,-11.628));
#3222=CARTESIAN_POINT('Origin',(0.,-5.,-11.628));
#3223=CARTESIAN_POINT('',(5.326,-5.,11.628));
#3224=CARTESIAN_POINT('Origin',(3.876,-5.,11.628));
#3225=CARTESIAN_POINT('',(5.326,-5.,3.876));
#3226=CARTESIAN_POINT('Origin',(3.876,-5.,3.876));
#3227=CARTESIAN_POINT('',(5.326,-5.,-3.876));
#3228=CARTESIAN_POINT('Origin',(3.876,-5.,-3.876));
#3229=CARTESIAN_POINT('',(5.326,-5.,-11.628));
#3230=CARTESIAN_POINT('Origin',(3.876,-5.,-11.628));
#3231=CARTESIAN_POINT('',(9.202,-5.,7.752));
#3232=CARTESIAN_POINT('Origin',(7.752,-5.,7.752));
#3233=CARTESIAN_POINT('',(9.202,-5.,7.88640538630052E-16));
#3234=CARTESIAN_POINT('Origin',(7.752,-5.,6.11066752753686E-16));
#3235=CARTESIAN_POINT('',(9.202,-5.,-7.752));
#3236=CARTESIAN_POINT('Origin',(7.752,-5.,-7.752));
#3237=CARTESIAN_POINT('',(13.078,-5.,15.504));
#3238=CARTESIAN_POINT('Origin',(11.628,-5.,15.504));
#3239=CARTESIAN_POINT('',(13.078,-5.,7.752));
#3240=CARTESIAN_POINT('Origin',(11.628,-5.,7.752));
#3241=CARTESIAN_POINT('',(13.078,-5.,1.64928542731947E-15));
#3242=CARTESIAN_POINT('Origin',(11.628,-5.,1.47171164144311E-15));
#3243=CARTESIAN_POINT('',(13.078,-5.,-7.752));
#3244=CARTESIAN_POINT('Origin',(11.628,-5.,-7.752));
#3245=CARTESIAN_POINT('',(16.954,-5.,11.628));
#3246=CARTESIAN_POINT('Origin',(15.504,-5.,11.628));
#3247=CARTESIAN_POINT('Origin',(15.504,10.,11.628));
#3248=CARTESIAN_POINT('',(16.954,10.,11.628));
#3249=CARTESIAN_POINT('',(16.954,10.,11.628));
#3250=CARTESIAN_POINT('Origin',(15.504,10.,11.628));
#3251=CARTESIAN_POINT('Origin',(11.628,10.,-7.752));
#3252=CARTESIAN_POINT('',(13.078,10.,-7.752));
#3253=CARTESIAN_POINT('',(13.078,10.,-7.752));
#3254=CARTESIAN_POINT('Origin',(11.628,10.,-7.752));
#3255=CARTESIAN_POINT('Origin',(11.628,10.,1.47171164144311E-15));
#3256=CARTESIAN_POINT('',(13.078,10.,1.64928542731947E-15));
#3257=CARTESIAN_POINT('',(13.078,10.,1.64928542731947E-15));
#3258=CARTESIAN_POINT('Origin',(11.628,10.,1.47171164144311E-15));
#3259=CARTESIAN_POINT('Origin',(11.628,10.,7.752));
#3260=CARTESIAN_POINT('',(13.078,10.,7.752));
#3261=CARTESIAN_POINT('',(13.078,10.,7.752));
#3262=CARTESIAN_POINT('Origin',(11.628,10.,7.752));
#3263=CARTESIAN_POINT('Origin',(11.628,10.,15.504));
#3264=CARTESIAN_POINT('',(13.078,10.,15.504));
#3265=CARTESIAN_POINT('',(13.078,10.,15.504));
#3266=CARTESIAN_POINT('Origin',(11.628,10.,15.504));
#3267=CARTESIAN_POINT('Origin',(7.752,10.,-7.752));
#3268=CARTESIAN_POINT('',(9.202,10.,-7.752));
#3269=CARTESIAN_POINT('',(9.202,10.,-7.752));
#3270=CARTESIAN_POINT('Origin',(7.752,10.,-7.752));
#3271=CARTESIAN_POINT('Origin',(7.752,10.,6.11066752753686E-16));
#3272=CARTESIAN_POINT('',(9.202,10.,7.88640538630052E-16));
#3273=CARTESIAN_POINT('',(9.202,10.,7.88640538630052E-16));
#3274=CARTESIAN_POINT('Origin',(7.752,10.,6.11066752753686E-16));
#3275=CARTESIAN_POINT('Origin',(7.752,10.,7.752));
#3276=CARTESIAN_POINT('',(9.202,10.,7.752));
#3277=CARTESIAN_POINT('',(9.202,10.,7.752));
#3278=CARTESIAN_POINT('Origin',(7.752,10.,7.752));
#3279=CARTESIAN_POINT('Origin',(3.876,10.,-11.628));
#3280=CARTESIAN_POINT('',(5.326,10.,-11.628));
#3281=CARTESIAN_POINT('',(5.326,10.,-11.628));
#3282=CARTESIAN_POINT('Origin',(3.876,10.,-11.628));
#3283=CARTESIAN_POINT('Origin',(3.876,10.,-3.876));
#3284=CARTESIAN_POINT('',(5.326,10.,-3.876));
#3285=CARTESIAN_POINT('',(5.326,10.,-3.876));
#3286=CARTESIAN_POINT('Origin',(3.876,10.,-3.876));
#3287=CARTESIAN_POINT('Origin',(3.876,10.,3.876));
#3288=CARTESIAN_POINT('',(5.326,10.,3.876));
#3289=CARTESIAN_POINT('',(5.326,10.,3.876));
#3290=CARTESIAN_POINT('Origin',(3.876,10.,3.876));
#3291=CARTESIAN_POINT('Origin',(3.876,10.,11.628));
#3292=CARTESIAN_POINT('',(5.326,10.,11.628));
#3293=CARTESIAN_POINT('',(5.326,10.,11.628));
#3294=CARTESIAN_POINT('Origin',(3.876,10.,11.628));
#3295=CARTESIAN_POINT('Origin',(0.,10.,-11.628));
#3296=CARTESIAN_POINT('',(1.45,10.,-11.628));
#3297=CARTESIAN_POINT('',(1.45,10.,-11.628));
#3298=CARTESIAN_POINT('Origin',(0.,10.,-11.628));
#3299=CARTESIAN_POINT('Origin',(0.,10.,-3.876));
#3300=CARTESIAN_POINT('',(1.45,10.,-3.876));
#3301=CARTESIAN_POINT('',(1.45,10.,-3.876));
#3302=CARTESIAN_POINT('Origin',(0.,10.,-3.876));
#3303=CARTESIAN_POINT('Origin',(0.,10.,3.876));
#3304=CARTESIAN_POINT('',(1.45,10.,3.876));
#3305=CARTESIAN_POINT('',(1.45,10.,3.876));
#3306=CARTESIAN_POINT('Origin',(0.,10.,3.876));
#3307=CARTESIAN_POINT('Origin',(0.,10.,11.628));
#3308=CARTESIAN_POINT('',(1.45,10.,11.628));
#3309=CARTESIAN_POINT('',(1.45,10.,11.628));
#3310=CARTESIAN_POINT('Origin',(0.,10.,11.628));
#3311=CARTESIAN_POINT('Origin',(-3.876,10.,-7.752));
#3312=CARTESIAN_POINT('',(-2.426,10.,-7.752));
#3313=CARTESIAN_POINT('',(-2.426,10.,-7.752));
#3314=CARTESIAN_POINT('Origin',(-3.876,10.,-7.752));
#3315=CARTESIAN_POINT('Origin',(-3.876,10.,-2.49578135935735E-16));
#3316=CARTESIAN_POINT('',(-2.426,10.,-7.20043500593689E-17));
#3317=CARTESIAN_POINT('',(-2.426,10.,-7.20043500593689E-17));
#3318=CARTESIAN_POINT('Origin',(-3.876,10.,-2.49578135935735E-16));
#3319=CARTESIAN_POINT('Origin',(-3.876,10.,7.752));
#3320=CARTESIAN_POINT('',(-2.426,10.,7.752));
#3321=CARTESIAN_POINT('',(-2.426,10.,7.752));
#3322=CARTESIAN_POINT('Origin',(-3.876,10.,7.752));
#3323=CARTESIAN_POINT('Origin',(-7.752,10.,-11.628));
#3324=CARTESIAN_POINT('',(-6.302,10.,-11.628));
#3325=CARTESIAN_POINT('',(-6.302,10.,-11.628));
#3326=CARTESIAN_POINT('Origin',(-7.752,10.,-11.628));
#3327=CARTESIAN_POINT('Origin',(-7.752,10.,-3.876));
#3328=CARTESIAN_POINT('',(-6.302,10.,-3.876));
#3329=CARTESIAN_POINT('',(-6.302,10.,-3.876));
#3330=CARTESIAN_POINT('Origin',(-7.752,10.,-3.876));
#3331=CARTESIAN_POINT('Origin',(-7.752,10.,3.876));
#3332=CARTESIAN_POINT('',(-6.302,10.,3.876));
#3333=CARTESIAN_POINT('',(-6.302,10.,3.876));
#3334=CARTESIAN_POINT('Origin',(-7.752,10.,3.876));
#3335=CARTESIAN_POINT('Origin',(-7.752,10.,11.628));
#3336=CARTESIAN_POINT('',(-6.302,10.,11.628));
#3337=CARTESIAN_POINT('',(-6.302,10.,11.628));
#3338=CARTESIAN_POINT('Origin',(-7.752,10.,11.628));
#3339=CARTESIAN_POINT('Origin',(-7.752,10.,15.504));
#3340=CARTESIAN_POINT('',(-6.302,10.,15.504));
#3341=CARTESIAN_POINT('',(-6.302,10.,15.504));
#3342=CARTESIAN_POINT('Origin',(-7.752,10.,15.504));
#3343=CARTESIAN_POINT('Origin',(0.,10.,15.504));
#3344=CARTESIAN_POINT('',(1.45,10.,15.504));
#3345=CARTESIAN_POINT('',(1.45,10.,15.504));
#3346=CARTESIAN_POINT('Origin',(0.,10.,15.504));
#3347=CARTESIAN_POINT('Origin',(-3.876,10.,19.38));
#3348=CARTESIAN_POINT('',(-2.42599999999999,10.,19.38));
#3349=CARTESIAN_POINT('',(-2.42599999999999,10.,19.38));
#3350=CARTESIAN_POINT('Origin',(-3.876,10.,19.38));
#3351=CARTESIAN_POINT('Origin',(3.876,10.,19.38));
#3352=CARTESIAN_POINT('',(5.326,10.,19.38));
#3353=CARTESIAN_POINT('',(5.326,10.,19.38));
#3354=CARTESIAN_POINT('Origin',(3.876,10.,19.38));
#3355=CARTESIAN_POINT('Origin',(7.752,10.,15.504));
#3356=CARTESIAN_POINT('',(9.202,10.,15.504));
#3357=CARTESIAN_POINT('',(9.202,10.,15.504));
#3358=CARTESIAN_POINT('Origin',(7.752,10.,15.504));
#3359=CARTESIAN_POINT('Origin',(0.,10.,19.38));
#3360=CARTESIAN_POINT('',(1.45,10.,19.38));
#3361=CARTESIAN_POINT('',(1.45,10.,19.38));
#3362=CARTESIAN_POINT('Origin',(0.,10.,19.38));
#3363=CARTESIAN_POINT('Origin',(3.876,10.,15.504));
#3364=CARTESIAN_POINT('',(5.326,10.,15.504));
#3365=CARTESIAN_POINT('',(5.326,10.,15.504));
#3366=CARTESIAN_POINT('Origin',(3.876,10.,15.504));
#3367=CARTESIAN_POINT('Origin',(-3.876,10.,15.504));
#3368=CARTESIAN_POINT('',(-2.42599999999999,10.,15.504));
#3369=CARTESIAN_POINT('',(-2.42599999999999,10.,15.504));
#3370=CARTESIAN_POINT('Origin',(-3.876,10.,15.504));
#3371=CARTESIAN_POINT('Origin',(-11.628,10.,-3.876));
#3372=CARTESIAN_POINT('',(-10.178,10.,-3.876));
#3373=CARTESIAN_POINT('',(-10.178,10.,-3.876));
#3374=CARTESIAN_POINT('Origin',(-11.628,10.,-3.876));
#3375=CARTESIAN_POINT('Origin',(-11.628,10.,3.876));
#3376=CARTESIAN_POINT('',(-10.178,10.,3.876));
#3377=CARTESIAN_POINT('',(-10.178,10.,3.876));
#3378=CARTESIAN_POINT('Origin',(-11.628,10.,3.876));
#3379=CARTESIAN_POINT('Origin',(-15.504,10.,2.33235653013253E-15));
#3380=CARTESIAN_POINT('',(-14.054,10.,2.50993031600889E-15));
#3381=CARTESIAN_POINT('',(-14.054,10.,2.50993031600889E-15));
#3382=CARTESIAN_POINT('Origin',(-15.504,10.,2.33235653013253E-15));
#3383=CARTESIAN_POINT('Origin',(-19.38,10.,3.876));
#3384=CARTESIAN_POINT('',(-17.93,10.,3.876));
#3385=CARTESIAN_POINT('',(-17.93,10.,3.876));
#3386=CARTESIAN_POINT('Origin',(-19.38,10.,3.876));
#3387=CARTESIAN_POINT('Origin',(15.504,10.,7.752));
#3388=CARTESIAN_POINT('',(16.954,10.,7.752));
#3389=CARTESIAN_POINT('',(16.954,10.,7.752));
#3390=CARTESIAN_POINT('Origin',(15.504,10.,7.752));
#3391=CARTESIAN_POINT('Origin',(15.504,10.,3.876));
#3392=CARTESIAN_POINT('',(16.954,10.,3.876));
#3393=CARTESIAN_POINT('',(16.954,10.,3.876));
#3394=CARTESIAN_POINT('Origin',(15.504,10.,3.876));
#3395=CARTESIAN_POINT('Origin',(19.38,10.,3.876));
#3396=CARTESIAN_POINT('',(20.83,10.,3.876));
#3397=CARTESIAN_POINT('',(20.83,10.,3.876));
#3398=CARTESIAN_POINT('Origin',(19.38,10.,3.876));
#3399=CARTESIAN_POINT('Origin',(19.38,10.,3.19300141882195E-15));
#3400=CARTESIAN_POINT('',(20.83,10.,3.37057520469832E-15));
#3401=CARTESIAN_POINT('',(20.83,10.,3.37057520469832E-15));
#3402=CARTESIAN_POINT('Origin',(19.38,10.,3.19300141882195E-15));
#3403=CARTESIAN_POINT('Origin',(11.628,10.,-11.628));
#3404=CARTESIAN_POINT('',(13.078,10.,-11.628));
#3405=CARTESIAN_POINT('',(13.078,10.,-11.628));
#3406=CARTESIAN_POINT('Origin',(11.628,10.,-11.628));
#3407=CARTESIAN_POINT('Origin',(11.628,10.,-15.504));
#3408=CARTESIAN_POINT('',(13.078,10.,-15.504));
#3409=CARTESIAN_POINT('',(13.078,10.,-15.504));
#3410=CARTESIAN_POINT('Origin',(11.628,10.,-15.504));
#3411=CARTESIAN_POINT('Origin',(-3.876,10.,-15.504));
#3412=CARTESIAN_POINT('',(-2.426,10.,-15.504));
#3413=CARTESIAN_POINT('',(-2.426,10.,-15.504));
#3414=CARTESIAN_POINT('Origin',(-3.876,10.,-15.504));
#3415=CARTESIAN_POINT('Origin',(-3.876,10.,-19.38));
#3416=CARTESIAN_POINT('',(-2.426,10.,-19.38));
#3417=CARTESIAN_POINT('',(-2.426,10.,-19.38));
#3418=CARTESIAN_POINT('Origin',(-3.876,10.,-19.38));
#3419=CARTESIAN_POINT('Origin',(-7.752,10.,-15.504));
#3420=CARTESIAN_POINT('',(-6.302,10.,-15.504));
#3421=CARTESIAN_POINT('',(-6.302,10.,-15.504));
#3422=CARTESIAN_POINT('Origin',(-7.752,10.,-15.504));
#3423=CARTESIAN_POINT('Origin',(-11.628,10.,-11.628));
#3424=CARTESIAN_POINT('',(-10.178,10.,-11.628));
#3425=CARTESIAN_POINT('',(-10.178,10.,-11.628));
#3426=CARTESIAN_POINT('Origin',(-11.628,10.,-11.628));
#3427=CARTESIAN_POINT('Origin',(-15.504,10.,-7.752));
#3428=CARTESIAN_POINT('',(-14.054,10.,-7.752));
#3429=CARTESIAN_POINT('',(-14.054,10.,-7.752));
#3430=CARTESIAN_POINT('Origin',(-15.504,10.,-7.752));
#3431=CARTESIAN_POINT('Origin',(-19.38,10.,-3.876));
#3432=CARTESIAN_POINT('',(-17.93,10.,-3.876));
#3433=CARTESIAN_POINT('',(-17.93,10.,-3.876));
#3434=CARTESIAN_POINT('Origin',(-19.38,10.,-3.876));
#3435=CARTESIAN_POINT('Origin',(-19.38,10.,0.));
#3436=CARTESIAN_POINT('',(-17.93,10.,1.77573785876366E-16));
#3437=CARTESIAN_POINT('',(-17.93,10.,1.77573785876366E-16));
#3438=CARTESIAN_POINT('Origin',(-19.38,10.,0.));
#3439=CARTESIAN_POINT('Origin',(-15.504,10.,-3.876));
#3440=CARTESIAN_POINT('',(-14.054,10.,-3.876));
#3441=CARTESIAN_POINT('',(-14.054,10.,-3.876));
#3442=CARTESIAN_POINT('Origin',(-15.504,10.,-3.876));
#3443=CARTESIAN_POINT('Origin',(-15.504,10.,-11.628));
#3444=CARTESIAN_POINT('',(-14.054,10.,-11.628));
#3445=CARTESIAN_POINT('',(-14.054,10.,-11.628));
#3446=CARTESIAN_POINT('Origin',(-15.504,10.,-11.628));
#3447=CARTESIAN_POINT('Origin',(-11.628,10.,-15.504));
#3448=CARTESIAN_POINT('',(-10.178,10.,-15.504));
#3449=CARTESIAN_POINT('',(-10.178,10.,-15.504));
#3450=CARTESIAN_POINT('Origin',(-11.628,10.,-15.504));
#3451=CARTESIAN_POINT('Origin',(0.,10.,-19.38));
#3452=CARTESIAN_POINT('',(1.45,10.,-19.38));
#3453=CARTESIAN_POINT('',(1.45,10.,-19.38));
#3454=CARTESIAN_POINT('Origin',(0.,10.,-19.38));
#3455=CARTESIAN_POINT('Origin',(3.876,10.,-19.38));
#3456=CARTESIAN_POINT('',(5.326,10.,-19.38));
#3457=CARTESIAN_POINT('',(5.326,10.,-19.38));
#3458=CARTESIAN_POINT('Origin',(3.876,10.,-19.38));
#3459=CARTESIAN_POINT('Origin',(3.876,10.,-15.504));
#3460=CARTESIAN_POINT('',(5.326,10.,-15.504));
#3461=CARTESIAN_POINT('',(5.326,10.,-15.504));
#3462=CARTESIAN_POINT('Origin',(3.876,10.,-15.504));
#3463=CARTESIAN_POINT('Origin',(7.752,10.,-15.504));
#3464=CARTESIAN_POINT('',(9.202,10.,-15.504));
#3465=CARTESIAN_POINT('',(9.202,10.,-15.504));
#3466=CARTESIAN_POINT('Origin',(7.752,10.,-15.504));
#3467=CARTESIAN_POINT('Origin',(15.504,10.,-11.628));
#3468=CARTESIAN_POINT('',(16.954,10.,-11.628));
#3469=CARTESIAN_POINT('',(16.954,10.,-11.628));
#3470=CARTESIAN_POINT('Origin',(15.504,10.,-11.628));
#3471=CARTESIAN_POINT('Origin',(15.504,10.,-7.752));
#3472=CARTESIAN_POINT('',(16.954,10.,-7.752));
#3473=CARTESIAN_POINT('',(16.954,10.,-7.752));
#3474=CARTESIAN_POINT('Origin',(15.504,10.,-7.752));
#3475=CARTESIAN_POINT('Origin',(19.38,10.,-3.876));
#3476=CARTESIAN_POINT('',(20.83,10.,-3.876));
#3477=CARTESIAN_POINT('',(20.83,10.,-3.876));
#3478=CARTESIAN_POINT('Origin',(19.38,10.,-3.876));
#3479=CARTESIAN_POINT('Origin',(15.504,10.,-3.876));
#3480=CARTESIAN_POINT('',(16.954,10.,-3.876));
#3481=CARTESIAN_POINT('',(16.954,10.,-3.876));
#3482=CARTESIAN_POINT('Origin',(15.504,10.,-3.876));
#3483=CARTESIAN_POINT('Origin',(15.504,10.,2.33235653013253E-15));
#3484=CARTESIAN_POINT('',(16.954,10.,2.50993031600889E-15));
#3485=CARTESIAN_POINT('',(16.954,10.,2.50993031600889E-15));
#3486=CARTESIAN_POINT('Origin',(15.504,10.,2.33235653013253E-15));
#3487=CARTESIAN_POINT('Origin',(-11.628,10.,11.628));
#3488=CARTESIAN_POINT('',(-10.178,10.,11.628));
#3489=CARTESIAN_POINT('',(-10.178,10.,11.628));
#3490=CARTESIAN_POINT('Origin',(-11.628,10.,11.628));
#3491=CARTESIAN_POINT('Origin',(-11.628,10.,15.504));
#3492=CARTESIAN_POINT('',(-10.178,10.,15.504));
#3493=CARTESIAN_POINT('',(-10.178,10.,15.504));
#3494=CARTESIAN_POINT('Origin',(-11.628,10.,15.504));
#3495=CARTESIAN_POINT('Origin',(-15.504,10.,11.628));
#3496=CARTESIAN_POINT('',(-14.054,10.,11.628));
#3497=CARTESIAN_POINT('',(-14.054,10.,11.628));
#3498=CARTESIAN_POINT('Origin',(-15.504,10.,11.628));
#3499=CARTESIAN_POINT('Origin',(-15.504,10.,7.752));
#3500=CARTESIAN_POINT('',(-14.054,10.,7.752));
#3501=CARTESIAN_POINT('',(-14.054,10.,7.752));
#3502=CARTESIAN_POINT('Origin',(-15.504,10.,7.752));
#3503=CARTESIAN_POINT('Origin',(-15.504,10.,3.876));
#3504=CARTESIAN_POINT('',(-14.054,10.,3.876));
#3505=CARTESIAN_POINT('',(-14.054,10.,3.876));
#3506=CARTESIAN_POINT('Origin',(-15.504,10.,3.876));
#3507=CARTESIAN_POINT('Origin',(-11.628,10.,7.752));
#3508=CARTESIAN_POINT('',(-10.178,10.,7.752));
#3509=CARTESIAN_POINT('',(-10.178,10.,7.752));
#3510=CARTESIAN_POINT('Origin',(-11.628,10.,7.752));
#3511=CARTESIAN_POINT('Origin',(-11.628,10.,1.47171164144311E-15));
#3512=CARTESIAN_POINT('',(-10.178,10.,1.64928542731947E-15));
#3513=CARTESIAN_POINT('',(-10.178,10.,1.64928542731947E-15));
#3514=CARTESIAN_POINT('Origin',(-11.628,10.,1.47171164144311E-15));
#3515=CARTESIAN_POINT('Origin',(-11.628,10.,-7.752));
#3516=CARTESIAN_POINT('',(-10.178,10.,-7.752));
#3517=CARTESIAN_POINT('',(-10.178,10.,-7.752));
#3518=CARTESIAN_POINT('Origin',(-11.628,10.,-7.752));
#3519=CARTESIAN_POINT('Origin',(-7.752,10.,7.752));
#3520=CARTESIAN_POINT('',(-6.302,10.,7.752));
#3521=CARTESIAN_POINT('',(-6.302,10.,7.752));
#3522=CARTESIAN_POINT('Origin',(-7.752,10.,7.752));
#3523=CARTESIAN_POINT('Origin',(-7.752,10.,6.11066752753686E-16));
#3524=CARTESIAN_POINT('',(-6.302,10.,7.88640538630052E-16));
#3525=CARTESIAN_POINT('',(-6.302,10.,7.88640538630052E-16));
#3526=CARTESIAN_POINT('Origin',(-7.752,10.,6.11066752753686E-16));
#3527=CARTESIAN_POINT('Origin',(-7.752,10.,-7.752));
#3528=CARTESIAN_POINT('',(-6.302,10.,-7.752));
#3529=CARTESIAN_POINT('',(-6.302,10.,-7.752));
#3530=CARTESIAN_POINT('Origin',(-7.752,10.,-7.752));
#3531=CARTESIAN_POINT('Origin',(-3.876,10.,11.628));
#3532=CARTESIAN_POINT('',(-2.426,10.,11.628));
#3533=CARTESIAN_POINT('',(-2.426,10.,11.628));
#3534=CARTESIAN_POINT('Origin',(-3.876,10.,11.628));
#3535=CARTESIAN_POINT('Origin',(-3.876,10.,3.876));
#3536=CARTESIAN_POINT('',(-2.426,10.,3.876));
#3537=CARTESIAN_POINT('',(-2.426,10.,3.876));
#3538=CARTESIAN_POINT('Origin',(-3.876,10.,3.876));
#3539=CARTESIAN_POINT('Origin',(-3.876,10.,-3.876));
#3540=CARTESIAN_POINT('',(-2.426,10.,-3.876));
#3541=CARTESIAN_POINT('',(-2.426,10.,-3.876));
#3542=CARTESIAN_POINT('Origin',(-3.876,10.,-3.876));
#3543=CARTESIAN_POINT('Origin',(-3.876,10.,-11.628));
#3544=CARTESIAN_POINT('',(-2.426,10.,-11.628));
#3545=CARTESIAN_POINT('',(-2.426,10.,-11.628));
#3546=CARTESIAN_POINT('Origin',(-3.876,10.,-11.628));
#3547=CARTESIAN_POINT('Origin',(0.,10.,7.752));
#3548=CARTESIAN_POINT('',(1.45,10.,7.752));
#3549=CARTESIAN_POINT('',(1.45,10.,7.752));
#3550=CARTESIAN_POINT('Origin',(0.,10.,7.752));
#3551=CARTESIAN_POINT('Origin',(0.,10.,5.50983733901102E-16));
#3552=CARTESIAN_POINT('',(1.45,10.,7.28557519777469E-16));
#3553=CARTESIAN_POINT('',(1.45,10.,7.28557519777469E-16));
#3554=CARTESIAN_POINT('Origin',(0.,10.,5.50983733901102E-16));
#3555=CARTESIAN_POINT('Origin',(0.,10.,-7.752));
#3556=CARTESIAN_POINT('',(1.45,10.,-7.752));
#3557=CARTESIAN_POINT('',(1.45,10.,-7.752));
#3558=CARTESIAN_POINT('Origin',(0.,10.,-7.752));
#3559=CARTESIAN_POINT('Origin',(0.,10.,-15.504));
#3560=CARTESIAN_POINT('',(1.45,10.,-15.504));
#3561=CARTESIAN_POINT('',(1.45,10.,-15.504));
#3562=CARTESIAN_POINT('Origin',(0.,10.,-15.504));
#3563=CARTESIAN_POINT('Origin',(3.876,10.,7.752));
#3564=CARTESIAN_POINT('',(5.326,10.,7.752));
#3565=CARTESIAN_POINT('',(5.326,10.,7.752));
#3566=CARTESIAN_POINT('Origin',(3.876,10.,7.752));
#3567=CARTESIAN_POINT('Origin',(3.876,10.,-2.49578135935735E-16));
#3568=CARTESIAN_POINT('',(5.326,10.,-7.20043500593689E-17));
#3569=CARTESIAN_POINT('',(5.326,10.,-7.20043500593689E-17));
#3570=CARTESIAN_POINT('Origin',(3.876,10.,-2.49578135935735E-16));
#3571=CARTESIAN_POINT('Origin',(3.876,10.,-7.752));
#3572=CARTESIAN_POINT('',(5.326,10.,-7.752));
#3573=CARTESIAN_POINT('',(5.326,10.,-7.752));
#3574=CARTESIAN_POINT('Origin',(3.876,10.,-7.752));
#3575=CARTESIAN_POINT('Origin',(7.752,10.,11.628));
#3576=CARTESIAN_POINT('',(9.202,10.,11.628));
#3577=CARTESIAN_POINT('',(9.202,10.,11.628));
#3578=CARTESIAN_POINT('Origin',(7.752,10.,11.628));
#3579=CARTESIAN_POINT('Origin',(7.752,10.,3.876));
#3580=CARTESIAN_POINT('',(9.202,10.,3.876));
#3581=CARTESIAN_POINT('',(9.202,10.,3.876));
#3582=CARTESIAN_POINT('Origin',(7.752,10.,3.876));
#3583=CARTESIAN_POINT('Origin',(7.752,10.,-3.876));
#3584=CARTESIAN_POINT('',(9.202,10.,-3.876));
#3585=CARTESIAN_POINT('',(9.202,10.,-3.876));
#3586=CARTESIAN_POINT('Origin',(7.752,10.,-3.876));
#3587=CARTESIAN_POINT('Origin',(7.752,10.,-11.628));
#3588=CARTESIAN_POINT('',(9.202,10.,-11.628));
#3589=CARTESIAN_POINT('',(9.202,10.,-11.628));
#3590=CARTESIAN_POINT('Origin',(7.752,10.,-11.628));
#3591=CARTESIAN_POINT('Origin',(11.628,10.,11.628));
#3592=CARTESIAN_POINT('',(13.078,10.,11.628));
#3593=CARTESIAN_POINT('',(13.078,10.,11.628));
#3594=CARTESIAN_POINT('Origin',(11.628,10.,11.628));
#3595=CARTESIAN_POINT('Origin',(11.628,10.,3.876));
#3596=CARTESIAN_POINT('',(13.078,10.,3.876));
#3597=CARTESIAN_POINT('',(13.078,10.,3.876));
#3598=CARTESIAN_POINT('Origin',(11.628,10.,3.876));
#3599=CARTESIAN_POINT('Origin',(11.628,10.,-3.876));
#3600=CARTESIAN_POINT('',(13.078,10.,-3.876));
#3601=CARTESIAN_POINT('',(13.078,10.,-3.876));
#3602=CARTESIAN_POINT('Origin',(11.628,10.,-3.876));
#3603=CARTESIAN_POINT('Origin',(0.,10.,0.));
#3604=CARTESIAN_POINT('',(-21.9,10.,-2.6819764901327E-15));
#3605=CARTESIAN_POINT('',(-21.9,10.,-2.6819764901327E-15));
#3606=CARTESIAN_POINT('Origin',(0.,10.,0.));
#3607=CARTESIAN_POINT('Origin',(0.,10.,0.));
#3608=UNCERTAINTY_MEASURE_WITH_UNIT(LENGTH_MEASURE(0.01),#3612,
'DISTANCE_ACCURACY_VALUE',
'Maximum model space distance between geometric entities at asserted c
onnectivities');
#3609=UNCERTAINTY_MEASURE_WITH_UNIT(LENGTH_MEASURE(0.01),#3612,
'DISTANCE_ACCURACY_VALUE',
'Maximum model space distance between geometric entities at asserted c
onnectivities');
#3610=(
GEOMETRIC_REPRESENTATION_CONTEXT(3)
GLOBAL_UNCERTAINTY_ASSIGNED_CONTEXT((#3608))
GLOBAL_UNIT_ASSIGNED_CONTEXT((#3612,#3614,#3615))
REPRESENTATION_CONTEXT('','3D')
);
#3611=(
GEOMETRIC_REPRESENTATION_CONTEXT(3)
GLOBAL_UNCERTAINTY_ASSIGNED_CONTEXT((#3609))
GLOBAL_UNIT_ASSIGNED_CONTEXT((#3612,#3614,#3615))
REPRESENTATION_CONTEXT('','3D')
);
#3612=(
LENGTH_UNIT()
NAMED_UNIT(*)
SI_UNIT(.MILLI.,.METRE.)
);
#3613=(
LENGTH_UNIT()
NAMED_UNIT(*)
SI_UNIT(.CENTI.,.METRE.)
);
#3614=(
NAMED_UNIT(*)
PLANE_ANGLE_UNIT()
SI_UNIT($,.RADIAN.)
);
#3615=(
NAMED_UNIT(*)
SI_UNIT($,.STERADIAN.)
SOLID_ANGLE_UNIT()
);
#3616=SHAPE_DEFINITION_REPRESENTATION(#3617,#3618);
#3617=PRODUCT_DEFINITION_SHAPE('',$,#3620);
#3618=SHAPE_REPRESENTATION('',(#2136),#3610);
#3619=PRODUCT_DEFINITION_CONTEXT('part definition',#3624,'design');
#3620=PRODUCT_DEFINITION('Circular easy ejection',
'Circular easy ejection',#3621,#3619);
#3621=PRODUCT_DEFINITION_FORMATION('',$,#3626);
#3622=PRODUCT_RELATED_PRODUCT_CATEGORY('Circular easy ejection',
'Circular easy ejection',(#3626));
#3623=APPLICATION_PROTOCOL_DEFINITION('international standard',
'automotive_design',2009,#3624);
#3624=APPLICATION_CONTEXT(
'Core Data for Automotive Mechanical Design Process');
#3625=PRODUCT_CONTEXT('part definition',#3624,'mechanical');
#3626=PRODUCT('Circular easy ejection','Circular easy ejection',$,(#3625));
#3627=PRESENTATION_STYLE_ASSIGNMENT((#3628));
#3628=SURFACE_STYLE_USAGE(.BOTH.,#3631);
#3629=SURFACE_STYLE_RENDERING_WITH_PROPERTIES($,#3635,(#3630));
#3630=SURFACE_STYLE_TRANSPARENT(0.);
#3631=SURFACE_SIDE_STYLE('',(#3632,#3629));
#3632=SURFACE_STYLE_FILL_AREA(#3633);
#3633=FILL_AREA_STYLE('',(#3634));
#3634=FILL_AREA_STYLE_COLOUR('',#3635);
#3635=COLOUR_RGB('',0.749019607843137,0.749019607843137,0.749019607843137);
ENDSEC;
END-ISO-10303-21;
