# Supplementary material for: Thermal imaging using sulfur polymer optics
Source: Nat Commun. 2026 Feb 18;17:1561. doi: 10.1038/s41467-026-68889-0 (PMC12916755; doi:10.1038/s41467-026-68889-0)
Supplement: Supplementary file 5 — Source Data [file 41467_2026_68889_MOESM5_ESM.zip › Figure 1 Source Data/Monomer 7.cif]

 
data_NBDTS
 
_audit_creation_method            'SHELXL-2018/3'
_shelx_SHELXL_version_number      '2018/3'
_chemical_name_systematic         ?
_chemical_name_common             ?
_chemical_melting_point           ?
_chemical_formula_moiety          ?
_chemical_formula_sum
 'C7 H8 S3' 
_chemical_formula_weight          188.31

loop_
 _atom_type_symbol
 _atom_type_description
 _atom_type_scat_dispersion_real
 _atom_type_scat_dispersion_imag
 _atom_type_scat_source
 'C'  'C'   0.0033   0.0016
 'International Tables Vol C Tables 4.2.6.8 and 6.1.1.4'
 'H'  'H'   0.0000   0.0000
 'International Tables Vol C Tables 4.2.6.8 and 6.1.1.4'
 'S'  'S'   0.1246   0.1234
 'International Tables Vol C Tables 4.2.6.8 and 6.1.1.4'
 
_space_group_crystal_system       orthorhombic
_space_group_IT_number            60
_space_group_name_H-M_alt         'P b c n'
_space_group_name_Hall            '-P 2n 2ab'
 
_shelx_space_group_comment
;
The symmetry employed for this shelxl refinement is uniquely defined
by the following loop, which should always be used as a source of
symmetry information in preference to the above space-group names.
They are only intended as comments.
;
 
loop_
 _space_group_symop_operation_xyz
 'x, y, z'
 '-x+1/2, -y+1/2, z+1/2'
 '-x, y, -z+1/2'
 'x+1/2, -y+1/2, -z'
 '-x, -y, -z'
 'x-1/2, y-1/2, -z-1/2'
 'x, -y, z-1/2'
 '-x-1/2, y-1/2, z'
 
_cell_length_a                    42.045(8)
_cell_length_b                    7.7730(16)
_cell_length_c                    9.6930(19)
_cell_angle_alpha                 90
_cell_angle_beta                  90
_cell_angle_gamma                 90
_cell_volume                      3167.8(11)
_cell_formula_units_Z             16
_cell_measurement_temperature     100(2)
_cell_measurement_reflns_used     5157
_cell_measurement_theta_min       0.67
_cell_measurement_theta_max       42.05
 
_exptl_crystal_description        block
_exptl_crystal_colour             colorless
_exptl_crystal_density_meas       ?
_exptl_crystal_density_method     ?
_exptl_crystal_density_diffrn     1.579          
_exptl_crystal_F_000              1568
_exptl_transmission_factor_min    ?
_exptl_transmission_factor_max    ?
_exptl_crystal_size_max           0.17
_exptl_crystal_size_mid           0.15
_exptl_crystal_size_min           0.12
_exptl_absorpt_coefficient_mu     0.849
_shelx_estimated_absorpt_T_min    ?
_shelx_estimated_absorpt_T_max    ?
_exptl_absorpt_correction_type    'none'
_exptl_absorpt_correction_T_min   ?
_exptl_absorpt_correction_T_max   ?
_exptl_absorpt_process_details    ?
_exptl_absorpt_special_details    ?
_diffrn_ambient_temperature       100(2)
_diffrn_radiation_wavelength      0.71073
_diffrn_radiation_type            Synchrotron
_diffrn_source                    'MX2 Beamline Australian Synchrotron'
_diffrn_measurement_device_type   'ADSC Quantum 315r'
_diffrn_measurement_method        'Phi Scan'
_diffrn_radiation_monochromator   'Silicon Double Crystal'
_diffrn_detector_area_resol_mean  ?
_diffrn_reflns_number             46785
_diffrn_reflns_av_unetI/netI      0.0150
_diffrn_reflns_av_R_equivalents   0.0385
_diffrn_reflns_limit_h_min        -55
_diffrn_reflns_limit_h_max        55
_diffrn_reflns_limit_k_min        -10
_diffrn_reflns_limit_k_max        10
_diffrn_reflns_limit_l_min        -12
_diffrn_reflns_limit_l_max        12
_diffrn_reflns_theta_min          0.969
_diffrn_reflns_theta_max          27.882
_diffrn_reflns_theta_full         25.242
_diffrn_measured_fraction_theta_max   0.971
_diffrn_measured_fraction_theta_full  0.981
_diffrn_reflns_Laue_measured_fraction_max    0.971
_diffrn_reflns_Laue_measured_fraction_full   0.981
_diffrn_reflns_point_group_measured_fraction_max   0.971
_diffrn_reflns_point_group_measured_fraction_full  0.981
_reflns_number_total              3673
_reflns_number_gt                 3542
_reflns_threshold_expression      'I > 2\s(I)'
_reflns_Friedel_coverage          0.000
_reflns_Friedel_fraction_max      .
_reflns_Friedel_fraction_full     .
 
_reflns_special_details
;
 Reflections were merged by SHELXL according to the crystal
 class for the calculation of statistics and refinement.
 
 _reflns_Friedel_fraction is defined as the number of unique
 Friedel pairs measured divided by the number that would be
 possible theoretically, ignoring centric projections and
 systematic absences.
;
 
_computing_data_collection      'BluIce (McPhillips, 2002)'
_computing_cell_refinement      'XDS (Kabsch, 1993)'
_computing_data_reduction       'XDS (Kabsch, 1993)'
_computing_structure_solution   'SHELXT-2018/3 (Sheldrick, 2018)'
_computing_structure_refinement 'SHELXL-2018/3 (Sheldrick, 2018)'
_computing_molecular_graphics   'shelXle (Huebschle, 2014)'
_computing_publication_material 'CIFTAB (Sheldrick, 1997)'
_refine_special_details           ?
_refine_ls_structure_factor_coef  Fsqd
_refine_ls_matrix_type            full
_refine_ls_weighting_scheme       calc
_refine_ls_weighting_details
'w=1/[\s^2^(Fo^2^)+(0.0499P)^2^+1.2004P] where P=(Fo^2^+2Fc^2^)/3'
_atom_sites_solution_primary      ?
_atom_sites_solution_secondary    ?
_atom_sites_solution_hydrogens    geom
_refine_ls_hydrogen_treatment     constr
_refine_ls_extinction_method      none
_refine_ls_extinction_coef        .
_refine_ls_number_reflns          3673
_refine_ls_number_parameters      181
_refine_ls_number_restraints      0
_refine_ls_R_factor_all           0.0307
_refine_ls_R_factor_gt            0.0300
_refine_ls_wR_factor_ref          0.0806
_refine_ls_wR_factor_gt           0.0799
_refine_ls_goodness_of_fit_ref    1.105
_refine_ls_restrained_S_all       1.105
_refine_ls_shift/su_max           0.003
_refine_ls_shift/su_mean          0.000
 
loop_
 _atom_site_label
 _atom_site_type_symbol
 _atom_site_fract_x
 _atom_site_fract_y
 _atom_site_fract_z
 _atom_site_U_iso_or_equiv
 _atom_site_adp_type
 _atom_site_occupancy
 _atom_site_site_symmetry_order  
 _atom_site_calc_flag
 _atom_site_refinement_flags_posn
 _atom_site_refinement_flags_adp
 _atom_site_refinement_flags_occupancy
 _atom_site_disorder_assembly
 _atom_site_disorder_group
S1 S 0.70024(2) 0.37728(4) 0.55792(4) 0.02347(10) Uani 1 1 d . . . . .
C1 C 0.69541(3) 0.57291(16) 0.45568(14) 0.0195(2) Uani 1 1 d . . . . .
H1 H 0.694305 0.544802 0.357236 0.023 Uiso 1 1 calc R U . . .
C2 C 0.66561(3) 0.68190(17) 0.49992(14) 0.0207(2) Uani 1 1 d . . . . .
H2 H 0.651434 0.699477 0.420919 0.025 Uiso 1 1 calc R U . . .
S2 S 0.65249(2) 0.33538(5) 0.58604(4) 0.02732(10) Uani 1 1 d . . . . .
S3 S 0.64377(2) 0.58532(5) 0.64361(4) 0.02615(10) Uani 1 1 d . . . . .
C3 C 0.68076(3) 0.85615(17) 0.54508(15) 0.0224(3) Uani 1 1 d . . . . .
H3 H 0.667271 0.931830 0.600879 0.027 Uiso 1 1 calc R U . . .
C4 C 0.71159(3) 0.79263(17) 0.61411(15) 0.0232(3) Uani 1 1 d . . . . .
H4A H 0.725459 0.885872 0.642458 0.028 Uiso 1 1 calc R U . . .
H4AB H 0.707690 0.715280 0.690801 0.028 Uiso 1 1 calc R U . . .
C5 C 0.72350(3) 0.69904(17) 0.48410(15) 0.0212(3) Uani 1 1 d . . . . .
H5 H 0.744678 0.647027 0.490382 0.025 Uiso 1 1 calc R U . . .
C6 C 0.71961(3) 0.84118(18) 0.37776(16) 0.0247(3) Uani 1 1 d . . . . .
H6 H 0.732594 0.860191 0.301597 0.030 Uiso 1 1 calc R U . . .
C7 C 0.69418(3) 0.93377(18) 0.41354(15) 0.0248(3) Uani 1 1 d . . . . .
H7 H 0.686136 1.028545 0.366508 0.030 Uiso 1 1 calc R U . . .
C21 C 0.54791(3) 0.06499(16) 0.45324(13) 0.0188(2) Uani 1 1 d . . . . .
H21 H 0.543864 0.033374 0.549530 0.023 Uiso 1 1 calc R U . . .
S21 S 0.54097(2) -0.11964(4) 0.34059(4) 0.02263(9) Uani 1 1 d . . . . .
C22 C 0.58238(3) 0.14192(16) 0.43793(15) 0.0203(3) Uani 1 1 d . . . . .
H22 H 0.593132 0.143363 0.527632 0.024 Uiso 1 1 calc R U . . .
S22 S 0.58675(2) -0.21026(4) 0.35279(4) 0.02768(10) Uani 1 1 d . . . . .
C23 C 0.57568(3) 0.32917(17) 0.38858(15) 0.0215(3) Uani 1 1 d . . . . .
H23 H 0.593659 0.390043 0.346629 0.026 Uiso 1 1 calc R U . . .
S23 S 0.60655(2) 0.02586(4) 0.31114(4) 0.02677(10) Uani 1 1 d . . . . .
C24 C 0.54651(3) 0.30146(18) 0.29545(15) 0.0232(3) Uani 1 1 d . . . . .
H24A H 0.550646 0.223212 0.219586 0.028 Uiso 1 1 calc R U . . .
H24B H 0.537565 0.408318 0.261281 0.028 Uiso 1 1 calc R U . . .
C25 C 0.52642(3) 0.21955(17) 0.41071(14) 0.0208(3) Uani 1 1 d . . . . .
H25 H 0.504362 0.191600 0.386880 0.025 Uiso 1 1 calc R U . . .
C26 C 0.53097(3) 0.35243(17) 0.52460(15) 0.0222(3) Uani 1 1 d . . . . .
H26 H 0.516079 0.382986 0.591166 0.027 Uiso 1 1 calc R U . . .
C27 C 0.56020(3) 0.41691(16) 0.51145(15) 0.0229(3) Uani 1 1 d . . . . .
H27 H 0.569420 0.500410 0.567317 0.027 Uiso 1 1 calc R U . . .
 
loop_
 _atom_site_aniso_label
 _atom_site_aniso_U_11
 _atom_site_aniso_U_22
 _atom_site_aniso_U_33
 _atom_site_aniso_U_23
 _atom_site_aniso_U_13
 _atom_site_aniso_U_12
S1 0.01889(16) 0.01689(16) 0.0346(2) 0.00050(12) 0.00136(12) 0.00117(11)
C1 0.0176(5) 0.0162(5) 0.0247(6) -0.0024(5) 0.0012(5) -0.0017(4)
C2 0.0160(5) 0.0195(6) 0.0266(7) 0.0021(5) 0.0004(5) 0.0005(4)
S2 0.02106(17) 0.02234(18) 0.0385(2) 0.00375(14) 0.00021(13) -0.00495(12)
S3 0.01893(16) 0.02623(18) 0.0333(2) 0.00460(14) 0.00659(12) 0.00255(12)
C3 0.0223(6) 0.0175(6) 0.0274(7) -0.0017(5) 0.0019(5) 0.0022(5)
C4 0.0235(6) 0.0194(6) 0.0267(7) -0.0037(5) -0.0021(5) -0.0019(5)
C5 0.0158(5) 0.0189(6) 0.0290(7) -0.0030(5) 0.0019(5) -0.0017(4)
C6 0.0253(6) 0.0208(6) 0.0280(7) -0.0014(5) 0.0035(5) -0.0058(5)
C7 0.0261(6) 0.0185(6) 0.0297(7) 0.0012(5) -0.0008(5) -0.0030(5)
C21 0.0186(5) 0.0167(5) 0.0210(6) 0.0003(4) -0.0001(4) -0.0029(4)
S21 0.02154(17) 0.01909(17) 0.02727(19) -0.00180(11) 0.00011(12) -0.00521(11)
C22 0.0170(5) 0.0168(6) 0.0271(7) -0.0016(5) -0.0014(5) -0.0010(4)
S22 0.02651(18) 0.01664(17) 0.0399(2) -0.00193(13) -0.00138(13) 0.00137(12)
C23 0.0196(6) 0.0159(6) 0.0292(7) 0.0006(5) 0.0043(5) -0.0020(4)
S23 0.01929(16) 0.01981(17) 0.0412(2) -0.00561(14) 0.00600(13) -0.00076(11)
C24 0.0240(6) 0.0218(6) 0.0238(7) 0.0050(5) 0.0014(5) 0.0008(5)
C25 0.0160(5) 0.0209(6) 0.0254(7) 0.0020(5) 0.0000(5) -0.0005(4)
C26 0.0208(6) 0.0191(6) 0.0266(7) 0.0006(5) 0.0036(5) 0.0022(5)
C27 0.0230(6) 0.0160(6) 0.0297(7) -0.0009(5) 0.0020(5) 0.0003(5)
 
_geom_special_details
;
 All esds (except the esd in the dihedral angle between two l.s. planes)
 are estimated using the full covariance matrix.  The cell esds are taken
 into account individually in the estimation of esds in distances, angles
 and torsion angles; correlations between esds in cell parameters are only
 used when they are defined by crystal symmetry.  An approximate (isotropic)
 treatment of cell esds is used for estimating esds involving l.s. planes.
;
 
loop_
 _geom_bond_atom_site_label_1
 _geom_bond_atom_site_label_2
 _geom_bond_distance
 _geom_bond_site_symmetry_2
 _geom_bond_publ_flag
S1 C1 1.8264(14) . ?
S1 S2 2.0521(6) . ?
C1 C5 1.5594(17) . ?
C1 C2 1.5720(17) . ?
C2 C3 1.5595(18) . ?
C2 S3 1.8295(14) . ?
S2 S3 2.0544(7) . ?
C3 C7 1.519(2) . ?
C3 C4 1.5399(19) . ?
C4 C5 1.5389(19) . ?
C5 C6 1.520(2) . ?
C6 C7 1.335(2) . ?
C21 C25 1.5587(17) . ?
C21 C22 1.5751(17) . ?
C21 S21 1.8268(14) . ?
S21 S22 2.0530(6) . ?
C22 C23 1.5577(18) . ?
C22 S23 1.8320(14) . ?
S22 S23 2.0554(6) . ?
C23 C27 1.5191(19) . ?
C23 C24 1.5383(19) . ?
C24 C25 1.5386(18) . ?
C25 C26 1.5239(19) . ?
C26 C27 1.3330(18) . ?
 
loop_
 _geom_angle_atom_site_label_1
 _geom_angle_atom_site_label_2
 _geom_angle_atom_site_label_3
 _geom_angle
 _geom_angle_site_symmetry_1
 _geom_angle_site_symmetry_3
 _geom_angle_publ_flag
C1 S1 S2 95.47(4) . . ?
C5 C1 C2 102.50(10) . . ?
C5 C1 S1 110.08(9) . . ?
C2 C1 S1 112.91(9) . . ?
C3 C2 C1 102.66(10) . . ?
C3 C2 S3 110.36(10) . . ?
C1 C2 S3 112.75(9) . . ?
S1 S2 S3 93.48(2) . . ?
C2 S3 S2 95.26(5) . . ?
C7 C3 C4 100.34(11) . . ?
C7 C3 C2 105.13(11) . . ?
C4 C3 C2 100.79(10) . . ?
C5 C4 C3 93.99(11) . . ?
C6 C5 C4 100.18(11) . . ?
C6 C5 C1 104.83(11) . . ?
C4 C5 C1 101.27(10) . . ?
C7 C6 C5 107.57(12) . . ?
C6 C7 C3 107.54(12) . . ?
C25 C21 C22 102.47(10) . . ?
C25 C21 S21 110.78(9) . . ?
C22 C21 S21 112.89(9) . . ?
C21 S21 S22 94.90(4) . . ?
C23 C22 C21 102.55(10) . . ?
C23 C22 S23 110.76(9) . . ?
C21 C22 S23 112.75(9) . . ?
S21 S22 S23 93.56(2) . . ?
C27 C23 C24 100.43(10) . . ?
C27 C23 C22 104.85(11) . . ?
C24 C23 C22 101.16(10) . . ?
C22 S23 S22 94.78(5) . . ?
C23 C24 C25 93.99(10) . . ?
C26 C25 C24 100.17(11) . . ?
C26 C25 C21 104.95(10) . . ?
C24 C25 C21 101.11(10) . . ?
C27 C26 C25 107.55(12) . . ?
C26 C27 C23 107.53(12) . . ?
 
_refine_diff_density_max    0.388
_refine_diff_density_min   -0.389
_refine_diff_density_rms    0.074

_shelx_res_file
;
TITL sol_a.res in Pbcn
    sol_a.res
    created by SHELXL-2018/3 at 08:54:32 on 21-Aug-2023
REM Old TITL sol in Pbcn
REM SHELXT solution in Pbcn: R1 0.105, Rweak 0.001, Alpha 0.006
REM <I/s>   0.583 for  489 systematic absences,  Orientation as input
REM Formula found by SHELXT:  C14 S6
CELL  0.71073  42.0450   7.7730   9.6930   90.000   90.000   90.000
ZERR   16.000   0.0084   0.0016   0.0019    0.000    0.000    0.000
LATT  1
SYMM 1/2-X, 1/2-Y, 1/2+Z
SYMM -X, Y, 1/2-Z
SYMM 1/2+X, 1/2-Y, -Z
SFAC C H S
UNIT 112 128 48
L.S. 10
TEMP 100
ACTA
BOND
LIST 4
FMAP 2
PLAN 20
WGHT    0.049900    1.200400
FVAR       0.24659
S1    3    0.700243    0.377282    0.557922    11.00000    0.01889    0.01689 =
         0.03463    0.00050    0.00136    0.00117
C1    1    0.695409    0.572908    0.455679    11.00000    0.01760    0.01622 =
         0.02471   -0.00243    0.00116   -0.00169
AFIX  13
H1    2    0.694305    0.544802    0.357236    11.00000   -1.20000
AFIX   0
C2    1    0.665611    0.681902    0.499923    11.00000    0.01600    0.01954 =
         0.02663    0.00211    0.00038    0.00051
AFIX  13
H2    2    0.651434    0.699477    0.420919    11.00000   -1.20000
AFIX   0
S2    3    0.652492    0.335376    0.586039    11.00000    0.02106    0.02234 =
         0.03855    0.00375    0.00021   -0.00495
S3    3    0.643765    0.585321    0.643607    11.00000    0.01893    0.02623 =
         0.03328    0.00460    0.00659    0.00255
C3    1    0.680762    0.856152    0.545076    11.00000    0.02232    0.01751 =
         0.02736   -0.00172    0.00185    0.00223
AFIX  13
H3    2    0.667271    0.931830    0.600879    11.00000   -1.20000
AFIX   0
C4    1    0.711588    0.792631    0.614114    11.00000    0.02350    0.01943 =
         0.02665   -0.00368   -0.00209   -0.00194
AFIX  23
H4A   2    0.725459    0.885872    0.642458    11.00000   -1.20000
H4AB  2    0.707690    0.715280    0.690801    11.00000   -1.20000
AFIX   0
C5    1    0.723496    0.699044    0.484096    11.00000    0.01577    0.01886 =
         0.02900   -0.00296    0.00191   -0.00172
AFIX  13
H5    2    0.744678    0.647027    0.490382    11.00000   -1.20000
AFIX   0
C6    1    0.719610    0.841178    0.377763    11.00000    0.02532    0.02082 =
         0.02803   -0.00138    0.00350   -0.00581
AFIX  43
H6    2    0.732594    0.860191    0.301597    11.00000   -1.20000
AFIX   0
C7    1    0.694179    0.933768    0.413542    11.00000    0.02611    0.01852 =
         0.02973    0.00118   -0.00080   -0.00297
AFIX  43
H7    2    0.686136    1.028545    0.366508    11.00000   -1.20000
AFIX   0
C21   1    0.547907    0.064989    0.453240    11.00000    0.01859    0.01673 =
         0.02104    0.00035   -0.00015   -0.00286
AFIX  13
H21   2    0.543864    0.033374    0.549530    11.00000   -1.20000
AFIX   0
S21   3    0.540968   -0.119641    0.340585    11.00000    0.02154    0.01909 =
         0.02727   -0.00180    0.00011   -0.00521
C22   1    0.582384    0.141918    0.437926    11.00000    0.01698    0.01678 =
         0.02705   -0.00159   -0.00140   -0.00098
AFIX  13
H22   2    0.593132    0.143363    0.527632    11.00000   -1.20000
AFIX   0
S22   3    0.586747   -0.210261    0.352785    11.00000    0.02651    0.01664 =
         0.03990   -0.00193   -0.00138    0.00137
C23   1    0.575685    0.329168    0.388580    11.00000    0.01958    0.01590 =
         0.02916    0.00058    0.00433   -0.00200
AFIX  13
H23   2    0.593659    0.390043    0.346629    11.00000   -1.20000
AFIX   0
S23   3    0.606548    0.025858    0.311141    11.00000    0.01929    0.01981 =
         0.04120   -0.00561    0.00600   -0.00076
C24   1    0.546506    0.301459    0.295446    11.00000    0.02403    0.02179 =
         0.02380    0.00504    0.00138    0.00081
AFIX  23
H24A  2    0.550646    0.223212    0.219586    11.00000   -1.20000
H24B  2    0.537565    0.408318    0.261281    11.00000   -1.20000
AFIX   0
C25   1    0.526416    0.219547    0.410713    11.00000    0.01601    0.02094 =
         0.02537    0.00196   -0.00003   -0.00050
AFIX  13
H25   2    0.504362    0.191600    0.386880    11.00000   -1.20000
AFIX   0
C26   1    0.530974    0.352433    0.524600    11.00000    0.02081    0.01908 =
         0.02656    0.00055    0.00362    0.00215
AFIX  43
H26   2    0.516079    0.382986    0.591166    11.00000   -1.20000
AFIX   0
C27   1    0.560196    0.416913    0.511448    11.00000    0.02300    0.01597 =
         0.02970   -0.00092    0.00202    0.00031
AFIX  43
H27   2    0.569420    0.500410    0.567317    11.00000   -1.20000
AFIX   0
HKLF 4


REM  sol_a.res in Pbcn
REM wR2 = 0.0806, GooF = S = 1.105, Restrained GooF = 1.105 for all data
REM R1 = 0.0300 for 3542 Fo > 4sig(Fo) and 0.0307 for all 3673 data
REM 181 parameters refined using 0 restraints

END

WGHT      0.0487      1.2777

REM Highest difference peak  0.388,  deepest hole -0.389,  1-sigma level  0.074
Q1    1   0.6830  0.6191  0.4822  11.00000  0.05    0.38
Q2    1   0.6723  0.7789  0.5195  11.00000  0.05    0.35
Q3    1   0.5284  0.2889  0.4701  11.00000  0.05    0.35
Q4    1   0.7097  0.6350  0.4751  11.00000  0.05    0.34
Q5    1   0.5359  0.1355  0.4386  11.00000  0.05    0.33
Q6    1   0.6965  0.5016  0.4980  11.00000  0.05    0.32
Q7    1   0.7067  0.9216  0.4065  11.00000  0.05    0.30
Q8    1   0.5632  0.3161  0.3355  11.00000  0.05    0.30
Q9    1   0.6946  0.8359  0.5696  11.00000  0.05    0.29
Q10   1   0.5800  0.2395  0.4096  11.00000  0.05    0.28
Q11   1   0.6862  0.9062  0.4734  11.00000  0.05    0.28
Q12   1   0.7164  0.7467  0.5489  11.00000  0.05    0.27
Q13   1   0.5691  0.3873  0.4496  11.00000  0.05    0.27
Q14   1   0.7208  0.7668  0.4286  11.00000  0.05    0.26
Q15   1   0.6978  1.1324  0.4898  11.00000  0.05    0.24
Q16   1   0.6537  0.9016  0.5996  11.00000  0.05    0.23
Q17   1   0.5450  0.3738  0.5271  11.00000  0.05    0.23
Q18   1   0.5358  0.2523  0.3472  11.00000  0.05    0.22
Q19   1   0.7094  0.2566  0.5049  11.00000  0.05    0.22
Q20   1   0.6360  1.0131  0.6327  11.00000  0.05    0.22
;
_shelx_res_checksum   25007

_shelx_hkl_file
;
   1   0   0    0.00    0.04
   1   0   0    0.00    0.04
   2   0   0   23.78    0.82
   3   0   0    0.00    0.04
  -4   0   0  847.12   24.71
  -4   0   0  856.80   25.03
   4   0   0  829.19   24.21
   4   0   0  816.99   23.85
  -5   0   0   -0.04    0.07
  -5   0   0   -0.04    0.07
   5   0   0   -0.07    0.07
   5   0   0   -0.04    0.07
  -6   0   0    5.74    0.43
  -6   0   0    4.45    0.36
   6   0   0    4.41    0.36
   6   0   0    4.41    0.36
  -7   0   0    0.00    0.11
  -7   0   0    0.07    0.11
   7   0   0    0.18    0.11
   7   0   0    0.22    0.11
  -8   0   0 6914.66  200.23
  -8   0   0 6616.99  191.66
  -9   0   0    0.07    0.11
  -9   0   0   -0.11    0.14
   9   0   0    0.11    0.14
   9   0   0    0.22    0.18
 -10   0   0   12.41    0.79
 -10   0   0   14.27    0.82
  10   0   0   12.44    0.82
  10   0   0   13.23    0.82
 -11   0   0    0.04    0.14
 -11   0   0   -0.14    0.14
  11   0   0    0.07    0.14
  11   0   0   -0.04    0.14
 -12   0   0 1840.20   53.94
 -12   0   0 1860.65   54.44
  12   0   0 1833.03   53.76
  12   0   0 1918.75   56.16
 -13   0   0   -0.07    0.11
 -13   0   0    0.54    0.22
  14   0   0   72.05    2.80
  14   0   0   76.21    2.98
 -15   0   0    0.14    0.14
 -15   0   0   -0.07    0.11
 -16   0   0 5078.40  147.51
 -16   0   0 5139.37  149.34
  16   0   0 5221.86  151.60
  16   0   0 5193.17  150.95
 -17   0   0   -0.04    0.14
 -17   0   0    0.25    0.18
 -18   0   0 1545.76   45.51
 -18   0   0 1505.95   44.51
  18   0   0 1520.65   44.97
  18   0   0 1481.56   43.72
 -19   0   0   -0.04    0.18
  19   0   0    0.14    0.18
 -20   0   0 3341.13   97.55
  20   0   0 3225.65   94.14
 -21   0   0   -0.04    0.11
 -21   0   0    0.43    0.22
 -22   0   0   75.78    3.16
 -22   0   0   78.90    3.12
  22   0   0   78.11    3.16
  22   0   0   71.01    3.05
 -23   0   0    0.18    0.18
  23   0   0    0.22    0.18
 -24   0   0    0.29    0.18
  24   0   0    0.04    0.18
 -25   0   0    0.25    0.22
 -25   0   0    0.22    0.25
  25   0   0    0.39    0.25
  25   0   0    0.18    0.25
 -26   0   0 1521.73   45.30
 -26   0   0 1535.36   45.48
  26   0   0 1547.91   46.16
  26   0   0 1478.69   43.97
  27   0   0    0.22    0.22
  27   0   0    0.39    0.29
 -28   0   0   99.31    4.05
 -28   0   0  101.82    3.98
  28   0   0  100.74    4.23
  28   0   0   94.04    3.87
 -29   0   0   -0.04    0.22
 -29   0   0   -0.04    0.18
  29   0   0   -0.11    0.14
  29   0   0    0.14    0.22
 -30   0   0  167.06    6.17
 -30   0   0  168.92    6.03
  30   0   0  184.49    6.67
  30   0   0  177.28    6.67
 -31   0   0    0.18    0.25
 -31   0   0    0.18    0.18
  31   0   0   -0.11    0.18
  31   0   0   -0.04    0.22
 -32   0   0  512.86   16.14
 -32   0   0  492.42   15.71
  32   0   0  506.41   16.14
  32   0   0  489.55   15.89
 -33   0   0    0.00    0.22
 -33   0   0    0.25    0.22
  33   0   0    0.00    0.32
  33   0   0    0.00    0.18
 -34   0   0   14.27    1.22
 -34   0   0   14.27    1.36
  34   0   0   16.28    1.40
  34   0   0   13.45    1.43
 -35   0   0   -0.04    0.22
 -35   0   0   -0.14    0.22
  35   0   0    0.11    0.25
  35   0   0    0.68    0.47
 -36   0   0  189.72    7.10
 -36   0   0  186.39    6.85
  36   0   0  199.12    7.60
  36   0   0  185.17    6.89
 -37   0   0   -0.18    0.14
  37   0   0    0.14    0.32
 -38   0   0  274.36    9.68
 -38   0   0  256.32    8.93
  38   0   0  250.26    8.89
  38   0   0  245.46    9.00
 -39   0   0    0.11    0.32
 -39   0   0    0.00    0.25
  39   0   0    0.07    0.29
  39   0   0   -0.04    0.36
 -40   0   0   82.95    3.77
 -40   0   0   71.84    3.95
  40   0   0   83.92    4.09
  40   0   0   78.58    3.98
 -41   0   0   -0.22    0.18
 -41   0   0    0.04    0.29
  41   0   0    0.00    0.29
  41   0   0    0.07    0.29
 -42   0   0  350.36   11.80
 -42   0   0  349.89   12.01
  42   0   0  330.45   11.33
  42   0   0  322.31   11.44
 -43   0   0   -0.07    0.22
 -43   0   0    0.18    0.32
  43   0   0   -0.29    0.36
  43   0   0    0.57    0.39
 -44   0   0    9.18    1.26
 -44   0   0   10.94    1.29
  44   0   0   10.29    1.29
  44   0   0    9.83    1.40
 -45   0   0    0.57    0.39
 -45   0   0    0.22    0.32
  45   0   0    0.54    0.39
  45   0   0    0.22    0.39
 -46   0   0  696.49   21.91
 -46   0   0  674.97   21.66
  46   0   0  655.60   20.94
  46   0   0  702.23   22.77
 -47   0   0   -0.18    0.25
 -47   0   0    0.50    0.39
  47   0   0    0.72    0.39
  47   0   0    0.65    0.50
 -48   0   0  140.12    5.99
  48   0   0  136.00    5.81
 -49   0   0    0.00    0.32
 -49   0   0   -0.25    0.22
  49   0   0   -0.07    0.39
  49   0   0    0.32    0.32
 -50   0   0   32.96    2.30
  50   0   0   32.46    2.73
 -51   0   0   -0.29    0.29
 -51   0   0    0.36    0.43
  51   0   0    0.00    0.39
  51   0   0    0.36    0.32
 -52   0   0  416.74   14.35
 -52   0   0  419.26   14.02
  52   0   0  427.15   14.53
  52   0   0  424.99   14.99
 -53   0   0   -0.29    0.25
 -53   0   0   -0.32    0.32
  53   0   0   -0.29    0.22
  53   0   0    0.54    0.50
  54   0   0    5.34    1.15
  54   0   0    2.91    0.79
 -55   0   0    0.14    0.29
 -55   0   0   -0.32    0.22
  55   0   0    0.14    0.29
  55   0   0    0.32    0.54
  55   0  -1   -0.07    0.36
  55   0  -1    0.68    0.43
 -55   0   1    0.04    0.43
 -55   0   1   -0.29    0.22
  54   0  -1   -0.14    0.50
  54   0  -1   -0.07    0.25
 -54   0   1    0.29    0.39
 -54   0   1   -0.07    0.32
  53   0  -1    0.04    0.39
  53   0  -1   -0.18    0.29
 -53   0   1   -0.14    0.22
 -53   0   1    0.32    0.43
  52   0  -1    0.29    0.54
  52   0  -1   -0.07    0.22
 -52   0   1    0.00    0.25
 -52   0   1    0.00    0.25
  51   0  -1    0.57    0.36
  51   0  -1   -0.04    0.36
 -51   0   1   -0.11    0.25
 -51   0   1   -0.07    0.29
  50   0  -1    0.00    0.22
  50   0  -1   -0.04    0.36
 -50   0   1   -0.22    0.18
 -50   0   1   -0.04    0.36
  49   0  -1    0.22    0.47
  49   0  -1   -0.32    0.22
 -49   0   1   -0.36    0.29
 -49   0   1    0.04    0.22
  48   0  -1   -0.04    0.22
  48   0  -1    0.50    0.57
 -48   0   1   -0.18    0.18
 -48   0   1   -0.14    0.29
  47   0  -1    0.39    0.43
  47   0  -1    0.00    0.25
 -47   0   1   -0.29    0.22
 -47   0   1    0.11    0.25
  46   0  -1   -0.25    0.39
  46   0  -1    0.04    0.32
 -46   0   1   -0.14    0.29
 -46   0   1   -0.32    0.29
  45   0  -1   -0.18    0.32
  45   0  -1   -0.25    0.22
 -45   0   1   -0.22    0.39
 -45   0   1   -0.11    0.25
  44   0  -1   -0.14    0.25
  44   0  -1   -0.32    0.32
 -44   0   1    0.00    0.32
 -44   0   1   -0.22    0.25
  43   0  -1   -0.32    0.25
  43   0  -1    0.00    0.36
 -43   0   1   -0.18    0.22
 -43   0   1    0.22    0.22
  42   0  -1   -0.29    0.25
  42   0  -1   -0.07    0.18
 -42   0   1    0.22    0.22
 -42   0   1    0.11    0.25
  41   0  -1   -0.04    0.22
  41   0  -1   -0.11    0.25
 -41   0   1   -0.11    0.18
 -41   0   1   -0.11    0.22
  40   0  -1    0.14    0.36
  40   0  -1    0.00    0.25
 -40   0   1   -0.14    0.22
 -40   0   1   -0.11    0.25
  39   0  -1    0.22    0.36
 -39   0   1   -0.25    0.25
  38   0  -1   -0.11    0.22
  38   0  -1   -0.11    0.32
 -38   0   1   -0.07    0.18
 -38   0   1    0.22    0.29
  37   0  -1    0.11    0.29
  37   0  -1    0.11    0.18
 -37   0   1   -0.14    0.22
 -37   0   1   -0.14    0.18
  36   0  -1    0.00    0.22
 -36   0   1    0.32    0.25
  35   0  -1   -0.14    0.18
  35   0  -1    0.14    0.32
 -35   0   1    0.18    0.22
 -35   0   1   -0.04    0.18
  34   0  -1   -0.36    0.22
  34   0  -1   -0.11    0.18
 -34   0   1    0.00    0.22
 -34   0   1   -0.11    0.18
  33   0  -1    0.04    0.18
  33   0  -1    0.22    0.25
 -33   0   1    0.11    0.18
 -33   0   1    0.14    0.18
  32   0  -1    0.36    0.29
  32   0  -1    0.11    0.25
 -32   0   1   -0.07    0.11
 -32   0   1   -0.11    0.18
  31   0  -1    0.22    0.32
  31   0  -1    0.04    0.14
 -31   0   1   -0.04    0.14
 -31   0   1   -0.04    0.18
  30   0  -1   -0.07    0.22
  30   0  -1    0.00    0.14
 -30   0   1   -0.11    0.14
 -30   0   1   -0.11    0.14
  29   0  -1   -0.14    0.11
  29   0  -1   -0.18    0.25
 -29   0   1    0.07    0.14
 -29   0   1    0.04    0.14
  28   0  -1   -0.04    0.18
  28   0  -1    0.04    0.29
 -28   0   1    0.00    0.18
 -28   0   1    0.00    0.14
  27   0  -1   -0.04    0.18
  27   0  -1   -0.07    0.11
 -27   0   1   -0.04    0.14
 -27   0   1    0.00    0.18
  26   0  -1   -0.04    0.22
  26   0  -1   -0.14    0.14
 -26   0   1    0.07    0.22
 -26   0   1   -0.14    0.14
  25   0  -1    0.14    0.25
  25   0  -1    0.18    0.18
 -25   0   1    0.04    0.11
 -25   0   1    0.29    0.22
  24   0  -1   -0.07    0.14
  24   0  -1   -0.07    0.18
 -24   0   1    0.11    0.18
  23   0  -1    0.14    0.22
  22   0  -1    0.00    0.18
  22   0  -1    0.14    0.36
 -22   0   1    0.18    0.22
  21   0  -1   -0.18    0.18
  21   0  -1    0.07    0.18
 -21   0   1   -0.07    0.14
 -21   0   1   -0.11    0.11
 -20   0   1   -0.07    0.14
 -20   0   1    0.22    0.18
 -19   0   1    0.25    0.18
 -18   0   1   -0.07    0.11
  17   0  -1   -0.07    0.18
  17   0  -1    0.00    0.11
 -17   0   1   -0.11    0.11
 -17   0   1    0.14    0.14
  16   0  -1    0.18    0.14
  16   0  -1   -0.04    0.14
 -16   0   1    0.14    0.14
 -16   0   1    0.18    0.14
  15   0  -1    0.00    0.11
  15   0  -1    0.04    0.14
 -15   0   1    0.07    0.14
 -15   0   1    0.04    0.11
  14   0  -1    0.07    0.14
  14   0  -1    0.07    0.14
 -14   0   1    0.22    0.14
 -14   0   1    0.00    0.11
  13   0  -1    0.04    0.14
  13   0  -1    0.07    0.11
 -13   0   1    0.29    0.18
 -13   0   1   -0.04    0.14
  12   0  -1    0.11    0.14
  12   0  -1    0.14    0.18
 -12   0   1   -0.07    0.14
 -12   0   1   -0.04    0.11
  11   0  -1   -0.11    0.11
  11   0  -1    0.07    0.18
 -11   0   1    0.00    0.11
 -11   0   1    0.14    0.14
  10   0  -1    0.07    0.14
  10   0  -1   -0.11    0.11
 -10   0   1    0.00    0.14
 -10   0   1    0.14    0.14
   9   0  -1   -0.04    0.14
   9   0  -1    0.00    0.14
  -9   0   1    0.00    0.11
  -9   0   1    0.29    0.18
   8   0  -1   -0.14    0.14
   8   0  -1    0.00    0.11
  -8   0   1    0.14    0.14
  -8   0   1   -0.07    0.11
   7   0  -1    0.14    0.14
   7   0  -1    0.07    0.14
  -7   0   1    0.00    0.11
  -7   0   1    0.07    0.14
   6   0  -1    0.14    0.11
   6   0  -1   -0.04    0.07
  -6   0   1    0.00    0.11
  -6   0   1    0.07    0.11
   5   0  -1   -0.07    0.07
   5   0  -1    0.04    0.11
  -5   0   1    0.00    0.07
  -5   0   1    0.04    0.07
   4   0  -1    0.14    0.07
   4   0  -1   -0.04    0.07
  -4   0   1    0.00    0.07
  -4   0   1   -0.04    0.07
   3   0  -1    0.04    0.07
   3   0  -1   -0.07    0.07
  -3   0   1    0.18    0.07
  -3   0   1    0.04    0.07
   2   0  -1    0.14    0.07
  -2   0   1    0.04    0.04
   1   0  -1    0.11    0.04
  -1   0   1    0.04    0.04
   0   0  -1    0.04    0.04
   0   0  -1    0.00    0.04
   0   0   1    0.04    0.04
  -2   0  -1    0.04    0.04
  -2   0  -1   -0.04    0.04
   2   0   1    0.04    0.04
   2   0   1    0.04    0.04
  -3   0  -1    0.04    0.04
   3   0   1    0.07    0.14
  -4   0  -1   -0.11    0.04
   4   0   1    0.00    0.07
  -5   0  -1    0.07    0.07
  -5   0  -1    0.18    0.11
   5   0   1   -0.04    0.07
   5   0   1   -0.04    0.07
  -6   0  -1    0.04    0.11
  -6   0  -1    0.11    0.11
   6   0   1    0.07    0.11
   6   0   1   -0.04    0.07
  -7   0  -1    0.00    0.11
  -7   0  -1    0.11    0.11
   7   0   1    0.04    0.11
   7   0   1   -0.07    0.11
  -8   0  -1   -0.18    0.11
  -8   0  -1    0.04    0.11
   8   0   1    0.07    0.14
   8   0   1   -0.04    0.11
  -9   0  -1    0.07    0.11
  -9   0  -1   -0.07    0.11
   9   0   1    0.00    0.11
   9   0   1    0.00    0.14
 -10   0  -1   -0.14    0.11
 -10   0  -1   -0.04    0.11
  10   0   1   -0.11    0.11
  10   0   1    0.11    0.11
 -11   0  -1    0.25    0.14
 -11   0  -1    0.00    0.11
  11   0   1   -0.11    0.11
  11   0   1    0.11    1.00
 -12   0  -1   -0.04    0.11
 -12   0  -1    0.04    0.11
  12   0   1    0.04    0.14
  12   0   1   -0.07    0.11
 -13   0  -1    0.11    0.11
 -13   0  -1    0.11    0.14
  13   0   1    0.04    0.11
  13   0   1    0.11    0.14
 -14   0  -1    0.11    0.14
 -14   0  -1    0.00    0.14
  14   0   1   -0.11    0.14
  14   0   1    0.00    0.14
 -15   0  -1    0.00    0.11
 -15   0  -1    0.00    0.11
  15   0   1   -0.04    0.14
  15   0   1    0.25    0.14
 -16   0  -1    0.07    0.11
 -16   0  -1   -0.07    0.11
  16   0   1    0.11    0.18
  16   0   1   -0.11    0.11
 -17   0  -1    0.22    0.14
 -17   0  -1    0.29    0.18
  17   0   1   -0.18    0.18
  17   0   1    0.04    0.14
 -18   0  -1    0.14    0.14
 -18   0  -1    0.04    0.14
  18   0   1    0.14    0.14
  18   0   1    0.04    0.14
 -19   0  -1   -0.07    0.14
 -19   0  -1   -0.04    0.14
  19   0   1    0.18    0.14
  19   0   1   -0.22    0.18
 -20   0  -1    0.04    0.14
  20   0   1    0.00    0.14
 -21   0  -1   -0.11    0.11
  21   0   1   -0.11    0.14
 -22   0  -1    0.04    0.14
 -22   0  -1   -0.22    0.14
  22   0   1    0.14    0.14
  22   0   1    0.04    0.14
 -23   0  -1   -0.14    0.11
 -23   0  -1    0.18    0.14
  23   0   1    0.04    0.22
  23   0   1    0.11    0.14
 -24   0  -1   -0.14    0.11
  24   0   1    0.18    0.22
 -25   0  -1    0.25    0.22
  25   0   1   -0.22    0.18
 -26   0  -1    0.18    0.18
 -26   0  -1   -0.07    0.11
  26   0   1    0.14    0.25
  26   0   1    0.11    0.18
 -27   0  -1   -0.11    0.18
 -27   0  -1   -0.04    0.14
  27   0   1    0.22    0.18
  27   0   1    0.04    0.22
 -28   0  -1    0.00    0.18
 -28   0  -1    0.04    0.18
  28   0   1    0.14    0.18
  28   0   1    0.14    0.25
 -29   0  -1    0.07    0.18
 -29   0  -1   -0.14    0.14
  29   0   1   -0.14    0.14
  29   0   1   -0.11    0.25
 -30   0  -1    0.00    0.14
 -30   0  -1   -0.04    0.11
  30   0   1    0.14    0.18
  30   0   1   -0.07    0.25
 -31   0  -1    0.14    0.18
 -31   0  -1   -0.18    0.14
  31   0   1   -0.04    0.36
  31   0   1    0.04    0.18
 -32   0  -1    0.36    0.25
 -32   0  -1   -0.07    0.18
  32   0   1   -0.18    0.25
  32   0   1    0.29    0.25
 -33   0  -1   -0.04    0.14
 -33   0  -1    0.14    0.29
  33   0   1   -0.14    0.22
  33   0   1    0.22    0.25
 -34   0  -1   -0.32    0.22
 -34   0  -1    0.25    0.22
  34   0   1   -0.07    0.29
  34   0   1   -0.04    0.18
 -35   0  -1   -0.04    0.18
 -35   0  -1    0.00    0.18
  35   0   1   -0.04    0.18
  35   0   1    0.32    0.29
 -36   0  -1    0.04    0.22
 -36   0  -1    0.04    0.22
  36   0   1    0.22    0.25
  36   0   1    0.43    0.39
 -37   0  -1    0.00    0.25
  37   0   1    0.14    0.25
 -38   0  -1    0.36    0.29
 -38   0  -1   -0.36    0.25
  38   0   1   -0.22    0.22
  38   0   1    0.07    0.29
 -39   0  -1    0.54    0.32
 -39   0  -1   -0.07    0.25
  39   0   1    0.11    0.36
  39   0   1   -0.11    0.22
 -40   0  -1    0.11    0.32
  40   0   1    0.04    0.36
 -41   0  -1   -0.36    0.29
 -41   0  -1   -0.11    0.25
  41   0   1    0.57    0.43
  41   0   1    0.11    0.22
 -42   0  -1    0.07    0.22
 -42   0  -1    0.04    0.25
  42   0   1   -0.18    0.18
  42   0   1    0.04    0.32
 -43   0  -1    0.07    0.25
 -43   0  -1    0.22    0.29
  43   0   1   -0.22    0.18
  43   0   1    0.32    0.43
 -44   0  -1   -0.14    0.29
 -44   0  -1   -0.07    0.29
  44   0   1   -0.18    0.18
  44   0   1    0.32    0.43
 -45   0  -1    0.14    0.29
 -45   0  -1    0.32    0.36
  45   0   1    0.14    0.22
  45   0   1   -0.32    0.29
 -46   0  -1    0.61    0.36
 -46   0  -1    0.29    0.29
  46   0   1   -0.18    0.25
  46   0   1   -0.14    0.36
 -47   0  -1    0.11    0.29
 -47   0  -1    0.18    0.43
  47   0   1    0.18    0.43
  47   0   1   -0.25    0.22
 -48   0  -1    0.14    0.25
 -48   0  -1   -0.29    0.22
  48   0   1   -0.14    0.25
  48   0   1    0.43    0.43
 -49   0  -1    0.00    0.36
  49   0   1   -0.22    0.22
 -50   0  -1    0.18    0.29
 -50   0  -1    0.22    0.32
  50   0   1    0.36    0.32
  50   0   1    0.61    0.54
 -51   0  -1   -0.18    0.29
 -51   0  -1    0.04    0.25
  51   0   1   -0.22    0.39
  51   0   1    0.54    0.50
 -52   0  -1    0.25    0.39
 -52   0  -1   -0.22    0.22
  52   0   1    0.11    0.29
  52   0   1    0.00    0.36
 -53   0  -1   -0.29    0.25
 -53   0  -1   -0.18    0.18
  53   0   1    0.22    0.36
  53   0   1    0.14    0.43
 -54   0  -1    0.11    0.25
 -54   0  -1    0.00    0.32
  54   0   1    0.22    0.36
  54   0   1    0.00    0.36
 -55   0  -1   -0.04    0.29
 -55   0  -1    0.29    0.32
  55   0   1    0.14    0.61
  55   0   1    0.18    0.36
  54   0  -2   -0.07    0.39
  54   0  -2    0.25    0.32
 -54   0   2    0.22    0.32
 -54   0   2    0.04    0.32
  53   0  -2   16.32    2.04
  53   0  -2   17.50    1.86
 -53   0   2   17.72    1.76
 -53   0   2   19.22    1.97
  52   0  -2    0.82    0.43
  52   0  -2    1.72    0.72
 -52   0   2    1.26    0.47
 -52   0   2    1.76    0.61
  51   0  -2   42.32    2.80
  51   0  -2   36.47    2.98
 -51   0   2   36.12    2.40
 -51   0   2   38.81    2.73
  50   0  -2   24.32    2.37
  50   0  -2   25.28    2.19
 -50   0   2   29.16    2.40
 -50   0   2   26.93    2.08
  49   0  -2  158.81    6.89
 -49   0   2  141.34    5.74
  48   0  -2  292.76   10.44
  48   0  -2  307.07   11.40
 -48   0   2  278.27    9.79
 -48   0   2  265.32    9.79
  47   0  -2   42.50    2.73
 -47   0   2   36.87    2.58
  46   0  -2   14.78    1.58
  46   0  -2   17.25    2.01
 -46   0   2   14.31    1.51
 -46   0   2   12.62    1.54
  45   0  -2  206.90    8.21
  45   0  -2  187.39    7.21
 -45   0   2  176.78    7.14
  44   0  -2   -0.32    0.39
  44   0  -2    0.11    0.29
  43   0  -2  217.16    8.39
  43   0  -2  199.23    7.50
 -43   0   2  197.00    7.53
  42   0  -2   29.16    2.22
  42   0  -2   26.79    2.33
 -42   0   2   27.54    2.26
 -42   0   2   33.71    2.22
 -41   0   2  121.47    5.02
 -41   0   2  112.33    4.95
 -40   0   2  307.39   10.76
 -40   0   2  314.46   10.72
  39   0  -2  218.49    8.39
  39   0  -2  215.22    7.93
 -39   0   2  223.97    8.28
 -39   0   2  232.15    8.28
  38   0  -2   25.97    2.15
 -38   0   2   35.08    2.19
  37   0  -2    7.57    1.04
  37   0  -2    7.82    1.18
 -37   0   2    7.39    1.00
 -37   0   2    9.47    1.18
  36   0  -2   67.75    3.30
  36   0  -2   75.78    3.77
 -36   0   2   74.35    3.44
 -36   0   2   71.55    3.48
  35   0  -2  836.00   25.82
 -35   0   2  851.06   26.32
  34   0  -2  114.05    4.73
  34   0  -2  115.30    4.99
 -34   0   2  125.06    4.95
 -34   0   2  114.12    4.77
  33   0  -2  245.56    8.86
  33   0  -2  233.69    8.25
 -33   0   2  242.95    8.57
 -33   0   2  261.42    8.93
  32   0  -2  174.55    6.46
  32   0  -2  191.44    7.21
 -32   0   2  188.18    6.74
 -32   0   2  177.39    6.60
  31   0  -2   63.84    3.26
  31   0  -2   67.43    3.19
 -31   0   2   63.70    3.08
 -31   0   2   65.17    3.01
  30   0  -2   57.78    2.83
  30   0  -2   53.19    2.83
  29   0  -2   33.32    2.15
  29   0  -2   37.37    2.12
 -29   0   2   36.98    2.15
 -29   0   2   44.33    2.26
  28   0  -2  666.72   20.91
  28   0  -2  644.12   19.98
 -28   0   2  622.61   19.22
 -28   0   2  642.33   20.01
  27   0  -2  537.97   17.11
  27   0  -2  528.64   16.61
 -27   0   2  520.39   16.25
 -27   0   2  497.08   15.74
  26   0  -2   21.45    1.47
  26   0  -2   23.10    1.61
 -26   0   2   21.66    1.40
 -26   0   2   20.44    1.47
  25   0  -2  235.23    8.00
  25   0  -2  242.41    8.39
 -25   0   2  241.44    8.07
 -25   0   2  240.72    8.25
  24   0  -2    0.50    0.29
  24   0  -2    0.25    0.22
 -24   0   2    0.32    0.22
 -24   0   2    0.14    0.18
  23   0  -2   97.34    3.95
  23   0  -2   95.08    3.77
 -23   0   2  101.17    4.02
 -23   0   2   93.86    3.66
  22   0  -2  489.91   15.39
 -22   0   2  496.72   15.35
  21   0  -2 2191.32   64.52
  21   0  -2 2116.00   62.19
 -21   0   2 2269.86   66.56
 -21   0   2 2188.09   64.38
  20   0  -2   27.90    1.54
  20   0  -2   30.84    1.72
 -20   0   2   28.76    1.54
 -20   0   2   29.37    1.65
  19   0  -2    0.93    0.32
  19   0  -2    0.86    0.25
 -19   0   2    1.26    0.32
 -19   0   2    1.29    0.32
  18   0  -2  312.56    9.97
 -18   0   2  313.31   10.08
  17   0  -2  444.36   13.77
 -17   0   2  459.06   14.27
  16   0  -2   67.21    2.73
  16   0  -2   71.62    2.94
 -16   0   2   68.90    2.73
 -16   0   2   65.17    2.73
  15   0  -2 1043.30   31.13
  15   0  -2 1009.58   30.02
 -15   0   2  989.86   29.52
 -15   0   2 1033.61   30.66
  14   0  -2  662.77   19.94
  14   0  -2  683.93   20.73
 -14   0   2  640.90   19.30
 -14   0   2  645.92   19.55
  13   0  -2 2223.24   65.09
  13   0  -2 2253.36   65.85
 -13   0   2 2169.08   63.52
 -13   0   2 2217.86   64.81
  12   0  -2    7.53    0.68
  12   0  -2    7.35    0.65
 -12   0   2    6.92    0.61
 -12   0   2    7.10    0.65
  11   0  -2 1103.19   32.67
  11   0  -2 1125.78   33.25
 -11   0   2 1091.00   32.21
 -11   0   2 1065.17   31.56
  10   0  -2    6.13    0.57
  10   0  -2    6.28    0.61
 -10   0   2    6.38    0.57
 -10   0   2    7.24    0.65
   9   0  -2 2280.26   66.53
   9   0  -2 2221.08   64.88
  -9   0   2 2252.29   65.67
  -9   0   2 2291.74   66.89
   8   0  -2 2835.08   82.56
   8   0  -2 2887.44   83.99
  -8   0   2 2790.97   81.27
  -8   0   2 2915.78   84.78
   7   0  -2  552.31   16.57
   7   0  -2  563.07   16.82
  -7   0   2  572.75   17.14
  -7   0   2  560.56   16.71
   6   0  -2 1748.39   51.04
   6   0  -2 1801.47   52.51
  -6   0   2 1695.67   49.49
  -6   0   2 1760.94   51.32
   5   0  -2 9999.00  289.25
   5   0  -2 9019.90  260.91
  -5   0   2 8464.00  244.92
   4   0  -2  820.94   24.10
   4   0  -2  824.16   24.17
  -4   0   2  801.57   23.49
  -4   0   2  810.54   23.81
   3   0  -2 5454.98  157.91
   3   0  -2 4938.53  142.92
  -3   0   2 5530.29  160.10
  -3   0   2 5609.20  162.32
   2   0  -2 2110.98   61.22
   2   0  -2 2119.23   61.51
  -2   0   2 2120.66   61.51
  -2   0   2 2060.77   59.79
   1   0  -2   14.17    0.57
  -1   0   2   12.48    0.50
   0   0  -2 4224.83  122.44
   0   0   2 4045.51  117.24
  -3   0  -2 4411.32  128.43
  -3   0  -2 4292.97  124.99
  -4   0  -2  644.48   18.79
   4   0   2  651.30   19.01
  -5   0  -2 9220.74  266.69
   5   0   2 9468.21  273.90
  -6   0  -2 1657.65   48.17
  -6   0  -2 1640.44   47.63
   6   0   2 1585.21   46.09
   6   0   2 1711.45   49.71
  -7   0  -2  518.60   15.31
  -7   0  -2  495.29   14.60
   7   0   2  500.67   14.85
   7   0   2  498.52   14.74
  -8   0  -2 2656.12   77.07
  -8   0  -2 2743.99   79.65
   8   0   2 2811.77   81.63
   8   0   2 2573.63   74.78
  -9   0  -2 2185.94   63.55
  -9   0  -2 2199.56   63.98
   9   0   2 2178.76   63.37
   9   0   2 2164.06   63.01
 -10   0  -2    4.88    0.43
 -10   0  -2    4.70    0.39
  10   0   2    5.16    0.47
  10   0   2    5.06    0.43
 -11   0  -2 1008.87   29.70
 -11   0  -2  994.52   29.23
  11   0   2  992.01   29.27
  11   0   2 1044.37   30.70
 -12   0  -2    8.03    0.61
 -12   0  -2    6.74    0.54
  12   0   2    6.28    0.54
  12   0   2    5.92    0.54
 -13   0  -2 2061.13   60.18
 -13   0  -2 2079.06   60.61
  13   0   2 2084.08   60.79
  13   0   2 2107.03   61.58
 -14   0  -2  616.51   18.40
 -14   0  -2  609.34   18.29
  14   0   2  582.80   17.50
  14   0   2  582.08   17.57
 -15   0  -2  957.94   28.40
 -15   0  -2  971.21   28.69
  15   0   2  932.12   27.65
  15   0   2  967.62   28.76
 -16   0  -2   69.68    2.69
 -16   0  -2   71.51    2.69
  16   0   2   63.05    2.47
  16   0   2   70.08    2.80
 -17   0  -2  435.04   13.27
 -17   0  -2  459.42   14.09
  17   0   2  446.51   13.70
  17   0   2  425.71   13.20
 -18   0  -2  326.33   10.15
 -18   0  -2  309.94    9.79
  18   0   2  300.33    9.50
  18   0   2  306.03    9.79
 -19   0  -2    1.43    0.32
 -19   0  -2    1.26    0.29
  19   0   2    2.08    0.43
  19   0   2    1.69    0.36
 -20   0  -2   33.14    1.69
 -20   0  -2   27.69    1.43
  20   0   2   30.38    1.69
  20   0   2   27.69    1.51
 -21   0  -2 2137.16   62.73
  21   0   2 2160.11   63.37
 -22   0  -2  472.33   14.67
 -22   0  -2  450.82   13.92
  22   0   2  447.23   13.95
  22   0   2  454.40   14.31
 -23   0  -2   98.73    3.84
 -23   0  -2   97.73    3.66
  23   0   2   92.21    3.77
  23   0   2   92.39    3.62
 -24   0  -2    0.22    0.18
 -24   0  -2    0.07    0.14
 -25   0  -2  224.48    7.46
  25   0   2  234.41    8.07
 -26   0  -2   22.42    1.47
 -26   0  -2   19.26    1.26
  26   0   2   21.66    1.47
  26   0   2   19.22    1.43
 -27   0  -2  496.36   15.42
 -27   0  -2  512.14   16.07
  27   0   2  499.59   15.74
  27   0   2  498.16   15.89
 -28   0  -2  636.23   19.73
 -28   0  -2  634.08   19.47
  28   0   2  669.23   20.91
  28   0   2  628.34   19.51
 -29   0  -2   37.19    2.08
 -29   0  -2   36.55    1.97
  29   0   2   38.34    2.15
  29   0   2   38.91    2.30
 -30   0  -2   51.47    2.62
 -30   0  -2   53.94    2.55
  30   0   2   52.86    2.65
  30   0   2   48.63    2.69
 -31   0  -2   62.22    2.87
 -31   0  -2   56.41    2.80
  31   0   2   60.97    2.94
  31   0   2   64.02    3.19
 -32   0  -2  175.34    6.49
 -32   0  -2  187.54    6.67
  32   0   2  161.61    6.06
  32   0   2  182.19    6.85
 -33   0  -2  232.83    8.25
 -33   0  -2  252.59    8.64
  33   0   2  232.98    8.21
  33   0   2  240.76    8.64
 -34   0  -2  124.09    4.91
 -34   0  -2  112.36    4.70
  34   0   2  123.16    4.99
  34   0   2  109.39    4.77
 -35   0  -2  838.51   25.75
 -35   0  -2  816.99   25.32
  35   0   2  818.43   25.36
  35   0   2  822.73   25.71
 -36   0  -2   77.29    3.66
 -36   0  -2   73.34    3.41
  36   0   2   78.44    3.87
  36   0   2   71.98    3.48
 -37   0  -2    6.78    0.97
 -37   0  -2    7.17    0.97
  37   0   2    7.67    1.04
  37   0   2    6.96    1.08
 -38   0  -2   30.70    2.12
  38   0   2   28.19    2.04
 -39   0  -2  223.54    8.00
 -39   0  -2  229.60    8.39
  39   0   2  228.13    8.32
  39   0   2  237.85    8.89
 -40   0  -2  298.46   10.22
 -40   0  -2  298.43   10.44
  40   0   2  294.52   10.29
  40   0   2  311.37   11.12
 -41   0  -2  122.30    5.02
  41   0   2  128.14    5.81
 -42   0  -2   31.42    2.26
 -42   0  -2   27.97    1.97
  42   0   2   26.29    2.08
  42   0   2   29.84    2.47
 -43   0  -2  208.87    7.67
 -43   0  -2  209.95    7.93
  43   0   2  205.00    7.78
  43   0   2  198.29    7.96
 -44   0  -2    0.07    0.25
 -44   0  -2    0.11    0.32
  44   0   2    0.04    0.29
  44   0   2    0.61    0.47
 -45   0  -2  189.18    7.42
 -45   0  -2  186.71    7.07
  45   0   2  192.09    7.85
  45   0   2  197.90    7.64
 -46   0  -2   13.63    1.58
 -46   0  -2   13.74    1.47
  46   0   2   15.57    1.90
  46   0   2   11.33    1.43
 -47   0  -2   32.96    2.33
 -47   0  -2   33.10    2.51
  47   0   2   38.05    2.62
  47   0   2   39.31    3.05
 -48   0  -2  272.96   10.04
 -48   0  -2  269.59    9.61
  48   0   2  283.01   10.29
  48   0   2  274.76   10.47
 -49   0  -2  158.48    6.63
  49   0   2  146.00    6.17
 -50   0  -2   19.90    2.08
 -50   0  -2   24.17    2.04
  50   0   2   27.22    2.30
  50   0   2   22.74    2.30
 -51   0  -2   40.02    2.62
  51   0   2   34.29    2.91
 -52   0  -2    1.58    0.57
 -52   0  -2    1.94    0.61
  52   0   2    0.57    0.43
  52   0   2    1.26    0.57
 -53   0  -2   17.18    1.79
 -53   0  -2   14.85    1.76
  53   0   2   16.75    1.83
  53   0   2   19.04    2.15
 -54   0  -2    0.43    0.36
 -54   0  -2    0.29    0.32
  54   0   2    0.14    0.39
  54   0   2   -0.11    0.25
  53   0  -3   -0.11    0.47
  53   0  -3   -0.32    0.22
 -53   0   3    0.00    0.29
 -53   0   3    0.00    0.29
  52   0  -3    0.22    0.39
  52   0  -3   -0.14    0.22
 -52   0   3    0.11    0.29
 -52   0   3   -0.32    0.22
  51   0  -3   -0.04    0.29
  51   0  -3   -0.32    0.29
 -51   0   3    0.11    0.22
 -51   0   3   -0.07    0.29
  50   0  -3   -0.11    0.29
  50   0  -3    0.04    0.36
 -50   0   3    0.25    0.29
 -50   0   3    0.11    0.29
  49   0  -3    0.00    0.36
  49   0  -3   -0.11    0.29
 -49   0   3   -0.04    0.18
 -49   0   3    0.11    0.22
  48   0  -3   -0.22    0.39
 -48   0   3    0.04    0.25
  47   0  -3    0.50    0.36
  47   0  -3   -0.43    0.43
 -47   0   3    0.11    0.25
 -47   0   3   -0.22    0.22
  46   0  -3    0.07    0.25
 -46   0   3    0.04    0.25
  45   0  -3   -0.14    0.22
  45   0  -3   -0.11    0.43
 -45   0   3    0.22    0.29
 -45   0   3   -0.04    0.36
  44   0  -3    0.36    0.39
  44   0  -3   -0.25    0.22
 -44   0   3    0.14    0.32
 -44   0   3   -0.11    0.29
  43   0  -3    0.18    0.36
  43   0  -3   -0.11    0.25
 -43   0   3   -0.11    0.39
 -43   0   3    0.00    0.25
  42   0  -3   -0.11    0.22
  42   0  -3   -0.07    0.39
 -42   0   3   -0.18    0.22
 -42   0   3    0.00    0.22
  41   0  -3    0.00    0.25
  41   0  -3   -0.11    0.25
 -41   0   3    0.29    0.29
 -41   0   3    0.29    0.25
  40   0  -3   -0.18    0.18
  40   0  -3   -0.11    0.22
 -40   0   3   -0.14    0.18
 -40   0   3    0.11    0.25
  39   0  -3    0.07    0.36
  39   0  -3   -0.18    0.22
 -39   0   3    0.39    0.32
 -39   0   3    0.00    0.22
  38   0  -3   -0.11    0.29
  38   0  -3   -0.22    0.18
 -38   0   3    0.61    0.36
 -38   0   3    0.00    0.29
  37   0  -3    0.18    0.36
 -37   0   3   -0.29    0.25
  36   0  -3    0.07    0.29
  36   0  -3    0.14    0.22
 -36   0   3    0.11    0.25
 -36   0   3   -0.18    0.25
  35   0  -3    0.54    0.36
  35   0  -3    0.00    0.29
 -35   0   3    0.00    0.22
 -35   0   3   -0.04    0.18
  34   0  -3    0.04    0.22
 -34   0   3    0.00    0.18
  33   0  -3   -0.32    0.25
  33   0  -3   -0.22    0.18
 -33   0   3   -0.04    0.25
 -33   0   3   -0.11    0.18
  32   0  -3   -0.04    0.22
  32   0  -3    0.07    0.29
 -32   0   3   -0.22    0.18
 -32   0   3    0.11    0.22
  31   0  -3    0.14    0.29
  31   0  -3   -0.18    0.14
 -31   0   3    0.18    0.22
 -31   0   3    0.07    0.22
  30   0  -3    0.57    0.36
  30   0  -3   -0.22    0.18
 -30   0   3    0.04    0.18
 -30   0   3    0.11    0.22
  29   0  -3    0.07    0.25
  29   0  -3    0.25    0.25
 -29   0   3   -0.18    0.18
 -29   0   3    0.14    0.22
  28   0  -3    0.18    0.22
  28   0  -3    0.25    0.29
 -28   0   3    0.18    0.22
 -28   0   3    0.14    0.18
  27   0  -3   -0.07    0.11
  27   0  -3    0.25    0.22
 -27   0   3    0.18    0.22
 -27   0   3    0.25    0.25
  26   0  -3    0.00    0.25
  26   0  -3    0.07    0.14
 -26   0   3    0.04    0.18
 -26   0   3    0.18    0.18
  25   0  -3   -0.18    0.14
  25   0  -3   -0.14    0.22
 -25   0   3    0.18    0.18
 -25   0   3   -0.04    0.18
  24   0  -3   -0.14    0.18
  24   0  -3    0.00    0.47
 -24   0   3    0.18    0.18
 -24   0   3   -0.07    0.18
  23   0  -3   -0.11    0.22
  23   0  -3    0.22    0.18
 -23   0   3   -0.14    0.11
 -23   0   3   -0.04    0.18
  22   0  -3   -0.07    0.11
  22   0  -3   -0.11    2.58
 -22   0   3    0.07    0.18
 -22   0   3   -0.07    0.14
  21   0  -3    0.04    0.22
 -21   0   3   -0.07    0.14
  20   0  -3    0.04    0.18
  20   0  -3   -0.04    0.22
 -20   0   3    0.00    0.14
 -20   0   3    0.04    0.14
  19   0  -3   -0.18    0.11
  19   0  -3   -0.07    0.14
 -19   0   3    0.14    0.14
 -19   0   3    0.07    0.14
  18   0  -3    0.29    0.22
  18   0  -3    0.04    0.14
 -18   0   3    0.04    0.14
 -18   0   3    0.22    0.22
  17   0  -3    0.00    0.14
 -17   0   3   -0.04    0.11
  16   0  -3    0.18    0.18
 -16   0   3   -0.11    0.14
 -16   0   3    0.00    0.11
  15   0  -3    0.00    0.14
  15   0  -3    0.22    0.18
 -15   0   3    0.04    0.14
 -15   0   3    0.04    0.14
  14   0  -3    0.14    0.90
  14   0  -3    0.11    0.14
 -14   0   3   -0.11    0.11
 -14   0   3    0.07    0.14
  13   0  -3    0.04    0.14
  13   0  -3    0.11    0.14
 -13   0   3    0.11    0.14
 -13   0   3    0.00    0.11
  12   0  -3    0.07    0.18
  12   0  -3   -0.04    0.11
 -12   0   3    0.07    0.14
 -12   0   3    0.04    0.11
  11   0  -3    0.14    0.11
  11   0  -3   -0.07    0.11
 -11   0   3    0.07    0.11
 -11   0   3    0.00    0.11
  10   0  -3   -0.14    0.11
  10   0  -3    0.00    0.11
 -10   0   3    0.22    0.14
 -10   0   3   -0.07    0.14
   9   0  -3   -0.07    0.11
   9   0  -3   -0.04    0.07
  -9   0   3   -0.11    0.07
  -9   0   3    0.11    0.11
   8   0  -3    0.11    0.11
   8   0  -3   -0.04    0.11
  -8   0   3   -0.07    0.07
  -8   0   3    0.11    0.11
   7   0  -3   -0.04    0.07
   7   0  -3    0.11    0.14
  -7   0   3   -0.04    0.11
  -7   0   3    0.07    0.11
   6   0  -3    0.00    0.11
   6   0  -3   -0.04    0.11
  -6   0   3    0.18    0.11
  -6   0   3    0.22    0.14
   5   0  -3    0.14    0.14
   5   0  -3   -0.07    0.07
  -5   0   3    0.04    0.11
  -5   0   3    0.14    0.07
   4   0  -3    0.07    0.11
   4   0  -3    0.00    0.07
  -4   0   3   -0.04    0.07
  -4   0   3    0.18    0.11
   3   0  -3   -0.04    0.07
   3   0  -3    0.04    0.11
  -3   0   3    0.00    0.07
  -3   0   3    0.04    0.11
   2   0  -3    0.11    0.07
   2   0  -3    0.11    0.11
  -2   0   3   -0.04    0.07
  -2   0   3    0.04    0.07
   1   0  -3    0.07    0.07
   1   0  -3    0.14    0.07
  -1   0   3    0.11    0.07
  -1   0   3    0.11    0.07
   0   0  -3    0.00    0.18
   0   0   3    0.00    0.07
  -1   0  -3    0.04    0.04
  -1   0  -3    0.00    0.04
   1   0   3    0.00    0.04
   1   0   3    0.11    0.04
  -5   0  -3    0.07    0.04
   5   0   3    0.04    0.07
  -6   0  -3    0.07    0.07
   6   0   3    0.04    0.65
  -7   0  -3   -0.04    0.07
  -7   0  -3    0.00    0.07
   7   0   3    0.11    0.11
   7   0   3    0.11    0.07
  -8   0  -3    0.00    0.07
  -8   0  -3   -0.04    0.07
   8   0   3    0.04    0.07
   8   0   3    0.18    0.11
  -9   0  -3    0.11    0.07
  -9   0  -3    0.11    0.11
   9   0   3    0.07    0.07
   9   0   3    0.14    0.11
 -10   0  -3    0.04    0.07
 -10   0  -3   -0.04    0.07
  10   0   3   -0.07    0.07
  10   0   3    0.04    0.11
 -11   0  -3    0.04    0.07
 -11   0  -3   -0.07    0.07
  11   0   3    0.07    0.11
  11   0   3   -0.04    0.07
 -12   0  -3    0.07    0.11
 -12   0  -3    0.04    0.11
  12   0   3    0.07    0.11
  12   0   3   -0.04    0.11
 -13   0  -3   -0.04    0.11
 -13   0  -3    0.00    0.07
  13   0   3   -0.11    0.07
  13   0   3    0.14    0.14
 -14   0  -3    0.00    0.11
 -14   0  -3   -0.04    0.11
  14   0   3    0.00    0.14
  14   0   3    0.04    0.11
 -15   0  -3    0.00    0.11
 -15   0  -3    0.11    0.14
  15   0   3   -0.07    0.11
  15   0   3    0.07    0.14
 -16   0  -3    0.07    0.11
 -16   0  -3    0.04    0.11
  16   0   3    0.04    0.11
  16   0   3    0.11    0.14
 -17   0  -3    0.07    0.11
 -17   0  -3   -0.04    0.14
  17   0   3   -0.11    0.11
  17   0   3    0.11    0.65
 -18   0  -3    0.11    0.14
 -18   0  -3    0.11    0.14
  18   0   3    0.25    0.18
  18   0   3    0.14    0.18
 -19   0  -3   -0.14    0.11
 -19   0  -3   -0.11    0.11
  19   0   3   -0.04    0.14
  19   0   3   -0.04    1.51
 -20   0  -3    0.04    0.18
 -20   0  -3    0.11    0.11
  20   0   3    0.07    0.14
  20   0   3   -0.14    0.14
 -21   0  -3    0.11    0.14
 -21   0  -3   -0.04    0.14
  21   0   3    0.14    0.18
  21   0   3   -0.04    0.22
 -22   0  -3   -0.11    0.11
  22   0   3   -0.04    0.18
 -23   0  -3   -0.04    0.11
 -23   0  -3    0.18    0.18
  23   0   3   -0.07    0.22
  23   0   3    0.00    2.26
 -24   0  -3    0.14    0.14
 -24   0  -3    0.04    0.14
  24   0   3    0.18    0.22
  24   0   3   -0.11    0.18
 -25   0  -3    0.14    0.18
 -25   0  -3    0.11    0.14
  25   0   3    0.22    0.18
  25   0   3    0.25    0.22
 -26   0  -3    0.00    0.14
  26   0   3   -0.04    0.22
 -27   0  -3   -0.07    0.18
 -27   0  -3    0.11    0.18
  27   0   3   -0.07    0.22
  27   0   3   -0.14    0.18
 -28   0  -3    0.25    0.22
 -28   0  -3   -0.04    0.18
  28   0   3    0.07    0.18
  28   0   3    0.07    0.25
 -29   0  -3    0.04    0.22
 -29   0  -3    0.11    0.22
  29   0   3    0.18    0.22
  29   0   3   -0.11    0.14
 -30   0  -3    0.00    0.22
 -30   0  -3    0.50    0.29
  30   0   3    0.14    0.25
  30   0   3    0.04    0.22
 -31   0  -3   -0.07    0.22
 -31   0  -3   -0.04    0.14
  31   0   3    0.25    0.32
  31   0   3   -0.18    0.14
 -32   0  -3   -0.25    0.22
 -32   0  -3    0.07    0.22
  32   0   3    0.07    0.25
  32   0   3    0.14    0.29
 -33   0  -3   -0.07    0.18
 -33   0  -3   -0.22    0.54
  33   0   3   -0.07    0.18
  33   0   3   -0.04    0.18
 -34   0  -3    0.32    0.25
 -34   0  -3   -0.04    0.25
  34   0   3    0.11    0.22
  34   0   3   -0.07    0.29
 -35   0  -3    0.11    0.25
 -35   0  -3   -0.04    0.18
  35   0   3   -0.04    0.18
  35   0   3    0.00    0.32
 -36   0  -3   -0.14    0.14
 -36   0  -3   -0.07    0.14
  36   0   3    0.18    0.22
  36   0   3    0.39    0.36
 -37   0  -3    0.29    0.25
 -37   0  -3   -0.14    0.25
  37   0   3    0.11    0.22
  37   0   3   -0.18    0.29
 -38   0  -3    0.32    0.29
  38   0   3    0.25    0.25
  38   0   3    0.00    0.43
 -39   0  -3    0.00    0.22
 -39   0  -3   -0.11    0.25
  39   0   3   -0.07    0.22
 -40   0  -3    0.07    0.25
 -40   0  -3    0.25    0.25
  40   0   3    0.11    0.39
  40   0   3   -0.07    0.25
 -41   0  -3    0.00    0.14
  41   0   3    0.00    0.39
 -42   0  -3   -0.11    0.25
 -42   0  -3    0.18    0.29
  42   0   3    0.54    0.39
  42   0   3    0.07    0.32
 -43   0  -3    0.14    0.36
 -43   0  -3    0.47    0.32
  43   0   3    0.39    0.36
  43   0   3    0.04    0.39
 -44   0  -3    0.18    0.39
 -44   0  -3    0.11    0.22
  44   0   3   -0.11    0.29
  44   0   3    0.07    0.43
 -45   0  -3   -0.22    0.29
 -45   0  -3   -0.04    0.32
  45   0   3   -0.25    0.25
  45   0   3    0.22    0.43
 -46   0  -3    0.32    0.32
 -46   0  -3    0.14    0.29
  46   0   3    0.11    0.36
  46   0   3    0.43    0.50
 -47   0  -3    0.04    0.39
 -47   0  -3   -0.11    0.29
  47   0   3    0.14    0.25
  47   0   3    0.04    0.43
 -48   0  -3   -0.04    0.39
 -48   0  -3    0.32    0.32
  48   0   3   -0.36    0.43
  48   0   3   -0.07    0.25
 -49   0  -3   -0.14    0.29
 -49   0  -3   -0.22    0.32
  49   0   3   -0.07    0.25
  49   0   3    0.00    0.47
 -50   0  -3   -0.07    0.14
 -50   0  -3    0.18    0.39
  50   0   3    0.39    0.36
  50   0   3   -0.22    0.50
 -51   0  -3   -0.07    0.25
 -51   0  -3    0.32    0.43
  51   0   3   -0.07    0.25
  51   0   3   -0.25    0.25
 -52   0  -3    0.14    0.29
 -52   0  -3   -0.18    0.29
  52   0   3   -0.22    0.25
  52   0   3   -0.14    0.32
 -53   0  -3    0.22    0.32
 -53   0  -3    0.18    0.32
  53   0   3    0.14    0.29
  53   0   3    0.29    0.57
  52   0  -4    2.33    0.86
  52   0  -4    2.62    0.79
 -52   0   4    3.16    0.79
 -52   0   4    2.94    0.86
  51   0  -4   16.28    2.01
  51   0  -4   12.73    1.58
 -51   0   4   15.13    1.61
 -51   0   4   15.53    1.83
  50   0  -4    0.32    0.43
  50   0  -4    0.39    0.36
 -50   0   4    0.29    0.32
 -50   0   4    0.29    0.32
  49   0  -4    3.59    0.97
  49   0  -4    1.00    0.50
 -49   0   4    1.65    0.54
 -49   0   4    1.76    0.65
  48   0  -4   56.88    3.84
  48   0  -4   66.24    3.62
  47   0  -4   80.52    4.52
 -47   0   4   76.61    3.77
  46   0  -4   89.80    4.81
  46   0  -4   84.10    4.23
 -46   0   4   77.86    4.09
 -46   0   4   82.99    3.95
  45   0  -4  209.52    8.03
 -45   0   4  200.77    7.85
  44   0  -4    4.05    0.93
  44   0  -4    3.05    0.90
 -44   0   4    4.09    0.90
 -44   0   4    4.34    0.86
  43   0  -4  900.20   28.01
  43   0  -4  927.45   29.44
 -43   0   4  891.23   27.58
 -43   0   4  952.56   29.73
  42   0  -4   22.02    2.15
  42   0  -4   19.83    1.79
 -42   0   4   20.94    1.79
 -42   0   4   21.02    2.01
  41   0  -4  185.10    7.53
  41   0  -4  170.54    6.67
 -41   0   4  179.43    6.81
 -41   0   4  176.20    7.03
  40   0  -4   50.21    2.87
  40   0  -4   45.69    3.01
 -40   0   4   56.85    3.01
 -40   0   4   49.28    2.98
  39   0  -4    2.47    0.61
  39   0  -4    2.30    0.72
 -39   0   4    2.65    0.65
 -39   0   4    2.51    0.68
  38   0  -4   77.57    4.02
  38   0  -4   71.16    3.51
 -38   0   4   74.31    3.80
 -38   0   4   78.79    3.69
  37   0  -4   88.73    4.34
  37   0  -4   84.07    3.91
 -37   0   4   83.67    3.84
 -37   0   4   77.86    3.87
  36   0  -4   29.95    2.33
 -36   0   4   32.56    2.15
  35   0  -4  161.86    6.24
  35   0  -4  161.61    6.56
 -35   0   4  172.04    6.49
 -35   0   4  171.61    6.71
  34   0  -4   94.79    4.16
  34   0  -4   84.68    4.16
 -34   0   4  103.00    4.41
 -34   0   4   94.68    4.34
  33   0  -4   13.20    1.33
 -33   0   4   12.12    1.36
  32   0  -4   21.63    1.90
  32   0  -4   24.50    1.79
 -32   0   4   22.45    1.72
 -32   0   4   21.45    1.72
  31   0  -4  251.02    8.75
  31   0  -4  241.69    8.82
 -31   0   4  241.62    8.46
 -31   0   4  246.85    8.75
  30   0  -4  570.96   18.04
  30   0  -4  552.31   17.82
 -30   0   4  589.97   18.54
 -30   0   4  584.59   18.58
  29   0  -4   38.55    2.40
  29   0  -4   41.50    2.33
 -29   0   4   43.22    2.44
 -29   0   4   42.10    2.30
  28   0  -4  200.95    7.46
  28   0  -4  209.34    7.42
 -28   0   4  211.38    7.42
 -28   0   4  204.14    7.39
  27   0  -4   54.05    2.91
  27   0  -4   62.40    2.98
 -27   0   4   61.18    2.87
 -27   0   4   57.67    2.87
  26   0  -4  197.79    7.03
  26   0  -4  212.96    7.71
 -26   0   4  205.22    7.17
 -26   0   4  202.42    7.24
  25   0  -4   17.29    1.54
  25   0  -4   15.74    1.26
 -25   0   4   14.60    1.22
 -25   0   4   15.96    1.33
  24   0  -4   18.79    1.51
  24   0  -4   18.11    1.36
 -24   0   4   17.04    1.29
 -24   0   4   19.98    1.47
  23   0  -4  102.97    4.12
  23   0  -4  105.66    4.38
 -23   0   4   93.00    3.77
 -23   0   4   93.25    3.87
  22   0  -4  193.60    6.78
  22   0  -4  176.49    6.46
 -22   0   4  175.38    6.17
 -22   0   4  170.54    6.17
  21   0  -4  431.09   13.84
  21   0  -4  427.50   13.56
 -21   0   4  408.50   13.09
 -21   0   4  418.90   13.20
  20   0  -4  146.51    5.49
 -20   0   4  137.86    4.99
  19   0  -4  465.52   14.60
  19   0  -4  504.97   15.89
 -19   0   4  479.51   15.06
 -19   0   4  476.28   14.81
  18   0  -4 1137.62   33.96
  18   0  -4 1064.81   32.03
 -18   0   4 1112.51   33.14
 -18   0   4 1083.11   32.46
  17   0  -4 1124.71   33.53
  17   0  -4 1177.79   35.22
 -17   0   4 1081.67   32.21
 -17   0   4 1122.92   33.57
  16   0  -4  964.04   28.83
 -16   0   4  958.30   28.73
  15   0  -4  169.78    6.24
  15   0  -4  168.99    5.77
  14   0  -4  981.97   29.27
  14   0  -4 1000.98   29.95
 -14   0   4  955.07   28.44
 -14   0   4  960.45   28.69
  13   0  -4  123.80    4.38
  13   0  -4  128.43    4.63
 -13   0   4  119.82    4.20
 -13   0   4  121.11    4.34
  12   0  -4   24.53    1.36
  12   0  -4   25.03    1.33
  11   0  -4  381.24   11.87
  11   0  -4  381.24   11.76
 -11   0   4  366.89   11.30
 -11   0   4  382.67   11.84
  10   0  -4   23.10    1.26
  10   0  -4   25.39    1.29
 -10   0   4   22.31    1.15
 -10   0   4   23.60    1.26
   9   0  -4   50.78    2.04
   9   0  -4   53.19    2.19
  -9   0   4   46.73    1.90
  -9   0   4   50.32    2.08
   8   0  -4   83.92    3.08
   8   0  -4   79.26    2.83
  -8   0   4   80.23    2.87
  -8   0   4   82.17    2.98
   7   0  -4   67.60    2.55
   7   0  -4   68.97    2.51
  -7   0   4   61.97    2.30
  -7   0   4   68.82    2.55
   6   0  -4    0.14    0.11
   6   0  -4    0.22    0.14
  -6   0   4    0.39    0.14
  -6   0   4    0.07    0.14
  -5   0   4    6.06    0.47
  -5   0   4    6.06    0.50
   4   0  -4  554.46   16.50
   4   0  -4  565.94   16.78
  -4   0   4  586.02   17.39
  -4   0   4  579.21   17.14
   3   0  -4  687.52   20.30
   3   0  -4  720.87   21.23
  -3   0   4  712.27   20.94
  -3   0   4  714.06   21.02
   2   0  -4   12.98    0.68
   2   0  -4   12.70    0.61
  -2   0   4   13.31    0.65
  -2   0   4   11.84    0.61
   1   0  -4 1220.11   35.58
   1   0  -4 1204.69   35.15
  -1   0   4 1213.29   35.36
  -1   0   4 1199.66   35.00
   0   0  -4 2022.39   58.85
   0   0   4 2079.78   60.50
  -7   0  -4   59.21    1.86
   7   0   4   29.62    1.04
  -8   0  -4   68.11    2.19
  -8   0  -4   73.52    2.37
   8   0   4   70.98    2.33
   8   0   4   69.79    2.30
  -9   0  -4   49.78    1.72
  -9   0  -4   50.57    1.76
   9   0   4   47.20    1.65
   9   0   4   46.84    1.72
 -10   0  -4   22.56    0.97
 -10   0  -4   24.03    1.00
  10   0   4   23.17    1.00
  10   0   4   23.49    1.08
 -11   0  -4  363.31   10.94
 -11   0  -4  376.22   11.30
  11   0   4  356.06   10.83
  11   0   4  371.91   11.19
 -12   0  -4   22.20    1.04
 -12   0  -4   22.59    1.04
  12   0   4   21.95    1.04
  12   0   4   21.66    1.11
  13   0   4  118.50    3.95
  13   0   4  126.42    4.30
 -14   0  -4  939.29   27.69
 -14   0  -4  996.67   29.41
  14   0   4  950.77   28.08
  14   0   4  970.13   28.80
 -15   0  -4  168.10    5.52
 -15   0  -4  159.52    5.20
  15   0   4  153.43    5.06
  15   0   4  165.41    5.56
 -16   0  -4  960.45   28.48
 -16   0  -4  956.86   28.33
  16   0   4  938.57   27.83
  16   0   4  936.78   27.94
 -17   0  -4 1162.37   34.36
 -17   0  -4 1089.20   32.24
  17   0   4 1080.95   31.99
  17   0   4 1105.34   32.89
 -18   0  -4 1083.11   32.06
 -18   0  -4 1077.73   31.99
 -19   0  -4  494.21   15.17
 -19   0  -4  494.21   15.10
  19   0   4  506.05   15.71
  19   0   4  477.00   14.67
 -20   0  -4  140.23    4.88
 -20   0  -4  146.15    5.13
  20   0   4  131.59    4.70
  20   0   4  137.90    5.02
 -21   0  -4  416.39   13.02
 -21   0  -4  416.74   12.95
  21   0   4  397.02   12.48
  21   0   4  388.77   12.41
 -22   0  -4  168.20    5.88
 -22   0  -4  169.89    5.85
  22   0   4  168.74    6.06
  22   0   4  169.60    5.92
 -23   0  -4   91.74    3.62
  23   0   4   87.62    3.51
 -24   0  -4   22.06    1.43
 -24   0  -4   17.65    1.22
  24   0   4   17.21    1.26
  24   0   4   19.01    1.43
 -25   0  -4   16.75    1.22
 -25   0  -4   16.89    1.26
  25   0   4   16.21    1.26
  25   0   4   17.21    1.40
 -26   0  -4  190.08    6.56
 -26   0  -4  198.01    6.96
  26   0   4  186.75    6.60
  26   0   4  190.66    6.92
 -27   0  -4   58.03    2.65
  27   0   4   68.00    3.34
 -28   0  -4  220.75    7.71
 -28   0  -4  220.96    7.60
  28   0   4  214.97    7.85
  28   0   4  196.43    6.99
 -29   0  -4   42.32    2.33
 -29   0  -4   42.18    2.26
  29   0   4   37.16    2.33
  29   0   4   40.67    2.26
 -30   0  -4  553.03   17.47
 -30   0  -4  546.93   17.11
  30   0   4  523.98   16.96
  30   0   4  548.73   17.36
 -31   0  -4  229.82    7.96
 -31   0  -4  253.24    8.79
  31   0   4  232.22    8.50
  31   0   4  223.04    7.96
 -32   0  -4   26.22    1.72
 -32   0  -4   27.54    1.90
  32   0   4   27.87    1.94
  32   0   4   25.54    2.01
 -33   0  -4   11.19    1.26
 -33   0  -4   13.13    1.26
  33   0   4   15.53    1.65
  33   0   4   13.45    1.36
 -34   0  -4   90.06    3.87
 -34   0  -4   91.92    4.12
  34   0   4   96.83    4.30
  34   0   4   94.54    4.52
 -35   0  -4  155.62    6.10
 -35   0  -4  162.11    6.10
  35   0   4  167.85    6.85
  35   0   4  167.81    6.53
 -36   0  -4   30.34    2.08
 -36   0  -4   27.65    1.90
  36   0   4   28.26    2.33
  36   0   4   27.90    2.08
 -37   0  -4   67.07    3.26
 -37   0  -4   72.23    3.55
  37   0   4   80.23    3.87
  37   0   4   89.12    4.48
 -38   0  -4   74.63    3.55
 -38   0  -4   72.73    3.59
  38   0   4   77.79    4.20
  38   0   4   79.26    3.91
 -39   0  -4    1.15    0.47
  39   0   4    1.72    0.57
 -40   0  -4   56.77    3.08
 -40   0  -4   49.89    2.94
 -41   0  -4  178.53    6.99
 -41   0  -4  170.86    6.63
  41   0   4  173.87    6.96
  41   0   4  173.33    7.28
 -42   0  -4   22.20    1.90
  42   0   4   18.43    2.01
 -43   0  -4  885.85   27.54
 -43   0  -4  879.40   27.54
  43   0   4  887.29   27.87
  43   0   4  854.65   27.36
 -44   0  -4    3.01    0.82
 -44   0  -4    3.23    0.79
  44   0   4    4.91    1.11
  44   0   4    4.77    0.97
 -45   0  -4  198.12    7.82
 -45   0  -4  224.30    8.43
  45   0   4  195.96    8.14
  45   0   4  204.36    7.96
 -46   0  -4   77.90    4.02
 -46   0  -4   77.93    4.09
  46   0   4   76.86    4.02
  46   0   4   74.45    4.41
 -47   0  -4   71.41    3.98
 -47   0  -4   76.75    4.05
  48   0   4   55.70    3.84
  48   0   4   62.80    3.59
 -49   0  -4    2.76    0.79
 -49   0  -4    1.94    0.65
  49   0   4    1.61    0.61
  49   0   4    2.87    0.90
 -50   0  -4    0.07    0.43
  50   0   4    0.61    0.43
 -51   0  -4   12.30    1.69
 -51   0  -4   12.19    1.54
  51   0   4   12.01    1.58
  51   0   4   13.92    1.97
 -52   0  -4    3.05    0.79
 -52   0  -4    1.94    0.75
  52   0   4    1.43    0.65
  52   0   4    1.83    0.79
  50   0  -5   -0.39    0.29
  50   0  -5    0.22    0.39
 -50   0   5    0.14    0.29
 -50   0   5    0.14    0.32
  49   0  -5   -0.07    0.29
  49   0  -5    0.00    0.43
 -49   0   5    0.00    0.25
 -49   0   5    0.47    0.39
  48   0  -5   -0.11    0.43
  48   0  -5    0.07    0.25
 -48   0   5    0.25    0.32
 -48   0   5   -0.11    0.29
  47   0  -5   -0.22    0.47
  47   0  -5    0.22    0.25
 -47   0   5    0.14    0.22
 -47   0   5    0.11    0.36
  46   0  -5    0.65    0.61
  46   0  -5   -0.14    0.22
 -46   0   5    0.00    0.29
 -46   0   5    0.25    0.36
  45   0  -5    0.43    0.36
  45   0  -5   -0.29    0.43
 -45   0   5   -0.25    0.18
 -45   0   5    0.39    0.43
  44   0  -5    0.47    0.57
  44   0  -5    0.11    0.29
 -44   0   5    0.18    0.32
 -44   0   5   -0.18    0.22
  43   0  -5   -0.11    0.43
  43   0  -5    0.39    0.39
 -43   0   5   -0.18    0.22
 -43   0   5   -0.07    0.25
  42   0  -5   -0.18    0.25
  42   0  -5   -0.29    0.43
 -42   0   5    0.07    0.29
 -42   0   5    0.04    0.32
  41   0  -5   -0.07    0.18
  41   0  -5    0.32    0.47
 -41   0   5   -0.04    0.22
 -41   0   5   -0.22    0.29
  40   0  -5    0.22    0.36
  40   0  -5    0.04    0.25
 -40   0   5    0.14    0.29
 -40   0   5    0.25    0.29
  39   0  -5   -0.11    0.29
  39   0  -5    0.11    0.25
 -39   0   5   -0.22    0.25
 -39   0   5    0.22    0.32
  38   0  -5   -0.11    0.18
  38   0  -5   -0.11    0.29
 -38   0   5    0.07    0.29
 -38   0   5    0.29    0.29
  37   0  -5   -0.25    0.39
  37   0  -5   -0.18    0.22
 -37   0   5   -0.07    0.25
 -37   0   5    0.25    0.29
  36   0  -5   -0.07    0.29
  36   0  -5    0.07    0.25
 -36   0   5    0.36    0.29
 -36   0   5   -0.25    0.18
  35   0  -5   -0.04    0.22
 -35   0   5    0.07    0.22
  34   0  -5    0.25    0.36
  34   0  -5    0.04    0.22
 -34   0   5   -0.07    0.25
 -34   0   5    0.39    0.29
  33   0  -5   -0.04    0.22
  33   0  -5   -0.14    0.25
 -33   0   5    0.11    0.25
 -33   0   5    0.11    0.65
  32   0  -5    0.18    0.29
 -32   0   5   -0.18    0.18
  31   0  -5    0.00    0.29
  31   0  -5    0.25    0.25
 -31   0   5   -0.18    0.22
 -31   0   5    0.39    0.32
  30   0  -5   -0.11    0.36
  30   0  -5   -0.25    0.18
 -30   0   5   -0.18    0.18
 -30   0   5    0.00    0.22
  29   0  -5    0.14    0.32
  29   0  -5    0.36    0.32
 -29   0   5   -0.18    0.14
 -29   0   5    0.29    0.25
  28   0  -5   -0.14    0.25
  28   0  -5    0.18    0.32
 -28   0   5   -0.11    0.22
 -28   0   5    0.14    0.25
  27   0  -5    0.00    0.14
  27   0  -5    0.36    0.32
 -27   0   5   -0.18    0.25
 -27   0   5   -0.18    0.14
  26   0  -5   -0.04    0.29
  26   0  -5    0.14    0.25
 -26   0   5    0.00    0.25
 -26   0   5   -0.18    0.22
  25   0  -5   -0.14    0.14
  25   0  -5    0.04    0.22
 -25   0   5   -0.14    0.14
 -25   0   5   -0.18    0.14
  24   0  -5   -0.11    0.25
  24   0  -5   -0.14    0.18
 -24   0   5    0.00    0.18
 -24   0   5    0.14    0.22
  23   0  -5    0.00    0.25
  23   0  -5   -0.07    0.18
 -23   0   5    0.11    0.22
 -23   0   5    0.04    0.18
  22   0  -5    0.04    0.18
  22   0  -5   -0.07    0.25
 -22   0   5    0.11    0.18
 -22   0   5    0.04    0.18
  21   0  -5    0.18    0.25
  21   0  -5   -0.14    0.14
 -21   0   5    0.04    0.14
 -21   0   5    0.36    0.22
  20   0  -5    0.32    0.25
  20   0  -5    0.22    0.22
 -20   0   5   -0.07    0.14
 -20   0   5    0.07    0.14
  19   0  -5   -0.11    0.18
 -19   0   5   -0.04    0.14
  18   0  -5   -0.14    0.18
  18   0  -5    0.00    0.18
 -18   0   5   -0.04    0.18
 -18   0   5    0.04    0.18
  17   0  -5    0.14    0.18
  17   0  -5    0.00    0.18
 -17   0   5    0.04    0.14
 -17   0   5   -0.04    0.14
  16   0  -5   -0.11    0.22
  16   0  -5   -0.04    0.18
 -16   0   5   -0.14    0.11
 -16   0   5   -0.11    0.14
  15   0  -5   -0.04    0.14
 -15   0   5    0.00    0.14
  14   0  -5   -0.11    0.14
  14   0  -5    0.00    0.22
 -14   0   5   -0.11    0.11
 -14   0   5   -0.07    0.14
  13   0  -5    0.04    0.14
  13   0  -5   -0.04    0.14
 -13   0   5    0.04    0.14
 -13   0   5   -0.11    0.11
  12   0  -5    0.07    0.18
  12   0  -5    0.07    0.11
 -12   0   5    0.04    0.14
 -12   0   5    0.00    0.18
  11   0  -5    0.14    0.18
  11   0  -5    0.11    0.14
 -11   0   5    0.07    0.14
 -11   0   5   -0.04    0.11
  10   0  -5    0.00    0.11
  10   0  -5    0.04    0.14
 -10   0   5   -0.07    0.11
 -10   0   5   -0.04    0.14
   9   0  -5    0.04    0.11
   9   0  -5    0.22    0.18
  -9   0   5   -0.07    0.11
  -9   0   5   -0.07    0.14
   8   0  -5    0.22    0.18
   8   0  -5    0.04    0.11
  -8   0   5    0.07    0.18
  -8   0   5   -0.07    0.11
   7   0  -5    0.18    0.18
   7   0  -5   -0.04    0.07
  -7   0   5    0.04    0.11
  -7   0   5    0.04    0.11
   6   0  -5    0.04    0.11
   6   0  -5    0.00    0.14
  -6   0   5   -0.04    0.11
  -6   0   5    0.07    0.11
   5   0  -5    0.29    0.18
   5   0  -5    0.07    0.11
  -5   0   5    0.32    0.14
  -5   0   5    0.18    0.14
   4   0  -5    0.00    0.14
   4   0  -5    0.07    0.11
  -4   0   5    0.04    0.11
  -4   0   5    0.00    0.11
   3   0  -5    0.00    0.07
   3   0  -5    0.18    0.14
  -3   0   5    0.32    0.11
  -3   0   5    0.00    0.11
   2   0  -5    0.14    0.11
   2   0  -5    0.22    0.14
  -2   0   5    0.04    0.11
   1   0  -5    0.14    0.11
   1   0  -5    0.04    0.11
  -1   0   5    0.07    0.11
  -1   0   5    0.18    0.11
   0   0  -5    0.04    0.07
   0   0   5    0.14    0.07
 -10   0  -5    0.00    0.07
  10   0   5    0.04    0.07
 -11   0  -5    0.04    0.11
 -11   0  -5    0.00    0.07
  11   0   5   -0.14    0.11
  11   0   5    0.04    0.11
 -12   0  -5    0.00    0.11
 -12   0  -5    0.07    0.11
  12   0   5    0.36    0.14
  12   0   5    0.22    0.18
 -13   0  -5   -0.07    0.07
 -13   0  -5   -0.07    0.11
  13   0   5   -0.04    0.14
  13   0   5    0.00    0.11
 -14   0  -5    0.04    0.11
  14   0   5    0.18    0.14
  14   0   5    0.36    0.22
 -15   0  -5    0.11    0.11
 -15   0  -5    0.11    0.11
  15   0   5    0.22    0.22
  15   0   5   -0.14    0.11
 -16   0  -5    0.22    0.18
 -16   0  -5    0.18    0.14
  16   0   5    0.04    0.14
  16   0   5   -0.04    0.18
 -17   0  -5    0.07    0.18
 -17   0  -5    0.07    0.57
  17   0   5    0.07    0.14
  17   0   5    0.07    0.18
 -18   0  -5    0.25    0.18
 -18   0  -5   -0.07    0.11
  18   0   5   -0.22    0.18
  18   0   5    0.07    0.14
 -19   0  -5    0.39    0.18
 -19   0  -5   -0.11    0.11
  19   0   5    0.04    0.18
  19   0   5    0.14    0.14
 -20   0  -5    0.04    0.18
 -20   0  -5    0.14    0.22
  20   0   5    0.18    0.22
  20   0   5    0.22    0.18
 -21   0  -5    0.04    0.18
 -21   0  -5   -0.07    0.14
  21   0   5    0.22    0.25
  21   0   5    0.00    0.14
 -22   0  -5   -0.07    0.18
 -22   0  -5    0.54    0.25
  22   0   5   -0.07    0.14
  22   0   5   -0.07    0.22
 -23   0  -5    0.22    0.22
 -23   0  -5    0.04    0.18
  23   0   5   -0.04    0.14
  23   0   5   -0.22    0.18
 -24   0  -5    0.07    0.18
  24   0   5    0.14    0.18
 -25   0  -5    0.11    0.22
 -25   0  -5    0.04    0.22
  25   0   5   -0.14    0.18
  25   0   5    0.00    0.25
 -26   0  -5    0.14    0.22
 -26   0  -5   -0.04    0.25
 -27   0  -5   -0.11    0.18
 -27   0  -5   -0.11    0.14
  27   0   5    0.36    0.93
  27   0   5    0.43    0.29
 -28   0  -5   -0.18    0.18
 -29   0  -5    0.04    0.18
 -29   0  -5    0.00    0.14
  29   0   5   -0.14    0.29
  29   0   5   -0.11    0.18
 -30   0  -5   -0.25    0.22
 -30   0  -5   -0.22    0.18
  30   0   5   -0.04    0.25
  30   0   5    0.25    0.29
 -31   0  -5    0.04    0.25
 -31   0  -5    0.00    0.22
  31   0   5    0.00    0.25
  31   0   5   -0.04    0.32
 -32   0  -5   -0.04    0.22
 -32   0  -5   -0.14    0.14
  32   0   5    0.18    0.25
  32   0   5   -0.04    0.25
 -33   0  -5    0.25    0.68
 -33   0  -5    0.00    0.11
  33   0   5   -0.11    0.18
  33   0   5    0.11    0.36
 -34   0  -5   -0.14    0.25
 -34   0  -5    0.18    0.29
  34   0   5    0.32    0.32
  34   0   5   -0.39    0.25
 -35   0  -5   -0.18    0.14
 -35   0  -5    0.04    0.22
  35   0   5    0.68    0.47
  35   0   5    0.18    0.32
 -36   0  -5    0.07    0.25
 -36   0  -5    0.11    0.29
  36   0   5   -0.22    0.32
  36   0   5   -0.07    0.22
 -37   0  -5    0.04    0.22
 -37   0  -5    0.07    0.29
  37   0   5   -0.04    0.22
  37   0   5    0.18    0.39
 -38   0  -5    0.04    0.36
 -38   0  -5   -0.14    0.22
  38   0   5    0.18    0.25
  38   0   5   -0.32    0.36
 -39   0  -5    0.36    0.36
 -39   0  -5   -0.14    0.25
  39   0   5    0.82    0.54
  39   0   5    0.07    0.32
 -40   0  -5    0.36    0.29
  41   0   5    0.07    0.36
  41   0   5   -0.32    0.25
 -42   0  -5   -0.36    0.22
  42   0   5   -0.11    0.36
 -43   0  -5   -0.07    0.29
 -43   0  -5   -0.22    0.18
  43   0   5   -0.07    0.32
  43   0   5    0.07    0.47
 -44   0  -5    0.14    0.32
 -44   0  -5    0.50    0.36
  44   0   5    1.18    0.50
  44   0   5    0.29    0.61
 -45   0  -5    0.11    0.29
 -45   0  -5    0.22    0.32
  45   0   5   -0.18    0.36
  45   0   5   -0.22    0.22
 -46   0  -5   -0.11    0.29
 -46   0  -5   -0.11    0.25
  46   0   5    0.68    0.61
  46   0   5    0.00    0.29
 -47   0  -5    0.43    0.39
 -47   0  -5   -0.04    0.22
  47   0   5    0.18    0.39
  47   0   5   -0.43    0.43
 -48   0  -5    0.14    0.32
 -48   0  -5   -0.22    0.32
  48   0   5    0.04    0.25
  48   0   5    0.29    0.57
 -49   0  -5   -0.04    0.22
 -49   0  -5    0.36    0.36
  49   0   5   -0.14    0.39
  49   0   5   -0.18    0.25
 -50   0  -5    0.50    0.43
  50   0   5   -0.07    0.25
  48   0  -6  380.88   13.31
  48   0  -6  404.19   14.53
 -48   0   6  400.96   13.77
 -48   0   6  388.77   13.84
  47   0  -6   34.43    2.62
  47   0  -6   31.74    2.91
 -47   0   6   39.06    2.76
 -47   0   6   31.24    2.69
  46   0  -6    0.43    0.57
  46   0  -6    0.25    0.29
 -46   0   6    0.32    0.32
 -46   0   6    0.47    0.39
  45   0  -6    3.73    1.00
  45   0  -6    3.73    0.86
 -45   0   6    2.94    0.72
 -45   0   6    3.05    0.82
  44   0  -6    2.26    0.75
 -44   0   6    0.57    0.43
  43   0  -6  134.96    6.28
  43   0  -6  134.71    5.88
 -43   0   6  135.57    5.70
 -43   0   6  125.27    5.74
  42   0  -6    4.12    0.90
 -42   0   6    4.20    0.93
  41   0  -6   31.20    2.73
  41   0  -6   31.35    2.47
 -41   0   6   37.23    2.47
 -41   0   6   29.77    2.47
  40   0  -6  530.43   18.08
  40   0  -6  528.64   17.43
 -40   0   6  511.07   16.64
 -40   0   6  520.75   17.25
  39   0  -6    1.15    0.54
  39   0  -6    1.58    0.72
 -39   0   6    1.79    0.57
 -39   0   6    0.47    0.47
  38   0  -6  181.26    7.14
  38   0  -6  189.18    7.82
 -38   0   6  179.93    6.92
 -38   0   6  181.40    7.24
  37   0  -6   47.09    3.34
  37   0  -6   46.73    2.87
 -37   0   6   45.44    2.91
 -37   0   6   38.37    2.55
 -36   0   6   64.48    3.30
 -36   0   6   59.32    3.37
 -35   0   6  169.93    6.60
 -35   0   6  165.77    6.63
  34   0  -6   19.33    2.08
  34   0  -6   18.94    1.76
 -34   0   6   17.39    1.61
 -34   0   6   15.31    1.69
  33   0  -6   13.16    1.69
 -33   0   6   14.17    1.51
  32   0  -6   92.06    4.55
  32   0  -6   87.22    4.05
 -32   0   6   97.34    4.27
 -32   0   6   94.50    4.41
  31   0  -6   40.10    2.47
 -31   0   6   40.92    2.58
  30   0  -6    4.59    0.82
 -30   0   6    7.64    1.11
 -30   0   6    5.88    1.00
  29   0  -6  269.09    9.40
  29   0  -6  269.34    9.79
 -29   0   6  270.24    9.40
 -29   0   6  269.05    9.58
  28   0  -6  332.97   11.58
  28   0  -6  304.02   10.40
 -28   0   6  314.82   10.90
 -28   0   6  313.99   10.65
  27   0  -6   94.25    4.41
  27   0  -6  101.21    4.34
 -27   0   6  100.38    4.30
 -27   0   6   99.52    4.45
  26   0  -6   26.43    2.08
  26   0  -6   27.36    1.90
 -26   0   6   29.70    1.97
 -26   0   6   28.19    2.01
  25   0  -6   63.87    3.12
  25   0  -6   68.57    3.51
 -25   0   6   71.08    3.34
 -25   0   6   72.37    3.51
  24   0  -6   31.70    2.19
  24   0  -6   31.09    1.97
 -24   0   6   34.72    2.12
 -24   0   6   31.17    2.12
  23   0  -6  367.25   12.34
  23   0  -6  399.17   12.98
 -23   0   6  402.04   13.05
 -23   0   6  378.73   12.55
  22   0  -6  773.95   23.78
  22   0  -6  742.03   23.17
 -22   0   6  758.89   23.35
 -22   0   6  821.30   25.32
  21   0  -6  196.03    6.96
  21   0  -6  197.79    7.24
 -21   0   6  194.82    6.96
 -21   0   6  209.56    7.50
  20   0  -6    5.99    0.90
  20   0  -6    6.20    0.82
 -20   0   6    7.93    1.00
 -20   0   6    5.95    0.82
  19   0  -6    1.47    0.47
  19   0  -6    0.93    0.36
 -19   0   6    0.90    0.36
 -19   0   6    2.04    0.50
  18   0  -6  140.95    5.42
 -18   0   6  146.43    5.38
  17   0  -6  233.41    8.11
  17   0  -6  217.27    7.46
 -17   0   6  220.06    7.50
 -17   0   6  232.76    8.03
  16   0  -6  107.45    4.34
  16   0  -6   99.27    3.91
 -16   0   6  108.63    4.27
 -16   0   6  102.90    4.02
  15   0  -6   12.84    1.18
  15   0  -6   13.45    1.08
 -15   0   6   14.20    1.11
 -15   0   6   12.37    1.11
  14   0  -6  493.49   15.35
 -14   0   6  494.21   15.46
  13   0  -6   79.69    3.37
  13   0  -6   76.28    3.12
 -13   0   6   72.84    2.98
 -13   0   6   77.00    3.19
  12   0  -6   30.16    1.65
  12   0  -6   28.12    1.69
 -12   0   6   31.63    1.69
 -12   0   6   28.62    1.61
  11   0  -6   21.84    1.43
  11   0  -6   21.98    1.33
 -11   0   6   22.77    1.36
 -11   0   6   19.37    1.18
  10   0  -6  105.94    4.05
  10   0  -6  106.98    3.95
   9   0  -6  593.91   18.22
   9   0  -6  622.96   18.86
  -9   0   6  586.02   17.75
  -9   0   6  594.63   18.11
   8   0  -6   43.86    1.94
   8   0  -6   47.09    2.15
  -8   0   6   42.97    1.90
  -8   0   6   49.78    2.19
   7   0  -6  183.23    6.17
   7   0  -6  189.22    6.20
  -7   0   6  209.74    6.81
  -7   0   6  191.55    6.31
   6   0  -6  468.03   14.35
   6   0  -6  488.83   14.81
  -6   0   6  514.30   15.57
  -6   0   6  489.55   14.88
   5   0  -6  272.82    8.54
   5   0  -6  265.07    8.43
  -5   0   6  266.19    8.32
  -5   0   6  273.50    8.57
   4   0  -6   51.61    2.01
   4   0  -6   52.54    2.15
  -4   0   6   54.98    2.15
  -4   0   6   53.76    2.12
   3   0  -6   43.86    1.79
   3   0  -6   46.52    1.83
  -3   0   6   44.44    1.72
  -3   0   6   47.95    1.86
   2   0  -6  522.54   15.64
   2   0  -6  542.99   16.17
  -2   0   6  565.22   16.82
  -2   0   6  581.72   17.29
   1   0  -6    1.15    0.18
  -1   0   6    1.65    0.18
 -13   0  -6   77.22    2.55
  13   0   6   38.41    1.40
 -14   0  -6  461.22   13.81
 -14   0  -6  463.01   13.88
  14   0   6  469.82   14.09
  14   0   6  459.78   13.88
 -15   0  -6   10.40    0.72
 -15   0  -6   11.30    0.75
  15   0   6   12.27    0.79
  15   0   6   12.16    0.90
 -16   0  -6  107.84    3.77
 -16   0  -6  109.64    3.77
  16   0   6  105.80    3.73
  16   0   6  101.71    3.73
 -17   0  -6  224.15    7.21
 -17   0  -6  217.27    6.99
  17   0   6  231.18    7.46
  17   0   6  225.05    7.46
 -18   0  -6  151.35    5.16
 -18   0  -6  145.32    4.99
  18   0   6  141.31    4.88
  18   0   6  141.45    5.13
 -19   0  -6    0.61    0.25
 -19   0  -6    0.72    0.25
  19   0   6    1.76    0.47
  19   0   6    0.82    0.29
 -20   0  -6    7.07    0.72
 -20   0  -6    7.60    0.79
  20   0   6    5.31    0.68
  20   0   6    6.10    0.82
 -21   0  -6  217.73    7.35
 -21   0  -6  196.21    6.63
  21   0   6  197.97    6.78
  21   0   6  175.34    6.31
  22   0   6  767.14   23.35
  22   0   6  730.92   22.56
 -23   0  -6  378.37   12.05
 -23   0  -6  379.45   12.01
  23   0   6  379.80   12.19
  23   0   6  368.33   12.16
 -24   0  -6   35.65    1.94
 -24   0  -6   35.79    1.94
  24   0   6   35.04    2.30
  24   0   6   32.13    1.90
 -25   0  -6   63.98    2.91
  25   0   6   60.61    2.87
 -26   0  -6   24.71    1.79
 -26   0  -6   28.30    1.79
  26   0   6   26.68    1.83
 -27   0  -6  103.22    4.16
 -27   0  -6   99.92    4.12
  27   0   6  101.78    4.27
  27   0   6  100.35    4.55
 -28   0  -6  305.17   10.26
 -28   0  -6  302.52   10.08
  28   0   6  303.48   10.69
  28   0   6  290.57    9.93
 -29   0  -6  255.64    8.79
  29   0   6  279.46   10.08
 -30   0  -6    6.71    0.93
 -30   0  -6    6.71    0.93
  30   0   6    7.46    1.18
  30   0   6    5.99    0.93
 -31   0  -6   41.75    2.47
 -31   0  -6   40.78    2.44
 -32   0  -6   72.98    4.02
  32   0   6   85.82    4.02
  32   0   6   98.73    4.81
 -33   0  -6   11.98    1.36
 -33   0  -6   10.11    1.26
  33   0   6   11.94    1.36
  33   0   6   11.62    1.54
 -34   0  -6   16.86    1.58
 -34   0  -6   18.58    1.72
  34   0   6   17.29    1.90
  34   0   6   20.34    1.79
 -35   0  -6  157.84    6.24
 -35   0  -6  163.25    6.46
  35   0   6  163.79    6.53
  35   0   6  163.97    7.03
 -36   0  -6   66.56    3.44
 -36   0  -6   61.62    3.34
  36   0   6   60.97    3.44
  36   0   6   65.20    3.95
 -37   0  -6   44.44    2.80
 -37   0  -6   44.58    2.73
  37   0   6   47.70    3.44
  37   0   6   37.41    2.65
 -38   0  -6  162.43    6.63
 -38   0  -6  166.48    6.60
  38   0   6  166.84    7.39
  38   0   6  159.99    6.60
 -39   0  -6    0.79    0.50
 -39   0  -6    0.50    0.39
  39   0   6    1.54    0.61
  39   0   6    1.61    0.82
 -40   0  -6  532.23   17.54
  40   0   6  474.84   17.47
  40   0   6  509.63   17.00
 -41   0  -6   32.39    2.51
 -41   0  -6   32.56    2.47
  41   0   6   25.28    3.08
  41   0   6   31.13    2.55
 -42   0  -6    4.70    0.97
 -42   0  -6    2.08    0.65
  42   0   6    3.84    0.90
  42   0   6    5.34    1.29
 -43   0  -6  122.91    5.45
  43   0   6  137.36    6.85
 -44   0  -6    1.72    0.65
 -44   0  -6    0.36    0.36
  44   0   6    1.11    0.54
  44   0   6    1.94    0.82
 -45   0  -6    3.55    0.82
 -45   0  -6    2.15    0.75
  45   0   6    3.91    0.97
  45   0   6    4.27    1.18
 -46   0  -6    0.07    0.32
 -46   0  -6    0.47    0.43
  46   0   6    0.25    0.61
  46   0   6    0.43    0.43
 -47   0  -6   29.30    2.69
 -47   0  -6   33.75    2.65
  47   0   6   36.01    3.44
  47   0   6   37.84    3.01
 -48   0  -6  344.44   12.27
 -48   0  -6  336.95   12.41
  48   0   6  373.35   13.45
  48   0   6  384.83   14.67
  46   0  -7   -0.25    0.22
  46   0  -7   -0.04    0.32
 -46   0   7    0.50    0.36
 -46   0   7    0.14    0.32
  45   0  -7    0.11    0.29
  45   0  -7    0.32    0.61
 -45   0   7    0.36    0.43
 -45   0   7    0.11    0.32
  44   0  -7    0.22    0.50
  44   0  -7    0.61    0.43
 -44   0   7    0.22    0.32
 -44   0   7   -0.29    0.29
  43   0  -7    0.32    0.47
 -43   0   7   -0.14    0.32
  42   0  -7    0.50    0.47
  42   0  -7   -0.29    0.36
 -42   0   7   -0.18    0.22
 -42   0   7    0.07    0.32
  41   0  -7    0.22    0.32
 -41   0   7    0.36    0.36
  40   0  -7    0.11    0.29
  40   0  -7    0.54    0.43
 -40   0   7    0.00    0.29
 -40   0   7   -0.18    0.29
  39   0  -7   -0.18    0.39
  39   0  -7   -0.07    0.29
 -39   0   7   -0.14    0.18
 -39   0   7   -0.14    0.29
  38   0  -7   -0.14    0.43
  38   0  -7   -0.04    0.25
 -38   0   7   -0.14    0.18
 -38   0   7   -0.32    0.29
  37   0  -7   -0.07    0.25
  37   0  -7   -0.39    0.36
 -37   0   7   -0.18    0.22
 -37   0   7   -0.07    0.25
  36   0  -7   -0.14    0.25
  36   0  -7   -0.25    0.36
 -36   0   7    0.14    0.29
 -36   0   7    0.00    0.25
  35   0  -7   -0.04    0.36
  35   0  -7    0.47    0.36
 -35   0   7   -0.07    0.25
 -35   0   7    0.54    0.29
  34   0  -7    0.25    0.47
  34   0  -7   -0.32    0.22
 -34   0   7    0.11    0.29
 -34   0   7    0.50    0.36
  33   0  -7    0.22    0.36
  33   0  -7    0.04    0.25
 -33   0   7   -0.18    0.29
 -33   0   7    0.11    0.25
  32   0  -7   -0.04    0.39
 -32   0   7    0.22    0.36
  31   0  -7    0.32    0.36
  31   0  -7   -0.14    0.14
 -31   0   7    0.18    0.29
 -31   0   7   -0.07    0.14
  30   0  -7    0.04    0.36
  30   0  -7   -0.07    0.22
 -30   0   7    0.18    0.25
 -30   0   7    0.14    0.25
  29   0  -7   -0.07    0.22
 -29   0   7   -0.07    0.29
  28   0  -7    0.00    0.39
  28   0  -7    0.36    0.29
 -28   0   7   -0.04    0.22
 -28   0   7   -0.11    0.22
  27   0  -7    0.11    0.25
  27   0  -7    0.18    0.39
 -27   0   7    0.50    0.29
 -27   0   7    0.00    0.18
  26   0  -7    0.00    0.29
  26   0  -7    0.07    0.22
 -26   0   7   -0.18    0.18
 -26   0   7   -0.14    0.22
  25   0  -7   -0.22    0.25
  25   0  -7    0.11    0.25
 -25   0   7   -0.07    0.25
 -25   0   7    0.11    0.22
  24   0  -7   -0.07    0.32
  24   0  -7   -0.04    0.18
 -24   0   7    0.07    0.25
 -24   0   7    0.39    0.29
  23   0  -7    0.25    0.25
  23   0  -7   -0.36    0.29
 -23   0   7    0.36    0.29
 -23   0   7   -0.11    0.18
  22   0  -7   -0.04    0.25
  22   0  -7    0.00    0.25
 -22   0   7    0.00    0.18
 -22   0   7    0.39    0.29
  21   0  -7   -0.14    0.25
  21   0  -7    0.11    0.25
 -21   0   7    0.07    0.25
 -21   0   7    0.07    0.22
  20   0  -7    0.22    0.25
  20   0  -7    0.29    0.36
 -20   0   7    0.14    0.22
 -20   0   7   -0.14    0.22
  19   0  -7    0.04    0.22
  19   0  -7   -0.04    0.32
 -19   0   7    0.18    0.22
 -19   0   7    0.18    0.25
  18   0  -7    0.39    0.39
  18   0  -7   -0.25    0.18
 -18   0   7   -0.07    0.18
 -18   0   7    0.04    0.25
  17   0  -7   -0.18    0.25
 -17   0   7   -0.18    0.22
  16   0  -7    0.07    0.18
  16   0  -7    0.14    0.25
 -16   0   7    0.22    0.22
 -16   0   7    0.00    0.18
  15   0  -7    0.39    0.32
  15   0  -7    0.18    0.18
 -15   0   7    0.18    0.22
 -15   0   7   -0.07    0.22
  14   0  -7    0.11    0.22
  14   0  -7    0.00    0.25
 -14   0   7   -0.18    0.14
  13   0  -7    0.43    0.22
 -13   0   7    0.14    0.25
  12   0  -7   -0.14    0.18
  12   0  -7    0.11    0.29
 -12   0   7    0.18    0.18
 -12   0   7    0.25    0.22
  11   0  -7    0.18    0.22
  11   0  -7    0.75    0.32
 -11   0   7    0.14    0.22
 -11   0   7    0.22    0.22
  10   0  -7    0.07    0.18
  10   0  -7   -0.07    0.22
 -10   0   7   -0.11    0.14
 -10   0   7    0.04    0.18
   9   0  -7   -0.11    0.22
   9   0  -7    0.25    0.18
  -9   0   7   -0.07    0.11
  -9   0   7   -0.07    0.14
   8   0  -7    0.00    0.14
   8   0  -7    0.11    0.22
  -8   0   7    0.25    0.18
  -8   0   7    0.07    0.18
   7   0  -7    0.04    0.11
   7   0  -7   -0.14    0.18
  -7   0   7    0.04    0.18
   6   0  -7   -0.04    0.07
   6   0  -7    0.36    0.25
  -6   0   7    0.07    0.14
  -6   0   7    0.07    0.18
   5   0  -7    0.04    0.22
   5   0  -7   -0.04    0.14
  -5   0   7    0.14    0.14
  -5   0   7    0.04    0.11
   4   0  -7    0.00    0.18
   4   0  -7    0.04    0.11
  -4   0   7    0.04    0.11
  -4   0   7    0.11    0.18
   3   0  -7    0.00    0.11
   3   0  -7    0.07    0.14
  -3   0   7   -0.14    0.11
  -3   0   7    0.00    0.11
   2   0  -7    0.11    0.11
  -2   0   7    0.04    0.04
 -17   0  -7    0.04    0.07
 -17   0  -7    0.00    0.11
  17   0   7    0.14    0.07
 -18   0  -7    0.04    0.11
 -18   0  -7    0.07    0.11
  18   0   7    0.25    0.14
  18   0   7    0.32    0.18
 -19   0  -7    0.18    0.14
 -19   0  -7   -0.07    0.14
  19   0   7    0.22    0.18
  19   0   7   -0.11    0.11
 -20   0  -7    0.14    0.14
 -20   0  -7   -0.14    0.14
 -21   0  -7    0.36    0.25
  21   0   7   -0.07    0.14
  21   0   7    0.39    0.29
 -22   0  -7    0.18    0.22
 -22   0  -7    0.14    0.18
  22   0   7    0.11    0.18
  22   0   7    0.07    0.29
 -23   0  -7   -0.22    0.18
 -23   0  -7    0.14    0.22
  23   0   7    0.04    0.18
  23   0   7    0.04    0.29
 -24   0  -7    0.14    0.22
 -24   0  -7   -0.11    0.18
  24   0   7    0.14    0.22
  24   0   7    0.18    0.36
 -25   0  -7    0.04    0.18
 -25   0  -7    0.04    0.18
  25   0   7   -0.07    0.18
  25   0   7   -0.25    0.32
 -26   0  -7   -0.18    0.18
 -26   0  -7    0.00    0.18
  26   0   7    0.11    0.32
  26   0   7    0.04    0.25
 -27   0  -7    0.18    0.18
  27   0   7    0.04    0.22
 -28   0  -7   -0.14    0.22
 -28   0  -7   -0.14    0.22
  28   0   7   -0.04    0.22
 -29   0  -7    0.11    0.29
 -29   0  -7    0.29    0.29
  29   0   7    0.04    0.18
  29   0   7   -0.22    1.79
 -30   0  -7    0.00    0.18
 -30   0  -7    0.11    0.18
  30   0   7   -0.29    0.29
  30   0   7    0.04    0.25
 -31   0  -7    0.22    0.25
  31   0   7   -0.11    0.32
 -32   0  -7   -0.25    0.25
 -32   0  -7   -0.04    0.22
  32   0   7   -0.32    0.22
  32   0   7   -0.22    0.18
 -33   0  -7    0.00    0.18
 -33   0  -7   -0.07    0.18
  33   0   7    0.22    0.25
  33   0   7   -0.22    0.29
 -34   0  -7    0.25    0.29
 -34   0  -7    0.25    0.36
  34   0   7   -0.22    0.18
  34   0   7    0.07    0.32
 -35   0  -7    0.39    0.39
 -35   0  -7    0.04    0.25
  35   0   7    0.36    0.47
  35   0   7    0.07    0.22
 -36   0  -7   -0.07    0.22
 -36   0  -7    0.07    0.36
  36   0   7    0.29    0.36
  36   0   7   -0.18    0.43
 -37   0  -7    0.50    0.39
 -37   0  -7    0.04    0.22
  37   0   7    0.04    0.25
  37   0   7   -0.14    0.39
 -38   0  -7   -0.07    0.18
 -38   0  -7   -0.11    0.36
  38   0   7   -0.04    0.29
  38   0   7    0.25    0.39
 -39   0  -7    0.47    0.39
 -39   0  -7   -0.14    0.22
  39   0   7   -0.07    0.29
  39   0   7   -0.04    0.47
 -40   0  -7    0.11    0.36
 -40   0  -7    0.25    0.36
  40   0   7    0.07    0.32
  40   0   7    0.43    0.32
 -41   0  -7    0.32    0.36
  41   0   7    0.22    0.29
  41   0   7   -0.32    0.54
 -42   0  -7    0.65    0.43
 -42   0  -7   -0.07    0.36
  42   0   7   -0.04    0.29
 -43   0  -7   -0.04    0.36
 -43   0  -7    0.29    0.43
  43   0   7    0.43    0.57
  43   0   7    0.00    0.25
 -44   0  -7    0.22    0.36
  44   0   7    0.32    0.65
 -45   0  -7   -0.39    0.29
 -45   0  -7    0.22    0.32
  45   0   7   -0.18    0.54
  45   0   7   -0.22    0.25
 -46   0  -7    0.39    0.36
 -46   0  -7    0.07    0.25
  46   0   7   -0.22    0.25
  46   0   7    0.39    0.47
  43   0  -8  264.28   10.58
  43   0  -8  260.81    9.86
 -43   0   8  286.23   10.69
 -43   0   8  279.67   10.87
  42   0  -8  196.14    8.64
  42   0  -8  193.17    7.89
 -42   0   8  202.38    8.14
 -42   0   8  196.86    8.32
  41   0  -8   15.10    2.08
 -41   0   8   15.89    1.86
  40   0  -8  125.85    5.74
  40   0  -8  132.02    6.53
 -40   0   8  135.82    6.06
 -40   0   8  133.52    6.28
  39   0  -8    0.11    0.43
 -39   0   8    0.22    0.32
 -39   0   8   -0.47    0.36
 -38   0   8   31.17    2.55
 -38   0   8   30.23    2.65
  37   0  -8   10.69    1.58
  37   0  -8   12.48    1.86
 -37   0   8   12.19    1.61
 -37   0   8   14.53    2.04
  36   0  -8   22.45    2.12
  36   0  -8   20.55    2.26
  35   0  -8   28.55    2.65
  35   0  -8   27.54    2.30
 -35   0   8   25.86    2.65
  34   0  -8   22.49    2.40
  34   0  -8   28.44    2.33
 -34   0   8   25.21    2.37
 -34   0   8   24.10    2.33
  33   0  -8  102.86    4.84
  33   0  -8   99.99    5.24
 -33   0   8  100.24    4.95
 -33   0   8  109.89    5.09
  32   0  -8  139.76    5.92
  32   0  -8  140.52    6.42
 -32   0   8  139.69    5.99
 -32   0   8  147.30    6.35
  31   0  -8   27.51    2.51
 -31   0   8   28.58    2.30
  30   0  -8   28.01    2.55
  30   0  -8   36.76    2.58
 -30   0   8   31.35    2.55
 -30   0   8   30.84    2.37
  29   0  -8   64.34    3.48
  29   0  -8   52.61    3.51
 -29   0   8   61.40    3.37
 -29   0   8   61.54    3.59
  28   0  -8   25.89    2.12
 -28   0   8   23.28    2.12
  27   0  -8  500.31   16.96
  27   0  -8  521.11   17.00
 -27   0   8  546.22   17.90
 -27   0   8  487.76   16.03
  26   0  -8  173.30    7.21
  26   0  -8  177.82    6.92
 -26   0   8  174.77    6.81
 -26   0   8  193.35    7.50
  25   0  -8   97.23    4.45
  25   0  -8  101.35    4.95
 -25   0   8  104.80    4.66
 -25   0   8  110.46    4.99
  24   0  -8    4.23    0.93
  24   0  -8    4.41    0.82
 -24   0   8    3.41    0.79
 -24   0   8    2.62    0.68
  23   0  -8   44.58    3.05
  23   0  -8   40.24    2.47
 -23   0   8   43.32    2.76
 -23   0   8   44.51    2.69
  22   0  -8  145.04    5.77
  22   0  -8  131.91    5.77
 -22   0   8  142.70    5.88
 -22   0   8  151.38    6.03
  21   0  -8   31.17    2.44
  21   0  -8   34.29    2.22
 -21   0   8   33.03    2.30
 -21   0   8   32.85    2.33
  20   0  -8  483.45   16.03
  20   0  -8  483.81   15.64
 -20   0   8  518.96   16.82
 -20   0   8  495.65   16.03
  19   0  -8   72.91    3.48
  19   0  -8   75.57    3.84
 -19   0   8   74.99    3.59
 -19   0   8   81.38    3.87
  18   0  -8    1.40    0.57
  18   0  -8    1.08    0.43
 -18   0   8    0.86    0.39
 -18   0   8    1.58    0.50
  17   0  -8  357.50   12.19
  17   0  -8  361.51   11.98
 -17   0   8  380.88   12.98
 -17   0   8  382.67   12.62
  16   0  -8   44.22    2.69
 -16   0   8   39.27    2.30
  15   0  -8    9.86    1.26
  15   0  -8   12.01    1.22
 -15   0   8   11.62    1.18
 -15   0   8    7.82    1.00
  14   0  -8  377.29   12.62
  14   0  -8  405.27   13.13
 -14   0   8  388.77   12.59
 -14   0   8  381.24   12.44
  13   0  -8    7.28    0.90
 -13   0   8    7.07    0.90
  12   0  -8  152.32    5.63
  12   0  -8  152.21    5.92
 -12   0   8  153.43    5.70
 -12   0   8  145.00    5.34
  11   0  -8   26.75    1.94
  11   0  -8   27.40    1.69
 -11   0   8   25.39    1.72
  10   0  -8  243.09    8.14
  10   0  -8  239.18    8.32
 -10   0   8  247.86    8.39
 -10   0   8  254.74    8.57
   9   0  -8    2.73    0.50
   9   0  -8    4.02    0.68
  -9   0   8    3.16    0.54
  -9   0   8    3.73    0.61
   8   0  -8   60.47    2.65
   8   0  -8   58.06    2.76
  -8   0   8   54.41    2.47
  -8   0   8   60.68    2.65
   7   0  -8    0.00    0.25
   7   0  -8    0.11    0.18
  -7   0   8    0.82    0.29
  -7   0   8    0.36    0.25
   6   0  -8    3.51    0.50
   6   0  -8    3.66    0.57
  -6   0   8    3.69    0.50
  -6   0   8    3.59    0.50
   5   0  -8   82.99    3.19
   5   0  -8   76.75    2.91
  -5   0   8   79.65    2.98
  -5   0   8   80.19    2.98
  -4   0   8    3.51    0.36
  -4   0   8    3.01    0.36
  22   0   8   57.24    2.12
 -23   0  -8   44.04    2.01
 -23   0  -8   44.26    1.97
  23   0   8   42.32    1.94
  23   0   8   42.10    2.08
 -24   0  -8    5.06    0.65
 -24   0  -8    4.02    0.57
  24   0   8    4.09    0.57
  24   0   8    5.27    0.75
 -25   0  -8  101.75    4.05
 -25   0  -8  100.89    3.95
  25   0   8   96.83    3.95
  25   0   8   88.94    4.05
 -26   0  -8  172.58    6.13
 -26   0  -8  172.40    6.28
  26   0   8  175.77    6.42
  26   0   8  181.58    6.99
 -27   0  -8  492.06   15.53
 -27   0  -8  494.57   15.71
  27   0   8  490.98   15.74
  27   0   8  499.95   16.43
 -28   0  -8   20.77    1.65
 -28   0  -8   24.28    1.76
  28   0   8   23.06    2.12
  28   0   8   23.67    1.83
 -29   0  -8   52.04    2.87
 -29   0  -8   52.61    2.83
  29   0   8   55.34    3.51
  29   0   8   52.11    2.94
 -30   0  -8   32.24    2.19
  30   0   8   27.04    2.08
 -31   0  -8   19.37    1.79
 -31   0  -8   22.34    1.79
  31   0   8   28.40    2.19
 -32   0  -8  133.20    5.67
 -32   0  -8  131.66    5.42
  32   0   8  109.89    5.77
  32   0   8  124.27    5.45
 -33   0  -8   97.01    4.66
  33   0   8   93.43    5.31
 -34   0  -8   24.03    2.15
 -34   0  -8   28.26    2.22
  34   0   8   30.48    2.87
  34   0   8   24.82    2.30
 -35   0  -8   29.09    2.40
 -35   0  -8   27.83    2.30
  35   0   8   28.98    2.47
  35   0   8   32.31    3.05
 -36   0  -8   20.44    1.97
 -36   0  -8   19.76    2.01
  36   0   8   22.27    2.58
  36   0   8   20.08    2.04
 -37   0  -8   12.30    1.58
 -37   0  -8   14.09    1.72
  37   0   8   14.96    1.79
  37   0   8   13.56    2.01
 -38   0  -8   27.01    2.44
 -38   0  -8   30.70    2.58
  38   0   8   31.60    2.73
  38   0   8   32.74    3.23
 -39   0  -8    0.25    0.43
 -39   0  -8   -0.32    0.29
  39   0   8    0.04    0.54
  39   0   8   -0.14    0.43
 -40   0  -8  110.10    5.56
 -40   0  -8  116.56    5.81
  40   0   8  120.18    6.99
  40   0   8  118.89    5.92
 -41   0  -8   14.67    1.86
 -41   0  -8   14.24    1.86
  41   0   8   15.60    2.40
  41   0   8   20.69    2.26
 -42   0  -8  177.46    7.82
 -42   0  -8  162.39    7.35
  42   0   8  174.05    9.25
  42   0   8  187.54    8.11
 -43   0  -8  229.86    9.50
  43   0   8  234.27    9.61
  39   0  -9   -0.36    0.25
  39   0  -9   -0.18    0.43
 -39   0   9    0.14    0.32
 -39   0   9    0.22    0.29
  38   0  -9    0.11    0.36
 -38   0   9   -0.25    0.22
  37   0  -9    0.14    0.54
  37   0  -9    0.29    0.36
 -37   0   9    0.68    0.43
 -37   0   9    0.07    0.36
  36   0  -9    0.29    0.47
  36   0  -9   -0.18    0.29
 -36   0   9    0.22    0.32
 -36   0   9   -0.25    0.22
  35   0  -9   -0.22    0.39
  35   0  -9   -0.07    0.29
 -35   0   9    0.75    0.43
 -35   0   9   -0.11    0.29
  34   0  -9   -0.04    0.22
  34   0  -9   -0.39    0.43
 -34   0   9    0.39    0.36
 -34   0   9    0.04    0.32
  33   0  -9    0.11    0.32
  33   0  -9    0.43    0.50
 -33   0   9   -0.11    0.25
 -33   0   9   -0.18    0.25
  32   0  -9    0.32    0.50
  32   0  -9   -0.11    0.29
 -32   0   9   -0.14    0.25
 -32   0   9    0.07    0.29
  31   0  -9    0.14    0.36
  31   0  -9   -0.14    0.25
 -31   0   9   -0.14    0.25
 -31   0   9   -0.22    0.18
  30   0  -9    0.47    0.39
  30   0  -9    0.22    0.47
 -30   0   9    0.36    0.36
  29   0  -9    0.00    0.29
  29   0  -9    0.11    0.43
 -29   0   9    0.00    0.29
 -29   0   9   -0.25    0.22
  28   0  -9    0.57    0.47
  28   0  -9    0.43    0.32
 -28   0   9   -0.43    0.25
 -28   0   9    0.11    0.32
  27   0  -9    0.04    0.32
 -27   0   9   -0.22    0.25
  26   0  -9    0.18    0.29
  26   0  -9    0.14    0.54
 -26   0   9    0.29    0.36
 -26   0   9   -0.11    0.32
  25   0  -9   -0.14    0.18
  25   0  -9   -0.39    0.43
 -25   0   9   -0.14    0.29
 -25   0   9   -0.18    0.14
  24   0  -9    0.04    0.29
  24   0  -9    0.50    0.54
 -24   0   9    0.04    0.32
 -24   0   9    0.11    0.25
  23   0  -9   -0.25    0.25
  23   0  -9    0.32    0.39
 -23   0   9    0.00    0.22
 -23   0   9    0.54    0.39
  22   0  -9   -0.22    0.25
  22   0  -9    0.25    0.39
 -22   0   9   -0.11    0.18
 -22   0   9   -0.11    0.14
  21   0  -9   -0.11    0.36
  21   0  -9   -0.07    0.18
 -21   0   9    0.25    0.29
 -21   0   9    0.07    0.25
  20   0  -9   -0.22    0.36
  20   0  -9    0.22    0.36
 -20   0   9    0.11    0.25
 -20   0   9   -0.14    0.25
  19   0  -9    0.14    0.43
  19   0  -9    0.11    0.25
 -19   0   9   -0.18    0.18
 -19   0   9    0.11    0.29
  18   0  -9    0.00    0.36
  18   0  -9    0.00    0.22
 -18   0   9    0.61    0.32
 -18   0   9   -0.11    0.22
  17   0  -9    0.25    0.36
  17   0  -9   -0.11    0.14
 -17   0   9    0.25    0.29
  16   0  -9    0.25    0.36
 -16   0   9    0.18    0.29
  15   0  -9   -0.07    0.25
  15   0  -9   -0.18    0.22
 -15   0   9    0.22    0.29
 -15   0   9    0.29    0.25
  14   0  -9   -0.04    0.18
  14   0  -9   -0.11    0.32
 -14   0   9   -0.07    0.22
 -14   0   9   -0.25    0.18
  13   0  -9    0.22    0.25
 -13   0   9   -0.18    0.18
  12   0  -9    0.25    0.29
  12   0  -9    0.32    0.32
 -12   0   9    0.00    0.18
 -12   0   9    0.32    0.29
  11   0  -9    0.04    0.22
  11   0  -9    0.14    0.32
 -11   0   9   -0.04    0.18
 -11   0   9    0.18    0.25
  10   0  -9   -0.07    0.29
  10   0  -9    0.07    0.18
 -10   0   9    0.29    0.25
 -10   0   9    0.22    0.22
   9   0  -9   -0.04    0.32
   9   0  -9    0.11    0.22
  -9   0   9    0.14    0.18
  -9   0   9    0.25    0.22
   8   0  -9    0.00    0.14
   8   0  -9   -0.18    0.22
  -8   0   9   -0.04    0.18
  -8   0   9    0.07    0.22
   7   0  -9    0.04    0.18
   7   0  -9   -0.14    0.14
  -7   0   9   -0.04    0.14
  -7   0   9    0.00    0.18
   6   0  -9    0.04    0.14
   6   0  -9    0.04    0.14
  -6   0   9    0.00    0.11
  -6   0   9   -0.07    0.11
 -29   0  -9    0.11    0.18
 -29   0  -9    0.00    0.14
 -30   0  -9    0.11    0.18
 -30   0  -9    0.04    0.18
  30   0   9    0.29    0.22
  30   0   9    0.11    0.18
 -31   0  -9    0.11    0.18
 -31   0  -9   -0.11    0.18
  31   0   9    0.47    0.39
  31   0   9    0.36    0.25
 -32   0  -9    0.00    0.22
 -32   0  -9    0.32    0.29
  32   0   9    0.07    0.29
  32   0   9    0.14    0.29
 -33   0  -9    0.07    0.29
 -33   0  -9    0.00    0.22
  33   0   9    0.32    0.29
  33   0   9    0.32    0.43
 -34   0  -9    0.18    0.25
  34   0   9    0.29    0.32
  34   0   9    0.11    0.36
 -35   0  -9   -0.14    0.36
 -35   0  -9    0.14    0.29
  35   0   9   -0.04    0.29
 -36   0  -9   -0.18    0.25
 -36   0  -9    0.22    0.32
  36   0   9   -0.04    0.29
  36   0   9    0.00    0.29
 -37   0  -9    0.32    5.13
  37   0   9   -0.11    0.22
 -38   0  -9    0.14    0.32
 -38   0  -9    0.07    0.36
  38   0   9   -0.18    0.39
  38   0   9    0.00    0.32
 -39   0  -9   -0.11    0.29
 -39   0  -9    0.32    0.39
  39   0   9    0.14    0.32
  39   0   9    0.39    0.57
  34   0 -10   51.54    3.66
  34   0 -10   50.93    4.20
 -34   0  10   51.64    3.51
 -34   0  10   50.10    3.80
  33   0 -10    3.01    0.90
  33   0 -10    2.58    1.08
 -33   0  10    3.44    1.04
 -33   0  10    6.53    1.22
  32   0 -10   70.76    4.20
  32   0 -10   76.53    5.20
 -32   0  10   63.12    3.91
 -32   0  10   62.62    4.23
  31   0 -10   32.78    2.80
  31   0 -10   33.57    3.30
 -31   0  10   32.35    2.91
 -31   0  10   36.76    2.87
  30   0 -10    3.34    1.08
  30   0 -10    3.84    0.97
 -30   0  10    3.84    1.04
 -30   0  10    4.12    0.97
  29   0 -10    8.68    1.69
  29   0 -10    7.93    1.36
 -29   0  10   10.51    1.47
 -29   0  10   10.54    1.86
  28   0 -10    5.27    1.22
  28   0 -10    7.21    1.51
 -28   0  10    4.73    1.08
  27   0 -10   94.65    5.67
  27   0 -10   90.81    4.66
 -27   0  10   94.57    4.99
 -27   0  10   94.07    5.45
  26   0 -10   17.79    1.94
 -26   0  10   17.90    2.01
  25   0 -10    0.32    0.61
  25   0 -10    1.33    0.57
 -25   0  10    1.22    0.65
 -25   0  10    0.54    0.50
  24   0 -10  120.97    6.20
  24   0 -10  120.61    5.49
 -24   0  10  130.98    6.20
 -24   0  10  124.74    5.81
  23   0 -10    0.43    0.43
  23   0 -10    0.11    0.65
 -23   0  10    0.22    0.36
 -23   0  10    0.47    0.43
  22   0 -10  263.46   10.40
  22   0 -10  262.92    9.72
 -22   0  10  277.63   10.29
 -22   0  10  267.73   10.26
  21   0 -10   25.25    2.55
  21   0 -10   21.09    2.01
 -21   0  10   23.78    2.33
 -21   0  10   18.83    1.94
  20   0 -10   60.00    3.51
  20   0 -10   56.31    3.91
 -20   0  10   58.17    3.66
 -20   0  10   62.01    3.73
  19   0 -10    6.81    1.33
  19   0 -10    7.64    1.18
 -19   0  10    5.09    1.04
 -19   0  10    5.42    1.04
  18   0 -10  501.74   17.21
  18   0 -10  528.64   17.36
 -18   0  10  498.16   16.46
 -18   0  10  520.75   17.32
  17   0 -10    2.55    0.68
  17   0 -10    3.34    0.93
 -17   0  10    3.41    0.86
  16   0 -10    2.33    0.79
 -16   0  10    0.57    0.43
 -16   0  10    1.51    0.61
  15   0 -10   85.11    4.52
  15   0 -10   76.68    3.80
 -15   0  10   89.66    4.30
 -15   0  10   82.70    4.12
  14   0 -10    7.53    1.04
 -14   0  10    6.46    1.00
  13   0 -10   17.04    1.76
  13   0 -10   19.30    1.61
 -13   0  10   16.21    1.65
 -13   0  10   13.74    1.40
  12   0 -10   40.24    2.69
  12   0 -10   43.43    2.51
 -12   0  10   45.94    2.69
 -12   0  10   45.40    2.58
  11   0 -10   56.52    2.83
  11   0 -10   52.29    3.01
 -11   0  10   51.75    2.76
 -11   0  10   51.14    2.80
  10   0 -10    0.43    0.43
  10   0 -10    0.43    0.29
 -10   0  10    1.00    0.32
 -10   0  10    0.32    0.32
   9   0 -10   37.41    1.94
   9   0 -10   41.28    2.22
  -9   0  10   43.32    2.08
  -9   0  10   39.85    2.04
  27   0 -11    0.00    0.32
  27   0 -11   -0.39    0.39
 -27   0  11   -0.25    0.29
 -27   0  11    0.25    0.43
  26   0 -11    0.00    0.39
 -26   0  11   -0.18    0.36
  25   0 -11    0.18    0.54
  25   0 -11   -0.11    0.25
 -25   0  11   -0.04    0.25
 -25   0  11    0.00    0.39
  24   0 -11    0.57    0.57
  24   0 -11    0.04    0.25
 -24   0  11    0.00    0.29
 -24   0  11    1.00    0.57
  23   0 -11   -0.47    0.36
  23   0 -11   -0.14    0.18
 -23   0  11   -0.25    0.25
 -23   0  11   -0.04    0.29
  22   0 -11   -0.50    0.36
  22   0 -11   -0.14    0.25
 -22   0  11    0.29    0.36
 -22   0  11    0.25    0.36
  21   0 -11    0.29    0.32
  21   0 -11    0.11    0.50
 -21   0  11   -0.04    0.29
 -21   0  11    0.39    0.36
  20   0 -11    0.29    0.43
  20   0 -11    0.36    0.32
 -20   0  11   -0.22    0.25
 -20   0  11   -0.25    0.36
  19   0 -11   -0.18    0.29
  19   0 -11    0.93    0.57
 -19   0  11    0.04    0.22
 -19   0  11    0.32    0.39
  18   0 -11   -0.22    0.18
  18   0 -11    0.39    0.54
 -18   0  11    0.00    0.14
 -18   0  11    0.14    0.36
  17   0 -11    0.39    0.47
 -17   0  11    0.54    0.39
 -17   0  11   -0.04    0.36
  16   0 -11    0.00    0.22
  16   0 -11   -0.18    0.29
 -16   0  11   -0.04    0.32
 -16   0  11   -0.07    0.25
  15   0 -11   -0.04    0.25
 -15   0  11   -0.07    0.32
 -15   0  11    0.11    0.22
  14   0 -11    0.14    0.29
  14   0 -11    0.22    0.36
 -14   0  11    0.25    0.32
 -14   0  11   -0.07    0.22
  13   0 -11    0.07    0.29
  13   0 -11   -0.04    0.22
 -13   0  11   -0.04    0.18
 -13   0  11   -0.18    0.18
  12   0 -11   -0.07    0.18
  12   0 -11   -0.14    0.14
 -12   0  11   -0.11    0.11
 -12   0  11   -0.04    0.22
  18   0 -12    0.32    0.47
  18   0 -12   -0.07    0.39
  17   0 -12    6.10    1.18
  17   0 -12    6.49    1.08
 -17   0  12    5.59    1.11
 -17   0  12    3.30    0.97
  16   0 -12   44.33    2.69
  16   0 -12   45.98    3.05
 -16   0  12   32.35    2.47
 -16   0  12   36.65    2.51
  16   1 -12   55.55    3.08
  16   1 -12   62.40    3.77
  17   1 -12    8.43    1.29
  17   1 -12    7.75    1.61
  11   1 -11    1.26    0.36
  11   1 -11    0.90    0.29
 -12  -1  11    9.04    1.04
 -12  -1  11    7.85    0.86
  12   1 -11   11.05    1.08
  12   1 -11    9.97    1.15
 -13  -1  11   33.89    2.40
 -13  -1  11   36.80    2.30
  13   1 -11   35.79    2.51
  13   1 -11   32.46    2.04
 -14  -1  11   48.02    3.12
 -14  -1  11   53.69    3.01
  14   1 -11   50.93    3.34
  14   1 -11   50.89    2.83
 -15  -1  11   -0.18    0.29
  15   1 -11    0.11    0.29
 -16  -1  11   24.03    1.97
 -16  -1  11   25.97    2.40
  16   1 -11   21.95    1.86
  16   1 -11   23.85    2.44
 -17  -1  11   28.58    2.62
  17   1 -11   28.62    2.83
 -18  -1  11    6.38    1.26
 -18  -1  11    6.24    1.04
  18   1 -11    4.88    0.90
  18   1 -11    5.34    1.26
 -19  -1  11   12.98    1.54
 -19  -1  11   11.62    1.79
  19   1 -11   17.39    2.26
  19   1 -11   12.27    1.43
 -20  -1  11   10.04    1.40
 -20  -1  11    9.04    1.61
  20   1 -11   14.06    2.08
  20   1 -11   11.80    1.43
 -21  -1  11   17.61    2.33
 -21  -1  11   15.82    1.83
  21   1 -11   19.80    1.94
  21   1 -11   23.81    2.76
 -22  -1  11    7.50    1.29
 -22  -1  11    3.95    1.18
  22   1 -11    4.63    0.97
  22   1 -11    6.56    1.47
 -23  -1  11   13.05    1.72
 -23  -1  11   10.76    1.86
  23   1 -11   11.80    1.54
  23   1 -11   14.13    2.19
 -24  -1  11    1.36    0.75
 -24  -1  11    0.50    0.47
  24   1 -11   -0.54    0.57
  24   1 -11    0.57    0.50
 -25  -1  11   89.09    4.88
 -25  -1  11   81.66    5.59
  25   1 -11   94.18    4.91
 -26  -1  11   26.36    3.73
 -26  -1  11   26.68    2.58
  26   1 -11   33.35    3.66
  26   1 -11   36.83    2.91
 -27  -1  11    3.19    0.97
 -27  -1  11    5.81    1.47
  27   1 -11    3.34    0.93
  27   1 -11    5.06    1.47
  -8  -1  10    9.18    0.72
  -8  -1  10   11.66    0.90
   8   1 -10    9.68    0.79
   8   1 -10   10.65    0.90
  -9  -1  10  195.35    6.63
  -9  -1  10  196.21    6.92
   9   1 -10  193.06    6.53
   9   1 -10  194.17    6.96
 -10  -1  10    0.50    0.29
 -10  -1  10    0.50    0.36
  10   1 -10    0.54    0.36
  10   1 -10   -0.04    0.22
 -11  -1  10   21.73    1.58
 -11  -1  10   22.59    1.86
  11   1 -10   21.98    1.90
  11   1 -10   21.27    1.51
 -12  -1  10   52.18    3.16
 -12  -1  10   49.06    2.62
  12   1 -10   47.52    2.47
  12   1 -10   46.95    3.05
 -13  -1  10   10.08    1.36
 -13  -1  10   12.27    1.26
  13   1 -10   10.26    1.11
 -14  -1  10    5.59    0.86
  14   1 -10    3.44    0.65
  14   1 -10    6.03    1.15
 -15  -1  10   95.22    4.30
 -15  -1  10   93.79    4.77
  15   1 -10  100.53    4.34
  15   1 -10   97.59    5.06
 -16  -1  10    5.63    1.11
  16   1 -10    4.91    1.11
 -17  -1  10   32.13    2.73
 -17  -1  10   31.99    2.33
  17   1 -10   34.07    2.98
  17   1 -10   33.17    2.30
 -18  -1  10   31.52    2.73
 -18  -1  10   39.06    2.62
  18   1 -10   34.93    3.08
  18   1 -10   37.94    2.47
 -19  -1  10    5.70    0.97
 -19  -1  10    3.01    0.93
  19   1 -10    2.69    0.93
  19   1 -10    4.59    0.86
 -20  -1  10    1.11    0.50
 -20  -1  10    0.32    0.47
  20   1 -10    1.26    0.47
  20   1 -10    0.75    0.61
 -21  -1  10    5.85    1.04
 -21  -1  10    7.60    1.40
  21   1 -10    8.68    1.61
  21   1 -10    8.36    1.15
 -22  -1  10    5.45    1.00
 -22  -1  10    8.03    1.40
  22   1 -10    4.84    0.90
  22   1 -10    4.23    1.15
 -23  -1  10  259.26   10.33
 -23  -1  10  266.22    9.83
  23   1 -10  275.87    9.90
  23   1 -10  280.28   11.30
 -24  -1  10   61.47    3.69
 -24  -1  10   63.73    4.27
  24   1 -10   59.64    3.37
  24   1 -10   57.99    4.30
 -25  -1  10   32.60    2.62
 -25  -1  10   32.78    2.94
  25   1 -10   28.91    2.30
  25   1 -10   34.61    3.30
 -26  -1  10    9.93    1.43
  26   1 -10    6.49    1.08
 -27  -1  10    0.04    0.36
 -27  -1  10    0.25    0.36
  27   1 -10    0.54    0.65
  27   1 -10   -0.07    0.22
 -28  -1  10   21.81    2.47
  28   1 -10   28.55    3.08
  29   1 -10   53.51    4.27
  29   1 -10   57.10    3.48
 -30  -1  10    9.11    1.61
 -30  -1  10    8.43    1.43
  30   1 -10    8.43    1.29
  30   1 -10   10.26    1.83
 -31  -1  10    2.33    0.86
 -31  -1  10    4.70    1.04
  31   1 -10    2.73    0.79
  31   1 -10    1.36    0.82
 -32  -1  10   15.82    1.94
 -32  -1  10   15.42    2.08
  32   1 -10   14.02    1.69
  32   1 -10   18.36    2.58
 -33  -1  10   21.55    2.51
 -33  -1  10   27.69    2.65
  33   1 -10   21.81    2.91
  33   1 -10   27.69    2.44
  38  -1   9    3.48    1.11
  38  -1   9    4.09    1.04
 -38   1  -9    5.31    1.08
 -38   1  -9    5.27    1.11
  37  -1   9   39.81    3.44
 -37   1  -9   43.00    3.41
 -37   1  -9   40.20    2.91
  36  -1   9   -0.22    0.29
  36  -1   9    0.43    0.47
 -36   1  -9    0.14    0.36
  35  -1   9   14.45    1.83
  35  -1   9    9.04    1.61
 -35   1  -9   12.73    1.58
 -35   1  -9   11.98    1.47
  34  -1   9   47.99    3.34
 -34   1  -9   42.57    2.91
  33  -1   9    4.84    1.08
  33  -1   9    7.89    1.22
 -33   1  -9    6.63    1.00
 -33   1  -9    6.46    1.00
  32  -1   9    7.35    1.18
  32  -1   9    8.28    1.22
 -32   1  -9    6.78    0.97
 -32   1  -9    7.89    1.08
  31  -1   9   14.78    1.58
  31  -1   9   11.80    1.33
 -31   1  -9    9.43    1.08
 -31   1  -9   12.48    1.29
  30  -1   9   11.08    1.26
  30  -1   9    9.29    1.08
 -30   1  -9   12.12    1.22
 -30   1  -9    9.83    1.00
  29  -1   9    4.95    0.75
  29  -1   9    5.95    0.79
 -29   1  -9    4.91    0.68
 -29   1  -9    5.20    0.68
 -28   1  -9   56.99    2.47
 -28   1  -9   48.92    2.19
  -6  -1   9    3.95    0.47
  -6  -1   9    5.49    0.65
   6   1  -9    3.34    0.43
   6   1  -9    3.41    0.54
  -7  -1   9  307.39   10.01
  -7  -1   9  323.10   10.19
   7   1  -9  303.23   10.04
   7   1  -9  305.71    9.65
  -8  -1   9  158.88    5.88
  -8  -1   9  154.47    5.38
   8   1  -9  137.15    5.38
   8   1  -9  148.34    5.20
  -9  -1   9   42.54    2.47
  -9  -1   9   45.08    2.22
   9   1  -9   47.59    2.26
   9   1  -9   45.26    2.73
 -10  -1   9    6.92    1.00
 -10  -1   9    8.11    0.90
  10   1  -9    5.13    0.93
  10   1  -9    6.10    0.72
 -11  -1   9   18.15    1.40
 -11  -1   9   18.86    1.69
  11   1  -9   20.34    1.40
  11   1  -9   19.69    1.83
 -12  -1   9    0.11    0.25
 -12  -1   9   -0.07    0.25
  12   1  -9   -0.14    0.39
  12   1  -9   -0.07    0.18
 -13  -1   9   59.71    2.91
  13   1  -9   59.46    2.80
 -14  -1   9    5.88    0.86
 -14  -1   9    7.53    1.15
  14   1  -9    4.09    0.68
  14   1  -9    6.38    1.11
 -15  -1   9  103.47    4.81
 -15  -1   9   95.29    4.16
  15   1  -9   89.91    4.02
  15   1  -9  102.21    5.02
 -16  -1   9   21.16    1.97
  16   1  -9   18.43    2.01
 -17  -1   9   -0.04    0.18
 -17  -1   9    0.14    0.32
  17   1  -9   -0.11    0.18
  17   1  -9    0.29    0.47
 -18  -1   9    0.90    0.54
 -18  -1   9    0.79    0.39
  18   1  -9    0.43    0.36
  18   1  -9    0.82    0.50
 -19  -1   9   63.55    3.23
 -19  -1   9   56.52    3.44
  19   1  -9   60.22    3.08
  19   1  -9   57.24    3.73
 -20  -1   9  150.95    5.99
 -20  -1   9  153.68    6.56
  20   1  -9  154.86    6.03
  20   1  -9  162.97    7.28
 -21  -1   9   15.74    1.83
 -21  -1   9   15.74    1.61
  21   1  -9   17.29    2.12
  21   1  -9   15.21    1.47
 -22  -1   9   -0.04    0.32
 -22  -1   9    0.36    0.32
  22   1  -9    0.65    0.57
  22   1  -9    0.39    0.32
 -23  -1   9  197.61    7.57
 -23  -1   9  198.40    8.07
  23   1  -9  196.79    8.46
  23   1  -9  199.05    7.42
 -24  -1   9    1.18    0.54
 -24  -1   9    0.32    0.36
  24   1  -9    1.76    0.79
  24   1  -9    1.33    0.47
 -25  -1   9    7.10    1.29
 -25  -1   9    8.54    1.22
  25   1  -9    9.47    1.22
  25   1  -9    6.35    1.33
 -26  -1   9   11.05    1.65
 -26  -1   9   10.01    1.33
  26   1  -9    9.43    1.79
  26   1  -9   12.66    1.43
 -27  -1   9   15.57    1.65
  27   1  -9   16.21    1.65
 -28  -1   9   52.83    3.23
 -28  -1   9   58.24    3.98
  28   1  -9   52.58    3.12
  28   1  -9   57.96    4.16
 -29  -1   9    5.24    1.18
  29   1  -9    3.84    1.15
 -30  -1   9   10.36    1.61
 -30  -1   9    8.28    1.29
  30   1  -9   11.55    1.40
  30   1  -9   12.09    1.86
 -31  -1   9   13.02    1.65
 -31  -1   9   15.46    2.01
  31   1  -9   11.08    1.43
  31   1  -9   11.12    1.86
 -32  -1   9    6.31    1.29
 -32  -1   9    7.42    1.22
  32   1  -9    5.31    1.33
  32   1  -9    5.06    0.97
 -33  -1   9    7.07    1.40
 -33  -1   9    5.59    1.08
  33   1  -9    5.59    1.36
  33   1  -9    7.17    1.18
 -34  -1   9   39.92    2.98
 -34  -1   9   38.34    3.30
  34   1  -9   39.92    3.59
  34   1  -9   45.94    3.05
 -35  -1   9   13.84    1.72
 -35  -1   9   11.33    1.79
  35   1  -9   12.34    1.61
  35   1  -9   17.75    2.37
 -36  -1   9   -0.14    0.43
 -36  -1   9   -0.04    0.29
  36   1  -9    0.39    0.36
  36   1  -9   -0.47    0.57
 -37  -1   9   42.28    3.16
 -37  -1   9   39.59    3.48
  37   1  -9   34.65    4.05
  37   1  -9   39.38    2.98
 -38  -1   9    4.81    1.26
 -38  -1   9    5.02    1.08
  38   1  -9    4.27    1.22
  38   1  -9    6.56    1.18
  42  -1   8   32.78    3.34
  42  -1   8   30.45    2.91
  41  -1   8   12.66    1.86
  41  -1   8   13.74    2.12
 -41   1  -8   12.37    1.83
 -41   1  -8   12.84    1.76
  40  -1   8   32.96    3.23
  40  -1   8   36.58    3.19
 -40   1  -8   34.72    3.01
  39  -1   8    0.39    0.57
  39  -1   8    0.36    0.47
 -39   1  -8    1.18    0.57
  38  -1   8    4.38    1.18
  38  -1   8    3.87    1.00
 -38   1  -8    2.73    0.79
 -38   1  -8    2.83    0.72
  37  -1   8   75.10    4.77
  37  -1   8   73.31    4.48
 -37   1  -8   69.76    4.16
 -37   1  -8   64.59    3.59
  36  -1   8   28.33    2.62
  36  -1   8   34.07    2.98
 -36   1  -8   33.86    2.69
 -36   1  -8   33.68    2.37
  35  -1   8    1.11    0.65
  35  -1   8    0.39    0.39
 -35   1  -8   -0.04    0.25
 -35   1  -8    0.50    0.43
  34  -1   8    6.10    1.18
  34  -1   8    6.78    1.18
 -34   1  -8    4.99    0.97
 -34   1  -8    5.02    0.86
  33  -1   8   26.79    2.51
 -33   1  -8   21.52    1.90
  32  -1   8   -0.22    0.25
  32  -1   8    0.07    0.36
 -32   1  -8    0.04    0.32
  31  -1   8   49.82    3.30
  31  -1   8   53.40    3.34
 -31   1  -8   52.72    3.12
 -31   1  -8   53.08    3.12
  30  -1   8  179.68    7.28
 -30   1  -8  178.82    6.92
  29  -1   8   52.33    3.23
  29  -1   8   48.67    3.05
 -29   1  -8   54.73    3.05
  28  -1   8    4.48    0.86
  28  -1   8    4.23    0.86
 -28   1  -8    5.49    0.82
 -28   1  -8    4.73    0.79
  27  -1   8  105.37    4.70
  27  -1   8  120.79    5.16
 -27   1  -8  123.88    4.81
 -27   1  -8  115.88    4.73
  26  -1   8    3.55    0.72
  26  -1   8    2.94    0.65
 -26   1  -8    3.12    0.54
 -26   1  -8    2.12    0.50
  25  -1   8  144.78    5.67
  25  -1   8  141.27    5.52
 -25   1  -8  141.52    5.31
 -25   1  -8  130.47    4.81
  24  -1   8   15.46    1.36
  24  -1   8   15.17    1.33
 -24   1  -8   17.00    1.29
 -24   1  -8   14.85    1.11
  23  -1   8    0.43    0.36
  23  -1   8    0.47    0.32
 -23   1  -8    1.04    0.29
 -23   1  -8    1.11    0.29
  22  -1   8   28.69    1.58
  22  -1   8   28.62    1.58
 -22   1  -8   28.51    1.51
 -22   1  -8   30.45    1.51
  21  -1   8    5.31    0.47
  -3  -1   8    2.12    0.32
  -3  -1   8    1.79    0.25
   3   1  -8    2.69    0.36
   3   1  -8    1.86    0.25
  -4  -1   8  272.35    8.43
  -4  -1   8  282.47    8.97
   4   1  -8  258.51    8.36
   4   1  -8  259.16    8.03
  -5  -1   8  338.24   10.44
  -5  -1   8  331.71   10.58
   5   1  -8  329.49   10.62
   5   1  -8  326.29   10.04
  -6  -1   8   34.61    1.65
  -6  -1   8   32.64    1.86
   6   1  -8   36.83    1.69
   6   1  -8   33.14    2.01
  -7  -1   8   49.96    2.19
  -7  -1   8   48.09    2.47
   7   1  -8   55.09    2.30
   7   1  -8   50.82    2.69
  -8  -1   8  115.27    4.59
  -8  -1   8  111.86    4.09
   8   1  -8   98.45    4.23
   8   1  -8  105.12    3.87
  -9  -1   8    2.87    0.50
  -9  -1   8    1.79    0.50
   9   1  -8    1.72    0.36
   9   1  -8    2.30    0.65
 -10  -1   8   51.14    2.69
 -10  -1   8   48.02    2.30
  10   1  -8   42.07    2.62
  10   1  -8   47.56    2.19
 -11  -1   8    6.46    0.93
 -11  -1   8    8.36    0.90
  11   1  -8    7.85    0.82
  11   1  -8    6.89    1.08
 -12  -1   8   59.07    2.76
  12   1  -8   48.78    2.30
 -13  -1   8    0.32    0.25
  13   1  -8    0.36    0.22
  13   1  -8    0.14    0.39
 -14  -1   8   19.98    1.76
 -14  -1   8   22.13    1.58
  14   1  -8   22.16    2.01
  14   1  -8   22.77    1.51
  15   1  -8  134.89    5.88
  15   1  -8  121.33    4.63
 -16  -1   8    4.63    0.86
  16   1  -8    4.38    0.97
 -17  -1   8   69.25    3.59
 -17  -1   8   69.54    3.26
  17   1  -8   62.58    2.91
  17   1  -8   61.15    3.59
 -18  -1   8   98.66    4.23
 -18  -1   8   90.95    4.34
  18   1  -8   91.63    3.84
  18   1  -8   92.21    4.70
 -19  -1   8    3.34    0.65
 -19  -1   8    2.83    0.75
  19   1  -8    4.91    0.75
  19   1  -8    5.20    1.11
 -20  -1   8  116.24    5.24
 -20  -1   8  112.94    4.70
  20   1  -8   95.72    4.81
  20   1  -8  105.94    4.34
 -21  -1   8   10.87    1.43
 -21  -1   8   10.97    1.26
  21   1  -8    8.61    1.40
  21   1  -8   12.88    1.26
 -22  -1   8   28.94    2.40
 -22  -1   8   30.05    2.08
  22   1  -8   27.94    2.51
  22   1  -8   32.46    2.04
 -23  -1   8    1.40    0.50
 -23  -1   8    0.90    0.50
  23   1  -8    1.40    0.47
  23   1  -8    0.32    0.47
 -24  -1   8   18.58    1.69
 -24  -1   8   20.19    2.01
  24   1  -8   16.75    1.51
  24   1  -8   13.56    1.79
 -25  -1   8  136.93    6.10
 -25  -1   8  144.57    5.85
  25   1  -8  138.19    6.38
  25   1  -8  138.76    5.49
 -26  -1   8    1.61    0.65
 -26  -1   8    2.01    0.57
  26   1  -8    2.12    0.82
  26   1  -8    2.47    0.61
 -27  -1   8  134.10    5.59
  27   1  -8  122.23    6.17
  27   1  -8  128.61    5.24
 -28  -1   8    5.92    1.00
  28   1  -8    5.27    0.86
 -29  -1   8   52.68    3.16
 -29  -1   8   51.21    3.08
  29   1  -8   58.14    3.08
  29   1  -8   57.31    3.98
 -30  -1   8  172.51    6.96
  30   1  -8  185.20    8.11
 -31  -1   8   49.64    3.08
 -31  -1   8   59.79    3.51
 -32  -1   8    0.68    0.43
 -32  -1   8    0.54    0.43
  32   1  -8    0.47    0.54
  32   1  -8    0.11    0.29
 -33  -1   8   24.75    2.22
 -33  -1   8   26.58    2.47
  33   1  -8   32.82    3.08
  33   1  -8   27.79    2.08
  34   1  -8    5.70    1.33
  34   1  -8    5.95    0.97
  35   1  -8    0.04    0.22
  35   1  -8   -0.25    0.50
 -36  -1   8   29.05    2.69
 -36  -1   8   33.03    2.65
  36   1  -8   25.28    2.87
  36   1  -8   34.61    2.51
 -37  -1   8   77.43    4.12
 -37  -1   8   78.90    4.23
 -38  -1   8    1.18    0.54
 -38  -1   8    3.30    0.82
  38   1  -8    1.90    0.75
 -39  -1   8    0.97    0.50
  39   1  -8    1.22    0.54
 -40  -1   8   42.18    3.05
 -40  -1   8   35.94    2.76
  40   1  -8   35.29    2.69
  40   1  -8   37.62    3.44
 -41  -1   8   10.26    1.47
  41   1  -8   12.01    1.94
 -42  -1   8   28.12    2.51
 -42  -1   8   32.89    2.69
  45  -1   7    0.82    0.72
  45  -1   7    0.39    0.50
 -45   1  -7    0.97    0.54
 -45   1  -7    0.54    0.54
  44  -1   7   86.72    5.45
  44  -1   7   77.86    5.16
 -44   1  -7   95.36    5.24
 -44   1  -7   97.84    4.84
  43  -1   7    2.98    0.97
  43  -1   7    1.76    0.86
 -43   1  -7    3.30    0.82
  42  -1   7    2.22    0.82
  42  -1   7    1.33    0.65
 -42   1  -7    1.69    0.72
 -42   1  -7    0.97    0.47
  41  -1   7    0.61    0.43
 -41   1  -7    0.11    0.25
  40  -1   7   17.18    2.04
  40  -1   7   18.43    2.12
 -40   1  -7   16.89    1.97
 -40   1  -7   16.96    1.76
  39  -1   7   26.50    2.51
  39  -1   7   24.03    2.37
 -39   1  -7   26.15    2.15
 -39   1  -7   23.53    2.30
  38  -1   7    3.51    0.93
  38  -1   7    1.11    0.57
 -38   1  -7    1.58    0.65
 -38   1  -7    1.86    0.61
  37  -1   7    1.00    0.54
  37  -1   7    0.18    0.50
 -37   1  -7    1.29    0.54
 -37   1  -7    1.08    0.43
  36  -1   7   52.04    3.48
  36  -1   7   46.52    3.23
 -36   1  -7   50.35    2.98
 -36   1  -7   52.08    3.34
  35  -1   7   21.91    2.19
  35  -1   7   20.55    2.04
 -35   1  -7   22.34    1.86
 -35   1  -7   20.41    2.01
  34  -1   7   46.98    3.12
  34  -1   7   42.64    3.05
 -34   1  -7   43.40    2.98
 -34   1  -7   42.03    2.58
  33  -1   7   24.39    2.12
  33  -1   7   24.07    2.22
 -33   1  -7   21.20    2.01
 -33   1  -7   24.64    1.86
  32  -1   7   25.21    2.22
  32  -1   7   23.56    2.04
  31  -1   7   24.10    2.01
  31  -1   7   25.71    2.22
 -31   1  -7   26.83    1.90
 -31   1  -7   27.40    2.19
  30  -1   7    5.92    0.97
 -30   1  -7    6.67    0.90
  29  -1   7   66.67    3.41
  29  -1   7   65.49    3.62
 -29   1  -7   73.24    3.62
 -29   1  -7   61.97    2.94
  28  -1   7  160.46    6.49
  28  -1   7  172.47    6.56
 -28   1  -7  170.14    6.56
 -28   1  -7  175.59    6.28
  27  -1   7   15.96    1.61
 -27   1  -7   17.39    1.58
  26  -1   7  113.04    4.66
  26  -1   7  110.79    4.84
 -26   1  -7  113.08    4.63
 -26   1  -7  122.58    4.99
  25  -1   7   65.09    3.30
  25  -1   7   60.04    3.01
 -25   1  -7   71.55    3.05
 -25   1  -7   69.76    3.30
  24  -1   7    3.01    0.61
  24  -1   7    3.19    0.65
 -24   1  -7    2.55    0.57
 -24   1  -7    2.62    0.47
  23  -1   7   20.91    1.65
  23  -1   7   16.35    1.33
 -23   1  -7   19.73    1.29
 -23   1  -7   21.48    1.58
 -22   1  -7    3.48    0.61
 -22   1  -7    2.87    0.47
  21  -1   7   13.59    1.26
  21  -1   7   14.17    1.15
  20  -1   7  137.93    5.20
  20  -1   7  130.51    4.77
 -20   1  -7  151.78    5.42
 -20   1  -7  153.25    5.16
 -19   1  -7   48.02    2.26
 -19   1  -7   45.80    1.94
  18  -1   7  669.23   20.16
  18  -1   7  682.86   20.73
 -18   1  -7  660.62   19.69
 -18   1  -7  668.87   20.23
  17  -1   7   77.22    2.83
  17  -1   7   81.91    3.08
 -17   1  -7   77.79    2.69
 -17   1  -7   77.43    2.87
  16  -1   7  113.94    3.84
  16  -1   7  111.32    3.66
 -16   1  -7  111.65    3.73
 -16   1  -7  114.77    3.69
  -1  -1   7   74.78    2.44
  -1  -1   7   70.08    2.44
   1   1  -7   72.66    2.37
   1   1  -7   69.11    2.47
  -2  -1   7 1210.42   35.72
  -2  -1   7 1195.72   35.00
   2   1  -7 1181.02   34.90
   2   1  -7 1222.26   35.79
  -3  -1   7  101.68    3.41
  -3  -1   7  105.08    3.80
   3   1  -7   90.56    3.05
   3   1  -7   91.27    3.48
  -4  -1   7    1.33    0.36
  -4  -1   7    0.75    0.22
   4   1  -7    1.36    0.39
   4   1  -7    1.04    0.22
  -5  -1   7   50.89    2.40
  -5  -1   7   50.68    2.04
   5   1  -7   52.68    2.04
   5   1  -7   51.90    2.51
  -6  -1   7   55.88    2.58
  -6  -1   7   56.59    2.26
   6   1  -7   57.60    2.26
   6   1  -7   52.51    2.58
  -7  -1   7  206.58    7.14
  -7  -1   7  209.74    6.78
   7   1  -7  214.83    6.89
   7   1  -7  195.35    6.99
  -8  -1   7    9.76    1.00
  -8  -1   7    9.32    0.79
   8   1  -7   11.30    0.82
   8   1  -7    8.61    1.04
  -9  -1   7   24.71    1.36
  -9  -1   7   22.77    1.61
   9   1  -7   25.61    1.36
   9   1  -7   21.98    1.72
 -10  -1   7    1.65    0.36
 -10  -1   7    3.08    0.65
  10   1  -7    1.61    0.36
  10   1  -7    2.98    0.65
 -11  -1   7    4.84    0.75
 -11  -1   7    4.99    0.65
 -12  -1   7   69.36    2.91
 -12  -1   7   62.08    3.12
  12   1  -7   68.75    2.83
 -13  -1   7  107.81    4.12
  13   1  -7  102.03    3.87
 -14  -1   7  180.72    6.31
 -14  -1   7  174.62    6.53
  14   1  -7  176.56    6.85
  14   1  -7  188.11    6.42
 -15  -1   7    5.06    0.72
 -15  -1   7    5.85    0.93
  15   1  -7    3.77    0.82
  15   1  -7    4.95    0.68
 -16  -1   7  109.85    4.70
  16   1  -7  101.10    4.63
 -17  -1   7   88.84    4.12
  17   1  -7   77.22    3.91
  17   1  -7   85.14    3.69
 -18  -1   7  753.15   23.67
 -18  -1   7  706.89   21.81
  18   1  -7  702.94   21.55
  18   1  -7  699.36   22.34
 -19  -1   7   50.68    2.58
 -19  -1   7   42.75    2.51
  19   1  -7   48.13    2.44
  19   1  -7   39.13    2.73
 -20  -1   7  135.68    5.45
 -20  -1   7  147.01    5.59
  20   1  -7  147.37    5.52
  20   1  -7  153.11    6.46
 -21  -1   7   11.91    1.33
 -21  -1   7   11.84    1.22
  21   1  -7   13.52    1.26
  21   1  -7   16.57    1.83
 -22  -1   7    3.77    0.72
 -22  -1   7    4.02    0.79
  22   1  -7    6.38    1.18
  22   1  -7    5.13    0.79
 -23  -1   7   19.94    1.58
 -23  -1   7   19.04    1.72
  23   1  -7   20.19    2.08
  23   1  -7   22.45    1.69
 -24  -1   7    3.23    0.75
 -24  -1   7    2.47    0.61
  24   1  -7    1.97    0.72
  24   1  -7    2.58    0.57
 -25  -1   7   72.34    3.62
 -25  -1   7   68.61    3.34
  25   1  -7   77.18    3.55
  25   1  -7   76.28    4.23
 -26  -1   7  117.42    4.91
 -26  -1   7  116.16    5.06
  26   1  -7  122.48    4.99
  26   1  -7  128.25    5.99
 -27  -1   7   17.32    1.72
 -27  -1   7   14.85    1.47
  27   1  -7   15.82    1.94
  27   1  -7   15.53    1.47
 -28  -1   7  170.14    6.56
 -28  -1   7  180.61    7.10
  28   1  -7  174.59    7.50
  28   1  -7  173.48    6.53
 -29  -1   7   74.20    3.66
  29   1  -7   73.95    3.51
 -30  -1   7    5.99    1.00
 -30  -1   7    5.38    1.00
  30   1  -7    6.85    1.00
  30   1  -7    6.74    1.26
 -31  -1   7   22.99    2.04
 -31  -1   7   27.87    2.08
  31   1  -7   24.67    1.94
  31   1  -7   23.17    2.37
 -32  -1   7   26.86    2.22
  32   1  -7   27.01    2.58
 -33  -1   7   23.10    2.01
 -33  -1   7   22.63    2.04
  33   1  -7   22.45    2.44
  33   1  -7   17.50    1.65
 -34  -1   7   47.38    2.91
 -34  -1   7   45.58    2.94
 -35  -1   7   21.77    2.04
 -35  -1   7   28.33    2.19
  35   1  -7   23.20    1.90
  35   1  -7   27.83    2.65
 -36  -1   7   58.17    3.34
 -36  -1   7   51.86    3.19
  36   1  -7   52.94    3.87
  36   1  -7   55.52    3.01
 -37  -1   7    2.01    0.65
 -37  -1   7    0.47    0.36
  37   1  -7    0.29    0.54
  37   1  -7    1.79    0.54
 -38  -1   7    1.47    0.57
 -38  -1   7    3.66    0.82
  38   1  -7    2.37    0.90
  38   1  -7    2.55    0.65
 -39  -1   7   25.28    2.22
 -39  -1   7   22.95    2.19
  39   1  -7   20.98    1.86
  39   1  -7   25.68    2.65
 -40  -1   7   14.49    1.69
 -40  -1   7   18.15    1.94
  40   1  -7   12.66    2.01
  40   1  -7   14.85    1.58
 -41  -1   7    0.14    0.29
 -41  -1   7    0.32    0.29
  41   1  -7    0.11    0.29
  41   1  -7    0.14    0.50
 -42  -1   7    1.86    0.75
 -42  -1   7    1.69    0.65
  42   1  -7    2.76    0.93
  42   1  -7    1.40    0.54
 -43  -1   7    3.41    0.86
 -43  -1   7    3.80    0.86
  43   1  -7    4.34    1.26
  43   1  -7    3.66    0.82
 -44  -1   7  104.76    5.06
 -44  -1   7   95.33    4.88
  44   1  -7   89.95    5.59
  44   1  -7  100.81    4.73
 -45  -1   7    0.22    0.39
 -45  -1   7    1.43    0.61
  45   1  -7    0.29    0.32
  45   1  -7    0.79    0.65
  48  -1   6    4.23    1.15
  48  -1   6    6.24    1.26
 -48   1  -6    6.46    1.15
 -48   1  -6    5.13    1.22
  47  -1   6   26.36    2.65
  47  -1   6   19.40    2.22
 -47   1  -6   24.50    2.22
 -47   1  -6   22.63    2.47
  46  -1   6    3.80    1.00
  46  -1   6    3.62    1.04
 -46   1  -6    4.88    0.97
 -46   1  -6    2.98    0.97
  45  -1   6  171.15    7.50
  45  -1   6  178.32    7.89
 -45   1  -6  171.97    6.89
 -45   1  -6  175.77    7.57
  44  -1   6   34.36    2.98
  44  -1   6   31.81    2.80
 -44   1  -6   27.94    2.62
 -44   1  -6   34.36    2.51
  43  -1   6   44.26    3.30
 -43   1  -6   48.09    2.98
 -43   1  -6   44.26    3.77
  42  -1   6   13.41    1.83
  42  -1   6   16.82    1.97
 -42   1  -6   10.40    1.65
 -42   1  -6   13.63    1.51
  41  -1   6   90.31    4.88
  41  -1   6   82.49    4.48
 -41   1  -6   85.21    4.55
 -41   1  -6   88.66    4.16
  40  -1   6  192.81    7.93
 -40   1  -6  212.25    8.43
  39  -1   6   38.84    2.98
  39  -1   6   36.51    2.83
 -39   1  -6   33.57    2.69
 -39   1  -6   33.68    2.26
  38  -1   6   12.66    1.58
  38  -1   6   12.23    1.58
 -38   1  -6   15.85    1.51
 -38   1  -6   11.94    1.58
  37  -1   6   37.08    2.80
  37  -1   6   34.32    2.69
 -37   1  -6   33.10    2.22
 -37   1  -6   38.27    2.80
  36  -1   6   47.05    3.19
  36  -1   6   47.56    3.16
 -36   1  -6   48.99    2.69
 -36   1  -6   51.29    3.19
  35  -1   6  110.86    5.20
  35  -1   6  120.58    5.45
 -35   1  -6  114.73    4.70
 -35   1  -6  121.76    5.42
  34  -1   6   36.37    2.65
  34  -1   6   30.02    2.44
 -34   1  -6   36.73    2.55
 -34   1  -6   38.09    2.33
  33  -1   6   59.14    3.44
  33  -1   6   48.67    3.12
 -33   1  -6   52.25    3.08
 -33   1  -6   56.24    2.83
  32  -1   6   42.86    2.91
  32  -1   6   44.97    2.76
 -31   1  -6    3.87    0.79
 -31   1  -6    4.52    0.72
  30  -1   6    3.19    0.75
  30  -1   6    2.73    0.68
 -30   1  -6    2.40    0.54
 -30   1  -6    2.26    0.61
  29  -1   6    9.93    1.18
 -29   1  -6   10.76    1.04
 -29   1  -6    9.76    1.43
  28  -1   6   85.32    3.84
 -28   1  -6   85.00    3.51
  27  -1   6   55.34    3.05
  27  -1   6   54.87    2.83
 -27   1  -6   56.27    2.58
 -27   1  -6   54.94    2.91
  26  -1   6   31.67    1.97
  26  -1   6   28.12    2.04
 -26   1  -6   30.56    2.01
 -26   1  -6   35.90    1.90
  25  -1   6  252.74    8.93
 -25   1  -6  258.12    8.93
  24  -1   6  132.88    5.06
  24  -1   6  138.44    5.45
 -24   1  -6  139.30    5.38
  23  -1   6    4.27    0.75
  23  -1   6    4.02    0.65
 -23   1  -6    4.02    0.54
 -23   1  -6    4.52    0.72
  22  -1   6    8.28    0.86
  22  -1   6    7.67    0.93
 -22   1  -6    8.21    0.93
 -22   1  -6    8.57    0.79
  21  -1   6    6.71    0.90
  21  -1   6    4.91    0.65
 -21   1  -6    6.24    0.65
 -21   1  -6    5.24    0.75
  20  -1   6  251.34    8.21
  20  -1   6  258.37    8.79
 -20   1  -6  251.98    8.46
 -20   1  -6  256.57    8.14
  19  -1   6  154.58    5.31
  19  -1   6  156.19    5.70
 -19   1  -6  162.61    5.34
 -19   1  -6  167.31    5.92
  18  -1   6    7.14    0.72
  18  -1   6    8.00    0.90
 -18   1  -6    7.82    0.65
 -18   1  -6    7.67    0.82
  17  -1   6   16.82    1.08
  17  -1   6   17.82    1.29
 -17   1  -6   18.54    1.00
 -17   1  -6   20.23    1.33
  16  -1   6   63.80    2.44
  16  -1   6   66.35    2.83
 -16   1  -6   63.98    2.33
 -16   1  -6   67.64    2.76
  15  -1   6  179.82    6.10
  15  -1   6  172.76    5.56
 -15   1  -6  174.09    5.49
 -15   1  -6  177.28    5.95
  14  -1   6   24.89    1.40
  14  -1   6   24.46    1.15
 -14   1  -6   26.54    1.11
 -14   1  -6   26.22    1.36
  13  -1   6  187.57    5.85
  13  -1   6  193.60    6.28
 -13   1  -6  197.61    6.35
 -13   1  -6  192.56    5.92
  12  -1   6  242.98    7.42
  12  -1   6  225.23    7.07
 -12   1  -6  221.00    6.89
 -12   1  -6  227.81    6.85
  11  -1   6    3.05    0.25
 -11   1  -6    3.41    0.32
 -11   1  -6    3.51    0.25
  -2   1  -6    3.01    0.18
   1  -1   6  109.35    3.48
  -1   1  -6  107.45    3.48
  -1   1  -6  114.48    3.51
   0  -1   6    0.04    0.11
   0  -1   6   -0.04    0.07
   0   1  -6    0.18    0.14
   0   1  -6    0.14    0.11
  -1  -1   6  105.98    3.66
  -1  -1   6  114.87    3.66
   1   1  -6  103.90    3.66
   1   1  -6  112.26    3.55
  -2  -1   6    2.91    0.32
  -2  -1   6    2.65    0.39
   2   1  -6    2.91    0.32
   2   1  -6    3.37    0.47
   3   1  -6    3.23    0.50
   3   1  -6    2.55    0.29
  -4  -1   6  128.32    4.55
  -4  -1   6  130.91    4.30
   4   1  -6  131.87    4.27
   4   1  -6  121.87    4.48
  -5  -1   6   34.21    1.76
  -5  -1   6   35.29    1.54
   5   1  -6   31.45    1.79
   5   1  -6   34.29    1.43
  -6  -1   6   15.49    1.15
  -6  -1   6   18.58    1.04
   6   1  -6   18.18    0.97
   6   1  -6   16.96    1.33
  -7  -1   6   16.21    1.22
  -7  -1   6   14.88    0.93
   7   1  -6   14.60    0.90
   7   1  -6   11.48    1.08
  -8  -1   6  323.43   10.11
  -8  -1   6  323.50   10.51
   8   1  -6  323.60   10.01
   8   1  -6  318.23   10.51
  -9  -1   6   31.09    1.79
  -9  -1   6   30.74    1.54
   9   1  -6   29.01    1.40
   9   1  -6   25.57    1.76
 -10  -1   6    0.93    0.32
 -10  -1   6    0.43    0.22
  10   1  -6    0.72    0.25
  10   1  -6    0.75    0.36
 -11  -1   6    2.55    0.43
 -11  -1   6    3.59    0.65
  11   1  -6    3.12    0.47
  11   1  -6    3.37    0.68
 -12  -1   6  242.19    7.96
 -12  -1   6  237.06    8.18
 -13  -1   6  211.35    7.10
  13   1  -6  198.33    6.60
 -14  -1   6   30.52    1.69
  14   1  -6   33.64    2.22
  14   1  -6   33.60    1.69
 -15  -1   6  188.97    6.53
 -15  -1   6  172.97    6.28
  15   1  -6  165.55    6.42
  15   1  -6  177.17    6.06
 -16  -1   6   61.01    2.94
 -16  -1   6   69.22    3.01
  16   1  -6   68.86    2.87
  16   1  -6   70.94    3.55
 -17  -1   6   17.97    1.43
  17   1  -6   17.97    1.65
 -18  -1   6    7.21    0.90
 -18  -1   6    8.11    1.00
  18   1  -6    6.60    1.08
  18   1  -6    7.82    0.86
 -19  -1   6  176.60    6.56
 -19  -1   6  166.52    6.06
  19   1  -6  169.46    5.99
  19   1  -6  177.67    6.96
 -20  -1   6  275.12    9.54
 -20  -1   6  269.66    9.11
  20   1  -6  263.32    8.75
  20   1  -6  255.96    9.32
 -21  -1   6    4.02    0.79
 -21  -1   6    4.70    0.75
  21   1  -6    4.20    0.68
  21   1  -6    3.84    0.86
 -22  -1   6    6.35    0.90
 -22  -1   6    8.36    1.11
  22   1  -6    8.61    1.22
  22   1  -6    7.32    0.90
 -23  -1   6    3.16    0.65
 -23  -1   6    4.59    0.82
  23   1  -6    3.26    0.61
  23   1  -6    2.98    0.79
 -24  -1   6  138.97    5.42
 -24  -1   6  138.44    5.63
  24   1  -6  146.72    5.49
  24   1  -6  145.93    6.17
 -25  -1   6  264.93    9.40
 -25  -1   6  263.75    9.15
  25   1  -6  251.84    8.64
  25   1  -6  243.48    9.11
 -26  -1   6   34.68    2.19
 -26  -1   6   31.99    2.22
  26   1  -6   34.50    2.04
  26   1  -6   33.71    2.58
 -27  -1   6   57.78    2.98
 -27  -1   6   58.82    3.23
  27   1  -6   67.53    3.16
  27   1  -6   59.43    3.48
  28   1  -6   86.36    3.80
  28   1  -6   89.66    4.55
 -29  -1   6   12.80    1.43
 -29  -1   6   11.66    1.29
  29   1  -6   10.40    1.15
  29   1  -6   11.26    1.54
 -30  -1   6    4.38    0.79
  30   1  -6    4.55    0.79
 -31  -1   6    4.16    0.82
 -31  -1   6    2.98    0.75
  31   1  -6    4.99    1.08
  31   1  -6    4.30    0.75
 -32  -1   6   49.10    2.76
 -32  -1   6   53.80    3.12
  32   1  -6   49.06    3.34
  32   1  -6   51.29    2.80
 -33  -1   6   55.88    3.23
  33   1  -6   49.67    3.34
 -34  -1   6   39.20    2.47
 -34  -1   6   36.55    2.62
  34   1  -6   37.48    2.98
  34   1  -6   37.80    2.33
 -35  -1   6  124.06    5.27
 -35  -1   6  119.72    5.34
  35   1  -6  129.94    5.34
  35   1  -6  115.88    5.67
 -36  -1   6   55.63    3.08
 -36  -1   6   52.36    3.12
 -37  -1   6   45.26    2.76
 -37  -1   6   40.42    2.80
  37   1  -6   41.42    3.16
  37   1  -6   39.99    2.47
 -38  -1   6   16.39    1.76
 -38  -1   6   14.42    1.58
  38   1  -6   17.68    1.65
  38   1  -6   13.52    1.83
 -39  -1   6   43.29    2.80
 -39  -1   6   37.12    2.73
  39   1  -6   37.19    3.08
  39   1  -6   42.14    2.58
 -40  -1   6  217.80    8.28
 -40  -1   6  220.35    8.50
  40   1  -6  226.09    8.28
  40   1  -6  225.37    9.22
 -41  -1   6  108.63    4.99
 -41  -1   6  102.86    4.91
  41   1  -6   95.51    4.34
  41   1  -6  107.81    5.56
 -42  -1   6   16.17    1.76
  42   1  -6   13.77    1.51
  43   1  -6   49.85    3.73
  43   1  -6   53.40    3.08
 -44  -1   6   39.81    2.87
  44   1  -6   36.73    3.16
 -45  -1   6  205.25    8.11
 -45  -1   6  185.10    7.50
 -46  -1   6    3.84    0.90
 -46  -1   6    4.12    0.97
  46   1  -6    3.95    0.82
  46   1  -6    3.73    1.11
 -47  -1   6   28.51    2.40
 -47  -1   6   23.17    2.22
  47   1  -6   24.42    2.12
  47   1  -6   23.35    2.62
 -48  -1   6    5.67    1.11
 -48  -1   6    7.46    1.26
  48   1  -6    6.56    1.36
  48   1  -6    6.71    1.15
  50  -1   5    0.32    0.43
 -50   1  -5    0.93    0.57
  49  -1   5   16.21    2.08
  49  -1   5   11.87    1.65
 -49   1  -5   12.95    1.86
 -49   1  -5   14.13    1.61
  48  -1   5    1.61    0.72
  48  -1   5    0.18    0.29
 -48   1  -5    1.04    0.54
 -48   1  -5    0.65    0.43
  47  -1   5  113.26    5.81
  47  -1   5  110.32    5.42
 -47   1  -5  103.97    4.73
 -47   1  -5  104.65    5.34
  46  -1   5   11.94    1.69
  46  -1   5    9.40    1.43
 -46   1  -5    8.00    1.15
 -46   1  -5    9.58    1.47
  45  -1   5   45.73    3.34
  45  -1   5   40.74    3.05
 -45   1  -5   41.39    2.69
 -45   1  -5   40.02    3.01
  44  -1   5   19.01    2.08
  44  -1   5   24.42    2.33
 -44   1  -5   23.71    1.97
 -44   1  -5   19.76    2.08
  43  -1   5   30.05    2.58
  43  -1   5   30.16    2.62
 -43   1  -5   24.32    1.97
 -43   1  -5   30.88    2.58
  42  -1   5   21.48    2.26
 -42   1  -5   22.38    1.90
  41  -1   5  186.42    7.57
  41  -1   5  177.03    7.35
 -41   1  -5  187.10    7.60
 -41   1  -5  183.23    6.99
  40  -1   5    7.42    1.36
  40  -1   5    6.46    1.22
 -40   1  -5    6.46    1.22
 -40   1  -5    7.14    1.08
  39  -1   5   64.13    3.69
 -39   1  -5   65.99    3.66
  38  -1   5   96.98    4.66
  38  -1   5   96.44    4.70
 -38   1  -5   98.16    4.70
 -38   1  -5   98.84    4.30
  37  -1   5   29.27    2.30
  37  -1   5   32.56    2.51
 -37   1  -5   33.17    2.12
 -37   1  -5   30.16    2.37
  36  -1   5    4.63    0.86
  36  -1   5    3.44    0.82
 -36   1  -5    2.47    0.61
 -36   1  -5    4.73    0.93
  35  -1   5   63.26    3.41
  35  -1   5   67.32    3.66
 -35   1  -5   70.15    3.66
 -35   1  -5   68.79    3.23
  34  -1   5    2.01    0.65
  34  -1   5    3.08    0.72
 -34   1  -5    3.44    0.65
 -34   1  -5    2.83    0.72
  33  -1   5   17.43    1.65
  33  -1   5   15.89    1.65
 -33   1  -5   14.53    1.54
 -33   1  -5   17.79    1.43
  32  -1   5    0.57    0.43
  32  -1   5    1.11    0.47
 -32   1  -5    0.90    0.39
 -32   1  -5    0.79    0.32
  31  -1   5   53.69    3.05
  31  -1   5   45.48    2.65
 -31   1  -5   50.28    2.47
 -31   1  -5   51.90    2.87
  30  -1   5   25.54    1.86
  30  -1   5   20.23    1.76
 -30   1  -5   25.18    1.61
 -30   1  -5   25.43    1.94
  29  -1   5  139.69    5.52
  29  -1   5  128.43    5.34
 -29   1  -5  138.83    5.56
 -29   1  -5  132.05    4.88
  28  -1   5   56.95    2.91
  28  -1   5   58.49    3.08
 -28   1  -5   67.60    3.30
 -28   1  -5   58.06    2.62
  27  -1   5    0.25    0.29
 -27   1  -5    0.54    0.25
  26  -1   5    3.62    0.65
  26  -1   5    3.16    0.68
 -26   1  -5    3.08    0.50
 -26   1  -5    3.23    0.65
  25  -1   5   44.18    2.47
  25  -1   5   41.28    2.22
 -25   1  -5   40.71    1.97
 -25   1  -5   46.59    2.51
  24  -1   5  215.08    7.67
  24  -1   5  223.33    7.93
 -24   1  -5  234.91    8.18
 -24   1  -5  224.62    7.39
  23  -1   5 1477.97   44.22
 -23   1  -5 1452.87   43.40
  22  -1   5    0.18    0.22
  22  -1   5    0.39    0.32
 -22   1  -5   -0.11    0.22
 -22   1  -5   -0.14    0.18
  21  -1   5    1.33    0.36
  21  -1   5    2.19    0.50
 -21   1  -5    1.72    0.43
 -21   1  -5    1.36    0.32
  20  -1   5    1.04    0.32
  20  -1   5    0.50    0.25
 -20   1  -5    1.26    0.29
 -20   1  -5    1.18    0.36
  19  -1   5  200.80    6.63
  19  -1   5  196.54    6.89
 -19   1  -5  202.24    6.53
 -19   1  -5  192.31    6.67
  18  -1   5    2.22    0.39
  18  -1   5    1.76    0.43
 -18   1  -5    1.65    0.29
 -18   1  -5    2.12    0.47
  17  -1   5   31.06    1.72
  17  -1   5   28.58    1.43
 -17   1  -5   33.25    1.47
 -17   1  -5   30.59    1.69
  16  -1   5   33.68    1.83
  16  -1   5   33.93    1.58
 -16   1  -5   33.64    1.47
 -16   1  -5   34.90    1.79
  15  -1   5  630.50   18.86
  15  -1   5  666.00   20.30
 -15   1  -5  654.53   19.87
 -15   1  -5  641.26   19.04
  14  -1   5  346.67   10.58
  14  -1   5  358.03   11.30
 -14   1  -5  352.62   10.65
 -14   1  -5  354.91   11.15
  13  -1   5    5.34    0.47
  13  -1   5    5.02    0.61
 -13   1  -5    4.23    0.39
 -13   1  -5    3.80    0.50
  12  -1   5   45.01    2.01
  12  -1   5   48.31    1.83
 -12   1  -5   47.70    1.72
 -12   1  -5   50.78    2.12
  11  -1   5  142.88    4.52
  11  -1   5  149.66    5.06
 -11   1  -5  144.75    4.52
 -11   1  -5  136.14    4.59
  10  -1   5   54.98    1.90
  10  -1   5   55.34    2.19
 -10   1  -5   54.41    1.86
 -10   1  -5   56.24    2.19
   9  -1   5   57.02    2.19
   9  -1   5   59.10    1.97
  -9   1  -5   59.75    1.97
  -9   1  -5   60.00    2.22
   8  -1   5  229.89    7.14
   8  -1   5  240.87    7.21
  -8   1  -5  243.48    7.28
  -8   1  -5  229.14    7.07
   7  -1   5  280.64    8.36
   7  -1   5  267.23    8.14
  -7   1  -5  276.01    8.36
  -7   1  -5  281.11    8.36
   6  -1   5   15.03    0.61
  -6   1  -5   14.45    0.68
  -6   1  -5   16.21    0.65
   5  -1   5  479.15   14.09
  -5   1  -5  494.93   14.56
   4  -1   5   82.17    2.58
  -4   1  -5   80.37    2.55
   3  -1   5  811.25   23.74
   3  -1   5  854.65   25.07
  -3   1  -5  880.47   25.71
  -3   1  -5  833.49   24.50
   2  -1   5  140.59    4.34
   2  -1   5  139.40    4.41
  -2   1  -5  133.09    4.09
  -2   1  -5  130.58    4.20
   1  -1   5  165.44    5.27
   1  -1   5  164.87    5.06
  -1   1  -5  155.33    4.73
  -1   1  -5  158.66    5.13
   0  -1   5    0.25    0.11
   0  -1   5    0.07    0.11
   0   1  -5    0.00    0.07
   0   1  -5    0.18    0.14
  -1  -1   5  173.94    5.42
  -1  -1   5  164.51    5.42
   1   1  -5  169.42    5.24
   1   1  -5  156.98    5.24
  -2  -1   5  139.69    4.73
  -2  -1   5  139.51    4.45
   2   1  -5  131.87    4.59
   2   1  -5  133.95    4.23
  -3  -1   5  834.57   24.93
  -3  -1   5  819.86   24.17
   3   1  -5  863.62   25.36
   3   1  -5  833.13   25.00
  -4  -1   5   88.19    3.34
  -4  -1   5   82.85    2.91
   4   1  -5   83.13    2.83
   4   1  -5   81.05    3.23
  -5  -1   5  493.49   14.85
  -5  -1   5  480.22   14.78
   5   1  -5  494.57   14.78
   5   1  -5  457.99   14.27
  -6  -1   5   14.78    1.04
  -6  -1   5   14.96    0.90
   6   1  -5   13.45    0.79
   6   1  -5   13.70    1.08
   7   1  -5  289.35    8.93
   7   1  -5  267.15    8.86
  -8  -1   5  239.32    7.64
  -8  -1   5  232.65    7.67
   8   1  -5  246.17    7.71
   8   1  -5  236.06    8.00
  -9  -1   5   62.76    2.51
  -9  -1   5   62.30    2.69
   9   1  -5   61.01    2.37
   9   1  -5   59.43    2.76
 -10  -1   5   63.84    2.80
 -10  -1   5   58.82    2.44
  10   1  -5   58.82    2.76
  10   1  -5   58.78    2.33
 -11  -1   5  148.19    5.13
 -11  -1   5  158.16    6.03
  11   1  -5  154.47    5.16
  11   1  -5  157.95    5.85
 -12  -1   5   46.80    2.12
 -12  -1   5   45.66    2.22
  12   1  -5   49.03    2.08
  12   1  -5   44.33    2.40
 -13  -1   5    7.57    0.75
 -13  -1   5    6.17    0.75
  13   1  -5    5.95    0.86
  13   1  -5    6.96    0.65
 -14  -1   5  370.84   11.73
  14   1  -5  363.31   11.37
 -15  -1   5  705.09   21.45
 -15  -1   5  671.02   20.69
  15   1  -5  673.89   20.37
  15   1  -5  660.98   20.69
 -16  -1   5   32.67    1.90
 -16  -1   5   37.33    1.94
  16   1  -5   35.18    1.79
  16   1  -5   35.15    2.15
 -17  -1   5   34.14    1.97
 -17  -1   5   35.00    1.86
  17   1  -5   36.55    1.83
  17   1  -5   32.60    2.08
 -18  -1   5    2.08    0.50
  18   1  -5    2.01    0.61
 -19  -1   5  210.85    7.28
 -19  -1   5  217.16    7.71
  19   1  -5  221.64    8.03
  19   1  -5  212.14    7.17
 -20  -1   5    1.15    0.39
 -20  -1   5    1.61    0.50
  20   1  -5    0.82    0.47
  20   1  -5    1.65    0.39
 -21  -1   5    3.37    0.61
 -21  -1   5    2.30    0.57
  21   1  -5    3.98    0.79
  21   1  -5    3.77    0.57
 -22  -1   5    0.82    0.43
 -22  -1   5    0.25    0.25
  22   1  -5    0.43    0.43
  22   1  -5    0.22    0.25
 -23  -1   5 1529.62   45.87
 -23  -1   5 1447.85   43.25
  23   1  -5 1517.78   45.12
  23   1  -5 1444.26   43.68
 -24  -1   5  240.76    8.36
 -24  -1   5  236.17    8.43
  24   1  -5  238.00    8.75
  24   1  -5  233.01    7.96
 -25  -1   5   40.74    2.44
 -25  -1   5   41.71    2.33
  25   1  -5   39.92    2.15
  25   1  -5   42.89    2.69
 -26  -1   5    5.38    0.82
 -26  -1   5    4.16    0.82
  26   1  -5    4.45    0.93
  26   1  -5    3.30    0.61
 -27  -1   5    0.54    0.29
 -27  -1   5    0.68    0.36
  27   1  -5    0.32    0.43
  27   1  -5    0.11    0.29
 -28  -1   5   59.36    3.12
 -28  -1   5   61.40    3.05
  28   1  -5   60.04    2.87
  28   1  -5   58.17    3.37
 -29  -1   5  138.11    5.49
 -29  -1   5  154.00    6.10
  29   1  -5  151.06    6.38
  29   1  -5  139.58    5.34
 -30  -1   5   29.88    2.01
 -30  -1   5   29.55    2.12
  30   1  -5   28.73    1.86
  30   1  -5   23.42    2.15
 -31  -1   5   48.56    2.73
  31   1  -5   51.32    2.65
 -32  -1   5    0.97    0.39
 -32  -1   5    0.61    0.39
  32   1  -5    1.65    0.47
  32   1  -5    1.22    0.61
 -33  -1   5   16.68    1.65
 -33  -1   5   14.35    1.43
  33   1  -5   16.64    1.47
  33   1  -5   15.67    1.79
 -34  -1   5    2.37    0.68
  34   1  -5    4.45    1.00
 -35  -1   5   70.83    3.55
 -35  -1   5   71.55    3.73
  35   1  -5   65.88    3.87
  35   1  -5   63.73    3.19
 -36  -1   5    3.62    0.75
 -36  -1   5    3.80    0.82
  36   1  -5    4.09    1.00
  36   1  -5    3.51    0.72
 -37  -1   5   35.36    2.33
 -37  -1   5   34.07    2.47
  37   1  -5   38.73    2.98
  37   1  -5   30.05    2.04
 -38  -1   5  110.14    5.02
 -38  -1   5   99.74    4.48
  38   1  -5  106.34    5.27
  38   1  -5  101.17    4.45
 -39  -1   5   75.89    3.95
 -39  -1   5   76.57    3.80
  39   1  -5   73.24    3.59
  39   1  -5   68.90    4.05
 -40  -1   5    8.25    1.18
 -40  -1   5    8.28    1.26
  40   1  -5    8.75    1.47
  40   1  -5    7.82    1.08
 -41  -1   5  198.19    7.75
 -41  -1   5  182.23    7.14
  41   1  -5  183.05    6.96
  41   1  -5  182.73    7.78
 -42  -1   5   18.79    1.86
 -42  -1   5   18.43    1.90
  42   1  -5   21.98    2.30
  42   1  -5   18.51    1.69
 -43  -1   5   30.27    2.40
  43   1  -5   33.10    2.33
 -44  -1   5   25.14    2.22
 -44  -1   5   23.13    2.12
  44   1  -5   24.50    2.47
  44   1  -5   25.82    2.04
 -45  -1   5   46.59    3.12
  45   1  -5   43.07    3.37
 -46  -1   5    9.40    1.36
 -46  -1   5   12.84    1.61
  46   1  -5    7.50    1.11
  46   1  -5   10.44    1.69
 -47  -1   5  123.27    5.59
 -47  -1   5  127.28    5.67
  47   1  -5  120.04    5.16
  47   1  -5  114.26    5.92
 -48  -1   5    1.04    0.54
 -48  -1   5    0.61    0.43
  48   1  -5    0.11    0.32
  48   1  -5    0.50    0.57
 -49  -1   5   17.21    1.83
 -49  -1   5   11.33    4.12
  49   1  -5   13.13    1.51
  49   1  -5   12.62    1.90
 -50  -1   5    0.72    0.50
 -50  -1   5    0.32    0.36
  50   1  -5    0.36    0.36
  50   1  -5    0.22    0.54
  52  -1   4    1.43    0.57
  52  -1   4    0.54    0.57
 -52   1  -4    1.36    0.50
 -52   1  -4    0.04    0.29
  51  -1   4    8.28    1.58
  51  -1   4   10.69    1.69
 -51   1  -4   11.80    1.43
 -51   1  -4    9.15    1.72
  50  -1   4   65.52    5.02
  50  -1   4   60.97    3.95
 -50   1  -4   71.16    4.20
 -50   1  -4   60.86    3.44
  49  -1   4    0.75    0.43
  49  -1   4    0.07    0.47
 -49   1  -4    0.39    0.39
 -49   1  -4    1.11    0.54
  48  -1   4    1.26    0.65
  48  -1   4    0.47    0.47
 -48   1  -4    0.90    0.57
 -47   1  -4   16.25    1.90
 -47   1  -4   13.77    1.51
  46  -1   4  199.12    8.03
  46  -1   4  207.08    8.32
 -46   1  -4  191.19    7.24
 -46   1  -4  188.18    7.71
  45  -1   4   61.26    3.69
  45  -1   4   67.43    3.95
 -45   1  -4   66.21    3.37
 -45   1  -4   63.23    3.69
  44  -1   4    4.09    0.97
  44  -1   4    5.85    1.11
 -44   1  -4    4.88    0.86
 -44   1  -4    5.24    1.04
  43  -1   4   19.22    2.01
  43  -1   4   19.58    1.97
 -43   1  -4   19.69    1.72
 -43   1  -4   18.36    1.90
  42  -1   4   70.08    3.84
  42  -1   4   69.47    3.91
 -42   1  -4   66.46    3.80
 -42   1  -4   74.06    3.55
  41  -1   4   60.18    3.48
 -41   1  -4   54.84    2.98
  40  -1   4    1.11    0.54
  40  -1   4    0.43    0.43
 -40   1  -4    0.75    0.47
 -40   1  -4    0.11    0.29
  39  -1   4   57.99    3.37
 -39   1  -4   58.03    3.30
  38  -1   4   78.90    4.09
  38  -1   4   70.47    3.73
 -38   1  -4   75.21    3.51
 -38   1  -4   73.52    3.80
  37  -1   4    9.76    1.26
  37  -1   4    6.92    1.15
 -37   1  -4    9.61    1.08
 -37   1  -4   10.44    1.33
  36  -1   4   60.68    3.30
  36  -1   4   58.53    3.30
 -36   1  -4   57.56    2.83
 -36   1  -4   57.24    3.23
  35  -1   4    5.45    0.97
  35  -1   4    6.42    1.04
 -35   1  -4    6.78    0.90
 -35   1  -4    5.74    0.97
  34  -1   4    0.65    0.39
  34  -1   4    0.79    0.36
 -34   1  -4    0.36    0.25
 -34   1  -4    0.75    0.43
  33  -1   4    4.34    0.82
  33  -1   4    7.03    1.08
 -33   1  -4    3.01    0.72
 -33   1  -4    4.63    0.68
  32  -1   4   50.28    2.80
  32  -1   4   48.95    2.83
 -32   1  -4   47.81    2.73
 -32   1  -4   47.52    2.37
  31  -1   4  257.61    9.22
  31  -1   4  256.32    8.97
 -31   1  -4  247.11    8.32
 -31   1  -4  252.99    8.97
  30  -1   4  459.78   14.85
  30  -1   4  467.67   15.31
 -30   1  -4  466.60   15.13
 -30   1  -4  468.39   14.70
  29  -1   4   10.58    1.11
  29  -1   4    7.71    1.04
 -29   1  -4    8.03    0.86
 -29   1  -4    8.89    1.11
  28  -1   4   13.81    1.22
  28  -1   4   13.16    1.33
 -28   1  -4   14.06    1.11
 -28   1  -4   15.28    1.40
  27  -1   4   58.06    2.80
  27  -1   4   62.62    3.16
 -27   1  -4   64.41    2.76
 -27   1  -4   64.70    3.12
  26  -1   4  583.16   18.15
 -26   1  -4  583.87   17.90
  25  -1   4  197.83    6.96
  25  -1   4  193.27    7.07
 -25   1  -4  197.29    7.07
 -25   1  -4  194.17    6.53
  24  -1   4   85.64    3.77
  24  -1   4   79.83    3.34
 -24   1  -4   80.37    3.16
 -24   1  -4   78.54    3.44
  23  -1   4  138.83    5.06
  23  -1   4  137.76    5.31
 -23   1  -4  132.16    4.66
 -23   1  -4  140.70    5.31
  22  -1   4    1.26    0.39
 -22   1  -4    0.75    0.32
  21  -1   4  105.23    3.98
  21  -1   4  105.58    4.23
 -21   1  -4  102.90    3.73
 -21   1  -4  107.74    4.23
  20  -1   4    6.74    0.72
  20  -1   4    6.74    0.79
 -20   1  -4    6.24    0.61
 -20   1  -4    6.24    0.75
  19  -1   4    0.68    0.29
  19  -1   4    1.11    0.32
 -19   1  -4    1.11    0.29
 -19   1  -4    1.08    0.32
  18  -1   4    5.99    0.72
  18  -1   4    5.88    0.61
 -18   1  -4    5.88    0.57
 -18   1  -4    6.31    0.75
  17  -1   4   59.68    2.40
  17  -1   4   59.68    2.65
 -17   1  -4   63.44    2.73
 -17   1  -4   61.94    2.37
  16  -1   4  704.74   21.09
  16  -1   4  724.46   22.02
 -16   1  -4  723.39   21.52
 -16   1  -4  726.61   21.98
  15  -1   4  120.90    4.12
  15  -1   4  123.52    4.52
 -15   1  -4  121.40    4.05
 -15   1  -4  118.82    4.30
  14  -1   4   57.74    2.47
  14  -1   4   59.61    2.30
 -14   1  -4   59.21    2.19
 -14   1  -4   59.36    2.51
  13  -1   4  497.80   14.96
  13  -1   4  472.33   14.56
 -13   1  -4  488.47   14.60
 -13   1  -4  490.27   15.06
  12  -1   4  174.87    5.56
  12  -1   4  182.51    6.10
 -12   1  -4  178.89    5.63
 -12   1  -4  174.70    5.81
  11  -1   4    5.74    0.61
  11  -1   4    5.49    0.43
 -11   1  -4    5.16    0.43
 -11   1  -4    5.31    0.54
  10  -1   4  120.68    4.20
  10  -1   4  121.11    3.91
 -10   1  -4  128.68    4.12
 -10   1  -4  117.06    4.05
   9  -1   4    8.50    0.54
   9  -1   4    8.97    0.68
   8  -1   4   27.87    1.15
   8  -1   4   24.67    1.22
   7  -1   4  989.50   28.98
   7  -1   4  935.34   27.65
  -7   1  -4 1009.22   29.52
  -7   1  -4  937.50   27.65
   6  -1   4  538.68   16.10
   6  -1   4  587.82   17.36
  -6   1  -4  567.02   16.75
  -6   1  -4  558.41   16.64
   5  -1   4  355.31   10.62
   5  -1   4  322.42    9.83
  -5   1  -4  332.36    9.97
  -5   1  -4  335.33   10.15
   4  -1   4  200.70    6.17
   4  -1   4  192.09    6.03
  -4   1  -4  203.21    6.28
  -4   1  -4  197.11    6.10
   3  -1   4  261.95    8.00
   3  -1   4  270.78    8.25
  -3   1  -4  259.48    7.93
  -3   1  -4  274.40    8.32
   2  -1   4  118.21    3.84
   2  -1   4  116.77    3.80
  -2   1  -4  118.64    3.91
  -2   1  -4  123.95    3.91
   1  -1   4   57.60    2.15
   1  -1   4   61.18    2.19
  -1   1  -4   62.83    2.30
  -1   1  -4   62.66    2.15
   0  -1   4    0.00    0.11
   0  -1   4   -0.04    0.11
   0   1  -4    0.07    0.11
   0   1  -4    0.32    0.18
  -1  -1   4   57.67    2.22
  -1  -1   4   65.74    2.37
   1   1  -4   63.44    2.19
   1   1  -4   56.77    2.22
  -2  -1   4  127.28    4.16
  -2  -1   4  124.70    4.23
   2   1  -4  129.90    4.16
   2   1  -4  119.72    4.16
  -3  -1   4  281.89    8.82
  -3  -1   4  279.42    8.61
  -4  -1   4  194.17    6.31
  -4  -1   4  208.77    6.60
  -5  -1   4  361.51   11.05
  -5  -1   4  349.00   10.87
   5   1  -4  344.12   10.44
   5   1  -4  330.31   10.44
  -6  -1   4  611.13   18.33
  -6  -1   4  570.24   17.25
  -7  -1   4  957.22   28.51
  -7  -1   4 1042.58   30.84
  -8  -1   4   23.35    1.33
  -8  -1   4   28.19    1.40
   8   1  -4   28.44    1.33
   8   1  -4   26.68    1.54
  -9  -1   4   11.69    0.97
  -9  -1   4    8.89    0.72
   9   1  -4   10.40    0.72
   9   1  -4   10.08    0.93
 -10  -1   4  118.42    4.27
 -10  -1   4  118.64    4.20
  10   1  -4  131.91    4.45
  10   1  -4  125.70    4.73
 -11  -1   4    3.84    0.50
 -11  -1   4    5.59    0.65
  11   1  -4    4.20    0.47
  11   1  -4    3.48    0.57
 -12  -1   4  178.89    6.03
 -12  -1   4  184.63    6.35
  12   1  -4  192.45    6.28
  12   1  -4  172.33    6.20
 -13  -1   4  509.63   15.82
 -13  -1   4  529.36   16.25
  13   1  -4  504.25   15.35
  13   1  -4  479.87   15.17
 -14  -1   4   58.17    2.65
 -14  -1   4   53.98    2.37
  14   1  -4   57.28    2.37
  14   1  -4   61.40    2.91
 -15  -1   4  126.78    4.63
  15   1  -4  122.87    4.34
 -16  -1   4  763.19   23.13
 -16  -1   4  778.62   23.74
  16   1  -4  720.52   22.27
  16   1  -4  748.49   22.52
 -17  -1   4   64.05    2.80
 -17  -1   4   65.95    2.98
  17   1  -4   60.36    2.55
  17   1  -4   58.06    2.87
 -18  -1   4    5.77    0.72
 -18  -1   4    4.66    0.68
  18   1  -4    6.56    0.90
  18   1  -4    6.20    0.65
 -19  -1   4    1.08    0.36
  19   1  -4    2.04    0.57
 -20  -1   4    6.28    0.82
 -20  -1   4    6.17    0.82
  20   1  -4    6.60    0.75
  20   1  -4    9.68    1.15
 -21  -1   4  112.00    4.38
 -21  -1   4  111.83    4.48
  21   1  -4  109.75    4.16
  21   1  -4  111.72    4.70
 -22  -1   4    0.93    0.32
 -22  -1   4    0.72    0.32
  22   1  -4    1.15    0.47
  22   1  -4    1.29    0.36
 -23  -1   4  140.80    5.38
 -23  -1   4  154.18    5.70
  23   1  -4  141.34    5.16
  23   1  -4  146.11    5.88
 -24  -1   4   82.60    3.55
 -24  -1   4   79.65    3.55
  24   1  -4   78.47    3.80
  24   1  -4   82.88    3.44
 -25  -1   4  199.84    7.10
 -25  -1   4  201.67    7.28
  25   1  -4  201.20    6.99
  25   1  -4  197.54    7.50
 -26  -1   4  616.51   19.26
 -26  -1   4  610.41   19.22
  26   1  -4  584.95   18.18
  26   1  -4  608.62   19.58
 -27  -1   4   76.50    3.51
 -27  -1   4   66.99    3.16
  27   1  -4   62.44    2.87
  27   1  -4   67.14    3.55
 -28  -1   4   17.79    1.47
 -28  -1   4   15.31    1.47
  28   1  -4   19.51    1.43
  28   1  -4   16.46    1.72
 -29  -1   4    9.93    1.11
 -29  -1   4    8.50    1.08
  29   1  -4    8.68    0.97
  29   1  -4    8.97    1.29
 -30  -1   4  493.49   15.96
 -30  -1   4  471.98   15.21
  30   1  -4  479.87   15.28
  30   1  -4  503.54   16.75
 -31  -1   4  252.77    8.97
 -31  -1   4  259.01    9.07
  31   1  -4  243.30    8.43
  31   1  -4  274.36   10.08
 -32  -1   4   48.95    2.69
 -32  -1   4   51.61    3.16
  32   1  -4   48.92    2.55
 -33  -1   4    4.95    0.86
  33   1  -4    6.63    0.93
 -34  -1   4    0.72    0.39
 -34  -1   4    0.29    0.25
  34   1  -4    0.75    0.50
  34   1  -4    0.07    0.29
 -35  -1   4    6.46    1.00
  35   1  -4    7.07    1.26
  36   1  -4   60.68    3.16
  36   1  -4   62.94    3.73
 -37  -1   4   10.58    1.33
 -37  -1   4    8.14    1.11
  37   1  -4   10.33    1.18
  37   1  -4    8.64    1.40
 -38  -1   4   80.01    3.80
 -38  -1   4   79.19    3.91
  38   1  -4   77.50    4.30
  38   1  -4   79.55    3.69
 -39  -1   4   59.21    3.16
 -39  -1   4   63.19    3.44
  39   1  -4   58.78    3.01
  39   1  -4   62.15    3.77
 -40  -1   4    0.07    0.32
 -40  -1   4    0.57    0.36
  40   1  -4    1.00    0.43
  40   1  -4    0.86    0.57
 -41  -1   4   56.38    3.12
 -41  -1   4   60.22    3.37
  41   1  -4   55.88    3.55
  41   1  -4   62.40    3.19
 -42  -1   4   72.80    3.66
 -42  -1   4   76.53    3.95
 -43  -1   4   13.56    1.51
 -43  -1   4   18.58    1.86
  43   1  -4   21.95    1.72
  43   1  -4   16.78    2.01
 -44  -1   4    4.41    0.97
 -44  -1   4    5.20    0.93
  44   1  -4    6.17    0.97
  44   1  -4    5.27    1.18
 -45  -1   4   67.07    3.59
 -45  -1   4   73.99    3.95
  45   1  -4   71.05    3.55
  45   1  -4   65.13    4.16
 -46  -1   4  188.79    7.60
 -46  -1   4  215.37    8.28
  46   1  -4  181.80    7.21
  46   1  -4  195.93    8.21
 -47  -1   4   12.70    1.54
 -47  -1   4   16.46    1.72
  47   1  -4   14.31    1.51
  47   1  -4    9.72    1.58
 -48  -1   4    1.08    0.57
 -48  -1   4    0.68    0.43
  48   1  -4    1.26    0.47
  48   1  -4    0.90    0.57
 -49  -1   4    0.86    0.43
 -49  -1   4    0.25    0.39
  49   1  -4   -0.18    0.47
  49   1  -4    0.93    0.43
 -50  -1   4   84.21    4.34
 -50  -1   4   79.80    4.12
  50   1  -4   73.95    3.77
  50   1  -4   70.80    4.52
 -51  -1   4   14.85    1.72
 -51  -1   4   14.70    1.69
  51   1  -4   12.98    1.51
  51   1  -4   11.84    1.83
 -52  -1   4    1.65    0.61
 -52  -1   4    0.39    0.43
  52   1  -4    0.72    0.39
  52   1  -4    1.11    0.68
  53  -1   3    0.86    0.54
  53  -1   3    1.11    0.65
 -53   1  -3    1.36    0.54
 -53   1  -3    1.43    0.65
  52  -1   3   34.54    2.98
  52  -1   3   35.79    2.91
 -52   1  -3   33.03    2.83
 -52   1  -3   35.11    2.44
  51  -1   3    0.00    0.43
 -51   1  -3    0.50    0.32
  50  -1   3   20.55    2.22
  50  -1   3   22.74    2.22
 -50   1  -3   17.07    1.94
 -50   1  -3   22.56    1.90
  49  -1   3   27.76    2.44
  49  -1   3   20.37    2.73
 -49   1  -3   30.13    2.58
  48  -1   3    3.37    0.86
  48  -1   3    4.12    0.93
 -48   1  -3    3.62    0.86
 -48   1  -3    3.73    0.75
  47  -1   3    2.22    0.72
  47  -1   3    2.83    0.75
 -47   1  -3    3.16    0.72
 -47   1  -3    1.90    0.68
  46  -1   3   39.99    2.98
  46  -1   3   39.31    2.87
 -46   1  -3   41.35    2.87
 -46   1  -3   37.33    2.44
  45  -1   3  289.10   10.62
  45  -1   3  286.13   10.47
 -45   1  -3  280.50    9.76
 -45   1  -3  283.62   10.44
  44  -1   3   85.32    4.38
  44  -1   3   76.18    4.05
 -44   1  -3   82.52    3.84
 -44   1  -3   73.45    4.05
  43  -1   3  288.24   10.44
  43  -1   3  260.20    9.68
 -43   1  -3  267.87    9.93
 -43   1  -3  269.99    9.40
  42  -1   3   70.83    3.80
  42  -1   3   65.13    3.66
 -42   1  -3   70.76    3.80
 -42   1  -3   72.30    3.44
  41  -1   3    0.43    0.36
 -41   1  -3    0.32    0.29
  40  -1   3   22.34    1.97
  40  -1   3   24.67    2.12
 -40   1  -3   20.87    1.58
 -40   1  -3   20.80    1.94
  39  -1   3    1.94    0.61
  39  -1   3    0.79    0.50
 -39   1  -3    1.04    0.39
 -39   1  -3    1.29    0.50
  38  -1   3   60.32    3.34
 -38   1  -3   68.36    3.59
  37  -1   3  198.37    7.53
  37  -1   3  173.15    6.85
 -37   1  -3  178.17    6.46
 -37   1  -3  189.94    7.32
  36  -1   3  343.08   11.73
  36  -1   3  316.22   11.08
 -36   1  -3  311.77   10.33
 -36   1  -3  331.06   11.44
  35  -1   3    3.01    0.72
  35  -1   3    2.58    0.65
 -35   1  -3    3.44    0.61
 -35   1  -3    1.76    0.57
  34  -1   3    0.68    0.39
  34  -1   3    1.26    0.47
 -34   1  -3    0.32    0.29
 -34   1  -3    1.36    0.54
  33  -1   3    0.25    0.32
  33  -1   3    0.04    0.22
 -33   1  -3    0.11    0.25
 -33   1  -3    0.04    0.18
  32  -1   3  133.81    5.31
  32  -1   3  122.41    5.13
 -32   1  -3  132.52    5.42
 -32   1  -3  133.95    5.02
  31  -1   3   84.64    3.87
  31  -1   3   83.85    3.73
 -31   1  -3   91.63    3.73
 -31   1  -3   84.78    3.87
  30  -1   3   22.31    1.61
  30  -1   3   20.05    1.65
 -30   1  -3   21.23    1.43
 -30   1  -3   24.85    1.83
  29  -1   3  259.77    9.00
  29  -1   3  239.18    8.46
 -29   1  -3  234.23    8.32
 -29   1  -3  256.29    8.50
  28  -1   3   23.06    1.58
  28  -1   3   18.94    1.51
 -28   1  -3   25.57    1.83
 -28   1  -3   21.63    1.40
  27  -1   3    0.72    0.36
  27  -1   3    1.26    0.43
 -27   1  -3    1.43    0.36
 -27   1  -3    1.86    0.50
  26  -1   3  132.70    4.99
  26  -1   3  118.85    5.02
 -26   1  -3  132.20    4.77
 -26   1  -3  128.14    5.24
  25  -1   3  311.52   10.19
 -25   1  -3  296.10    9.50
  24  -1   3    5.42    0.72
  24  -1   3    4.30    0.68
 -24   1  -3    4.81    0.72
 -24   1  -3    4.91    0.61
  23  -1   3  236.56    7.93
  23  -1   3  226.59    7.82
 -23   1  -3  230.00    7.53
 -23   1  -3  242.48    8.28
  22  -1   3   30.27    1.76
  22  -1   3   34.04    1.94
 -22   1  -3   36.29    1.76
 -22   1  -3   38.45    2.08
  21  -1   3  297.42    9.83
 -21   1  -3  311.48   10.22
  20  -1   3  761.76   22.99
  20  -1   3  797.98   24.28
 -20   1  -3  801.93   23.99
 -20   1  -3  778.26   23.67
  19  -1   3  579.57   17.65
  19  -1   3  620.81   19.12
 -19   1  -3  575.27   17.39
 -19   1  -3  563.07   17.39
  18  -1   3  742.03   22.31
  18  -1   3  822.37   24.93
 -18   1  -3  787.22   23.49
 -18   1  -3  796.19   24.07
  17  -1   3  331.10   10.65
  17  -1   3  319.05   10.01
 -17   1  -3  314.78    9.79
 -17   1  -3  302.91    9.72
  16  -1   3  581.00   17.82
  16  -1   3  554.46   16.78
 -16   1  -3  596.78   17.93
 -16   1  -3  571.32   17.47
  15  -1   3    0.39    0.18
  15  -1   3    0.11    0.14
 -15   1  -3    0.61    0.22
 -15   1  -3    0.39    0.18
  14  -1   3    0.50    0.22
  14  -1   3    1.15    0.25
 -14   1  -3    0.97    0.22
 -14   1  -3    0.90    0.25
  13  -1   3    7.50    0.61
  13  -1   3    8.00    0.72
 -13   1  -3    8.07    0.72
 -13   1  -3    8.03    0.61
  12  -1   3   10.51    0.72
  12  -1   3   12.16    0.90
  11  -1   3   71.84    2.58
  11  -1   3   68.57    2.69
 -11   1  -3   69.47    2.47
 -11   1  -3   68.68    2.65
  10  -1   3   66.64    2.40
  10  -1   3   59.93    2.37
 -10   1  -3   59.18    2.15
 -10   1  -3   61.94    2.44
   9  -1   3   18.51    0.93
   9  -1   3   18.97    1.04
  -9   1  -3   16.93    0.86
  -9   1  -3   16.57    0.97
   8  -1   3   29.48    1.36
   8  -1   3   32.28    1.33
  -8   1  -3   34.50    1.40
  -8   1  -3   32.78    1.47
   7  -1   3    6.31    0.54
   7  -1   3    6.13    0.47
  -7   1  -3    6.13    0.47
  -7   1  -3    7.39    0.57
   6  -1   3  284.91    8.64
   6  -1   3  270.06    8.39
  -6   1  -3  271.89    8.39
  -6   1  -3  279.31    8.50
   5  -1   3  191.34    6.10
   5  -1   3  190.26    5.92
  -5   1  -3  194.67    6.06
  -5   1  -3  184.74    5.85
   4  -1   3  689.67   20.37
   4  -1   3  667.44   19.83
  -4   1  -3  674.25   19.98
  -4   1  -3  687.16   20.30
   3  -1   3  666.00   19.69
   3  -1   3  641.97   19.08
  -3   1  -3  640.54   18.97
  -3   1  -3  651.66   19.30
   2  -1   3  706.89   20.91
   2  -1   3  738.09   21.84
  -2   1  -3  719.08   21.27
  -2   1  -3  731.99   21.59
   1  -1   3  125.53    4.09
   1  -1   3  129.76    4.27
  -1   1  -3  123.77    4.09
  -1   1  -3  136.11    4.34
   0  -1   3    0.07    0.11
   0  -1   3    0.04    0.14
   0   1  -3    0.29    0.14
   0   1  -3    0.11    0.11
  -1  -1   3  128.82    4.23
  -1  -1   3  127.46    4.23
  -2  -1   3  811.97   24.03
  -2  -1   3  745.98   22.16
   2   1  -3  788.66   23.24
   2   1  -3  728.05   21.70
  -3  -1   3  665.64   19.87
  -3  -1   3  710.83   21.12
  -4  -1   3  790.45   23.46
  -4  -1   3  728.41   21.73
   4   1  -3  754.23   22.27
   4   1  -3  688.24   20.66
   5   1  -3  199.59    6.56
   5   1  -3  209.41    6.56
  -6  -1   3  279.03    8.75
  -6  -1   3  298.03    9.25
   6   1  -3  316.47    9.68
   6   1  -3  293.34    9.32
  -7  -1   3    8.97    0.72
  -7  -1   3    7.10    0.61
   7   1  -3    8.50    0.61
   7   1  -3    6.96    0.68
  -8  -1   3   36.08    1.65
  -8  -1   3   32.67    1.54
   8   1  -3   37.12    1.58
   8   1  -3   35.43    1.76
  -9  -1   3   16.96    1.04
  -9  -1   3   16.64    1.04
   9   1  -3   17.97    0.97
   9   1  -3   17.11    1.18
 -10  -1   3   64.38    2.62
 -10  -1   3   68.50    2.73
  10   1  -3   70.04    2.62
  10   1  -3   67.93    2.87
 -11  -1   3   72.20    2.91
 -11  -1   3   81.63    3.16
  11   1  -3   75.60    2.83
  11   1  -3   74.85    3.12
 -12  -1   3   12.09    0.90
 -12  -1   3   10.87    0.90
  12   1  -3   11.23    0.97
  12   1  -3   13.34    0.90
 -13  -1   3    7.28    0.72
 -13  -1   3    8.18    0.79
  13   1  -3    7.03    0.82
  13   1  -3    6.99    0.65
 -14  -1   3    0.36    0.25
 -14  -1   3    0.90    0.29
  14   1  -3    0.79    0.36
  14   1  -3    1.86    0.36
 -15  -1   3    0.07    0.18
 -15  -1   3    0.18    0.18
  15   1  -3    0.32    0.22
  15   1  -3    0.82    0.36
 -16  -1   3  590.69   18.08
  16   1  -3  604.67   18.33
 -17  -1   3  322.53   10.36
 -17  -1   3  306.46    9.97
  17   1  -3  319.16   10.11
  17   1  -3  308.15   10.29
 -18  -1   3  831.34   25.14
 -18  -1   3  814.48   24.71
  18   1  -3  809.82   24.32
  18   1  -3  830.62   25.50
 -19  -1   3  636.59   19.51
 -19  -1   3  595.71   18.40
  19   1  -3  606.47   18.47
  19   1  -3  627.99   19.69
 -20  -1   3  817.35   24.85
  20   1  -3  845.68   26.04
 -21  -1   3  284.91    9.47
 -21  -1   3  278.38    9.22
  21   1  -3  294.12    9.54
  21   1  -3  310.94   10.58
 -22  -1   3   37.44    2.01
 -22  -1   3   38.84    2.12
  22   1  -3   39.20    2.37
  22   1  -3   37.80    1.94
 -23  -1   3  240.54    8.25
 -23  -1   3  247.32    8.39
  23   1  -3  230.50    7.75
  23   1  -3  245.38    8.75
 -24  -1   3    6.28    0.79
 -24  -1   3    5.24    0.75
  24   1  -3    8.03    1.08
  24   1  -3    6.03    0.72
 -25  -1   3  307.00   10.19
 -25  -1   3  307.90   10.26
  25   1  -3  321.13   10.44
  25   1  -3  335.48   11.48
 -26  -1   3  142.09    5.38
 -26  -1   3  133.38    5.16
  26   1  -3  138.08    5.13
  26   1  -3  136.82    5.63
 -27  -1   3    1.26    0.39
 -27  -1   3    1.79    0.50
  27   1  -3    2.55    0.50
  27   1  -3    1.65    0.57
 -28  -1   3   20.37    1.51
 -28  -1   3   24.35    1.69
  28   1  -3   21.09    1.43
  28   1  -3   21.27    1.86
 -29  -1   3  237.78    8.36
 -29  -1   3  245.38    8.54
  29   1  -3  245.10    8.36
  29   1  -3  260.27    9.47
 -30  -1   3   24.67    1.72
 -30  -1   3   24.71    1.72
  30   1  -3   20.48    1.51
  30   1  -3   22.42    1.97
 -31  -1   3   84.42    3.77
 -31  -1   3   94.68    4.12
  31   1  -3   93.64    4.48
  31   1  -3   92.28    3.91
 -32  -1   3  132.52    5.27
 -32  -1   3  139.01    5.52
  32   1  -3  128.00    4.99
  32   1  -3  142.06    6.06
 -33  -1   3    0.11    0.22
 -33  -1   3    0.32    0.25
  33   1  -3    0.29    0.25
  33   1  -3    0.43    0.43
 -34  -1   3    1.08    0.43
  34   1  -3    0.86    0.39
 -35  -1   3    2.87    0.68
 -35  -1   3    2.62    0.65
  35   1  -3    2.58    0.57
  35   1  -3    3.23    0.86
 -36  -1   3  328.88   11.40
 -36  -1   3  349.86   11.91
 -37  -1   3  190.76    7.24
  37   1  -3  184.77    7.28
  37   1  -3  191.77    7.78
 -38  -1   3   64.77    3.41
 -38  -1   3   65.20    3.34
  38   1  -3   60.68    3.05
  38   1  -3   61.72    3.77
 -39  -1   3    1.00    0.47
 -39  -1   3    1.43    0.50
  39   1  -3    1.11    0.43
  39   1  -3    1.11    0.61
 -40  -1   3   19.83    1.79
 -40  -1   3   21.45    1.86
  40   1  -3   27.72    2.47
  40   1  -3   26.54    1.86
 -41  -1   3    0.25    0.32
 -41  -1   3    0.86    0.47
  41   1  -3    1.18    0.43
  41   1  -3    0.11    0.50
 -42  -1   3   69.33    3.51
 -42  -1   3   69.33    3.66
  42   1  -3   81.23    3.80
  42   1  -3   70.69    4.05
 -43  -1   3  303.92   10.80
 -43  -1   3  276.19    9.83
  43   1  -3  277.02    9.72
  43   1  -3  290.61   10.87
 -44  -1   3   82.78    4.02
 -44  -1   3   92.53    4.45
  44   1  -3   82.45    3.87
  44   1  -3   84.50    4.55
 -45  -1   3  282.07   10.04
 -45  -1   3  291.15   10.51
  45   1  -3  303.02   10.47
  45   1  -3  296.99   11.23
 -46  -1   3   38.09    2.91
 -46  -1   3   39.38    2.58
  46   1  -3   36.94    2.37
  46   1  -3   34.21    3.05
 -47  -1   3    3.59    0.82
 -47  -1   3    3.73    0.82
  47   1  -3    2.33    0.65
  47   1  -3    1.90    0.75
 -48  -1   3    3.16    0.79
 -48  -1   3    4.77    1.00
  48   1  -3    4.12    1.04
  48   1  -3    4.23    0.82
 -49  -1   3   28.55    2.33
 -49  -1   3   29.48    2.40
  49   1  -3   27.40    2.65
  49   1  -3   30.66    2.26
 -50  -1   3   20.05    1.97
 -50  -1   3   21.84    2.04
  50   1  -3   21.63    1.86
  50   1  -3   20.69    2.33
 -51  -1   3    0.29    0.29
 -51  -1   3   -0.07    0.29
  51   1  -3    0.25    0.50
  51   1  -3    0.11    0.25
 -52  -1   3   32.60    2.58
 -52  -1   3   34.47    2.62
  52   1  -3   38.55    2.55
  52   1  -3   33.96    3.05
 -53  -1   3    1.22    0.54
 -53  -1   3    1.94    0.68
  53   1  -3    2.26    0.65
  53   1  -3    1.43    0.75
  54  -1   2   51.39    3.62
  54  -1   2   53.44    3.59
 -54   1  -2   48.95    3.51
 -54   1  -2   49.17    3.01
  53  -1   2   -0.14    0.22
  53  -1   2    0.04    0.36
 -53   1  -2    0.29    0.29
 -53   1  -2    0.29    0.36
  52  -1   2   14.13    1.79
  52  -1   2   14.35    1.76
 -52   1  -2   13.27    1.47
 -52   1  -2   16.07    1.86
  51  -1   2    0.32    0.47
 -51   1  -2    0.14    0.29
  50  -1   2  157.37    6.81
  50  -1   2  157.70    6.71
 -50   1  -2  150.77    5.99
 -50   1  -2  158.09    6.85
  49  -1   2    6.53    1.15
 -49   1  -2    6.17    1.15
  48  -1   2    4.73    1.00
  48  -1   2    5.95    1.08
 -48   1  -2    4.66    0.86
 -48   1  -2    4.88    1.00
  47  -1   2   14.17    1.65
  47  -1   2   14.60    1.72
 -47   1  -2   16.75    1.58
 -47   1  -2   17.00    1.86
  46  -1   2   51.43    3.23
  46  -1   2   48.67    3.08
 -46   1  -2   47.77    3.08
 -46   1  -2   49.89    2.80
  45  -1   2   61.72    3.48
  45  -1   2   59.68    3.48
 -45   1  -2   61.58    3.19
 -45   1  -2   55.77    3.41
  44  -1   2  206.69    8.03
  44  -1   2  223.51    8.54
 -44   1  -2  218.06    7.85
 -44   1  -2  233.01    8.89
  43  -1   2  272.75    9.97
  43  -1   2  260.02    9.58
 -43   1  -2  275.62    9.50
 -43   1  -2  258.55    9.58
  42  -1   2    2.73    0.72
  42  -1   2    2.37    0.68
 -42   1  -2    1.65    0.50
 -42   1  -2    4.20    0.90
  41  -1   2   49.92    3.08
  41  -1   2   51.86    3.05
 -41   1  -2   48.99    2.62
 -41   1  -2   47.13    2.98
  40  -1   2   16.21    1.65
 -40   1  -2   16.14    1.43
  39  -1   2    2.19    0.65
  39  -1   2    1.33    0.50
 -39   1  -2    2.58    0.57
 -39   1  -2    2.08    0.65
  38  -1   2    0.47    0.36
 -38   1  -2    0.68    0.39
  37  -1   2    0.57    0.39
  37  -1   2    0.72    0.43
 -37   1  -2    0.79    0.39
 -37   1  -2    0.32    0.36
  36  -1   2   89.63    4.09
  36  -1   2   95.72    4.41
 -36   1  -2  104.19    4.23
 -36   1  -2  102.82    4.55
  35  -1   2   17.68    1.54
  35  -1   2   20.30    1.76
 -35   1  -2   20.30    1.51
 -35   1  -2   17.79    1.61
  34  -1   2  113.51    4.91
  34  -1   2  113.62    4.77
 -34   1  -2  114.48    4.48
 -34   1  -2  109.21    4.70
  33  -1   2  109.06    4.55
  33  -1   2  114.41    4.88
 -33   1  -2  108.06    4.27
 -33   1  -2  107.56    4.63
  32  -1   2    3.08    0.65
  32  -1   2    2.80    0.65
 -32   1  -2    2.58    0.54
 -32   1  -2    3.30    0.68
  31  -1   2  138.97    5.56
  31  -1   2  148.16    5.67
 -31   1  -2  143.89    5.27
 -31   1  -2  151.63    5.92
  30  -1   2  352.76   11.84
  30  -1   2  341.93   11.33
 -30   1  -2  376.94   12.05
 -30   1  -2  367.61   12.19
  29  -1   2  130.83    5.06
  29  -1   2  132.88    5.31
 -29   1  -2  139.76    5.45
 -29   1  -2  142.17    5.16
  28  -1   2  167.95    6.13
  28  -1   2  168.46    6.35
 -28   1  -2  174.23    6.46
 -28   1  -2  164.87    5.81
  27  -1   2    0.39    0.25
  27  -1   2    0.90    0.36
 -27   1  -2    1.58    0.36
 -27   1  -2    0.47    0.29
  26  -1   2   90.23    3.73
  26  -1   2   85.86    3.77
 -26   1  -2   85.54    3.69
 -26   1  -2   83.82    3.34
  25  -1   2   60.14    2.76
 -25   1  -2   57.13    2.51
  24  -1   2  114.30    4.38
 -24   1  -2  109.53    4.05
  23  -1   2  607.90   18.69
  23  -1   2  641.26   19.87
 -23   1  -2  639.46   19.80
 -23   1  -2  626.91   19.08
  22  -1   2  483.45   15.03
  22  -1   2  506.76   15.92
 -22   1  -2  499.95   15.35
 -22   1  -2  531.15   16.61
  21  -1   2   11.30    1.04
 -21   1  -2   12.80    1.08
  20  -1   2  188.18    6.56
 -20   1  -2  216.55    7.39
  19  -1   2  347.56   10.97
  19  -1   2  337.59   10.87
 -19   1  -2  364.02   11.62
 -19   1  -2  346.84   10.83
  18  -1   2 1749.47   51.47
  18  -1   2 1632.19   48.24
 -18   1  -2 1695.67   49.78
 -18   1  -2 1752.69   51.72
  17  -1   2   32.39    1.61
  17  -1   2   30.45    1.65
  16  -1   2   66.24    2.76
  16  -1   2   72.80    2.83
 -16   1  -2   71.59    2.73
 -16   1  -2   65.67    2.73
  15  -1   2   29.16    1.47
  15  -1   2   26.18    1.43
 -15   1  -2   29.62    1.43
 -15   1  -2   29.84    1.54
  14  -1   2    7.60    0.65
  14  -1   2    7.89    0.72
 -14   1  -2    8.21    0.65
 -14   1  -2    7.39    0.68
  13  -1   2  232.22    7.53
  13  -1   2  247.00    7.82
  12  -1   2   13.92    0.90
  12  -1   2   15.24    0.90
 -12   1  -2   13.45    0.82
 -12   1  -2   15.49    0.97
  11  -1   2   10.19    0.68
  11  -1   2    9.58    0.72
 -11   1  -2    9.58    0.72
 -11   1  -2    9.76    0.65
  10  -1   2  500.67   15.03
  10  -1   2  461.22   14.02
 -10   1  -2  499.95   14.99
 -10   1  -2  478.43   14.53
   9  -1   2  230.07    7.17
   9  -1   2  221.21    7.07
  -9   1  -2  244.88    7.60
  -9   1  -2  220.10    6.99
   8  -1   2  231.15    7.32
   8  -1   2  249.04    7.71
  -8   1  -2  234.91    7.28
  -8   1  -2  237.10    7.46
   7  -1   2  178.32    5.63
   7  -1   2  170.46    5.52
  -7   1  -2  177.03    5.59
  -7   1  -2  164.83    5.31
   6  -1   2    0.14    0.11
   6  -1   2    0.11    0.11
  -6   1  -2    0.04    0.14
  -6   1  -2    0.25    0.14
  -5   1  -2    6.46    0.47
  -5   1  -2    7.14    0.54
   4  -1   2   15.46    0.82
   4  -1   2   15.39    0.79
  -4   1  -2   14.60    0.79
  -4   1  -2   13.63    0.75
   3  -1   2  244.34    7.53
   3  -1   2  238.14    7.39
  -3   1  -2  227.42    7.03
  -3   1  -2  245.96    7.57
   2  -1   2 4400.56  127.57
   2  -1   2 4228.42  122.69
  -2   1  -2 4260.69  123.55
  -2   1  -2 4235.59  122.84
   1  -1   2  643.77   19.08
   1  -1   2  629.78   18.72
  -1   1  -2  628.70   18.69
  -1   1  -2  633.72   18.76
   0  -1   2    0.25    0.18
   0  -1   2   -0.07    0.11
   0   1  -2    0.11    0.14
   0   1  -2    0.25    0.14
  -1  -1   2  647.71   19.22
  -1  -1   2  654.53   19.47
   1   1  -2  636.95   18.97
   1   1  -2  664.57   19.65
  -2  -1   2 4569.13  132.52
  -2  -1   2 4791.49  138.97
   2   1  -2 4411.32  128.04
   2   1  -2 4558.37  132.09
  -3  -1   2  270.53    8.43
  -3  -1   2  248.93    7.75
   3   1  -2  252.70    7.96
   3   1  -2  259.80    8.00
   4   1  -2   15.46    0.82
   4   1  -2   14.70    0.93
  -5  -1   2    6.60    0.54
  -5  -1   2    7.57    0.61
   5   1  -2    8.00    0.68
   5   1  -2    9.07    0.61
  -6  -1   2    0.11    0.14
  -6  -1   2   -0.04    0.14
   6   1  -2    0.25    0.14
   6   1  -2    0.75    0.25
  -7  -1   2  186.57    6.10
  -7  -1   2  202.45    6.56
   7   1  -2  189.83    6.03
   7   1  -2  184.74    6.17
  -8  -1   2  248.15    7.85
  -8  -1   2  276.91    8.75
   8   1  -2  272.46    8.46
   8   1  -2  273.07    8.79
  -9  -1   2  259.69    8.28
  -9  -1   2  241.73    7.71
   9   1  -2  255.28    8.03
   9   1  -2  257.08    8.36
 -10  -1   2  547.29   16.64
 -10  -1   2  495.65   15.13
  11   1  -2   10.94    0.75
  11   1  -2    8.79    0.82
 -12  -1   2   15.03    1.04
 -12  -1   2   18.36    1.15
  12   1  -2   17.04    1.00
  12   1  -2   15.60    1.11
 -13  -1   2  271.64    8.75
 -13  -1   2  256.04    8.32
  13   1  -2  265.11    8.75
  13   1  -2  255.18    8.11
 -14  -1   2    7.57    0.75
 -14  -1   2    7.39    0.72
  14   1  -2    7.46    0.82
  14   1  -2    7.21    0.65
 -15  -1   2   28.26    1.54
 -15  -1   2   31.78    1.69
  15   1  -2   30.16    1.51
  15   1  -2   29.91    1.76
 -16  -1   2   70.40    2.94
 -16  -1   2   65.60    2.76
  16   1  -2   71.30    2.83
  16   1  -2   66.39    2.98
 -17  -1   2   28.26    1.61
  17   1  -2   26.83    1.43
 -18  -1   2 1739.07   51.36
 -18  -1   2 1684.91   49.78
  18   1  -2 1811.87   53.26
  18   1  -2 1798.96   53.37
 -19  -1   2  376.58   11.98
 -19  -1   2  365.10   11.66
  19   1  -2  371.91   11.66
  19   1  -2  378.37   12.34
 -20  -1   2  186.35    6.46
 -20  -1   2  193.42    6.67
  20   1  -2  198.33    6.67
  20   1  -2  200.45    7.17
 -21  -1   2   11.73    1.04
  21   1  -2   13.20    1.22
 -22  -1   2  470.18   14.81
 -22  -1   2  511.43   16.00
  22   1  -2  520.75   16.61
  22   1  -2  497.44   15.42
 -23  -1   2  680.35   20.91
 -23  -1   2  641.97   19.83
  23   1  -2  646.64   19.76
  23   1  -2  643.05   20.23
 -24  -1   2  116.24    4.52
 -24  -1   2  114.44    4.48
  24   1  -2  109.10    4.16
  24   1  -2  112.76    4.77
 -25  -1   2   64.74    2.98
 -25  -1   2   62.80    2.91
  25   1  -2   61.40    2.73
  25   1  -2   63.34    3.19
 -26  -1   2   92.28    3.84
 -26  -1   2   85.57    3.66
  26   1  -2   89.52    3.62
  26   1  -2   80.55    3.80
 -27  -1   2    0.93    0.36
 -27  -1   2    0.61    0.29
  27   1  -2    0.75    0.32
  27   1  -2    0.57    0.39
 -28  -1   2  173.83    6.35
 -28  -1   2  154.86    5.77
  28   1  -2  175.95    6.28
  28   1  -2  186.53    7.14
 -29  -1   2  147.33    5.59
 -29  -1   2  151.74    5.74
  29   1  -2  154.18    5.67
  29   1  -2  162.21    6.46
 -30  -1   2  369.40   12.16
 -30  -1   2  365.10   12.01
  30   1  -2  380.88   12.95
  30   1  -2  381.60   12.37
 -31  -1   2  153.97    5.85
 -31  -1   2  151.85    5.77
  31   1  -2  153.86    6.31
  31   1  -2  142.81    5.42
 -32  -1   2    2.33    0.57
 -32  -1   2    3.30    0.68
  32   1  -2    3.48    0.65
  32   1  -2    2.98    0.79
 -33  -1   2  114.52    4.73
 -33  -1   2  109.06    4.55
  33   1  -2  110.68    4.48
  33   1  -2  118.53    5.31
 -34  -1   2  107.23    4.66
 -34  -1   2  107.45    4.52
  34   1  -2  108.88    5.20
  34   1  -2  116.52    4.66
 -35  -1   2   19.44    1.58
  35   1  -2   19.22    1.51
 -36  -1   2  106.27    4.59
 -36  -1   2  112.79    4.73
  36   1  -2   93.82    4.02
  36   1  -2  105.58    5.02
 -37  -1   2    0.18    0.32
 -37  -1   2    0.04    0.22
  37   1  -2    0.04    0.43
 -38  -1   2    0.07    0.29
 -38  -1   2    0.07    0.29
  38   1  -2    0.29    0.29
  38   1  -2    0.04    0.36
 -39  -1   2    3.12    0.68
 -39  -1   2    3.69    0.79
  39   1  -2    1.76    0.72
  39   1  -2    3.08    0.68
 -40  -1   2   17.68    1.69
 -40  -1   2   15.17    1.51
 -41  -1   2   56.34    3.16
 -41  -1   2   53.44    2.94
 -42  -1   2    1.97    0.68
 -42  -1   2    1.65    0.54
  42   1  -2    2.44    0.86
  42   1  -2    2.15    0.68
 -43  -1   2  235.99    9.04
 -43  -1   2  256.72    9.40
  43   1  -2  262.28    9.29
  43   1  -2  260.12    9.97
  44   1  -2  219.20    8.03
  44   1  -2  216.33    8.64
 -45  -1   2   47.70    3.12
  45   1  -2   52.86    3.51
  45   1  -2   61.29    3.23
 -46  -1   2   52.47    2.94
 -46  -1   2   43.97    3.19
 -47  -1   2   17.25    1.79
 -47  -1   2   16.17    1.69
  47   1  -2   13.95    1.90
  47   1  -2   16.28    1.61
 -48  -1   2    5.16    1.04
 -48  -1   2    3.98    0.97
  48   1  -2    3.95    0.93
  48   1  -2    4.59    1.11
 -49  -1   2    4.16    0.90
 -49  -1   2    3.62    0.86
  49   1  -2    5.34    0.93
  49   1  -2    4.30    1.04
 -50  -1   2  156.23    6.46
 -50  -1   2  165.44    6.78
  50   1  -2  149.77    6.78
  50   1  -2  155.80    6.24
 -51  -1   2   -0.11    0.32
 -51  -1   2    0.11    0.36
  51   1  -2    0.07    0.32
  51   1  -2    0.72    0.39
 -52  -1   2   12.05    1.51
 -52  -1   2   15.13    1.72
  52   1  -2   13.16    1.47
  52   1  -2   13.84    1.94
 -53  -1   2    0.36    0.39
 -53  -1   2    0.47    0.39
  53   1  -2    0.25    0.32
  53   1  -2    0.36    0.50
  54   1  -2   47.77    4.05
  54   1  -2   50.14    3.01
  54  -1   1   18.54    2.01
  54  -1   1   24.03    2.37
 -54   1  -1   21.02    1.86
 -54   1  -1   22.52    2.30
  53  -1   1    6.71    1.22
  53  -1   1    6.38    1.15
 -53   1  -1    6.35    1.22
 -53   1  -1    6.81    1.04
  52  -1   1    0.47    0.39
  52  -1   1    0.79    0.50
 -52   1  -1    0.07    0.29
 -52   1  -1    0.22    0.36
  51  -1   1   11.98    1.61
  51  -1   1   12.52    1.58
 -51   1  -1   12.95    1.72
 -51   1  -1   12.37    1.36
  49  -1   1    1.47    0.61
  49  -1   1    0.65    0.39
 -49   1  -1    1.90    0.61
 -49   1  -1    1.04    0.57
  48  -1   1   11.91    1.58
  48  -1   1   11.55    1.51
 -48   1  -1   12.30    1.43
 -48   1  -1   11.33    1.54
  47  -1   1   29.05    2.44
  47  -1   1   29.59    2.44
 -47   1  -1   31.02    2.15
 -47   1  -1   30.84    2.58
  46  -1   1   96.48    4.70
  46  -1   1   93.43    4.63
 -46   1  -1   95.29    4.20
 -46   1  -1   96.40    4.73
  45  -1   1  264.75    9.72
  45  -1   1  272.82   10.01
 -45   1  -1  275.62    9.54
 -45   1  -1  295.81   10.76
  44  -1   1   16.78    1.72
  44  -1   1   13.41    1.58
 -44   1  -1   13.63    1.61
 -44   1  -1   14.74    1.40
  43  -1   1  119.72    5.38
  43  -1   1  130.73    5.63
 -43   1  -1  121.01    5.42
 -43   1  -1  118.14    4.81
  42  -1   1  274.47    9.93
  42  -1   1  269.20    9.83
 -42   1  -1  285.19   10.29
 -42   1  -1  265.00    9.15
  41  -1   1  115.59    5.09
  41  -1   1  115.30    5.13
 -41   1  -1  115.41    4.70
 -41   1  -1  122.76    5.42
  40  -1   1  333.79   11.58
 -40   1  -1  325.86   10.87
  39  -1   1   73.20    3.69
  39  -1   1   73.59    3.77
 -39   1  -1   82.49    4.02
 -39   1  -1   75.89    3.41
  38  -1   1  357.28   12.30
  38  -1   1  336.05   11.55
 -38   1  -1  330.67   11.44
 -38   1  -1  346.92   11.40
  37  -1   1  118.57    5.13
 -37   1  -1  115.56    4.99
  36  -1   1    0.04    0.22
  36  -1   1    0.57    0.36
 -36   1  -1    0.00    0.22
 -36   1  -1   -0.11    0.25
  35  -1   1   -0.07    0.25
  35  -1   1   -0.22    0.22
 -35   1  -1    0.43    0.25
 -35   1  -1    0.11    0.25
  34  -1   1    0.65    0.36
  34  -1   1    0.47    0.36
 -34   1  -1    1.26    0.50
 -34   1  -1    0.93    0.36
  33  -1   1   41.78    2.47
  33  -1   1   41.42    2.40
 -33   1  -1   42.86    2.22
 -33   1  -1   43.75    2.55
  32  -1   1   12.23    1.18
  32  -1   1   10.65    1.22
 -32   1  -1   13.88    1.33
 -32   1  -1   10.33    1.00
  31  -1   1  100.21    4.23
  31  -1   1   98.52    4.30
 -31   1  -1  101.53    4.02
 -31   1  -1   94.07    4.12
  30  -1   1   32.49    2.01
  30  -1   1   27.79    1.90
 -30   1  -1   28.40    1.69
 -30   1  -1   32.82    2.04
  29  -1   1  311.20   10.40
  29  -1   1  290.00    9.97
 -29   1  -1  299.50    9.79
 -29   1  -1  296.35   10.04
  28  -1   1   61.65    2.91
  28  -1   1   62.55    3.08
 -28   1  -1   59.10    2.65
 -28   1  -1   60.29    2.94
  27  -1   1    6.85    0.90
  27  -1   1    7.89    0.90
 -27   1  -1    8.03    0.82
 -27   1  -1    8.61    1.00
  26  -1   1    3.44    0.65
  26  -1   1    3.51    0.57
 -26   1  -1    5.02    0.65
 -26   1  -1    3.55    0.65
  25  -1   1  455.12   14.38
  25  -1   1  471.98   15.06
 -25   1  -1  469.82   14.96
 -25   1  -1  469.47   14.60
  24  -1   1 1401.22   41.67
 -24   1  -1 1370.38   40.60
  23  -1   1   74.85    3.12
  23  -1   1   66.42    3.08
 -23   1  -1   65.27    3.01
 -23   1  -1   70.44    2.87
  22  -1   1  416.39   13.13
  22  -1   1  413.52   13.20
 -22   1  -1  405.63   12.95
 -22   1  -1  414.23   12.91
  21  -1   1   87.22    3.44
  21  -1   1   97.26    3.91
 -21   1  -1   91.24    3.48
 -21   1  -1   98.48    3.91
  20  -1   1  163.90    5.85
 -20   1  -1  154.25    5.52
  19  -1   1    1.43    0.36
 -19   1  -1    1.15    0.32
  18  -1   1   38.05    1.86
  18  -1   1   41.82    2.04
 -18   1  -1   40.49    1.86
 -18   1  -1   35.61    1.83
  17  -1   1  351.72   11.19
  17  -1   1  367.97   11.55
  16  -1   1  495.29   15.28
  16  -1   1  512.86   15.67
 -16   1  -1  518.24   15.78
 -16   1  -1  485.60   14.99
  15  -1   1  163.65    5.52
  15  -1   1  168.78    5.74
 -15   1  -1  172.36    5.88
 -15   1  -1  178.46    5.88
  14  -1   1   82.95    3.19
  14  -1   1   87.62    3.23
  13  -1   1   33.43    1.58
  13  -1   1   33.25    1.61
 -13   1  -1   34.29    1.65
 -13   1  -1   30.34    1.43
  12  -1   1   35.83    1.61
  12  -1   1   35.11    1.65
 -12   1  -1   36.15    1.58
 -12   1  -1   31.31    1.51
  11  -1   1   98.59    3.44
  11  -1   1  100.38    3.59
 -11   1  -1  102.68    3.55
 -11   1  -1   95.90    3.44
  10  -1   1    3.12    0.36
  10  -1   1    3.44    0.43
 -10   1  -1    4.16    0.43
 -10   1  -1    3.55    0.43
   9  -1   1    0.47    0.18
   9  -1   1    0.29    0.14
  -9   1  -1    0.43    0.14
  -9   1  -1    0.22    0.14
   8  -1   1  773.95   22.99
   8  -1   1  818.78   24.21
  -8   1  -1  751.72   22.24
  -8   1  -1  789.38   23.42
   7  -1   1  184.34    5.95
   7  -1   1  183.45    5.81
  -7   1  -1  188.97    5.99
  -7   1  -1  182.16    5.85
   6  -1   1    0.97    0.22
   6  -1   1    1.00    0.22
  -6   1  -1    1.04    0.22
  -6   1  -1    0.90    0.22
   5  -1   1    1.26    0.25
   5  -1   1    1.58    0.25
  -5   1  -1    1.36    0.25
  -5   1  -1    1.04    0.22
   4  -1   1  804.44   23.74
   4  -1   1  791.17   23.42
  -4   1  -1  858.95   25.36
  -4   1  -1  804.44   23.74
   3  -1   1   53.90    2.01
   3  -1   1   50.82    1.94
  -3   1  -1   53.29    1.97
  -3   1  -1   52.76    1.97
   2  -1   1   -0.07    0.07
   2  -1   1    0.18    0.11
  -2   1  -1    0.07    0.11
  -2   1  -1    0.29    0.11
   1  -1   1   62.12    2.22
   1  -1   1   59.79    2.19
  -1   1  -1   56.34    2.08
  -1   1  -1   60.58    2.19
   0  -1   1    0.11    0.11
   0  -1   1   -0.07    0.11
   0   1  -1    0.04    0.11
   0   1  -1   -0.04    0.07
  -1  -1   1   63.19    2.33
  -1  -1   1   61.58    2.22
   1   1  -1   60.36    2.22
   1   1  -1   60.68    2.19
  -2  -1   1    0.22    0.14
  -2  -1   1    0.11    0.11
   2   1  -1   -0.18    0.11
   2   1  -1    0.11    0.11
  -3  -1   1   53.01    2.01
  -3  -1   1   52.79    2.04
   3   1  -1   52.18    1.97
   3   1  -1   56.20    2.19
  -4  -1   1  929.96   27.51
  -4  -1   1  859.67   25.39
   4   1  -1  826.32   24.53
   4   1  -1  888.00   26.15
  -5  -1   1    1.15    0.25
  -5  -1   1    1.08    0.29
   5   1  -1    1.29    0.25
   5   1  -1    1.47    0.32
  -6  -1   1    0.75    0.22
  -6  -1   1    0.65    0.25
  -7  -1   1  213.32    6.81
  -7  -1   1  198.44    6.42
   7   1  -1  207.58    6.56
   7   1  -1  199.51    6.53
  -8  -1   1  864.69   25.75
  -8  -1   1  789.02   23.46
   8   1  -1  827.39   24.50
   8   1  -1  886.21   26.47
  -9  -1   1    0.39    0.22
  -9  -1   1    0.25    0.18
   9   1  -1    0.22    0.14
   9   1  -1    0.72    0.32
 -10  -1   1    3.30    0.43
 -10  -1   1    4.34    0.54
  10   1  -1    3.95    0.47
  10   1  -1    2.87    0.47
  11   1  -1  114.26    3.98
  11   1  -1  103.25    3.84
 -12  -1   1   35.97    1.76
 -12  -1   1   36.08    1.72
  12   1  -1   36.55    1.83
  12   1  -1   35.43    1.61
 -13  -1   1   34.65    1.72
 -13  -1   1   37.01    1.76
  13   1  -1   31.56    1.69
  13   1  -1   35.29    1.61
 -14  -1   1   92.21    3.48
 -14  -1   1   87.26    3.37
  14   1  -1   87.55    3.51
  14   1  -1   93.53    3.41
 -15  -1   1  176.24    6.03
 -15  -1   1  173.87    5.92
  15   1  -1  182.08    6.03
  15   1  -1  171.47    6.06
 -16  -1   1  514.65   15.89
 -16  -1   1  509.99   15.71
  16   1  -1  539.76   16.43
  16   1  -1  535.46   16.71
 -18  -1   1   38.63    1.97
  18   1  -1   40.02    1.94
 -19  -1   1    1.22    0.32
 -19  -1   1    0.79    0.29
 -20  -1   1  165.94    5.85
 -20  -1   1  158.13    5.59
 -21  -1   1   94.04    3.73
 -21  -1   1   88.59    3.55
  21   1  -1   80.98    3.26
  21   1  -1   85.54    3.73
 -22  -1   1  367.25   11.84
  22   1  -1  438.62   14.17
  23   1  -1   83.99    3.34
  23   1  -1   81.09    3.66
  24   1  -1 1501.64   45.05
  24   1  -1 1418.08   42.07
 -25  -1   1  466.95   14.78
 -25  -1   1  447.59   14.24
  25   1  -1  543.70   17.39
  25   1  -1  488.47   15.24
 -26  -1   1    4.09    0.68
 -26  -1   1    4.23    0.65
  26   1  -1    3.19    0.54
  26   1  -1    4.45    0.79
 -27  -1   1    8.68    0.93
 -27  -1   1    7.53    0.90
 -28  -1   1   57.06    2.76
 -28  -1   1   62.08    2.91
  28   1  -1   62.83    2.87
  28   1  -1   63.41    3.26
 -29  -1   1  320.31   10.65
 -29  -1   1  329.31   10.90
  29   1  -1  331.17   10.83
  29   1  -1  338.34   11.62
 -30  -1   1   32.39    1.97
 -30  -1   1   28.40    1.83
  30   1  -1   28.91    1.76
  30   1  -1   31.81    2.26
 -31  -1   1  101.78    4.27
 -31  -1   1  106.37    4.41
  31   1  -1  114.87    5.06
  31   1  -1  109.60    4.38
 -32  -1   1   12.19    1.18
 -32  -1   1   10.83    1.11
  32   1  -1   14.49    1.22
  32   1  -1   11.44    1.43
 -33  -1   1   45.01    2.47
 -33  -1   1   42.18    2.40
  33   1  -1   40.35    2.65
  33   1  -1   48.70    2.51
 -34  -1   1    1.15    0.39
 -34  -1   1    1.04    0.39
  34   1  -1    1.72    0.65
  34   1  -1    1.36    0.43
 -35  -1   1    0.82    0.36
  35   1  -1    0.14    0.25
 -36  -1   1    0.00    0.18
 -36  -1   1    0.65    0.43
  36   1  -1    0.68    0.32
  36   1  -1    0.61    0.54
 -37  -1   1  115.41    4.88
 -37  -1   1  113.12    4.77
  37   1  -1  113.04    4.63
  37   1  -1  129.65    5.77
 -38  -1   1  356.60   12.05
  38   1  -1  361.15   12.77
 -39  -1   1   86.61    3.98
 -39  -1   1   73.74    3.62
  39   1  -1   81.45    3.73
  39   1  -1   90.23    4.55
 -40  -1   1  369.04   12.44
 -40  -1   1  342.25   11.69
  40   1  -1  341.39   11.48
  40   1  -1  338.95   12.19
 -41  -1   1  123.09    5.20
 -41  -1   1  123.09    5.16
  41   1  -1  108.99    4.63
  41   1  -1  124.74    5.74
  42   1  -1  269.70    9.47
  42   1  -1  270.02   10.19
 -43  -1   1  129.26    5.34
 -43  -1   1  141.02    5.85
  43   1  -1  119.89    5.63
  43   1  -1  131.62    5.38
 -44  -1   1   12.12    1.43
 -44  -1   1   13.77    1.43
  44   1  -1   14.88    1.47
  44   1  -1   13.02    1.72
 -45  -1   1  270.42    9.65
 -45  -1   1  292.98   10.44
  45   1  -1  269.99   10.26
  45   1  -1  287.17   10.08
  46   1  -1   98.45    4.45
  46   1  -1   94.25    4.99
 -47  -1   1   33.00    2.30
  47   1  -1   38.48    2.47
 -48  -1   1   11.44    1.51
 -48  -1   1   12.30    1.47
  48   1  -1   11.48    1.65
  48   1  -1   13.27    1.43
 -49  -1   1    1.11    0.54
  49   1  -1    1.08    0.61
 -50  -1   1   81.30    4.16
 -50  -1   1   96.87    4.63
  50   1  -1   85.97    4.02
  50   1  -1   76.86    4.48
 -51  -1   1   13.66    1.58
 -51  -1   1   13.45    1.61
  51   1  -1   15.06    1.54
  51   1  -1   11.91    1.72
 -52  -1   1    0.57    0.36
 -52  -1   1    0.97    0.47
  52   1  -1    0.86    0.43
  52   1  -1    1.00    0.54
 -53  -1   1    7.82    1.22
 -53  -1   1    5.99    1.08
  53   1  -1    7.67    1.43
  53   1  -1    7.75    1.15
 -54  -1   1   20.30    2.04
 -54  -1   1   24.50    2.19
  54   1  -1   22.81    2.47
  54   1  -1   22.06    1.97
  55  -1   0   14.81    1.86
  55  -1   0   13.23    1.69
 -55   1   0   15.13    1.58
 -55   1   0   13.41    1.76
  54  -1   0   -0.22    0.29
  54  -1   0   -0.14    0.25
 -54   1   0    0.50    0.36
 -54   1   0   -0.14    0.18
  53  -1   0    2.08    0.72
  53  -1   0    2.80    0.79
 -53   1   0    1.90    0.57
 -53   1   0    2.40    0.75
  52  -1   0    0.04    0.32
  52  -1   0   -0.11    0.39
 -52   1   0   -0.11    0.25
 -52   1   0    0.00    0.32
  51  -1   0    8.36    1.26
  51  -1   0    8.89    1.33
 -51   1   0    7.39    1.08
 -51   1   0    7.53    1.26
  50  -1   0    0.54    0.43
 -50   1   0    0.65    0.39
  49  -1   0    1.58    0.61
  49  -1   0    1.69    0.57
 -49   1   0    1.04    0.57
 -49   1   0    1.00    0.43
  48  -1   0   -0.07    0.29
 -48   1   0    0.57    0.36
  47  -1   0  365.10   12.80
  47  -1   0  362.95   12.66
 -47   1   0  375.14   13.13
 -47   1   0  353.30   11.87
  46  -1   0    0.32    0.39
  46  -1   0   -0.04    0.29
 -46   1   0    0.07    0.29
 -46   1   0    0.14    0.32
  45  -1   0   73.45    3.91
  45  -1   0   79.98    4.09
 -45   1   0   75.14    3.51
 -45   1   0   82.70    4.23
  44  -1   0    0.47    0.39
  44  -1   0    0.14    0.29
 -44   1   0    0.25    0.32
 -44   1   0    0.04    0.22
  43  -1   0    1.29    0.61
  43  -1   0    1.51    0.57
 -43   1   0    1.94    0.54
 -43   1   0    1.76    0.57
  42  -1   0    0.25    0.39
  42  -1   0   -0.07    0.25
 -42   1   0   -0.11    0.22
 -42   1   0    0.04    0.22
  41  -1   0  398.45   13.59
  41  -1   0  414.59   13.99
 -41   1   0  395.58   12.91
 -41   1   0  388.77   13.31
  40  -1   0    0.22    0.32
  40  -1   0   -0.18    0.29
 -40   1   0   -0.14    0.14
 -40   1   0    0.36    0.29
  39  -1   0    0.72    0.39
 -39   1   0    0.32    0.29
  38  -1   0    0.25    0.32
  38  -1   0    0.07    0.25
 -38   1   0    0.07    0.36
 -38   1   0    0.18    0.22
  37  -1   0  371.56   12.52
  37  -1   0  378.37   12.88
 -37   1   0  391.64   13.20
 -37   1   0  396.66   12.84
  36  -1   0   -0.18    0.32
 -36   1   0    0.18    0.25
  35  -1   0  688.60   21.63
  35  -1   0  738.09   23.24
 -35   1   0  699.71   22.06
 -35   1   0  732.35   22.56
  34  -1   0   -0.14    0.25
  34  -1   0   -0.14    0.14
 -34   1   0    0.57    0.32
 -34   1   0   -0.07    0.25
  33  -1   0  187.54    6.92
  33  -1   0  193.63    7.24
 -33   1   0  191.73    6.78
 -33   1   0  184.13    6.92
  32  -1   0    0.00    0.25
  32  -1   0    0.22    0.25
 -32   1   0   -0.14    0.18
 -32   1   0    0.04    0.14
  31  -1   0   44.90    2.55
  31  -1   0   41.10    2.33
 -31   1   0   40.60    2.12
 -31   1   0   49.17    2.65
  30  -1   0   -0.07    0.18
  30  -1   0    0.07    0.18
 -30   1   0    1.26    0.43
 -30   1   0    0.07    0.18
  29  -1   0    3.59    0.65
  29  -1   0    4.16    0.75
 -29   1   0    4.34    0.72
 -29   1   0    4.12    0.61
  28  -1   0   -0.04    0.14
  28  -1   0    0.32    0.22
 -28   1   0    0.00    0.14
 -28   1   0    0.50    0.32
  27  -1   0  181.19    6.49
  27  -1   0  201.41    7.24
 -27   1   0  201.70    7.24
 -27   1   0  202.74    6.96
  26  -1   0    0.07    0.18
  26  -1   0    0.00    0.18
 -26   1   0   -0.11    0.14
 -26   1   0    0.36    0.25
  25  -1   0    0.32    0.25
  25  -1   0    0.22    0.22
 -25   1   0    0.11    0.18
 -25   1   0    0.07    0.22
  24  -1   0   -0.14    0.11
  24  -1   0    0.22    0.25
 -24   1   0    0.32    0.22
 -24   1   0    0.14    0.25
  23  -1   0 1266.73   37.77
 -23   1   0 1260.28   37.41
  22  -1   0    0.22    0.25
  22  -1   0    0.07    0.18
 -22   1   0    0.14    0.14
 -22   1   0    1.22    0.39
 -21   1   0    3.30    0.57
 -21   1   0    4.70    0.57
  20  -1   0    0.07    0.18
  20  -1   0   -0.07    0.14
 -20   1   0    0.22    0.22
 -20   1   0   -0.18    0.14
  19  -1   0   49.13    2.33
 -19   1   0   45.12    2.19
  18  -1   0    0.39    0.22
 -18   1   0    0.22    0.25
  17  -1   0 1277.13   37.87
  17  -1   0 1185.32   35.33
 -17   1   0 1227.64   36.37
 -17   1   0 1195.36   35.58
  16  -1   0    0.50    0.22
  16  -1   0    0.39    0.22
 -16   1   0    0.14    0.18
 -16   1   0    0.18    0.79
  15  -1   0 3388.83   98.77
  15  -1   0 3495.71  101.93
 -15   1   0 3563.13  103.72
 -15   1   0 3507.18  102.25
  14  -1   0    1.00    0.29
  14  -1   0    0.65    0.25
 -14   1   0    1.76    0.32
 -14   1   0    0.75    0.25
 -13   1   0 2110.26   61.69
 -13   1   0 2011.64   58.96
  12  -1   0    0.04    0.11
  12  -1   0    0.22    0.18
 -12   1   0    0.43    0.18
 -12   1   0    0.00    0.14
  11  -1   0  543.70   16.39
  11  -1   0  503.54   15.28
 -11   1   0  520.03   15.78
 -11   1   0  511.79   15.46
  10  -1   0    0.18    0.14
  10  -1   0    0.11    0.14
   9  -1   0  843.17   24.96
   9  -1   0  928.53   27.54
  -9   1   0  836.00   24.82
  -9   1   0  903.07   26.68
   8  -1   0    0.07    0.14
   8  -1   0    0.22    0.14
  -8   1   0    0.07    6.06
  -8   1   0   -0.07    0.14
   7  -1   0 1124.35   33.03
   7  -1   0 1077.01   31.74
  -7   1   0 1090.28   32.06
  -7   1   0 1127.94   33.21
   6  -1   0    0.32    0.14
   6  -1   0    0.14    0.14
  -6   1   0    0.11    0.14
  -6   1   0    0.04    0.11
   5  -1   0 1116.82   32.78
   5  -1   0 1115.02   32.78
  -5   1   0 1144.79   33.60
  -5   1   0 1190.70   34.97
   4  -1   0    0.11    0.11
   4  -1   0    0.29    0.14
  -4   1   0    0.07    0.11
  -4   1   0    0.25    0.14
  -3   1   0 1514.91   44.33
  -3   1   0 1366.08   40.02
   2  -1   0    0.11    0.11
   2  -1   0    0.11    0.11
   1  -1   0  178.43    5.63
   1  -1   0  180.33    5.70
   0  -1   0   -0.04    0.11
   0  -1   0    0.14    0.11
   0   1   0    0.07    0.11
   0   1   0    0.11    0.11
  -1  -1   0  158.27    5.16
  -1  -1   0  171.83    5.49
   1   1   0  188.65    5.92
   1   1   0  181.40    5.74
   2   1   0    0.36    0.14
   2   1   0    0.00    0.11
   3   1   0 1762.74   51.43
   3   1   0 1818.68   53.12
  -4  -1   0   -0.07    0.14
  -4  -1   0    0.04    0.14
   4   1   0    0.18    0.11
   4   1   0    0.57    0.22
  -5  -1   0 1256.33   36.94
  -5  -1   0 1260.63   36.98
   5   1   0 1189.98   34.90
   5   1   0 1224.41   36.04
  -6  -1   0    0.82    0.25
  -6  -1   0    0.29    0.18
   6   1   0    0.47    0.18
   6   1   0    0.90    0.29
   7   1   0 1177.07   34.75
   7   1   0 1248.08   36.62
  -8  -1   0    0.25    0.14
  -8  -1   0    0.07    0.18
   8   1   0    0.18    0.14
   8   1   0   -0.25    0.18
  -9  -1   0  996.31   29.52
  -9  -1   0  963.32   28.48
   9   1   0  972.64   28.98
   9   1   0  983.40   29.01
 -10  -1   0    0.04    0.14
 -10  -1   0    0.22    0.22
  10   1   0    0.36    0.18
  10   1   0   -0.11    0.22
 -11  -1   0  593.56   17.97
 -11  -1   0  551.95   16.71
  11   1   0  544.06   16.64
  11   1   0  570.24   17.14
 -12  -1   0    0.07    0.18
 -12  -1   0    0.07    0.14
  12   1   0    0.22    0.14
  12   1   0    0.39    0.25
 -13  -1   0 2094.12   61.40
 -13  -1   0 2297.47   67.21
  13   1   0 2219.29   64.84
  13   1   0 2019.88   59.36
 -14  -1   0    0.82    0.29
 -14  -1   0    0.57    0.25
  14   1   0    0.93    0.25
  14   1   0    0.75    0.36
 -15  -1   0 3593.61  104.76
 -15  -1   0 3561.70  103.79
  15   1   0 3476.34  101.17
  15   1   0 3444.06  100.64
 -16  -1   0    0.07    0.18
 -16  -1   0    0.07    1.47
  16   1   0    0.22    0.18
  16   1   0    0.32    0.29
 -17  -1   0 1202.18   35.72
 -17  -1   0 1202.53   35.79
  17   1   0 1286.82   38.05
  17   1   0 1274.26   38.09
 -18  -1   0    0.50    0.25
  18   1   0    0.32    0.18
 -19  -1   0   53.15    2.40
  19   1   0   49.82    2.19
 -20  -1   0   -0.04    0.14
 -20  -1   0   -0.07    0.14
  20   1   0    0.07    0.22
  20   1   0    0.07    0.11
 -21  -1   0    3.12    0.54
 -21  -1   0    4.38    0.61
  21   1   0    4.12    0.54
  21   1   0    4.52    0.72
 -22  -1   0   -0.04    0.14
 -22  -1   0   -0.04    0.22
  22   1   0    0.14    0.18
  22   1   0    0.50    0.36
 -23  -1   0 1351.37   40.24
  23   1   0 1359.62   40.85
 -24  -1   0    0.07    0.14
 -24  -1   0    0.32    0.25
  24   1   0    0.07    0.18
  24   1   0    0.07    0.29
 -25  -1   0    0.07    0.14
 -25  -1   0    0.32    0.22
  25   1   0    0.07    0.29
  25   1   0    0.32    0.22
 -26  -1   0    0.36    0.25
 -26  -1   0   -0.18    0.18
  26   1   0    0.00    0.18
  26   1   0    0.22    0.29
 -27  -1   0  205.65    7.24
 -27  -1   0  202.49    7.10
  27   1   0  206.11    7.10
  27   1   0  208.80    7.71
 -28  -1   0   -0.22    0.22
 -28  -1   0    0.11    0.22
  28   1   0    0.39    0.32
  28   1   0    0.00    0.18
 -29  -1   0    3.73    0.65
 -29  -1   0    4.30    0.68
  29   1   0    3.05    0.72
  29   1   0    3.69    0.61
 -30  -1   0    0.07    0.22
 -30  -1   0   -0.11    0.14
  30   1   0    0.22    0.22
  30   1   0    0.39    0.43
 -31  -1   0   43.97    2.37
 -31  -1   0   48.27    2.55
  31   1   0   51.47    2.55
  31   1   0   47.02    2.83
 -32  -1   0   -0.11    0.18
 -32  -1   0    0.18    0.32
  32   1   0    0.29    0.36
  32   1   0   -0.18    0.14
 -33  -1   0  194.28    7.07
 -33  -1   0  189.44    6.96
  33   1   0  196.32    7.60
  33   1   0  174.55    6.38
 -34  -1   0   -0.07    0.22
 -34  -1   0   -0.11    0.22
  34   1   0    0.11    0.18
  34   1   0   -0.18    0.36
 -35  -1   0  740.96   23.02
 -35  -1   0  717.29   22.42
  35   1   0  718.36   22.27
  35   1   0  768.57   24.46
 -36  -1   0   -0.11    0.11
  36   1   0    0.47    0.29
 -37  -1   0  402.76   13.31
 -37  -1   0  399.53   13.27
  37   1   0  412.80   14.20
  37   1   0  379.80   12.48
 -38  -1   0    0.00    0.25
 -38  -1   0    0.04    0.32
  38   1   0    0.14    0.47
  38   1   0   -0.18    0.18
 -39  -1   0    0.00    0.32
  39   1   0    0.65    0.54
 -40  -1   0   -0.14    0.14
 -40  -1   0   -0.18    0.29
  40   1   0   -0.25    0.32
  40   1   0    0.11    0.22
 -41  -1   0  392.72   13.13
 -41  -1   0  417.10   13.95
  41   1   0  412.80   13.59
  41   1   0  423.92   14.67
 -42  -1   0   -0.18    0.14
 -42  -1   0    0.18    0.32
  42   1   0   -0.32    0.25
  42   1   0   -0.32    0.39
 -43  -1   0    1.15    0.43
 -43  -1   0    1.61    0.57
  43   1   0    1.04    0.43
  43   1   0    1.04    0.57
 -44  -1   0   -0.29    0.22
 -44  -1   0   -0.07    0.14
  44   1   0   -0.14    0.22
  44   1   0    0.43    0.47
 -45  -1   0   80.73    4.05
 -45  -1   0   79.87    3.87
  45   1   0   78.47    3.77
  45   1   0   71.41    4.09
 -46  -1   0    0.14    0.29
 -46  -1   0    0.00    0.25
  46   1   0   -0.36    0.32
  46   1   0    0.18    0.32
 -47  -1   0  372.99   12.73
 -47  -1   0  381.96   13.13
  47   1   0  393.07   14.02
  47   1   0  348.89   11.91
 -48  -1   0   -0.18    0.25
  48   1   0    0.39    0.32
 -49  -1   0    1.29    0.50
 -49  -1   0    1.94    0.65
  49   1   0    1.61    0.72
  49   1   0    1.76    0.57
 -50  -1   0    0.04    0.39
  50   1   0   -0.07    0.32
 -51  -1   0    6.38    1.11
 -51  -1   0    8.21    1.26
  51   1   0    8.57    1.43
  51   1   0    6.60    1.08
 -52  -1   0   -0.18    0.22
 -52  -1   0    0.25    0.29
  52   1   0   -0.11    0.18
  52   1   0    0.18    0.61
 -53  -1   0    1.18    0.50
 -53  -1   0    1.72    0.61
  53   1   0    2.87    0.72
  53   1   0    2.44    0.90
 -54  -1   0   -0.14    0.22
 -54  -1   0   -0.29    0.22
  54   1   0    0.00    0.25
  54   1   0    0.18    0.47
 -55  -1   0   15.71    1.76
 -55  -1   0   11.69    1.58
  55   1   0   14.35    1.58
  55   1   0   15.49    2.04
  54  -1  -1   19.94    2.08
  54  -1  -1   21.95    2.15
 -54   1   1   20.41    2.22
 -54   1   1   21.84    1.90
  53  -1  -1    6.85    1.22
  53  -1  -1    7.60    1.26
 -53   1   1    5.06    1.11
 -53   1   1    8.21    1.15
  52  -1  -1    0.22    0.39
  52  -1  -1    0.50    0.36
 -52   1   1    0.54    0.36
 -52   1   1    1.00    0.50
  51  -1  -1    9.97    1.40
  51  -1  -1   10.40    1.40
 -51   1   1    8.79    1.40
 -51   1   1   12.59    1.36
  50  -1  -1   81.52    4.12
  50  -1  -1   86.58    4.41
 -50   1   1   86.90    4.02
 -50   1   1   86.04    4.52
  49  -1  -1    2.01    0.65
 -49   1   1    1.83    0.54
  48  -1  -1   14.88    1.72
  48  -1  -1   15.71    1.72
 -48   1   1   12.88    1.40
 -48   1   1   12.12    1.61
  47  -1  -1   30.52    2.40
 -47   1   1   35.11    2.62
  46  -1  -1   97.37    4.73
  46  -1  -1   97.55    4.66
 -46   1   1   97.87    4.81
 -46   1   1   99.20    4.30
  45  -1  -1  295.06   10.65
  45  -1  -1  273.18    9.97
  44  -1  -1   15.28    1.65
  44  -1  -1   16.03    1.72
 -44   1   1   13.88    1.40
 -44   1   1   13.56    1.65
  43  -1  -1  126.71    5.56
  43  -1  -1  123.73    5.42
 -43   1   1  122.12    4.91
 -43   1   1  124.27    5.49
  42  -1  -1  260.34    9.54
  42  -1  -1  270.88    9.86
 -42   1   1  277.12   10.04
 -42   1   1  271.53    9.32
  41  -1  -1  113.73    5.06
  41  -1  -1  122.41    5.38
 -41   1   1  121.62    5.34
 -41   1   1  108.96    4.48
  40  -1  -1  342.72   11.84
  40  -1  -1  342.29   11.87
 -40   1   1  359.72   11.87
 -40   1   1  341.18   11.84
  39  -1  -1   74.92    3.73
  39  -1  -1   77.79    3.91
 -39   1   1   74.17    3.41
 -39   1   1   79.73    3.98
  38  -1  -1  339.53   11.66
 -38   1   1  351.65   11.55
 -37   1   1  114.52    4.99
 -37   1   1  117.49    4.66
  36  -1  -1    0.22    0.29
  36  -1  -1    0.72    0.39
 -36   1   1    0.32    0.32
 -36   1   1    0.25    0.25
  35  -1  -1    0.14    0.32
 -35   1   1    0.32    0.32
  34  -1  -1    0.50    0.36
  34  -1  -1    2.12    0.57
 -34   1   1    0.43    0.32
 -34   1   1    0.97    0.39
  33  -1  -1   44.94    2.51
  33  -1  -1   44.97    2.58
 -33   1   1   43.11    2.26
 -33   1   1   46.27    2.62
  32  -1  -1   10.62    1.15
  32  -1  -1   11.51    1.29
 -32   1   1   13.99    1.18
 -32   1   1   11.94    1.29
  31  -1  -1  100.89    4.27
  31  -1  -1   97.16    4.27
 -31   1   1  107.02    4.23
 -31   1   1   98.48    4.30
  30  -1  -1   29.88    1.97
  30  -1  -1   26.29    1.76
 -30   1   1   30.02    1.76
 -30   1   1   30.05    1.97
  29  -1  -1  304.45   10.36
  29  -1  -1  310.66   10.40
 -29   1   1  313.28   10.22
 -29   1   1  300.47   10.22
  28  -1  -1   61.33    2.94
  28  -1  -1   57.85    2.91
 -28   1   1   54.19    2.76
 -28   1   1   58.10    2.65
  27  -1  -1    8.50    0.93
  27  -1  -1    8.57    1.00
 -27   1   1    9.40    1.04
 -27   1   1    7.17    0.79
  26  -1  -1    4.20    0.65
  26  -1  -1    3.01    0.61
  25  -1  -1  442.57   14.06
  25  -1  -1  482.38   15.39
 -25   1   1  482.74   15.06
 -25   1   1  466.24   14.92
  24  -1  -1 1366.43   40.71
  24  -1  -1 1410.91   42.18
 -24   1   1 1235.89   37.16
 -24   1   1 1279.28   38.30
  23  -1  -1   74.02    3.16
  23  -1  -1   77.14    3.37
  22  -1  -1  404.91   12.84
  21  -1  -1   97.19    3.95
  21  -1  -1   96.69    3.77
 -21   1   1   83.92    3.30
 -21   1   1   90.52    3.73
  20  -1  -1  156.91    5.77
 -20   1   1  159.63    5.52
 -20   1   1  161.68    5.81
 -18   1   1   43.00    2.12
  17  -1  -1  320.56   10.29
  17  -1  -1  336.48   10.80
 -17   1   1  326.08   10.47
 -17   1   1  357.82   11.30
  16  -1  -1  497.08   15.39
  16  -1  -1  511.43   15.71
 -16   1   1  541.19   16.53
 -16   1   1  496.36   15.39
  15  -1  -1  188.04    6.28
  15  -1  -1  166.84    5.77
  14  -1  -1   86.97    3.30
  14  -1  -1   90.27    3.44
 -14   1   1   90.74    3.37
 -14   1   1   83.06    3.23
  13  -1  -1   34.82    1.69
  13  -1  -1   30.99    1.58
 -13   1   1   31.63    1.54
 -13   1   1   32.06    1.61
 -12   1   1   35.25    1.61
 -12   1   1   31.85    1.58
 -11   1   1  105.15    3.69
 -11   1   1  104.51    3.77
  10  -1  -1    3.59    0.43
  10  -1  -1    3.84    0.43
 -10   1   1    3.44    0.39
 -10   1   1    4.05    0.47
   9  -1  -1    0.32    0.18
   9  -1  -1    0.18    0.18
  -9   1   1    0.22    0.14
  -9   1   1    0.43    0.18
   8  -1  -1  781.13   23.17
   8  -1  -1  781.84   23.28
  -8   1   1  790.45   23.53
  -8   1   1  788.30   23.38
   7  -1  -1  181.19    5.85
   7  -1  -1  191.70    6.10
  -7   1   1  192.70    6.10
  -7   1   1  180.83    5.88
   6  -1  -1    1.00    0.22
   6  -1  -1    1.04    0.25
  -6   1   1    1.11    0.25
  -6   1   1    0.61    0.22
   5  -1  -1    0.93    0.22
   5  -1  -1    1.47    0.29
  -5   1   1    1.18    0.22
  -5   1   1    1.08    0.22
   4  -1  -1  843.53   24.89
   4  -1  -1  805.16   23.85
  -4   1   1  822.01   24.28
  -4   1   1  856.44   25.32
   3  -1  -1   54.41    2.04
   3  -1  -1   52.40    2.01
  -3   1   1   52.79    2.01
  -3   1   1   53.90    2.04
   2  -1  -1   -0.04    0.07
   2  -1  -1    0.04    0.11
  -2   1   1    0.00    0.11
  -2   1   1    0.07    0.11
   1  -1  -1   64.63    2.33
   1  -1  -1   60.65    2.19
  -1   1   1   61.08    2.22
  -1   1   1   60.22    2.19
   0  -1  -1    0.00    0.11
   0  -1  -1    0.07    0.11
   0   1   1    0.11    0.11
   0   1   1    0.04    0.11
  -1  -1  -1   60.79    2.19
  -1  -1  -1   59.39    2.19
   1   1   1   62.08    2.22
   1   1   1   59.36    2.19
  -2  -1  -1    0.04    0.11
  -2  -1  -1    0.25    0.14
   2   1   1    0.11    0.11
   2   1   1    0.14    0.11
  -3  -1  -1   51.50    1.94
  -3  -1  -1   54.23    2.08
   3   1   1   51.43    1.94
   3   1   1   52.04    2.01
  -4  -1  -1  830.62   24.53
  -4  -1  -1  848.55   25.11
   4   1   1  825.60   24.46
   4   1   1  861.82   25.39
  -5  -1  -1    0.97    0.22
  -5  -1  -1    0.75    0.25
   5   1   1    1.58    0.29
   5   1   1    1.08    0.22
  -6  -1  -1    0.47    0.18
  -6  -1  -1    1.00    0.25
   6   1   1    0.97    0.29
   6   1   1    0.65    0.18
   7   1   1  197.83    6.24
   7   1   1  197.25    6.42
  -8  -1  -1  829.19   24.64
  -8  -1  -1  784.00   23.28
   8   1   1  880.11   26.00
   8   1   1  831.34   24.82
  -9  -1  -1    0.07    0.18
  -9  -1  -1    0.22    0.14
   9   1   1    0.47    0.18
   9   1   1    0.29    0.22
 -10  -1  -1    4.63    0.50
 -10  -1  -1    3.77    0.47
 -11  -1  -1  103.11    3.66
 -11  -1  -1  103.04    3.69
  11   1   1  105.91    3.66
  11   1   1  113.58    4.16
 -12  -1  -1   35.04    1.65
 -12  -1  -1   31.45    1.51
  12   1   1   34.82    1.76
  12   1   1   38.16    1.69
 -13  -1  -1   31.74    1.58
 -13  -1  -1   34.79    1.65
  13   1   1   35.25    1.58
  13   1   1   32.49    1.69
 -14  -1  -1   86.36    3.26
 -14  -1  -1   92.49    3.44
  14   1   1   87.04    3.16
  14   1   1   79.55    3.23
 -15  -1  -1  178.25    6.03
 -15  -1  -1  168.63    5.74
  15   1   1  163.33    5.42
  15   1   1  166.63    5.85
 -16  -1  -1  509.63   15.67
 -16  -1  -1  505.69   15.57
  16   1   1  493.85   15.03
  16   1   1  504.97   15.74
 -17  -1  -1  357.93   11.30
 -17  -1  -1  388.05   12.19
  17   1   1  371.20   11.55
  17   1   1  358.64   11.58
 -18  -1  -1   39.06    1.94
 -18  -1  -1   37.23    1.86
  18   1   1   38.81    1.79
  18   1   1   39.20    2.08
 -19  -1  -1    2.01    0.39
  19   1   1    1.61    0.36
 -20  -1  -1  157.12    5.52
  20   1   1  158.84    5.42
 -21  -1  -1   94.61    3.69
 -21  -1  -1   95.29    3.73
  21   1   1   95.40    4.02
  21   1   1   91.35    3.48
 -22  -1  -1  400.61   12.66
 -22  -1  -1  419.26   13.27
  22   1   1  413.88   12.91
  22   1   1  399.89   13.02
 -24  -1  -1 1430.99   42.61
  24   1   1 1430.99   42.97
 -25  -1  -1  466.60   14.70
 -25  -1  -1  509.27   16.00
  25   1   1  492.78   15.35
  25   1   1  502.10   16.17
 -26  -1  -1    4.16    0.65
 -26  -1  -1    2.65    0.54
  26   1   1    3.84    0.75
  26   1   1    2.80    0.50
 -27  -1  -1    7.89    0.90
 -27  -1  -1    9.07    0.97
  27   1   1    9.32    0.90
  27   1   1    8.64    1.11
 -28  -1  -1   57.20    2.76
 -28  -1  -1   53.37    2.62
  28   1   1   57.02    2.65
  28   1   1   56.88    3.01
 -29  -1  -1  319.09   10.54
 -29  -1  -1  307.61   10.26
  29   1   1  334.22   11.48
  29   1   1  295.85    9.79
 -30  -1  -1   29.55    1.83
 -30  -1  -1   28.87    1.83
  30   1   1   33.39    2.30
  30   1   1   28.66    1.72
 -31  -1  -1  111.90    4.55
 -31  -1  -1  103.40    4.27
  31   1   1   90.84    3.80
  31   1   1  100.31    4.55
 -32  -1  -1   14.31    1.26
 -32  -1  -1   15.21    1.36
  32   1   1   13.63    1.18
  32   1   1   10.69    1.36
 -33  -1  -1   43.90    2.40
 -33  -1  -1   45.23    2.51
  33   1   1   39.81    2.65
  33   1   1   45.98    2.44
 -34  -1  -1    0.97    0.43
 -34  -1  -1    1.04    0.43
  34   1   1    1.51    0.61
  34   1   1    0.68    0.36
 -35  -1  -1    0.25    0.25
 -35  -1  -1    0.68    0.43
  35   1   1    0.18    0.29
  35   1   1    0.14    0.36
 -36  -1  -1    0.36    0.29
 -36  -1  -1   -0.04    0.25
  36   1   1    0.36    0.29
  36   1   1    0.65    0.47
 -37  -1  -1  117.85    4.88
  37   1   1  110.68    4.55
 -38  -1  -1  344.08   11.62
 -38  -1  -1  376.94   12.66
  38   1   1  353.73   12.52
  38   1   1  350.79   11.69
 -39  -1  -1   72.45    3.51
 -39  -1  -1   77.86    3.77
  39   1   1   68.54    3.87
  39   1   1   72.95    3.44
 -40  -1  -1  356.71   12.19
  40   1   1  355.09   12.62
 -41  -1  -1  112.18    4.84
 -41  -1  -1  127.64    5.42
  41   1   1  120.40    5.56
  41   1   1  122.33    5.02
  42   1   1  252.09    8.97
  42   1   1  258.58    9.83
 -43  -1  -1  125.42    5.27
 -43  -1  -1  133.74    5.67
  43   1   1  120.76    5.06
  43   1   1  130.73    5.99
 -44  -1  -1   13.84    1.47
 -44  -1  -1   14.63    1.61
  44   1   1   15.31    1.51
  44   1   1   15.17    1.83
 -45  -1  -1  260.27    9.50
 -45  -1  -1  274.08    9.76
  45   1   1  265.29    9.43
  45   1   1  280.28   10.58
 -46  -1  -1  102.50    4.77
 -46  -1  -1   96.22    4.48
  46   1   1  106.30    4.66
  46   1   1  104.04    5.31
 -47  -1  -1   33.53    2.44
 -47  -1  -1   29.98    2.33
  47   1   1   32.31    2.83
  47   1   1   31.49    2.19
 -48  -1  -1   12.37    1.58
 -48  -1  -1   11.76    1.47
  48   1   1   16.78    1.61
  48   1   1   13.81    1.90
 -49  -1  -1    2.12    0.68
 -49  -1  -1    1.58    0.61
  49   1   1    1.61    0.75
  49   1   1    0.97    0.47
  50   1   1   74.49    4.16
  50   1   1   81.88    4.73
 -51  -1  -1   13.41    1.58
 -51  -1  -1   10.51    1.40
  51   1   1   13.70    1.51
  51   1   1   12.30    1.79
 -52  -1  -1    0.29    0.32
 -52  -1  -1    0.65    0.43
  52   1   1    0.47    0.39
  52   1   1   -0.14    0.50
 -53  -1  -1    6.46    1.15
 -53  -1  -1    7.39    1.18
  53   1   1    6.78    1.08
  53   1   1    6.10    1.33
 -54  -1  -1   20.08    1.97
 -54  -1  -1   18.11    1.94
  54   1   1   20.26    1.94
  54   1   1   22.49    2.55
  54  -1  -2   45.80    3.69
  54  -1  -2   51.79    3.26
 -54   1   2   50.64    3.41
 -54   1   2   41.82    3.12
  53  -1  -2    0.04    0.36
  53  -1  -2   -0.04    0.29
 -53   1   2    0.14    0.36
 -53   1   2    0.29    0.32
  52  -1  -2   12.37    1.65
  52  -1  -2   12.44    1.58
 -52   1   2   17.21    1.65
 -52   1   2   15.21    1.83
  51  -1  -2   -0.32    0.32
  51  -1  -2    0.29    0.29
 -51   1   2    0.36    0.36
 -51   1   2    0.04    0.22
  50  -1  -2  150.06    6.31
  50  -1  -2  146.58    6.35
 -50   1   2  150.45    5.95
 -50   1   2  151.06    6.63
  49  -1  -2    3.48    0.82
  49  -1  -2    3.73    0.93
 -49   1   2    5.27    0.90
 -49   1   2    7.50    1.26
  48  -1  -2    4.63    1.00
  48  -1  -2    5.45    1.04
 -48   1   2    5.56    0.90
 -48   1   2    3.41    1.04
  47  -1  -2   16.64    1.90
  47  -1  -2   16.82    1.79
 -47   1   2   16.35    1.86
 -47   1   2   17.86    1.61
  46  -1  -2   48.70    3.01
  46  -1  -2   50.17    3.26
 -46   1   2   47.63    2.73
 -46   1   2   55.48    3.41
  45  -1  -2   57.10    3.34
  45  -1  -2   61.87    3.48
 -45   1   2   58.49    3.48
 -45   1   2   49.24    2.91
  44  -1  -2  215.44    8.28
  44  -1  -2  214.72    8.28
  43  -1  -2  279.46   10.15
  43  -1  -2  272.25    9.93
  42  -1  -2    1.69    0.61
  42  -1  -2    2.12    0.68
 -42   1   2    1.97    0.54
 -42   1   2    3.05    0.82
 -41   1   2   55.41    2.83
 -41   1   2   52.94    3.12
 -40   1   2   14.42    1.36
 -40   1   2   15.24    1.69
  39  -1  -2    3.80    0.97
  39  -1  -2    2.62    0.75
 -39   1   2    2.94    0.61
 -39   1   2    3.08    0.72
  38  -1  -2    0.14    0.32
  38  -1  -2   -0.18    0.25
 -38   1   2    0.14    0.25
 -38   1   2    0.54    0.43
  37  -1  -2    0.47    0.36
  37  -1  -2    0.04    0.25
 -37   1   2    0.39    0.29
 -37   1   2    0.82    0.43
  36  -1  -2  100.10    4.45
  36  -1  -2  112.29    4.95
 -36   1   2   94.18    4.34
 -36   1   2  106.48    4.38
  35  -1  -2   25.11    1.94
 -35   1   2   16.71    1.61
 -34   1   2  117.92    5.02
 -34   1   2  105.08    4.38
  33  -1  -2  110.43    4.63
  33  -1  -2  125.24    5.20
 -33   1   2  110.07    4.73
 -33   1   2  113.69    4.48
  32  -1  -2    3.34    0.68
  32  -1  -2    2.69    0.65
 -32   1   2    2.55    0.54
 -32   1   2    2.22    0.61
  31  -1  -2  144.10    5.59
  31  -1  -2  150.56    5.88
 -31   1   2  147.26    5.45
 -31   1   2  138.01    5.56
  30  -1  -2  373.71   12.30
  30  -1  -2  365.10   12.19
 -30   1   2  373.71   12.05
 -30   1   2  360.44   12.09
  29  -1  -2  149.34    5.81
  29  -1  -2  149.55    5.70
 -29   1   2  144.57    5.34
 -29   1   2  145.57    5.70
  28  -1  -2  185.78    6.89
  28  -1  -2  170.43    6.28
 -28   1   2  173.87    6.17
 -28   1   2  173.48    6.49
  27  -1  -2    1.04    0.36
  27  -1  -2    0.93    0.39
 -27   1   2    1.26    0.43
 -27   1   2    0.75    0.32
  26  -1  -2   83.85    3.59
  26  -1  -2   87.98    3.84
 -26   1   2   85.46    3.77
 -26   1   2   90.52    3.62
  25  -1  -2   66.60    3.12
  25  -1  -2   62.08    2.87
 -25   1   2   68.68    2.98
 -25   1   2   62.33    3.01
  24  -1  -2  110.21    4.34
  24  -1  -2  112.94    4.55
 -24   1   2  121.37    4.52
 -24   1   2  118.39    4.73
  23  -1  -2  654.53   20.12
  23  -1  -2  653.45   20.26
 -23   1   2  622.25   19.40
 -23   1   2  666.00   20.34
  22  -1  -2  499.95   15.64
  22  -1  -2  517.88   16.32
 -22   1   2  497.44   15.74
 -22   1   2  502.46   15.57
  21  -1  -2   13.31    1.04
 -21   1   2   11.80    0.93
  20  -1  -2  197.86    6.78
  20  -1  -2  188.18    6.63
 -20   1   2  191.70    6.46
 -20   1   2  195.82    6.89
  19  -1  -2  371.20   11.94
  19  -1  -2  369.40   11.73
 -19   1   2  366.18   11.51
 -19   1   2  356.60   11.51
  18  -1  -2 1791.79   52.83
  18  -1  -2 1770.63   52.36
 -18   1   2 1687.42   49.96
 -18   1   2 1728.31   50.89
  17  -1  -2   32.46    1.76
 -17   1   2   29.09    1.65
  16  -1  -2   65.92    2.76
  16  -1  -2   67.78    2.91
 -16   1   2   67.64    2.91
 -16   1   2   68.07    2.76
  15  -1  -2   30.09    1.58
  15  -1  -2   27.15    1.54
 -15   1   2   27.90    1.58
 -15   1   2   28.80    1.51
  14  -1  -2    6.42    0.65
  14  -1  -2    8.03    0.75
 -14   1   2    5.95    0.61
 -14   1   2    6.35    0.72
  13  -1  -2  264.11    8.46
  13  -1  -2  246.03    8.03
 -13   1   2  272.28    8.68
 -13   1   2  246.64    8.07
  12  -1  -2   15.10    0.97
  12  -1  -2   14.49    1.00
 -12   1   2   16.86    1.00
 -12   1   2   15.17    1.04
  11  -1  -2    8.32    0.72
  11  -1  -2    9.65    0.75
 -11   1   2    9.07    0.72
 -11   1   2    8.57    0.75
  10  -1  -2  488.47   14.92
  10  -1  -2  538.32   16.32
 -10   1   2  512.50   15.49
 -10   1   2  495.29   15.13
   9  -1  -2  260.02    8.21
   9  -1  -2  237.31    7.60
  -9   1   2  231.86    7.46
  -9   1   2  243.41    7.67
   8  -1  -2  249.22    7.93
   8  -1  -2  256.54    8.03
  -8   1   2  254.06    7.96
  -8   1   2  245.46    7.82
   7  -1  -2  187.18    5.99
   7  -1  -2  176.24    5.74
  -7   1   2  179.21    5.88
  -7   1   2  189.26    6.06
   6  -1  -2    0.72    0.18
   6  -1  -2    0.36    0.18
  -6   1   2    0.04    0.11
  -6   1   2    0.07    0.14
   5  -1  -2    8.93    0.61
   5  -1  -2    7.32    0.61
  -5   1   2    8.36    0.57
  -5   1   2    8.46    0.65
   4  -1  -2   13.27    0.75
   4  -1  -2   13.95    0.82
  -4   1   2   15.57    0.86
  -4   1   2   16.25    0.93
   3  -1  -2  257.15    7.93
   3  -1  -2  245.60    7.67
  -3   1   2  250.87    7.75
  -3   1   2  243.05    7.60
   2  -1  -2 4500.98  130.62
   2  -1  -2 4461.53  129.36
  -2   1   2 4816.59  139.62
  -2   1   2 4561.95  132.34
   1  -1  -2  620.10   18.47
   1  -1  -2  662.06   19.62
  -1   1   2  674.25   19.98
  -1   1   2  654.88   19.47
   0  -1  -2    0.29    0.14
   0  -1  -2    0.29    0.14
   0   1   2   -0.04    1.22
   0   1   2    0.11    0.11
  -1  -1  -2  620.10   18.43
  -1  -1  -2  648.07   19.19
   1   1   2  640.54   19.01
   1   1   2  621.89   18.47
  -2  -1  -2 4425.67  128.32
  -2  -1  -2 4368.29  126.67
   2   1   2 4400.56  127.61
   2   1   2 4386.22  127.28
  -3  -1  -2  233.26    7.21
  -3  -1  -2  236.56    7.35
   3   1   2  239.90    7.46
   3   1   2  230.57    7.14
  -4  -1  -2   12.98    0.75
  -4  -1  -2   15.74    0.86
   4   1   2   13.74    0.82
   4   1   2   15.96    0.82
  -5  -1  -2    7.07    0.54
  -5  -1  -2    8.14    0.61
   5   1   2    8.14    0.65
   5   1   2    7.14    0.50
  -6  -1  -2    0.00    0.11
  -6  -1  -2    0.36    0.18
   6   1   2    0.32    0.18
   6   1   2    0.36    0.14
  -7  -1  -2  196.14    6.28
  -7  -1  -2  179.00    5.74
   7   1   2  178.93    5.67
   7   1   2  174.34    5.74
  -8  -1  -2  251.77    7.89
  -8  -1  -2  249.26    7.82
  -9  -1  -2  233.15    7.39
  -9  -1  -2  241.91    7.64
   9   1   2  236.56    7.64
   9   1   2  242.69    7.57
 -10  -1  -2  504.25   15.28
 -10  -1  -2  484.89   14.70
  10   1   2  491.34   14.74
  10   1   2  489.19   14.99
 -11  -1  -2   10.69    0.75
 -11  -1  -2   10.04    0.75
  11   1   2   10.80    0.86
  11   1   2   10.19    0.68
  12   1   2   15.03    0.90
  12   1   2   14.49    1.04
 -13  -1  -2  249.04    7.93
 -13  -1  -2  231.68    7.46
  13   1   2  256.11    8.03
  13   1   2  242.73    7.96
 -14  -1  -2    8.14    0.72
 -14  -1  -2    7.21    0.65
  14   1   2    6.81    0.57
  14   1   2    5.49    0.68
 -15  -1  -2   25.39    1.36
 -15  -1  -2   28.12    1.47
  15   1   2   27.01    1.33
  15   1   2   29.19    1.65
 -16  -1  -2   64.77    2.65
 -16  -1  -2   71.33    2.83
  16   1   2   73.31    2.80
  16   1   2   64.05    2.83
 -17  -1  -2   33.28    1.72
 -17  -1  -2   28.58    1.51
  17   1   2   32.85    1.61
  17   1   2   28.91    1.72
 -18  -1  -2 1644.03   48.42
 -18  -1  -2 1761.30   51.93
  18   1   2 1713.96   50.82
  18   1   2 1589.87   46.73
 -19  -1  -2  354.48   11.19
 -19  -1  -2  362.95   11.55
  19   1   2  354.41   11.55
  19   1   2  339.46   10.62
 -20  -1  -2  197.54    6.67
  20   1   2  196.18    6.49
 -21  -1  -2   10.69    1.15
 -21  -1  -2   11.37    0.93
  21   1   2   10.01    0.82
 -22  -1  -2  550.52   17.11
 -22  -1  -2  497.80   15.46
  22   1   2  502.10   15.46
  22   1   2  506.41   16.10
 -23  -1  -2  683.22   21.02
 -23  -1  -2  627.63   19.26
  23   1   2  646.99   19.69
  23   1   2  629.06   19.73
 -24  -1  -2  121.19    4.66
  24   1   2  113.55    4.66
 -25  -1  -2   63.26    2.94
  25   1   2   60.32    3.05
 -26  -1  -2   97.95    4.02
 -26  -1  -2   86.18    3.55
  26   1   2   83.53    3.84
  26   1   2   88.23    3.55
 -27  -1  -2    1.40    0.43
 -27  -1  -2    0.68    0.32
  27   1   2    1.54    0.39
  27   1   2    1.54    0.50
 -28  -1  -2  175.48    6.42
 -28  -1  -2  175.74    6.31
  28   1   2  176.06    6.24
  28   1   2  174.95    6.71
 -29  -1  -2  140.48    5.31
 -29  -1  -2  151.99    5.77
  29   1   2  135.60    5.59
  29   1   2  142.78    5.31
 -30  -1  -2  391.28   12.84
 -30  -1  -2  375.50   12.23
  30   1   2  369.04   11.94
  30   1   2  347.56   11.91
 -31  -1  -2  147.30    5.59
 -31  -1  -2  158.41    6.03
  31   1   2  142.02    5.85
  31   1   2  140.09    5.27
 -32  -1  -2    3.05    0.61
 -32  -1  -2    3.62    0.72
  32   1   2    3.05    0.61
  32   1   2    3.19    0.79
 -33  -1  -2  114.34    4.66
 -33  -1  -2  126.31    5.16
  33   1   2  113.26    4.55
  33   1   2  108.96    4.91
 -34  -1  -2  127.43    5.09
 -34  -1  -2  112.76    4.77
  34   1   2  115.05    4.66
  34   1   2  108.85    4.99
 -35  -1  -2   22.42    1.65
 -35  -1  -2   19.47    1.65
  35   1   2   22.34    1.61
  35   1   2   18.97    1.86
 -36  -1  -2   98.84    4.23
 -36  -1  -2  105.05    4.59
  36   1   2  106.23    4.41
  36   1   2  105.62    4.95
 -37  -1  -2    0.11    0.25
  37   1   2    0.72    0.36
  37   1   2    0.29    0.47
 -38  -1  -2    0.07    0.22
 -38  -1  -2    0.14    0.32
  38   1   2    0.00    0.25
 -39  -1  -2    1.76    0.54
 -39  -1  -2    2.40    0.65
  39   1   2    1.61    0.65
  39   1   2    1.83    0.50
 -40  -1  -2   15.53    1.61
  40   1   2   15.82    1.83
 -41  -1  -2   52.08    2.87
 -41  -1  -2   59.10    3.26
  41   1   2   51.25    2.87
  41   1   2   41.85    3.08
 -42  -1  -2    2.33    0.72
 -42  -1  -2    1.33    0.50
  42   1   2    2.15    0.61
  42   1   2    3.59    0.90
 -43  -1  -2  255.68    9.15
 -43  -1  -2  282.58   10.15
  43   1   2  271.39   10.33
  43   1   2  264.21    9.40
 -44  -1  -2  230.68    8.46
 -44  -1  -2  237.42    8.82
  44   1   2  226.59    8.28
  44   1   2  238.61    9.36
 -45  -1  -2   59.82    3.23
 -45  -1  -2   64.91    3.55
  45   1   2   64.52    3.34
  45   1   2   55.02    3.69
 -46  -1  -2   49.56    3.05
 -46  -1  -2   49.21    2.94
  46   1   2   50.25    2.87
  46   1   2   53.19    3.62
 -47  -1  -2   16.71    1.76
 -47  -1  -2   15.17    1.61
  47   1   2   14.74    1.54
  47   1   2   18.15    2.12
 -48  -1  -2    5.06    0.97
 -48  -1  -2    5.52    1.00
  48   1   2    4.27    1.08
  48   1   2    5.16    0.90
 -49  -1  -2    4.34    0.93
  49   1   2    5.13    0.93
 -50  -1  -2  151.67    6.35
 -50  -1  -2  143.64    6.20
  50   1   2  147.69    6.06
  50   1   2  150.77    7.14
 -51  -1  -2    0.18    0.25
  51   1   2   -0.29    0.39
 -52  -1  -2   12.48    1.58
 -52  -1  -2   11.51    1.47
  52   1   2   10.83    1.40
  52   1   2   15.71    2.12
 -53  -1  -2    0.11    0.32
 -53  -1  -2    0.00    0.32
  53   1   2    0.39    0.32
  53   1   2    0.36    0.54
 -54  -1  -2   51.25    3.30
 -54  -1  -2   57.28    3.51
  54   1   2   59.18    4.23
  54   1   2   50.10    3.12
  53  -1  -3    1.61    0.65
  53  -1  -3    1.58    0.61
 -53   1   3    0.86    0.54
 -53   1   3    1.47    0.50
  52  -1  -3   36.40    2.76
  52  -1  -3   31.70    2.69
 -52   1   3   34.25    2.33
 -52   1   3   36.44    2.94
  51  -1  -3    0.29    0.39
  51  -1  -3    0.11    0.29
 -51   1   3    0.39    0.43
 -51   1   3    0.14    0.32
  50  -1  -3   21.41    2.08
  50  -1  -3   24.17    2.19
 -50   1   3   22.31    1.86
 -50   1   3   25.00    2.37
  49  -1  -3   29.59    2.47
  49  -1  -3   25.71    2.22
 -49   1   3   30.34    2.19
 -49   1   3   24.53    2.33
  48  -1  -3    4.48    0.93
  48  -1  -3    4.41    0.93
 -48   1   3    4.84    0.86
 -48   1   3    5.24    1.11
  47  -1  -3    2.58    0.75
  47  -1  -3    1.65    0.65
 -47   1   3    1.97    0.75
 -47   1   3    4.12    0.79
  46  -1  -3   36.26    2.58
  46  -1  -3   35.08    2.80
 -46   1   3   39.63    2.51
 -46   1   3   37.98    2.87
  45  -1  -3  282.29   10.40
  45  -1  -3  282.40   10.29
 -45   1   3  301.73   10.97
 -45   1   3  273.57    9.58
  44  -1  -3   83.96    4.23
  44  -1  -3   83.78    4.20
 -44   1   3   79.55    4.16
 -44   1   3   87.65    3.98
  43  -1  -3  259.30    9.54
  43  -1  -3  294.12   10.65
 -43   1   3  280.46    9.68
 -43   1   3  285.16   10.47
  42  -1  -3   67.03    3.73
  42  -1  -3   69.47    3.69
 -42   1   3   70.08    3.34
 -42   1   3   66.85    3.73
  41  -1  -3    0.61    0.39
  41  -1  -3    0.97    0.43
 -41   1   3    0.97    0.47
 -41   1   3    0.47    0.32
  40  -1  -3   21.48    1.97
  40  -1  -3   21.70    1.94
 -40   1   3   28.23    2.30
 -40   1   3   25.97    1.79
  39  -1  -3    1.61    0.57
  39  -1  -3    1.58    0.57
 -39   1   3    0.90    0.39
 -39   1   3    1.26    0.54
  38  -1  -3   65.78    3.48
  38  -1  -3   66.24    3.48
 -38   1   3   65.63    3.16
 -38   1   3   66.74    3.51
  37  -1  -3  192.70    7.35
  37  -1  -3  198.80    8.14
 -37   1   3  189.26    6.89
  36  -1  -3  336.84   11.58
  36  -1  -3  313.53   11.37
  35  -1  -3    1.40    0.54
  35  -1  -3    3.08    0.75
 -35   1   3    1.51    0.54
 -35   1   3    2.83    0.61
  34  -1  -3    1.58    0.54
 -34   1   3    1.26    0.50
  33  -1  -3   -0.22    0.25
  33  -1  -3    0.18    0.29
 -33   1   3    0.07    0.22
 -33   1   3   -0.22    0.18
  32  -1  -3  146.04    5.85
  32  -1  -3  142.35    5.77
 -32   1   3  133.24    5.13
 -32   1   3  132.02    5.42
  31  -1  -3   92.17    4.05
  31  -1  -3   95.00    4.23
 -31   1   3   95.44    4.27
 -31   1   3   98.52    4.02
  30  -1  -3   24.64    1.83
  30  -1  -3   20.80    1.61
 -30   1   3   24.14    1.58
 -30   1   3   23.20    1.79
  29  -1  -3  235.02    8.28
  29  -1  -3  246.21    8.72
 -29   1   3  254.53    8.61
 -29   1   3  236.85    8.46
  28  -1  -3   21.77    1.61
  28  -1  -3   24.78    1.72
 -28   1   3   21.02    1.43
 -28   1   3   18.15    1.51
  27  -1  -3    1.97    0.54
  27  -1  -3    2.15    0.54
 -27   1   3    1.83    0.43
 -27   1   3    1.94    0.50
  26  -1  -3  142.24    5.42
  26  -1  -3  144.03    5.59
 -26   1   3  134.03    5.31
 -26   1   3  146.69    5.34
  25  -1  -3  314.50   10.58
  25  -1  -3  324.79   10.72
 -25   1   3  314.32   10.22
 -25   1   3  313.67   10.58
  24  -1  -3    5.67    0.75
  24  -1  -3    6.67    0.86
 -24   1   3    6.89    0.90
 -24   1   3    7.28    0.82
  23  -1  -3  239.75    8.18
  23  -1  -3  243.12    8.43
 -23   1   3  240.79    8.03
 -23   1   3  247.14    8.57
  22  -1  -3   40.02    2.22
  22  -1  -3   38.55    2.04
 -22   1   3   33.68    2.01
 -22   1   3   40.60    2.04
  21  -1  -3  293.19    9.83
  21  -1  -3  296.06    9.72
 -21   1   3  298.32    9.65
 -21   1   3  272.07    9.22
  20  -1  -3  798.70   24.21
 -20   1   3  814.84   24.57
  19  -1  -3  593.20   18.25
  19  -1  -3  612.56   18.97
 -19   1   3  612.56   18.69
 -19   1   3  612.21   19.01
  18  -1  -3  838.15   25.46
  18  -1  -3  790.45   23.92
 -18   1   3  848.55   25.46
 -18   1   3  848.19   25.79
  17  -1  -3  318.98   10.40
  17  -1  -3  347.74   11.05
 -17   1   3  324.29   10.29
 -17   1   3  328.37   10.69
  16  -1  -3  605.75   18.65
 -16   1   3  589.61   18.22
  15  -1  -3    0.18    0.22
  15  -1  -3    0.32    0.22
 -15   1   3    0.32    0.79
 -15   1   3    0.25    0.18
  14  -1  -3    0.93    0.29
  14  -1  -3    0.32    0.22
 -14   1   3    1.08    0.29
 -14   1   3    0.90    0.29
  13  -1  -3    6.49    0.68
  13  -1  -3    6.20    0.65
 -13   1   3    5.92    0.61
 -13   1   3    5.42    0.65
  12  -1  -3   13.16    0.90
  12  -1  -3   12.30    0.93
 -12   1   3   10.69    0.90
 -12   1   3   11.23    0.82
  11  -1  -3   74.85    2.87
  11  -1  -3   68.82    2.80
 -11   1   3   73.13    2.94
 -11   1   3   75.75    2.87
  10  -1  -3   65.24    2.65
  10  -1  -3   69.00    2.65
 -10   1   3   64.88    2.65
 -10   1   3   68.93    2.65
   9  -1  -3   17.82    1.04
   9  -1  -3   19.90    1.18
  -9   1   3   16.14    0.93
  -9   1   3   18.61    1.11
   8  -1  -3   38.34    1.69
   8  -1  -3   35.58    1.69
  -8   1   3   32.21    1.58
  -8   1   3   36.29    1.58
  -7   1   3    7.93    0.57
  -7   1   3    7.46    0.68
  -6   1   3  288.21    9.07
  -6   1   3  294.66    9.07
   5  -1  -3  198.87    6.46
   5  -1  -3  204.21    6.46
  -5   1   3  210.70    6.63
  -5   1   3  199.01    6.46
   4  -1  -3  744.19   22.02
   4  -1  -3  706.89   21.12
  -4   1   3  729.84   21.81
  -4   1   3  740.24   21.91
   3  -1  -3  719.80   21.30
   3  -1  -3  677.84   20.23
  -3   1   3  696.13   20.62
  -3   1   3  672.46   20.08
   2  -1  -3  789.73   23.31
   2  -1  -3  742.75   22.09
  -2   1   3  806.59   23.78
  -2   1   3  749.57   22.27
   1  -1  -3  134.38    4.34
   1  -1  -3  130.76    4.34
  -1   1   3  133.63    4.30
  -1   1   3  129.15    4.30
   0  -1  -3    0.11    0.11
   0  -1  -3    0.07    0.11
   0   1   3    0.14    0.11
   0   1   3    0.14    0.11
  -1  -1  -3  134.17    4.41
  -1  -1  -3  140.88    4.52
   1   1   3  139.51    4.48
   1   1   3  132.45    4.34
  -2  -1  -3  722.67   21.41
  -2  -1  -3  734.14   21.70
   2   1   3  755.66   22.34
   2   1   3  716.21   21.20
  -3  -1  -3  655.60   19.44
  -3  -1  -3  646.99   19.26
   3   1   3  668.51   19.80
   3   1   3  649.15   19.26
  -4  -1  -3  669.23   19.87
  -4  -1  -3  680.71   20.19
   4   1   3  671.38   19.94
   4   1   3  702.58   20.77
  -5  -1  -3  189.58    6.03
  -5  -1  -3  181.69    5.77
   5   1   3  191.70    5.99
   5   1   3  187.32    5.99
  -6  -1  -3  269.77    8.36
  -6  -1  -3  273.86    8.43
   6   1   3  276.08    8.61
   6   1   3  292.55    8.89
  -7  -1  -3    7.42    0.57
  -7  -1  -3    7.46    0.57
   7   1   3    6.78    0.50
   7   1   3    6.38    0.57
  -8  -1  -3   33.35    1.51
  -8  -1  -3   37.01    1.54
   8   1   3   35.43    1.43
   8   1   3   31.27    1.51
  -9  -1  -3   17.43    1.00
  -9  -1  -3   19.40    1.04
   9   1   3   18.47    0.90
   9   1   3   18.43    1.11
 -10  -1  -3   64.02    2.40
 -10  -1  -3   61.65    2.40
  10   1   3   65.60    2.37
  10   1   3   58.53    2.44
 -11  -1  -3   69.58    2.58
 -11  -1  -3   69.00    2.65
  11   1   3   68.07    2.47
  11   1   3   62.22    2.58
 -12  -1  -3    9.32    0.72
 -12  -1  -3   10.08    0.72
  12   1   3    8.39    0.79
  12   1   3   10.08    0.65
 -13  -1  -3    8.72    0.68
 -13  -1  -3    9.00    0.72
  13   1   3    6.06    0.50
  13   1   3    6.35    0.72
 -14  -1  -3    0.43    0.22
 -14  -1  -3    0.72    0.25
  14   1   3    0.61    0.29
  14   1   3    0.86    0.22
 -15  -1  -3    0.68    0.25
 -15  -1  -3    0.47    0.22
  15   1   3    0.22    0.14
  15   1   3    0.75    0.32
 -16  -1  -3  607.18   18.54
 -16  -1  -3  549.08   16.64
  16   1   3  588.18   17.68
  16   1   3  558.41   17.36
 -17  -1  -3  310.12    9.79
 -17  -1  -3  296.85    9.50
 -18  -1  -3  773.95   23.24
 -18  -1  -3  782.92   23.63
  18   1   3  794.04   23.71
  18   1   3  811.61   24.82
 -19  -1  -3  574.55   17.68
 -19  -1  -3  579.57   17.68
  19   1   3  581.36   17.61
  19   1   3  608.26   19.01
 -20  -1  -3  790.09   23.96
 -20  -1  -3  833.13   25.03
  20   1   3  796.19   23.85
  20   1   3  808.38   24.85
 -21  -1  -3  314.67   10.08
  21   1   3  297.24    9.47
 -22  -1  -3   37.80    1.90
 -22  -1  -3   41.10    2.12
  22   1   3   37.66    2.22
  22   1   3   38.12    1.86
 -23  -1  -3  249.97    8.46
 -23  -1  -3  239.40    7.96
  23   1   3  247.93    8.14
  23   1   3  230.79    8.21
 -24  -1  -3    5.63    0.72
 -24  -1  -3    5.63    0.79
  24   1   3    4.12    0.57
  24   1   3    4.88    0.82
 -25  -1  -3  320.38   10.62
  25   1   3  294.95   10.19
 -26  -1  -3  135.21    5.06
 -26  -1  -3  153.07    5.74
  26   1   3  130.80    4.84
  26   1   3  133.06    5.42
 -27  -1  -3    1.51    0.39
 -27  -1  -3    2.22    0.54
  27   1   3    1.51    0.54
  27   1   3    1.08    0.36
 -28  -1  -3   21.81    1.51
 -28  -1  -3   23.60    1.69
  28   1   3   21.23    1.43
  28   1   3   18.86    1.72
 -29  -1  -3  246.75    8.43
 -29  -1  -3  276.12    9.50
  29   1   3  251.12    9.07
  29   1   3  245.56    8.32
 -30  -1  -3   23.02    1.72
 -30  -1  -3   23.96    1.61
  30   1   3   25.61    1.61
  30   1   3   25.14    2.04
 -31  -1  -3   96.12    4.02
 -31  -1  -3   93.28    4.12
  31   1   3   87.80    4.23
  31   1   3   90.92    3.80
 -32  -1  -3  127.35    5.02
 -32  -1  -3  134.31    5.42
  32   1   3  143.28    6.03
  32   1   3  126.28    4.95
 -33  -1  -3    0.14    0.29
 -33  -1  -3   -0.04    0.14
  33   1   3   -0.32    0.29
  33   1   3   -0.07    0.18
 -34  -1  -3    1.11    0.47
 -34  -1  -3    1.04    0.39
  34   1   3    0.50    0.32
  34   1   3    0.29    0.43
 -35  -1  -3    2.76    0.61
 -35  -1  -3    2.69    0.65
  35   1   3    3.34    0.65
  35   1   3    3.19    0.86
 -36  -1  -3  328.23   11.30
 -36  -1  -3  330.10   11.12
  36   1   3  330.78   11.87
  36   1   3  330.10   11.08
 -37  -1  -3  177.49    6.67
 -37  -1  -3  195.28    7.42
  37   1   3  194.99    7.85
  37   1   3  189.65    6.99
 -38  -1  -3   67.43    3.34
  38   1   3   65.38    3.26
 -39  -1  -3    0.90    0.39
 -39  -1  -3    1.33    0.54
  39   1   3    1.15    0.47
  39   1   3    1.58    0.68
 -40  -1  -3   23.46    2.01
 -40  -1  -3   23.28    1.76
  40   1   3   22.45    1.83
  40   1   3   21.23    2.22
 -41  -1  -3    0.75    0.47
  41   1   3    0.25    0.43
 -42  -1  -3   66.17    3.41
 -42  -1  -3   72.88    3.77
  42   1   3   67.43    4.12
  42   1   3   72.09    3.59
 -43  -1  -3  279.71    9.90
 -43  -1  -3  293.08   10.44
  43   1   3  287.27   10.97
  43   1   3  273.47    9.68
 -44  -1  -3   87.29    4.27
 -44  -1  -3   79.55    3.95
  44   1   3   79.80    3.84
  44   1   3   78.65    4.63
 -45  -1  -3  275.04   10.01
 -45  -1  -3  285.23   10.22
  45   1   3  299.29   11.48
  45   1   3  290.29   10.19
 -46  -1  -3   41.32    2.69
 -46  -1  -3   44.11    2.87
  46   1   3   39.92    2.55
  46   1   3   46.55    3.59
 -47  -1  -3    3.84    0.82
 -47  -1  -3    2.47    0.72
  47   1   3    3.44    0.75
  47   1   3    2.65    0.93
 -48  -1  -3    3.48    0.86
 -48  -1  -3    4.70    0.93
  48   1   3    3.69    0.79
  48   1   3    5.63    1.29
 -49  -1  -3   24.85    2.22
  49   1   3   32.24    2.40
 -50  -1  -3   19.37    1.94
 -50  -1  -3   23.56    2.12
  50   1   3   21.66    1.94
  50   1   3   23.78    2.62
 -51  -1  -3    0.39    0.36
  51   1   3    0.39    0.47
 -52  -1  -3   36.98    2.76
 -52  -1  -3   30.27    2.44
  52   1   3   35.58    3.30
  52   1   3   32.96    2.55
 -53  -1  -3    1.47    0.61
 -53  -1  -3    1.29    0.57
  53   1   3    2.12    0.86
  53   1   3    1.97    0.65
  52  -1  -4    2.15    0.68
  52  -1  -4    1.26    0.57
 -52   1   4    0.72    0.50
 -52   1   4    0.82    0.47
  51  -1  -4   16.35    1.86
  51  -1  -4   15.03    1.76
 -51   1   4   12.34    1.76
 -51   1   4   14.13    1.51
  50  -1  -4   76.61    4.27
  50  -1  -4   71.08    3.95
 -50   1   4   70.44    3.59
 -50   1   4   68.79    4.09
  49  -1  -4    0.11    0.39
  49  -1  -4    0.50    0.43
 -49   1   4    0.50    0.43
 -49   1   4    0.54    0.36
  48  -1  -4    1.43    0.61
  48  -1  -4    0.36    0.36
 -48   1   4    1.04    0.43
 -48   1   4    1.40    0.61
  47  -1  -4   14.53    1.72
  47  -1  -4   12.77    1.58
 -47   1   4   13.52    1.43
 -47   1   4   13.74    1.76
  46  -1  -4  162.18    6.96
  46  -1  -4  186.46    7.57
 -46   1   4  213.07    7.82
 -46   1   4  190.33    8.07
  45  -1  -4   61.22    3.66
  45  -1  -4   67.71    3.73
 -45   1   4   72.91    3.59
 -45   1   4   66.28    3.84
  44  -1  -4    4.09    1.04
  44  -1  -4    5.13    0.97
 -44   1   4    7.17    1.08
 -44   1   4    4.02    0.93
  43  -1  -4   14.09    1.61
  43  -1  -4   17.00    1.83
 -43   1   4   15.64    1.51
 -43   1   4   13.92    1.72
  42  -1  -4   70.44    3.73
  42  -1  -4   73.59    3.98
 -42   1   4   73.34    3.51
 -42   1   4   69.79    3.95
  41  -1  -4   58.78    3.44
  41  -1  -4   55.12    3.19
 -41   1   4   60.75    3.55
 -41   1   4   58.89    3.01
  40  -1  -4    0.18    0.32
  40  -1  -4    1.51    0.61
 -40   1   4    0.65    0.32
 -40   1   4    0.65    0.43
  39  -1  -4   61.94    3.51
  39  -1  -4   57.63    3.26
 -39   1   4   59.18    2.98
 -39   1   4   59.75    3.48
  38  -1  -4   86.04    4.23
  38  -1  -4   82.06    4.09
 -38   1   4   88.87    3.91
 -38   1   4   87.01    4.30
  37  -1  -4   10.33    1.33
  37  -1  -4    8.93    1.26
 -37   1   4    9.04    1.08
 -37   1   4    9.40    1.33
  36  -1  -4   67.75    3.59
  36  -1  -4   66.82    3.48
  35  -1  -4    6.67    1.04
 -35   1   4    6.81    0.90
  34  -1  -4   -0.22    0.29
  34  -1  -4    0.18    0.32
 -34   1   4    0.07    0.25
 -34   1   4    0.72    0.39
  33  -1  -4    8.07    1.15
 -33   1   4    6.81    1.08
  32  -1  -4   56.41    3.08
 -32   1   4   53.15    2.98
  31  -1  -4  254.21    9.00
  31  -1  -4  252.63    9.07
 -31   1   4  253.63    9.11
 -31   1   4  273.75    9.29
  30  -1  -4  499.95   16.25
  30  -1  -4  497.44   16.03
 -30   1   4  508.56   16.07
 -30   1   4  486.68   15.89
  29  -1  -4    7.35    1.00
  29  -1  -4    8.68    1.11
 -29   1   4    7.85    1.11
 -29   1   4    8.79    0.97
  28  -1  -4   22.13    1.65
  28  -1  -4   18.90    1.58
 -28   1   4   18.65    1.40
 -28   1   4   16.89    1.58
  27  -1  -4   61.69    3.01
  27  -1  -4   72.98    3.48
 -27   1   4   65.85    2.98
 -27   1   4   64.66    3.26
  26  -1  -4  582.80   18.33
  26  -1  -4  603.60   19.08
 -26   1   4  578.85   17.97
 -26   1   4  594.27   18.86
  25  -1  -4  188.00    6.78
  25  -1  -4  194.99    7.14
 -25   1   4  183.59    6.85
 -25   1   4  203.71    7.07
  24  -1  -4   83.67    3.73
  24  -1  -4   73.59    3.30
 -24   1   4   83.85    3.44
 -24   1   4   75.21    3.51
  23  -1  -4  145.29    5.45
  23  -1  -4  144.61    5.56
 -23   1   4  143.39    5.56
 -23   1   4  144.68    5.27
  22  -1  -4    0.65    0.32
  22  -1  -4    0.54    0.29
 -22   1   4    1.22    0.43
 -22   1   4    0.72    0.29
  21  -1  -4  102.75    4.23
  21  -1  -4  107.59    4.23
 -21   1   4  102.00    3.95
 -21   1   4  108.27    4.45
  20  -1  -4    7.28    0.82
  20  -1  -4    7.71    0.90
 -20   1   4    6.81    0.75
 -20   1   4    5.67    0.82
  19  -1  -4    1.08    0.36
 -19   1   4    0.75    0.29
  18  -1  -4    6.10    0.72
  18  -1  -4    5.09    0.72
 -18   1   4    4.73    0.61
 -18   1   4    5.70    0.79
  17  -1  -4   68.61    2.91
  17  -1  -4   65.17    2.94
 -17   1   4   60.11    2.55
 -17   1   4   65.85    3.01
  16  -1  -4  743.11   22.52
  16  -1  -4  742.75   22.67
 -16   1   4  765.35   23.06
 -16   1   4  762.48   23.35
  15  -1  -4  117.92    4.48
 -15   1   4  127.32    4.84
  14  -1  -4   58.78    2.51
  14  -1  -4   58.28    2.62
 -14   1   4   61.65    2.80
 -14   1   4   60.18    2.47
  13  -1  -4  502.46   15.42
  13  -1  -4  512.50   15.92
 -13   1   4  521.47   15.89
 -13   1   4  515.73   16.07
  12  -1  -4  193.92    6.42
  12  -1  -4  191.77    6.56
 -12   1   4  185.10    6.10
 -12   1   4  177.39    6.17
  11  -1  -4    3.62    0.54
  11  -1  -4    4.23    0.50
 -11   1   4    5.20    0.57
 -11   1   4    3.59    0.54
  10  -1  -4  129.65    4.48
  10  -1  -4  127.82    4.63
 -10   1   4  130.83    4.48
 -10   1   4  124.13    4.52
   9  -1  -4   10.01    0.75
   9  -1  -4   11.15    0.90
  -9   1   4   11.30    0.79
  -9   1   4    9.29    0.82
   8  -1  -4   24.50    1.36
   8  -1  -4   24.64    1.26
  -8   1   4   26.32    1.29
  -8   1   4   22.45    1.33
   7  -1  -4  955.79   28.48
   7  -1  -4 1017.47   30.05
  -7   1   4 1070.19   31.56
  -7   1   4  964.04   28.73
   6  -1  -4  589.97   17.65
   6  -1  -4  567.73   17.29
  -6   1   4  554.46   16.86
  -6   1   4  616.51   18.40
   5  -1  -4  346.41   10.58
   5  -1  -4  340.46   10.65
  -5   1   4  356.17   10.83
  -5   1   4  347.67   10.87
   4  -1  -4  210.34    6.60
   4  -1  -4  195.57    6.42
  -4   1   4  207.22    6.49
  -4   1   4  201.38    6.56
   3  -1  -4  275.22    8.68
   3  -1  -4  302.48    9.25
  -3   1   4  276.66    8.46
  -3   1   4  279.49    8.79
   2  -1  -4  138.11    4.45
   2  -1  -4  122.94    4.23
  -2   1   4  136.03    4.38
  -2   1   4  125.45    4.27
  -1   1   4   67.71    2.37
  -1   1   4   60.18    2.30
   0  -1  -4   -0.04    0.11
   0  -1  -4    0.04    0.11
   0   1   4    0.14    0.11
   0   1   4    0.04    0.11
  -1  -1  -4   60.54    2.26
  -1  -1  -4   62.91    2.19
   1   1   4   64.23    2.22
   1   1   4   59.57    2.22
  -2  -1  -4  120.22    3.87
  -2  -1  -4  118.07    3.95
   2   1   4  118.10    3.91
   2   1   4  126.89    4.05
  -3  -1  -4  275.76    8.39
  -3  -1  -4  270.06    8.32
   3   1   4  266.54    8.14
   3   1   4  274.22    8.39
  -4  -1  -4  194.46    6.06
  -4  -1  -4  188.40    5.92
   4   1   4  192.20    5.99
   4   1   4  205.72    6.35
  -5  -1  -4  330.71   10.04
  -5  -1  -4  330.78   10.04
   5   1   4  319.98    9.76
   5   1   4  334.51   10.04
  -6  -1  -4  556.26   16.61
  -6  -1  -4  558.41   16.61
   6   1   4  555.54   16.43
   6   1   4  554.82   16.61
  -7  -1  -4  923.87   27.29
  -7  -1  -4  968.70   28.48
   7   1   4 1022.49   29.95
   7   1   4  945.74   27.97
   8   1   4   27.22    1.11
   8   1   4   23.63    1.22
  -9  -1  -4    8.46    0.57
  -9  -1  -4    8.28    0.68
   9   1   4   10.47    0.61
   9   1   4    8.72    0.75
 -10  -1  -4  115.91    4.05
 -10  -1  -4  121.08    4.02
  10   1   4  123.19    4.38
  10   1   4  123.95    3.98
 -11  -1  -4    4.02    0.50
 -11  -1  -4    4.84    0.47
  11   1   4    4.70    0.39
  11   1   4    4.05    0.57
 -12  -1  -4  169.78    5.70
 -12  -1  -4  169.17    5.45
  12   1   4  173.94    5.49
  12   1   4  176.85    6.10
 -13  -1  -4  483.45   14.60
 -13  -1  -4  485.60   14.92
  13   1   4  526.85   15.78
  13   1   4  485.96   15.13
  14   1   4   60.36    2.26
  14   1   4   58.78    2.65
 -15  -1  -4  119.50    4.34
 -15  -1  -4  115.70    4.02
  15   1   4  120.79    4.05
  15   1   4  123.62    4.66
 -16  -1  -4  704.74   21.09
 -16  -1  -4  686.09   20.80
  16   1   4  719.44   21.45
  16   1   4  711.91   21.88
 -17  -1  -4   58.39    2.37
 -17  -1  -4   57.71    2.51
  17   1   4   58.71    2.30
  17   1   4   59.36    2.83
 -18  -1  -4    6.03    0.72
 -18  -1  -4    6.31    0.65
  18   1   4    5.42    0.79
  18   1   4    5.81    0.57
 -19  -1  -4    0.65    0.29
 -19  -1  -4    1.04    0.29
  19   1   4    1.72    0.47
  19   1   4    0.86    0.25
  20   1   4    6.74    0.68
  20   1   4    6.85    0.93
 -21  -1  -4  108.85    4.30
 -21  -1  -4  101.75    3.80
  21   1   4  100.92    3.73
  21   1   4  105.30    4.41
 -22  -1  -4    0.79    0.25
  22   1   4    0.14    0.18
 -23  -1  -4  141.92    5.09
 -23  -1  -4  130.69    4.91
  23   1   4  136.64    4.88
  23   1   4  132.38    5.34
 -24  -1  -4   90.70    3.62
 -24  -1  -4   84.42    3.55
  24   1   4   86.04    3.44
  24   1   4   76.89    3.66
 -25  -1  -4  187.32    6.49
 -25  -1  -4  188.43    6.74
  25   1   4  195.71    6.71
  25   1   4  191.59    7.24
 -26  -1  -4  583.16   18.25
  26   1   4  594.63   19.12
 -27  -1  -4   62.94    2.87
 -27  -1  -4   58.39    2.87
  27   1   4   57.99    3.26
  27   1   4   62.94    2.83
 -28  -1  -4   14.85    1.22
 -28  -1  -4   14.99    1.36
  28   1   4   14.06    1.15
  28   1   4   13.31    1.51
  29   1   4    9.43    1.00
  29   1   4    6.99    1.18
 -30  -1  -4  474.13   15.28
 -30  -1  -4  474.13   15.06
  30   1   4  484.53   15.35
  30   1   4  484.17   16.21
 -31  -1  -4  247.43    8.54
 -31  -1  -4  246.42    8.68
  31   1   4  239.75    8.28
  31   1   4  266.47    9.86
 -32  -1  -4   49.53    2.58
 -32  -1  -4   52.68    2.83
  32   1   4   48.27    2.55
  32   1   4   43.93    2.98
 -33  -1  -4    5.45    0.90
 -33  -1  -4    6.38    0.90
  33   1   4    5.88    0.86
  33   1   4    4.95    1.04
 -34  -1  -4    0.43    0.36
 -34  -1  -4    0.86    0.36
  34   1   4    0.86    0.36
  34   1   4    0.86    0.50
 -35  -1  -4    7.07    0.97
 -35  -1  -4    7.57    1.11
  35   1   4    6.42    1.18
  35   1   4    5.74    0.86
 -36  -1  -4   65.70    3.23
 -36  -1  -4   62.30    3.30
  36   1   4   60.04    3.77
  36   1   4   62.87    3.16
 -37  -1  -4    9.47    1.26
 -37  -1  -4   12.05    1.29
  37   1   4   12.70    1.33
  37   1   4   10.80    1.58
 -38  -1  -4   73.99    3.55
 -38  -1  -4   69.43    3.95
  38   1   4   77.32    3.69
  38   1   4   74.81    4.41
 -39  -1  -4   57.67    3.05
  39   1   4   64.20    3.34
 -40  -1  -4    0.54    0.32
 -40  -1  -4   -0.04    0.43
  40   1   4    0.11    0.29
  40   1   4    0.32    0.43
 -41  -1  -4   56.13    3.23
  41   1   4   55.37    3.84
 -42  -1  -4   62.69    3.37
 -42  -1  -4   64.09    3.51
  42   1   4   77.65    3.77
  42   1   4   67.03    4.41
 -43  -1  -4   17.21    1.76
 -43  -1  -4   17.21    1.72
  43   1   4   16.00    1.58
  43   1   4   15.64    2.04
 -44  -1  -4    5.31    0.97
 -44  -1  -4    5.95    1.04
  44   1   4    5.74    1.29
  44   1   4    4.99    0.90
 -45  -1  -4   64.41    3.55
 -45  -1  -4   60.04    3.44
  45   1   4   63.19    4.30
  45   1   4   63.80    3.37
 -46  -1  -4  205.40    8.00
 -46  -1  -4  186.96    7.42
 -47  -1  -4    9.32    1.33
 -47  -1  -4   10.51    1.47
  48   1   4    1.40    0.50
  48   1   4    1.76    0.82
 -49  -1  -4    0.61    0.39
  49   1   4    0.54    0.47
  49   1   4    0.75    0.57
 -50  -1  -4   73.63    4.45
 -50  -1  -4   68.75    3.87
  50   1   4   56.52    4.77
  50   1   4   57.02    3.44
 -51  -1  -4   13.20    1.79
  51   1   4   13.05    2.04
  51   1   4    8.68    1.69
 -52  -1  -4    1.04    0.57
 -52  -1  -4    0.47    0.39
  52   1   4    0.68    0.43
  52   1   4    0.50    0.57
  50  -1  -5    1.26    0.57
  50  -1  -5    1.69    0.65
 -50   1   5    0.50    0.43
 -50   1   5    0.22    0.43
  49  -1  -5   18.08    1.94
  49  -1  -5   15.10    1.83
 -49   1   5   17.57    1.72
 -49   1   5   12.80    1.79
  48  -1  -5    1.11    0.61
  48  -1  -5    1.04    0.54
 -48   1   5    1.15    0.61
 -48   1   5    1.11    0.50
  47  -1  -5  118.17    5.56
  47  -1  -5  117.46    5.38
 -47   1   5  121.87    5.16
 -47   1   5  131.08    6.03
  46  -1  -5   10.26    1.47
  46  -1  -5   10.33    1.43
 -46   1   5    9.61    1.22
 -46   1   5   10.97    1.58
  45  -1  -5   44.36    3.12
 -45   1   5   46.73    2.83
  44  -1  -5   24.42    2.22
  44  -1  -5   27.65    2.33
 -44   1   5   22.81    2.26
 -44   1   5   22.09    1.83
  43  -1  -5   35.47    2.55
 -43   1   5   31.52    2.62
  42  -1  -5   20.84    2.08
  42  -1  -5   22.13    2.04
 -42   1   5   19.40    1.69
 -42   1   5   21.12    2.15
  41  -1  -5  178.75    7.21
  41  -1  -5  193.70    7.71
 -41   1   5  171.68    6.53
 -41   1   5  173.94    7.28
  40  -1  -5    7.32    1.18
  40  -1  -5    9.93    1.36
 -40   1   5    8.93    1.11
 -40   1   5    7.85    1.29
  39  -1  -5   66.53    3.66
  39  -1  -5   69.51    3.69
 -39   1   5   78.18    4.23
 -39   1   5   71.51    3.44
 -38   1   5  103.79    4.95
 -38   1   5   96.58    4.20
  37  -1  -5   32.06    2.33
  37  -1  -5   31.88    2.44
 -37   1   5   36.51    2.26
 -37   1   5   40.74    2.80
  36  -1  -5    4.27    0.90
  36  -1  -5    3.55    0.82
 -36   1   5    4.20    0.90
 -36   1   5    4.05    0.75
  35  -1  -5   68.61    3.62
  35  -1  -5   66.71    3.55
 -35   1   5   68.64    3.26
 -35   1   5   72.23    3.84
  34  -1  -5    2.76    0.72
 -34   1   5    2.51    0.57
  33  -1  -5   14.99    1.58
  33  -1  -5   13.13    1.47
 -33   1   5   16.64    1.47
 -33   1   5   14.88    1.65
  32  -1  -5    0.93    0.43
  32  -1  -5    1.08    0.50
 -32   1   5    0.65    0.36
 -32   1   5    0.65    0.39
  31  -1  -5   46.12    2.73
 -31   1   5   49.78    2.94
  30  -1  -5   27.62    2.01
  30  -1  -5   26.90    1.97
 -30   1   5   22.49    1.94
 -30   1   5   25.89    1.76
  29  -1  -5  137.76    5.56
  29  -1  -5  139.73    5.70
 -29   1   5  145.79    5.99
 -29   1   5  145.97    5.52
  28  -1  -5   65.78    3.26
  28  -1  -5   67.50    3.41
 -28   1   5   59.46    3.23
 -28   1   5   62.98    2.98
  27  -1  -5    0.18    0.29
  27  -1  -5    0.00    0.25
 -27   1   5    0.32    0.36
 -27   1   5   -0.07    0.22
  26  -1  -5    4.38    0.79
  26  -1  -5    3.55    0.72
 -26   1   5    4.81    0.75
 -26   1   5    5.13    0.90
  25  -1  -5   43.22    2.40
  25  -1  -5   42.79    2.47
 -25   1   5   42.93    2.58
 -25   1   5   45.12    2.30
  24  -1  -5  230.54    8.21
  24  -1  -5  245.10    8.50
 -24   1   5  245.71    8.28
 -24   1   5  248.68    8.89
  23  -1  -5 1436.01   42.93
  23  -1  -5 1483.35   44.47
 -23   1   5 1547.55   46.48
 -23   1   5 1528.54   45.37
  22  -1  -5    0.14    0.22
  22  -1  -5   -0.07    0.22
 -22   1   5   -0.04    0.32
 -22   1   5    0.14    0.22
  21  -1  -5    3.73    0.68
  21  -1  -5    5.02    0.75
 -21   1   5    3.59    0.61
 -21   1   5    3.55    0.68
  20  -1  -5    1.00    0.36
  20  -1  -5    0.72    0.32
 -20   1   5    1.79    0.50
 -20   1   5    1.61    0.39
  19  -1  -5  215.40    7.42
  19  -1  -5  216.94    7.64
 -19   1   5  223.69    7.50
 -19   1   5  218.06    7.78
  18  -1  -5    1.29    0.39
 -18   1   5    1.86    0.39
  17  -1  -5   32.96    1.79
  17  -1  -5   35.15    2.01
 -17   1   5   33.25    1.72
 -17   1   5   33.53    2.01
  16  -1  -5   30.34    1.83
  16  -1  -5   36.51    1.90
 -16   1   5   34.65    1.76
 -16   1   5   32.92    1.97
  15  -1  -5  680.71   20.73
  15  -1  -5  679.99   20.98
 -15   1   5  672.82   20.80
 -15   1   5  669.59   20.26
  14  -1  -5  356.99   11.58
 -14   1   5  346.77   11.30
  13  -1  -5    5.52    0.75
  13  -1  -5    6.92    0.72
 -13   1   5    4.77    0.72
 -13   1   5    5.38    0.61
  12  -1  -5   45.15    2.26
  12  -1  -5   46.41    2.08
 -12   1   5   44.69    1.97
 -12   1   5   47.59    2.37
  11  -1  -5  154.15    5.27
  11  -1  -5  155.22    5.56
 -11   1   5  150.13    5.09
 -11   1   5  150.52    5.49
  10  -1  -5   59.53    2.44
  10  -1  -5   58.85    2.62
 -10   1   5   58.32    2.33
 -10   1   5   61.94    2.76
  -9   1   5   57.49    2.30
  -9   1   5   61.47    2.73
   8  -1  -5  241.73    8.00
   8  -1  -5  238.86    7.60
  -8   1   5  237.82    7.53
  -8   1   5  235.77    7.85
   7  -1  -5  283.44    8.86
   7  -1  -5  280.60    9.11
  -7   1   5  275.76    8.97
  -7   1   5  293.87    9.11
   6  -1  -5   15.85    0.93
   6  -1  -5   14.42    1.04
  -6   1   5   13.56    0.82
  -6   1   5   14.38    1.04
   5  -1  -5  487.76   14.67
   5  -1  -5  490.98   15.13
   4  -1  -5   83.82    3.23
   4  -1  -5   90.63    3.12
  -4   1   5   80.19    2.76
  -4   1   5   89.48    3.37
   3  -1  -5  858.24   25.28
   3  -1  -5  839.59   25.11
  -3   1   5  850.35   25.00
  -3   1   5  824.88   24.67
   2  -1  -5  130.58    4.20
   2  -1  -5  131.23    4.55
  -2   1   5  132.34    4.23
  -2   1   5  138.19    4.73
   1  -1  -5  169.21    5.63
   1  -1  -5  174.44    5.42
  -1   1   5  175.16    5.42
  -1   1   5  172.22    5.67
   0  -1  -5    0.07    0.14
   0  -1  -5    0.18    0.14
   0   1   5    0.14    0.07
   0   1   5    0.14    0.14
  -1  -1  -5  169.32    5.24
  -1  -1  -5  161.78    5.27
   1   1   5  163.36    5.27
   1   1   5  165.44    5.09
  -2  -1  -5  137.50    4.27
  -2  -1  -5  137.00    4.48
   2   1   5  140.73    4.38
   2   1   5  146.47    4.70
  -3  -1  -5  851.06   24.93
  -3  -1  -5  824.88   24.35
   3   1   5  875.81   25.64
   3   1   5  829.90   24.42
  -4  -1  -5   83.82    2.80
  -4  -1  -5   81.27    2.62
   4   1   5   80.12    2.58
   4   1   5   85.79    2.76
  -5  -1  -5  454.04   13.45
  -5  -1  -5  478.07   14.20
   5   1   5  484.17   14.27
   5   1   5  451.53   13.38
  -6  -1  -5   15.96    0.75
  -6  -1  -5   16.28    0.75
   6   1   5   16.78    0.68
   6   1   5   15.35    0.75
  -7  -1  -5  270.24    8.14
  -7  -1  -5  268.01    8.18
   7   1   5  279.78    8.32
   7   1   5  274.00    8.36
   8   1   5  234.70    7.03
   8   1   5  233.94    7.28
  -9  -1  -5   60.47    2.30
  -9  -1  -5   58.75    2.01
 -10  -1  -5   55.59    2.19
 -10  -1  -5   55.30    1.97
  10   1   5   54.48    1.86
  10   1   5   52.36    2.15
 -11  -1  -5  147.40    4.99
 -11  -1  -5  142.42    4.52
  11   1   5  142.31    4.48
  11   1   5  142.53    4.91
 -12  -1  -5   48.52    1.83
 -12  -1  -5   47.09    2.04
  12   1   5   44.97    1.69
  12   1   5   44.51    2.08
 -13  -1  -5    3.30    0.50
 -13  -1  -5    3.48    0.39
  13   1   5    3.98    0.39
  13   1   5    5.31    0.68
 -14  -1  -5  354.02   11.15
 -14  -1  -5  340.46   10.40
  14   1   5  337.02   10.26
  14   1   5  346.67   11.15
 -15  -1  -5  653.81   19.51
 -15  -1  -5  669.23   20.34
  15   1   5  632.65   18.86
  15   1   5  656.68   20.23
 -16  -1  -5   35.54    1.58
 -16  -1  -5   38.88    1.94
  16   1   5   34.21    1.51
  16   1   5   36.47    2.08
 -17  -1  -5   27.11    1.58
 -17  -1  -5   31.56    1.51
  17   1   5   30.45    1.90
  17   1   5   28.05    1.36
 -18  -1  -5    2.15    0.47
 -18  -1  -5    2.01    0.36
  18   1   5    1.36    0.50
  18   1   5    1.72    0.32
 -19  -1  -5  207.98    7.17
 -19  -1  -5  210.09    6.85
  19   1   5  201.02    7.24
  19   1   5  201.59    6.56
 -20  -1  -5    1.40    0.32
 -20  -1  -5    0.68    0.32
  20   1   5    0.93    0.39
  20   1   5    0.75    0.25
 -21  -1  -5    2.30    0.43
 -21  -1  -5    2.98    0.57
  21   1   5    1.58    0.36
  21   1   5    1.83    0.57
 -22  -1  -5    0.14    0.29
 -22  -1  -5    0.25    0.22
  22   1   5    0.43    0.25
  22   1   5    0.11    0.36
 -23  -1  -5 1467.93   43.47
  23   1   5 1486.22   43.93
 -24  -1  -5  236.67    7.89
 -24  -1  -5  245.53    8.46
  24   1   5  232.58    7.75
  24   1   5  239.79    8.75
 -25  -1  -5   46.55    2.47
 -25  -1  -5   47.38    2.30
  25   1   5   37.48    2.51
  25   1   5   44.47    2.15
 -26  -1  -5    3.62    0.61
 -26  -1  -5    3.69    0.72
  26   1   5    2.80    0.54
  26   1   5    4.12    0.86
 -27  -1  -5    0.65    0.43
  27   1   5    0.39    0.36
 -28  -1  -5   58.03    2.73
 -28  -1  -5   60.65    3.08
  28   1   5   62.26    2.91
  28   1   5   60.18    3.41
 -29  -1  -5  147.30    5.85
 -29  -1  -5  139.98    5.27
  29   1   5  145.14    5.45
  29   1   5  141.41    6.03
 -30  -1  -5   25.50    1.97
 -30  -1  -5   27.22    1.76
  30   1   5   26.79    1.76
  30   1   5   23.92    2.19
 -31  -1  -5   45.83    2.44
 -31  -1  -5   46.52    2.80
  31   1   5   47.45    2.51
  31   1   5   45.98    3.12
 -32  -1  -5    0.90    0.36
 -32  -1  -5    0.72    0.39
  32   1   5    0.93    0.39
  32   1   5    0.75    0.61
 -33  -1  -5   18.51    1.79
 -33  -1  -5   17.47    1.51
  33   1   5   13.81    1.72
  33   1   5   17.50    1.54
 -34  -1  -5    2.26    0.65
 -34  -1  -5    1.83    0.50
  34   1   5    2.44    0.82
  34   1   5    1.76    0.50
 -35  -1  -5   67.75    3.69
 -35  -1  -5   63.23    3.19
  35   1   5   67.21    4.02
  35   1   5   67.82    3.30
 -36  -1  -5    2.08    0.61
 -36  -1  -5    3.26    0.82
  36   1   5    2.80    0.90
  36   1   5    4.45    0.79
 -37  -1  -5   34.11    2.22
 -37  -1  -5   34.93    2.55
  37   1   5   31.35    2.12
  37   1   5   30.09    2.69
 -38  -1  -5  106.66    5.06
 -38  -1  -5  100.35    4.45
  38   1   5   96.69    4.34
  38   1   5   97.98    5.16
 -39  -1  -5   56.67    3.16
  39   1   5   66.13    3.37
 -40  -1  -5    9.15    1.40
 -40  -1  -5    7.67    1.11
 -41  -1  -5  183.20    7.57
  41   1   5  183.63    7.07
  41   1   5  160.85    7.42
 -42  -1  -5   20.55    2.15
  42   1   5   25.28    2.69
 -43  -1  -5   25.32    2.44
 -43  -1  -5   27.04    2.22
  43   1   5   29.12    2.87
  43   1   5   32.53    2.40
 -44  -1  -5   18.86    1.86
 -44  -1  -5   23.38    2.30
  44   1   5   23.67    2.65
  44   1   5   26.15    2.15
 -45  -1  -5   37.84    2.73
 -45  -1  -5   40.85    3.16
 -46  -1  -5    8.75    1.33
 -46  -1  -5   10.11    1.58
  46   1   5   10.97    1.43
  46   1   5   12.70    1.94
 -47  -1  -5  109.96    5.20
 -47  -1  -5  118.53    5.81
  47   1   5  116.81    5.34
  47   1   5  111.79    6.24
 -48  -1  -5    0.11    0.29
 -48  -1  -5    0.97    0.57
  48   1   5    0.32    0.36
  48   1   5    1.08    0.72
 -49  -1  -5   13.59    1.69
 -49  -1  -5   16.39    2.04
  49   1   5   15.82    1.79
  49   1   5   17.43    2.37
 -50  -1  -5    0.54    0.54
  50   1   5    1.47    0.57
  48  -1  -6    5.49    1.15
  48  -1  -6    7.64    1.29
 -48   1   6    6.24    1.26
 -48   1   6    5.16    0.93
  47  -1  -6   23.92    2.37
  47  -1  -6   30.52    2.55
 -47   1   6   24.67    2.44
 -47   1   6   25.25    2.08
  46  -1  -6    4.52    0.97
  46  -1  -6    3.19    0.93
 -46   1   6    4.91    0.90
 -46   1   6    2.87    0.90
  45  -1  -6  190.69    7.85
  45  -1  -6  179.32    7.35
 -45   1   6  192.09    7.28
 -45   1   6  182.23    7.71
  44  -1  -6   32.60    2.65
 -44   1   6   36.22    2.47
  43  -1  -6   51.32    3.37
  43  -1  -6   53.04    3.41
 -43   1   6   53.62    3.05
 -43   1   6   54.62    3.55
  42  -1  -6   17.75    1.86
 -42   1   6   18.43    2.01
  41  -1  -6   86.43    4.55
  41  -1  -6   94.79    4.70
 -41   1   6  101.17    4.52
 -41   1   6  107.81    5.24
  40  -1  -6  214.72    8.39
  40  -1  -6  208.91    8.25
 -40   1   6  225.73    8.21
 -40   1   6  218.23    8.61
  39  -1  -6   38.63    2.83
  39  -1  -6   43.00    2.83
 -39   1   6   42.32    3.05
 -39   1   6   38.02    2.47
  38  -1  -6   14.85    1.72
  38  -1  -6   13.99    1.61
 -38   1   6   11.98    1.61
 -38   1   6   15.60    1.51
  37  -1  -6   34.72    2.58
  37  -1  -6   40.46    2.87
 -37   1   6   38.70    2.40
 -37   1   6   39.31    2.94
  36  -1  -6   56.67    3.37
  36  -1  -6   52.00    3.12
 -36   1   6   53.22    2.87
 -36   1   6   50.03    3.26
  35  -1  -6  123.62    5.52
  35  -1  -6  133.49    5.70
 -35   1   6  125.27    5.67
 -35   1   6  116.56    4.84
  34  -1  -6   36.33    2.58
  34  -1  -6   40.20    2.65
 -34   1   6   41.42    2.83
 -34   1   6   37.87    2.30
  33  -1  -6   52.54    3.12
 -33   1   6   54.62    2.83
  32  -1  -6   50.21    3.05
  32  -1  -6   50.64    2.98
 -32   1   6   49.21    2.69
 -32   1   6   46.19    3.01
  31  -1  -6    4.38    0.86
  31  -1  -6    4.66    0.93
 -31   1   6    4.81    0.79
 -31   1   6    3.91    0.86
  30  -1  -6    4.20    0.86
 -30   1   6    4.91    0.97
  29  -1  -6   13.41    1.47
  29  -1  -6   12.73    1.40
 -29   1   6   12.80    1.51
 -29   1   6   12.91    1.26
  28  -1  -6   91.38    4.27
  28  -1  -6   99.88    4.48
 -28   1   6   90.77    3.87
 -28   1   6  100.17    4.63
 -27   1   6   54.48    3.16
 -27   1   6   65.17    3.05
  26  -1  -6   29.84    2.08
  26  -1  -6   31.17    2.19
 -26   1   6   32.78    2.01
 -26   1   6   33.43    2.30
  25  -1  -6  263.75    9.22
  25  -1  -6  252.95    9.04
 -25   1   6  253.70    8.64
 -25   1   6  262.20    9.40
  24  -1  -6  148.55    5.74
  24  -1  -6  139.69    5.63
 -24   1   6  152.46    5.67
 -24   1   6  144.68    5.92
  23  -1  -6    2.73    0.61
  23  -1  -6    5.02    0.86
 -23   1   6    2.87    0.68
 -23   1   6    3.23    0.61
  22  -1  -6    6.56    0.97
  22  -1  -6    6.42    0.90
 -22   1   6    5.88    0.79
 -22   1   6    5.88    0.93
  21  -1  -6    5.34    0.82
  21  -1  -6    5.24    0.86
 -21   1   6    4.66    0.86
 -21   1   6    5.06    0.72
  20  -1  -6  272.86    9.25
  20  -1  -6  272.21    9.43
 -20   1   6  268.16    9.40
 -20   1   6  275.08    9.11
  19  -1  -6  180.18    6.71
  19  -1  -6  181.83    6.63
 -19   1   6  176.56    6.17
 -19   1   6  173.83    6.56
  18  -1  -6    6.31    0.82
  18  -1  -6    8.68    1.04
 -18   1   6    7.46    0.82
 -18   1   6    5.74    0.90
  17  -1  -6   17.47    1.29
 -17   1   6   19.76    1.29
  16  -1  -6   69.97    3.05
  16  -1  -6   70.94    3.30
 -16   1   6   67.07    2.83
 -16   1   6   65.34    3.16
  15  -1  -6  179.54    6.28
  15  -1  -6  186.21    6.74
 -15   1   6  185.45    6.31
 -15   1   6  189.54    6.89
  14  -1  -6   30.59    1.72
  14  -1  -6   28.48    1.79
 -14   1   6   32.31    1.65
 -14   1   6   29.37    1.90
  13  -1  -6  190.51    6.78
 -13   1   6  212.28    7.53
  12  -1  -6  232.83    7.71
  12  -1  -6  224.12    7.71
 -12   1   6  236.45    8.18
 -12   1   6  226.41    7.39
  11  -1  -6    2.91    0.47
  11  -1  -6    2.83    0.54
 -11   1   6    2.62    0.43
 -11   1   6    3.26    0.57
  10  -1  -6    0.68    0.25
  10  -1  -6    0.47    0.25
 -10   1   6    1.15    0.29
 -10   1   6    0.47    0.25
   9  -1  -6   29.73    1.76
   9  -1  -6   31.20    1.58
  -9   1   6   28.98    1.43
  -9   1   6   26.50    1.65
   8  -1  -6  330.42   10.33
   8  -1  -6  316.32   10.26
  -8   1   6  319.73    9.93
  -8   1   6  326.69   10.62
   7  -1  -6   15.78    0.97
   7  -1  -6   12.70    1.04
  -7   1   6   13.74    0.86
  -7   1   6   14.17    1.15
   6  -1  -6   18.47    1.29
   6  -1  -6   18.22    1.04
  -6   1   6   16.50    0.93
  -6   1   6   17.43    1.22
   5  -1  -6   32.06    1.69
   5  -1  -6   30.74    1.40
  -5   1   6   32.10    1.40
  -5   1   6   30.92    1.69
   4  -1  -6  128.18    4.23
   4  -1  -6  124.95    4.52
  -4   1   6  120.33    3.95
  -4   1   6  128.72    4.63
   3  -1  -6    3.66    0.50
   3  -1  -6    3.37    0.36
  -3   1   6    2.47    0.29
  -3   1   6    3.59    0.50
   2  -1  -6    2.98    0.43
   2  -1  -6    2.62    0.32
  -2   1   6    2.44    0.29
  -2   1   6    2.47    0.39
   1  -1  -6  111.50    3.59
   1  -1  -6  106.09    3.77
  -1   1   6  111.07    3.55
  -1   1   6  104.40    3.69
   0  -1  -6    0.18    0.14
   0  -1  -6    0.07    0.11
  -1  -1  -6  108.17    3.62
  -1  -1  -6  115.45    3.59
   1   1   6  109.60    3.59
   1   1   6  112.65    3.48
  -2  -1  -6    2.47    0.22
   2   1   6    2.69    0.18
  -3  -1  -6    3.98    0.22
  -9  -1  -6   27.29    0.93
 -10  -1  -6    1.11    0.18
 -10  -1  -6    1.18    0.14
  10   1   6    0.68    0.14
 -11  -1  -6    3.34    0.36
 -11  -1  -6    3.44    0.29
  11   1   6    3.59    0.29
  11   1   6    3.30    0.36
 -12  -1  -6  223.69    7.07
 -12  -1  -6  224.44    6.81
  12   1   6  230.03    7.28
  12   1   6  226.56    6.89
 -13  -1  -6  193.45    5.99
 -13  -1  -6  199.76    6.46
  13   1   6  197.33    6.10
  13   1   6  200.70    6.56
 -14  -1  -6   25.71    1.40
 -14  -1  -6   25.21    1.11
  14   1   6   26.50    1.51
  14   1   6   25.00    1.11
 -15  -1  -6  173.23    5.88
 -15  -1  -6  179.39    5.70
  15   1   6  179.54    5.70
  15   1   6  181.01    6.28
 -16  -1  -6   67.89    2.83
 -16  -1  -6   63.52    2.37
  16   1   6   63.87    2.37
  16   1   6   66.24    2.98
 -17  -1  -6   16.75    1.26
 -17  -1  -6   20.55    1.11
  17   1   6   18.40    1.04
  17   1   6   17.93    1.43
 -18  -1  -6    7.60    0.86
 -18  -1  -6    6.78    0.61
  18   1   6    7.10    0.65
  18   1   6    7.42    0.97
 -19  -1  -6  165.87    5.52
 -19  -1  -6  173.48    6.20
  19   1   6  158.92    5.34
  19   1   6  164.80    6.17
 -20  -1  -6  249.83    8.03
 -20  -1  -6  266.80    8.97
  20   1   6  244.52    7.89
  20   1   6  251.30    8.82
  21   1   6    5.99    0.93
  21   1   6    5.99    0.68
 -22  -1  -6    7.57    0.93
 -22  -1  -6    8.03    0.79
  22   1   6    6.20    0.97
  22   1   6    7.78    0.79
 -23  -1  -6    4.81    0.61
 -23  -1  -6    3.08    0.65
  23   1   6    3.98    0.57
  23   1   6    3.01    0.72
 -24  -1  -6  140.45    5.06
  24   1   6  142.38    5.13
 -25  -1  -6  248.76    8.28
  25   1   6  239.86    8.03
 -26  -1  -6   27.90    2.01
 -26  -1  -6   30.41    1.76
  26   1   6   25.79    2.19
  26   1   6   30.31    1.79
 -27  -1  -6   50.21    2.76
 -27  -1  -6   57.45    2.69
  27   1   6   57.24    3.48
  27   1   6   61.54    2.83
 -28  -1  -6   86.29    4.02
  28   1   6   85.14    4.52
 -29  -1  -6   10.54    1.29
 -29  -1  -6   10.69    1.11
  29   1   6    9.54    1.11
  29   1   6   10.97    1.54
 -30  -1  -6    2.94    0.57
 -30  -1  -6    3.30    0.72
  30   1   6    3.34    0.65
  30   1   6    3.98    1.00
 -31  -1  -6    3.44    0.79
 -31  -1  -6    4.20    0.75
  32   1   6   46.59    3.41
  32   1   6   46.70    2.58
 -33  -1  -6   52.97    3.12
 -33  -1  -6   49.17    2.65
  33   1   6   45.40    3.44
  33   1   6   51.50    2.73
 -34  -1  -6   36.98    2.30
 -34  -1  -6   34.65    2.47
  34   1   6   34.36    2.22
  34   1   6   35.79    3.05
 -35  -1  -6  116.16    5.24
 -35  -1  -6  122.26    5.06
  35   1   6  117.42    4.91
  35   1   6  115.81    5.88
 -36  -1  -6   45.05    2.94
 -36  -1  -6   49.35    2.83
  36   1   6   49.92    3.73
  36   1   6   49.42    2.83
 -37  -1  -6   39.41    2.83
 -37  -1  -6   39.31    2.51
  37   1   6   41.93    3.48
  37   1   6   39.95    2.58
 -38  -1  -6   14.20    1.69
 -38  -1  -6   16.35    1.61
  38   1   6   13.34    1.47
  38   1   6   15.28    2.12
 -39  -1  -6   43.68    3.08
 -39  -1  -6   42.79    2.69
  39   1   6   36.44    2.51
  39   1   6   35.29    3.30
 -40  -1  -6  191.59    7.39
  40   1   6  223.47    8.36
 -41  -1  -6   86.36    4.63
 -41  -1  -6   92.10    4.41
  41   1   6   82.42    5.38
  41   1   6   88.44    4.38
 -42  -1  -6   15.46    1.86
  42   1   6   13.09    1.79
  42   1   6   14.85    2.19
 -43  -1  -6   50.78    3.19
 -43  -1  -6   48.35    3.41
  43   1   6   55.09    4.30
  43   1   6   49.42    3.44
 -44  -1  -6   29.73    2.62
 -44  -1  -6   27.62    2.37
  44   1   6   31.70    2.55
  44   1   6   26.54    3.05
 -45  -1  -6  175.95    7.57
 -45  -1  -6  165.08    6.89
  45   1   6  180.54    7.35
  45   1   6  167.20    8.39
 -46  -1  -6    3.98    0.97
 -46  -1  -6    2.65    0.75
  46   1   6    4.48    0.97
  46   1   6    3.37    1.22
 -47  -1  -6   20.87    2.26
 -47  -1  -6   22.85    2.26
  47   1   6   23.46    2.22
  47   1   6   21.95    2.91
 -48  -1  -6    5.38    1.15
 -48  -1  -6    4.12    1.11
  48   1   6    4.55    1.00
  48   1   6    3.08    1.26
  45  -1  -7    1.86    0.75
  45  -1  -7    0.14    0.36
 -45   1   7    0.75    0.43
 -45   1   7    0.18    0.47
  44  -1  -7   99.42    5.42
  44  -1  -7  112.97    5.42
  43  -1  -7    4.77    1.00
  43  -1  -7    4.95    1.08
 -43   1   7    4.48    1.08
 -43   1   7    5.49    0.97
  42  -1  -7    1.83    0.68
 -42   1   7    1.61    0.54
 -42   1   7    1.33    0.65
  41  -1  -7    0.25    0.39
  41  -1  -7    0.29    0.32
 -41   1   7    0.11    0.29
 -41   1   7    0.04    0.39
  40  -1  -7   12.01    1.83
  40  -1  -7   16.25    1.83
 -40   1   7   17.32    1.76
 -40   1   7   13.74    1.72
  39  -1  -7   23.92    2.22
  39  -1  -7   22.13    2.19
 -39   1   7   23.20    1.97
 -39   1   7   20.48    2.15
  38  -1  -7    1.94    0.65
  38  -1  -7    1.76    0.68
 -38   1   7    2.58    0.68
 -38   1   7    1.76    0.68
  37  -1  -7    1.40    0.57
  37  -1  -7    0.50    0.39
 -37   1   7    0.75    0.50
 -37   1   7    0.90    0.43
  36  -1  -7   54.05    3.44
  36  -1  -7   56.31    3.44
 -36   1   7   56.06    3.51
 -36   1   7   52.65    2.98
  35  -1  -7   22.85    2.15
  35  -1  -7   23.96    2.19
 -35   1   7   23.06    2.22
 -35   1   7   26.68    2.04
  34  -1  -7   47.77    3.16
  34  -1  -7   47.16    3.05
 -34   1   7   48.45    3.19
 -34   1   7   41.93    2.58
  33  -1  -7   27.72    2.30
  33  -1  -7   21.81    2.04
 -33   1   7   21.52    1.79
 -33   1   7   24.78    2.26
  32  -1  -7   23.74    2.12
 -32   1   7   27.22    2.01
  31  -1  -7   27.15    2.26
  31  -1  -7   26.00    2.30
 -31   1   7   25.68    1.94
 -31   1   7   25.14    2.26
  30  -1  -7    7.75    1.18
  30  -1  -7    7.14    1.15
 -30   1   7    4.63    0.82
 -30   1   7    6.67    1.15
  29  -1  -7   72.48    3.84
 -29   1   7   80.23    4.16
  28  -1  -7  183.84    7.28
  28  -1  -7  171.29    6.85
 -28   1   7  180.47    6.67
 -28   1   7  166.52    6.81
  27  -1  -7   17.86    1.76
  27  -1  -7   21.41    1.94
 -27   1   7   19.58    1.90
 -27   1   7   21.84    1.69
  26  -1  -7  139.15    5.88
  26  -1  -7  140.66    5.81
 -26   1   7  127.96    5.02
 -26   1   7  131.80    5.67
  25  -1  -7   73.59    3.69
  25  -1  -7   68.32    3.59
 -25   1   7   69.07    3.62
 -25   1   7   68.68    3.19
  24  -1  -7    2.04    0.61
  24  -1  -7    2.94    0.72
 -24   1   7    2.37    0.54
 -24   1   7    1.47    0.54
  23  -1  -7   23.81    1.90
  23  -1  -7   20.91    1.86
 -23   1   7   17.43    1.43
 -23   1   7   22.02    1.94
  22  -1  -7    4.27    0.82
  22  -1  -7    3.44    0.79
 -22   1   7    3.98    0.68
 -22   1   7    4.30    0.86
  21  -1  -7   15.35    1.47
  21  -1  -7   15.35    1.54
 -21   1   7   13.09    1.18
 -21   1   7   14.88    1.54
  20  -1  -7  150.74    6.03
  20  -1  -7  151.56    5.88
 -20   1   7  149.05    5.49
 -20   1   7  145.36    5.88
  19  -1  -7   43.50    2.58
  19  -1  -7   42.50    2.40
 -19   1   7   46.09    2.33
 -19   1   7   47.63    2.76
  18  -1  -7  706.53   21.88
  18  -1  -7  687.52   21.59
 -18   1   7  714.42   22.45
 -18   1   7  675.69   20.73
  17  -1  -7   80.98    3.55
  17  -1  -7   85.07    3.87
 -17   1   7   82.99    3.91
 -17   1   7   78.94    3.30
  16  -1  -7  115.56    4.55
 -16   1   7  106.45    4.09
  15  -1  -7    4.63    0.72
  15  -1  -7    4.02    0.72
 -15   1   7    5.24    0.86
 -15   1   7    5.42    0.72
  14  -1  -7  182.55    6.46
  14  -1  -7  176.52    6.53
 -14   1   7  181.55    6.20
 -14   1   7  186.24    6.89
  13  -1  -7  102.25    4.30
 -13   1   7  107.66    4.48
  12  -1  -7   71.84    3.30
 -12   1   7   73.45    3.37
  11  -1  -7    3.77    0.57
  11  -1  -7    4.02    0.68
 -11   1   7    5.27    0.61
 -11   1   7    3.16    0.65
  10  -1  -7    2.12    0.50
  10  -1  -7    1.83    0.43
 -10   1   7    1.94    0.36
 -10   1   7    1.69    0.47
   9  -1  -7   23.49    1.61
   9  -1  -7   22.88    1.40
  -9   1   7   20.98    1.22
  -9   1   7   23.31    1.65
   8  -1  -7   10.04    0.86
   8  -1  -7    9.50    1.00
  -8   1   7    9.22    0.97
  -8   1   7   11.23    0.82
   7  -1  -7  203.53    6.67
   7  -1  -7  191.66    6.71
  -7   1   7  201.13    6.99
  -7   1   7  195.46    6.31
   6  -1  -7   55.30    2.58
   6  -1  -7   50.96    2.15
   5  -1  -7   50.43    2.08
   5  -1  -7   51.54    2.40
  -5   1   7   48.38    1.90
  -5   1   7   45.15    2.19
   4  -1  -7    1.04    0.25
   4  -1  -7    0.65    0.25
  -4   1   7    0.90    0.29
  -4   1   7    0.61    0.18
   3  -1  -7   98.48    3.37
   3  -1  -7   87.94    3.37
   2  -1  -7 1188.19   34.86
   2  -1  -7 1207.91   35.76
  -2   1   7 1203.61   35.22
  -2   1   7 1215.09   35.90
   1  -1  -7   66.67    2.30
   1  -1  -7   66.82    2.51
  -1   1   7   70.72    2.33
  -1   1   7   69.58    2.51
   0  -1  -7    0.36    0.14
   0   1   7    0.32    0.07
 -15  -1  -7    4.48    0.39
 -15  -1  -7    4.59    0.36
  15   1   7    3.05    0.29
 -16  -1  -7  121.87    4.12
 -16  -1  -7  118.17    3.84
  16   1   7  114.77    3.95
  16   1   7  116.16    3.80
 -17  -1  -7   78.44    3.01
 -17  -1  -7   83.42    2.91
  17   1   7   86.11    3.30
  17   1   7   85.32    2.98
 -18  -1  -7  713.70   21.63
 -18  -1  -7  673.89   20.08
  18   1   7  664.93   19.87
  18   1   7  711.19   21.63
 -19  -1  -7   55.48    2.55
 -19  -1  -7   49.13    2.01
  19   1   7   35.00    2.37
  19   1   7   32.92    1.79
 -20  -1  -7  151.96    5.09
 -20  -1  -7  157.98    5.70
  21   1   7   12.16    0.97
  21   1   7   12.66    1.29
 -22  -1  -7    3.05    0.65
 -22  -1  -7    4.02    0.57
  22   1   7    3.44    0.54
  22   1   7    5.13    0.90
 -23  -1  -7   18.22    1.26
 -23  -1  -7   15.71    1.43
  23   1   7   17.50    1.29
  23   1   7   20.55    1.83
 -24  -1  -7    2.55    0.47
 -24  -1  -7    1.90    0.54
  24   1   7    2.73    0.54
  24   1   7    2.65    0.72
 -25  -1  -7   67.57    3.37
 -25  -1  -7   62.19    2.76
  25   1   7   61.97    3.62
  25   1   7   63.23    2.87
 -26  -1  -7  118.03    4.48
 -27  -1  -7   16.39    1.90
 -27  -1  -7   17.82    1.36
  27   1   7   19.04    1.47
 -28  -1  -7  159.78    6.31
 -28  -1  -7  167.16    6.03
  28   1   7  172.11    6.31
  28   1   7  163.90    7.07
 -29  -1  -7   64.88    3.05
 -29  -1  -7   67.28    3.51
  29   1   7   61.87    3.08
  29   1   7   67.64    4.09
 -30  -1  -7    5.74    1.00
  30   1   7    6.46    1.22
 -31  -1  -7   24.07    2.12
 -31  -1  -7   25.11    1.83
  31   1   7   25.75    1.94
  31   1   7   27.47    2.62
 -32  -1  -7   21.20    2.04
 -32  -1  -7   21.95    1.76
  32   1   7   27.11    2.01
  32   1   7   22.06    2.40
 -33  -1  -7   21.48    1.76
 -33  -1  -7   25.89    2.30
  33   1   7   21.77    1.83
  33   1   7   26.04    2.65
 -34  -1  -7   41.17    2.58
 -34  -1  -7   46.91    3.12
  34   1   7   44.22    2.73
  34   1   7   45.01    3.66
 -35  -1  -7   20.01    2.08
 -35  -1  -7   22.99    1.94
  35   1   7   16.50    2.22
  35   1   7   22.74    1.94
 -36  -1  -7   50.28    3.44
 -36  -1  -7   51.18    2.98
  36   1   7   53.29    4.05
  36   1   7   47.31    2.94
 -37  -1  -7    0.25    0.32
 -37  -1  -7   -0.07    0.32
  37   1   7    0.07    0.50
  37   1   7    1.04    0.47
 -38  -1  -7    1.72    0.61
 -38  -1  -7    0.72    0.54
  38   1   7    1.33    0.50
  38   1   7    0.86    0.72
 -39  -1  -7   25.68    2.19
 -39  -1  -7   26.29    2.51
  39   1   7   26.75    2.19
  39   1   7   23.71    2.76
 -40  -1  -7   19.47    2.15
 -40  -1  -7   15.92    1.76
  40   1   7   17.50    2.44
  40   1   7   15.17    1.65
 -41  -1  -7    0.14    0.36
  41   1   7    0.32    0.36
 -42  -1  -7    2.12    0.75
 -42  -1  -7    1.58    0.61
  42   1   7    1.72    0.57
  42   1   7    0.47    0.75
 -43  -1  -7    4.02    1.04
  43   1   7    4.34    1.36
 -44  -1  -7   89.05    4.81
 -44  -1  -7   99.60    5.45
  44   1   7   86.25    4.59
  44   1   7   89.63    6.28
 -45  -1  -7    0.00    0.39
 -45  -1  -7    0.72    0.54
  45   1   7    0.43    0.90
  45   1   7    0.50    0.43
  42  -1  -8   27.22    2.51
  42  -1  -8   32.21    2.91
 -42   1   8   28.40    2.80
 -42   1   8   28.87    2.33
  41  -1  -8   11.58    1.76
 -41   1   8   13.27    1.54
  40  -1  -8   32.60    2.80
  40  -1  -8   38.41    3.16
 -40   1   8   38.41    3.19
 -40   1   8   32.06    2.44
  39  -1  -8    0.61    0.47
 -39   1   8    1.36    0.57
 -38   1   8    2.51    0.68
 -38   1   8    3.77    0.93
  37  -1  -8   71.73    4.63
  37  -1  -8   68.11    4.23
  36  -1  -8   33.53    2.80
  36  -1  -8   29.09    2.58
 -36   1   8   27.97    2.44
  35  -1  -8    0.11    0.32
  35  -1  -8    0.43    0.47
  34  -1  -8    6.06    1.15
  34  -1  -8    6.78    1.18
 -34   1   8    3.77    0.90
 -34   1   8    3.19    0.97
  33  -1  -8   22.95    2.22
  33  -1  -8   30.05    2.55
 -33   1   8   26.47    2.44
 -33   1   8   30.77    2.33
  32  -1  -8    0.43    0.39
  32  -1  -8    0.07    0.39
 -32   1   8   -0.04    0.32
 -32   1   8    0.79    0.54
  31  -1  -8   52.86    3.37
  31  -1  -8   58.60    3.55
 -31   1   8   56.85    3.59
 -31   1   8   60.14    3.23
  30  -1  -8  190.37    7.60
 -30   1   8  189.29    7.17
  29  -1  -8   54.37    3.34
  29  -1  -8   49.53    3.19
 -29   1   8   51.75    3.34
 -29   1   8   57.24    3.08
  28  -1  -8    5.49    1.00
 -28   1   8    5.92    1.15
  27  -1  -8  114.26    5.49
  27  -1  -8  133.02    5.88
 -27   1   8  134.20    5.45
 -27   1   8  128.50    5.77
  26  -1  -8    2.76    0.72
  26  -1  -8    2.15    0.68
 -26   1   8    2.62    0.61
 -26   1   8    1.72    0.65
  25  -1  -8  142.06    6.10
  25  -1  -8  148.87    6.17
 -25   1   8  153.75    5.95
 -25   1   8  144.32    6.24
  24  -1  -8   17.50    1.79
  24  -1  -8   19.55    1.83
 -24   1   8   16.89    1.54
 -24   1   8   19.98    1.97
  23  -1  -8    1.69    0.57
  23  -1  -8    1.65    0.54
 -23   1   8    1.33    0.54
 -23   1   8    0.86    0.39
  22  -1  -8   26.75    2.12
  22  -1  -8   32.53    2.40
 -22   1   8   31.56    2.08
 -22   1   8   30.52    2.44
  21  -1  -8    8.79    1.18
  21  -1  -8   10.08    1.29
 -21   1   8   11.12    1.43
 -21   1   8   12.01    1.22
  20  -1  -8  102.72    4.66
  20  -1  -8  108.81    4.70
 -20   1   8  103.83    4.30
 -20   1   8  105.84    4.91
  19  -1  -8    3.59    0.79
  19  -1  -8    3.77    0.75
 -19   1   8    3.95    0.68
 -19   1   8    3.59    0.82
  18  -1  -8   91.53    4.30
  18  -1  -8  101.42    4.38
 -18   1   8  102.64    4.16
 -18   1   8   96.19    4.45
  17  -1  -8   65.27    3.23
  17  -1  -8   70.69    3.59
 -17   1   8   63.98    2.94
 -17   1   8   67.60    3.48
  16  -1  -8    4.16    0.75
 -16   1   8    3.87    0.65
  15  -1  -8  124.56    4.95
 -15   1   8  126.03    4.77
 -15   1   8  127.75    5.45
  14  -1  -8   19.76    1.69
  14  -1  -8   21.16    1.61
 -14   1   8   20.87    1.47
 -14   1   8   19.76    1.76
  13  -1  -8    0.79    0.36
  13  -1  -8    0.07    0.22
  12  -1  -8   54.19    2.83
 -12   1   8   53.90    2.94
  11  -1  -8    6.20    0.82
  11  -1  -8    7.75    1.00
 -11   1   8    7.07    0.97
 -11   1   8    7.35    0.82
  10  -1  -8   48.81    2.65
  10  -1  -8   44.58    2.26
 -10   1   8   47.66    2.19
 -10   1   8   44.04    2.51
   9  -1  -8    2.30    0.50
   9  -1  -8    1.76    0.47
  -9   1   8    1.40    0.36
  -9   1   8    2.47    0.57
   8  -1  -8  101.42    3.87
   8  -1  -8  101.46    4.20
  -8   1   8  108.24    4.38
  -8   1   8   98.09    3.62
   7  -1  -8   51.90    2.58
   7  -1  -8   51.68    2.33
  -7   1   8   50.86    2.15
  -7   1   8   50.14    2.51
  -6   1   8   34.61    1.58
  -6   1   8   33.10    1.90
   5  -1  -8  321.27   10.33
   5  -1  -8  330.96   10.36
  -5   1   8  342.90   10.54
  -5   1   8  331.57   10.62
   4  -1  -8  252.13    8.18
   4  -1  -8  256.50    8.11
  -4   1   8  265.76    8.25
  -4   1   8  274.69    8.79
   3  -1  -8    2.04    0.36
   3  -1  -8    2.40    0.39
  -3   1   8    2.12    0.36
  -3   1   8    2.73    0.32
   2  -1  -8   58.42    2.04
 -20  -1  -8  108.45    3.51
 -22  -1  -8   30.99    1.54
 -22  -1  -8   29.73    1.65
  22   1   8   31.13    1.79
  22   1   8   29.95    1.54
 -23  -1  -8    1.61    0.43
 -23  -1  -8    1.00    0.29
  23   1   8    1.22    0.32
  23   1   8    0.68    0.36
 -24  -1  -8   16.28    1.18
 -24  -1  -8   17.11    1.40
  24   1   8   16.61    1.51
  24   1   8   15.53    1.15
 -25  -1  -8  131.87    5.20
 -25  -1  -8  140.05    5.06
  25   1   8  142.88    5.85
  25   1   8  137.72    5.02
 -26  -1  -8    2.44    0.50
 -26  -1  -8    3.12    0.68
  26   1   8    1.83    0.47
  26   1   8    3.30    0.79
 -27  -1  -8  106.52    4.20
 -27  -1  -8  120.33    5.06
  27   1   8  118.78    5.49
  27   1   8  122.37    4.77
 -28  -1  -8    3.59    0.75
 -28  -1  -8    4.30    0.68
  28   1   8    5.09    0.79
  28   1   8    4.66    1.00
 -29  -1  -8   51.75    2.69
  29   1   8   51.39    2.80
  29   1   8   41.46    3.44
 -30  -1  -8  168.99    6.81
 -30  -1  -8  170.00    6.31
  30   1   8  178.46    6.67
 -31  -1  -8   49.99    3.16
 -31  -1  -8   48.31    2.69
  31   1   8   52.33    3.77
  31   1   8   51.14    2.94
 -32  -1  -8   -0.07    0.29
  32   1   8   -0.04    0.65
  32   1   8    0.11    0.29
 -33  -1  -8   24.46    1.97
 -33  -1  -8   25.57    2.33
  33   1   8   27.97    2.83
 -34  -1  -8    5.59    0.93
 -34  -1  -8    5.27    1.08
  34   1   8    6.38    1.00
  34   1   8    6.46    1.40
 -35  -1  -8    0.47    0.43
 -35  -1  -8    0.90    0.43
  35   1   8    0.68    0.54
  35   1   8    0.07    0.29
 -36  -1  -8   29.19    2.62
 -36  -1  -8   31.49    2.40
  36   1   8   33.75    2.51
  36   1   8   37.73    3.51
 -37  -1  -8   82.78    4.70
 -37  -1  -8   75.24    4.02
  37   1   8   74.96    4.05
  37   1   8   68.25    4.99
 -38  -1  -8    2.98    0.79
 -38  -1  -8    3.23    0.93
  38   1   8    2.87    0.79
  38   1   8    5.24    1.33
 -39  -1  -8    0.97    0.54
 -39  -1  -8    0.47    0.47
  39   1   8    0.72    0.50
  39   1   8    0.43    0.65
 -40  -1  -8   35.33    3.12
 -40  -1  -8   36.62    2.83
  40   1   8   34.00    3.62
  40   1   8   39.20    2.91
 -41  -1  -8   13.92    2.01
 -41  -1  -8   12.19    1.69
  41   1   8   13.99    2.37
  41   1   8   13.92    1.72
 -42  -1  -8   26.43    2.55
  42   1   8   28.62    3.59
  42   1   8   26.22    2.40
  38  -1  -9    6.53    1.29
  38  -1  -9    3.34    0.97
 -38   1   9    4.84    0.97
 -38   1   9    4.70    1.18
  37  -1  -9   35.40    2.94
 -37   1   9   37.94    3.26
 -37   1   9   35.54    2.91
  36  -1  -9    0.11    0.50
  36  -1  -9    0.11    0.29
 -36   1   9   -0.22    0.29
 -36   1   9   -0.11    0.39
  35  -1  -9   14.06    1.94
  35  -1  -9    8.75    1.43
 -35   1   9   14.70    1.65
 -35   1   9   13.77    1.94
  34  -1  -9   46.80    3.55
  34  -1  -9   38.63    2.94
 -34   1   9   40.06    2.76
 -34   1   9   44.11    3.41
  33  -1  -9    6.71    1.22
  33  -1  -9    6.46    1.29
 -33   1   9    6.71    1.08
 -33   1   9    4.73    1.11
  32  -1  -9    4.34    0.97
  32  -1  -9    6.78    1.26
 -32   1   9    5.88    1.00
 -32   1   9    6.35    1.22
  31  -1  -9   10.36    1.61
  31  -1  -9   13.84    1.72
 -31   1   9   12.88    1.79
 -31   1   9   13.34    1.51
  30  -1  -9   10.19    1.54
  30  -1  -9   11.51    1.54
 -30   1   9   10.36    1.61
 -30   1   9    9.40    1.26
  29  -1  -9    5.34    1.11
 -29   1   9    4.20    0.86
  28  -1  -9   51.82    3.44
  28  -1  -9   58.32    3.80
 -28   1   9   54.73    3.16
 -28   1   9   60.11    3.91
  27  -1  -9   18.29    1.94
  27  -1  -9   17.86    2.22
 -27   1   9   18.65    2.04
  26  -1  -9   10.04    1.43
 -26   1   9    9.97    1.29
 -26   1   9   11.73    1.61
  25  -1  -9    7.14    1.22
  25  -1  -9    9.29    1.40
 -25   1   9    5.88    1.15
 -25   1   9    8.46    1.11
  24  -1  -9    0.82    0.54
  24  -1  -9    0.57    0.50
 -24   1   9    1.76    0.61
 -24   1   9    1.43    0.50
  23  -1  -9  202.78    8.00
  23  -1  -9  198.83    7.89
 -23   1   9  195.57    7.28
 -23   1   9  195.60    7.93
  22  -1  -9    0.22    0.32
  22  -1  -9   -0.18    0.32
 -22   1   9    0.82    0.39
 -22   1   9   -0.18    0.32
  21  -1  -9   18.33    1.86
  21  -1  -9   15.71    1.72
 -21   1   9   16.32    1.54
 -21   1   9   15.24    1.76
  20  -1  -9  157.59    6.53
  20  -1  -9  151.38    6.42
 -20   1   9  163.86    6.81
 -20   1   9  147.47    5.74
  19  -1  -9   59.89    3.48
  19  -1  -9   63.01    3.59
 -19   1   9   56.49    3.48
 -19   1   9   57.96    2.98
  18  -1  -9    1.00    0.50
  18  -1  -9    0.47    0.43
 -18   1   9    0.36    0.36
 -18   1   9    0.57    0.39
  17  -1  -9    0.11    0.25
  17  -1  -9    0.18    0.36
 -17   1   9   -0.14    0.18
 -17   1   9    0.18    0.25
  16  -1  -9   23.20    1.97
  16  -1  -9   23.56    2.12
 -16   1   9   23.17    1.69
  15  -1  -9   99.17    4.52
 -15   1   9   88.80    3.73
  14  -1  -9    7.39    1.04
  14  -1  -9    5.38    0.93
 -14   1   9    5.42    0.79
 -14   1   9    3.23    0.75
  13  -1  -9   62.44    3.30
  13  -1  -9   52.40    2.98
 -13   1   9   57.24    3.23
  12  -1  -9   -0.18    0.22
 -12   1   9    0.18    0.32
 -12   1   9    0.00    0.25
  11  -1  -9   17.57    1.58
  11  -1  -9   22.16    1.72
 -11   1   9   20.41    1.47
 -11   1   9   16.32    1.54
  10  -1  -9    6.67    0.93
  10  -1  -9    6.53    0.90
 -10   1   9    5.99    0.75
 -10   1   9    7.75    1.00
   9  -1  -9   42.32    2.33
   9  -1  -9   40.92    2.40
  -9   1   9   43.22    2.47
  -9   1   9   46.41    2.22
   8  -1  -9  151.10    5.52
   8  -1  -9  137.83    5.27
   7  -1  -9  304.42   10.01
   7  -1  -9  324.68   10.44
  -7   1   9  324.50   10.54
   6  -1  -9    3.87    0.57
   6  -1  -9    4.52    0.61
  -6   1   9    5.02    0.65
  -6   1   9    5.02    0.57
   5  -1  -9   17.82    1.11
   5  -1  -9   16.86    1.08
  -5   1   9   17.82    1.04
  -5   1   9   19.40    1.04
 -28  -1  -9   48.42    2.37
 -28  -1  -9   54.05    2.37
  28   1   9   52.68    2.47
  28   1   9   52.08    2.30
 -29  -1  -9    6.20    0.82
 -29  -1  -9    5.09    0.68
  29   1   9    6.17    0.75
  29   1   9    3.87    0.68
 -30  -1  -9   12.73    1.18
 -30  -1  -9   11.01    1.22
  30   1   9   10.01    1.22
  30   1   9   10.90    1.08
 -31  -1  -9   13.81    1.29
 -31  -1  -9   12.95    1.40
  31   1   9   12.48    1.26
  31   1   9   12.44    1.51
 -32  -1  -9    6.85    0.93
 -32  -1  -9    6.60    1.04
  32   1   9    5.31    0.86
  32   1   9    5.88    1.11
 -33  -1  -9    4.91    1.08
 -33  -1  -9    4.81    0.82
  33   1   9    7.67    1.33
  33   1   9    6.99    1.00
 -34  -1  -9   39.41    2.58
 -34  -1  -9   36.76    3.01
  34   1   9   44.11    2.91
 -35  -1  -9    8.82    1.40
 -35  -1  -9   13.52    1.51
  35   1   9   11.94    1.83
  35   1   9   15.31    1.69
 -36  -1  -9   -0.11    0.36
  36   1   9   -0.14    0.22
  36   1   9    0.04    0.39
 -37  -1  -9   33.86    2.69
 -37  -1  -9   35.04    2.98
  37   1   9   42.18    3.48
  37   1   9   39.31    3.59
 -38  -1  -9    5.70    1.08
 -38  -1  -9    6.10    1.29
  38   1   9    3.12    1.18
  38   1   9    4.70    0.97
  33  -1 -10   22.38    2.44
  33  -1 -10   23.92    2.62
 -33   1  10   22.92    2.55
 -33   1  10   22.85    2.26
  32  -1 -10   14.09    1.90
  32  -1 -10   16.10    2.19
 -32   1  10   14.85    1.79
 -32   1  10   17.57    2.19
  31  -1 -10    1.29    0.82
  31  -1 -10    2.37    0.79
 -31   1  10    2.08    0.68
 -31   1  10    1.94    0.72
  30  -1 -10    9.36    1.54
  30  -1 -10   13.45    1.90
 -30   1  10    9.83    1.40
 -30   1  10   13.99    1.90
  29  -1 -10   59.75    4.02
  29  -1 -10   57.92    3.98
 -29   1  10   55.59    3.55
 -29   1  10   53.58    3.84
  28  -1 -10   21.48    2.37
 -28   1  10   22.49    2.12
  27  -1 -10    0.22    0.43
  27  -1 -10   -0.18    0.32
 -27   1  10    0.68    0.50
 -27   1  10    0.11    0.29
  26  -1 -10    8.57    1.43
 -26   1  10    9.86    1.54
  25  -1 -10   34.21    2.87
  25  -1 -10   26.47    2.73
 -25   1  10   34.14    2.94
 -25   1  10   32.67    2.55
  24  -1 -10   69.11    4.09
  24  -1 -10   67.96    4.23
 -24   1  10   71.26    4.34
 -24   1  10   69.54    3.80
  23  -1 -10  261.88   10.08
  23  -1 -10  271.57   10.36
 -23   1  10  282.83   10.19
 -23   1  10  277.77   10.65
  22  -1 -10    5.63    1.18
  22  -1 -10    7.42    1.26
 -22   1  10    4.48    0.90
 -22   1  10    5.31    1.11
  21  -1 -10    8.36    1.29
  21  -1 -10   10.83    1.54
 -21   1  10    6.92    1.26
 -21   1  10    9.54    1.29
  20  -1 -10    1.61    0.65
  20  -1 -10    0.86    0.50
 -20   1  10    1.15    0.47
 -20   1  10    1.04    0.50
  19  -1 -10    4.02    0.93
  19  -1 -10    6.13    1.11
 -19   1  10    4.16    0.93
 -19   1  10    5.09    0.93
  18  -1 -10   32.82    2.65
  18  -1 -10   36.44    2.80
 -18   1  10   39.85    2.58
 -18   1  10   39.02    2.91
  17  -1 -10   30.16    2.51
  17  -1 -10   36.37    2.73
 -17   1  10   36.15    2.73
 -17   1  10   35.22    2.37
  16  -1 -10    4.81    1.04
 -16   1  10    7.21    1.00
  15  -1 -10   95.44    4.66
  15  -1 -10   92.53    4.48
 -15   1  10   97.55    4.81
 -15   1  10   98.95    4.23
  14  -1 -10    3.73    0.79
  14  -1 -10    3.30    0.82
 -14   1  10    3.48    0.68
 -14   1  10    4.02    0.86
  13  -1 -10   11.44    1.36
 -13   1  10    8.28    1.15
  12  -1 -10   54.30    3.08
  12  -1 -10   48.06    2.87
 -12   1  10   53.83    3.12
 -12   1  10   51.68    2.83
  11  -1 -10   23.24    1.83
  11  -1 -10   21.02    1.72
 -11   1  10   23.99    1.76
 -11   1  10   26.00    1.97
  10  -1 -10   -0.11    0.25
  10  -1 -10    0.00    0.39
 -10   1  10    0.18    0.25
 -10   1  10   -0.07    0.25
   9  -1 -10  192.31    6.85
   9  -1 -10  200.73    7.10
  -9   1  10  194.99    6.89
  -9   1  10  201.24    6.85
   8  -1 -10   10.83    0.97
   8  -1 -10    9.54    0.93
  -8   1  10   10.72    0.93
  -8   1  10    9.25    0.82
  27  -1 -11    4.27    1.26
 -27   1  11    3.84    0.97
 -27   1  11    5.13    1.33
  26  -1 -11   36.40    3.16
  26  -1 -11   34.75    3.34
 -26   1  11   34.36    2.98
 -26   1  11   30.63    3.05
  25  -1 -11   92.82    5.34
 -25   1  11   81.91    5.13
 -25   1  11   76.07    4.95
  24  -1 -11    1.04    0.75
  24  -1 -11    0.50    0.43
 -24   1  11    0.00    0.36
 -24   1  11    0.39    0.43
  23  -1 -11   12.80    1.83
  23  -1 -11   11.40    1.86
 -23   1  11   11.73    1.51
 -23   1  11   13.92    1.97
  22  -1 -11    5.70    1.29
  22  -1 -11    5.92    1.26
 -22   1  11    4.95    0.93
 -22   1  11    5.49    1.26
  21  -1 -11   21.16    2.40
  21  -1 -11   20.48    2.30
 -21   1  11   21.95    2.40
  20  -1 -11   12.12    1.83
  20  -1 -11   12.37    1.69
 -20   1  11   11.62    1.65
 -20   1  11   13.74    1.83
  19  -1 -11   17.14    2.08
  19  -1 -11   17.75    2.01
 -19   1  11   16.57    1.97
 -19   1  11   16.14    1.86
  18  -1 -11    7.21    1.26
  18  -1 -11    5.77    1.22
 -18   1  11    7.32    1.18
 -18   1  11    6.06    1.15
  17  -1 -11   32.89    2.76
 -17   1  11   24.10    2.19
  16  -1 -11   24.60    2.26
  16  -1 -11   23.53    2.26
 -16   1  11   26.18    2.33
 -16   1  11   27.47    2.19
  15  -1 -11   -0.07    0.25
 -15   1  11    0.43    0.43
  14  -1 -11   51.57    3.16
  14  -1 -11   47.77    3.19
 -14   1  11   46.12    2.83
 -14   1  11   48.88    3.12
  13  -1 -11   35.86    2.55
  13  -1 -11   34.29    2.40
 -13   1  11   35.83    2.47
 -13   1  11   38.16    2.47
  12  -1 -11   10.36    1.15
  12  -1 -11   10.54    1.22
 -12   1  11   10.36    1.15
 -12   1  11    7.89    0.93
  11  -1 -11    1.11    0.36
  11  -1 -11    1.15    0.39
 -11   1  11    1.65    0.39
 -11   1  11    1.79    0.39
  17  -1 -12   11.98    1.65
  16  -1 -12   60.40    3.48
  16  -1 -12   55.66    3.62
  15  -1 -12    4.63    0.82
  15  -1 -12    4.63    0.90
 -15   1  12    2.33    0.57
 -15   1  12    3.41    0.72
 -10  -2  11   68.39    2.87
 -10  -2  11   72.23    3.30
  10   2 -11   66.39    3.16
  10   2 -11   67.89    2.87
 -11  -2  11   67.03    3.08
 -11  -2  11   63.62    3.41
  11   2 -11   68.03    3.01
  11   2 -11   78.01    3.84
 -12  -2  11   18.86    1.51
 -12  -2  11   21.59    1.97
  12   2 -11   20.69    1.51
  12   2 -11   20.23    1.90
 -13  -2  11   39.92    2.47
 -13  -2  11   46.87    3.19
  13   2 -11   41.35    2.40
  13   2 -11   45.01    3.51
 -14  -2  11   49.17    2.87
  14   2 -11   57.28    3.80
  14   2 -11   54.66    2.91
 -15  -2  11   13.77    1.79
 -15  -2  11   14.24    1.47
  15   2 -11   13.52    1.83
  15   2 -11   13.52    1.36
 -16  -2  11   31.88    2.87
  16   2 -11   28.15    2.22
  16   2 -11   33.60    3.05
 -17  -2  11   -0.14    0.50
 -17  -2  11    0.61    0.39
  17   2 -11    0.68    0.57
  17   2 -11    0.32    0.32
 -18  -2  11    0.82    0.57
 -18  -2  11    0.68    0.39
  18   2 -11    1.11    0.72
  18   2 -11    0.97    0.39
 -19  -2  11   37.80    2.76
 -19  -2  11   47.81    3.87
  19   2 -11   44.90    3.91
  19   2 -11   42.46    2.73
 -20  -2  11    0.14    0.50
 -20  -2  11    0.97    0.50
  20   2 -11    0.72    0.43
  20   2 -11    0.68    0.75
 -21  -2  11   15.39    1.76
 -21  -2  11   13.66    2.15
  21   2 -11   16.57    2.47
  21   2 -11   16.17    1.72
 -22  -2  11   46.98    3.23
 -22  -2  11   43.75    3.98
  22   2 -11   44.65    2.98
  22   2 -11   47.70    4.27
 -23  -2  11   27.51    3.23
 -23  -2  11   25.46    2.33
  23   2 -11   28.26    2.33
  23   2 -11   29.27    3.30
 -24  -2  11    0.97    0.72
 -24  -2  11    0.07    0.29
  24   2 -11    0.11    0.25
 -25  -2  11   17.14    2.73
 -25  -2  11   22.13    2.22
  25   2 -11   18.83    2.73
  25   2 -11   17.14    1.86
   6   2 -10  131.37    4.70
   6   2 -10  138.15    4.63
  -7  -2  10   19.22    1.43
  -7  -2  10   18.04    1.18
   7   2 -10   16.10    1.33
   7   2 -10   17.50    1.11
  -8  -2  10    1.08    0.43
  -8  -2  10    1.72    0.39
   8   2 -10    1.29    0.47
   8   2 -10    0.90    0.29
  -9  -2  10    0.22    0.36
  -9  -2  10    0.47    0.29
   9   2 -10    0.54    0.25
   9   2 -10    0.75    0.43
 -10  -2  10  188.61    7.32
 -10  -2  10  187.61    6.56
  10   2 -10  194.89    7.57
  10   2 -10  182.84    6.35
 -11  -2  10    2.83    0.75
 -11  -2  10    3.59    0.61
  11   2 -10    4.66    0.97
  11   2 -10    3.77    0.61
 -12  -2  10   47.09    2.55
  12   2 -10   42.00    2.26
 -13  -2  10    0.75    0.36
 -13  -2  10    1.40    0.57
  13   2 -10    1.22    0.57
  13   2 -10    0.54    0.29
  14   2 -10   26.47    2.55
 -15  -2  10    0.00    0.32
 -15  -2  10    0.39    0.32
  15   2 -10    1.08    0.39
  15   2 -10    1.47    0.72
 -16  -2  10    1.22    0.61
 -16  -2  10    1.47    0.47
  16   2 -10    0.86    0.36
  16   2 -10    1.11    0.65
 -17  -2  10   14.78    1.51
 -17  -2  10   15.28    1.97
  17   2 -10   15.92    1.43
  17   2 -10   15.21    2.08
 -18  -2  10    0.04    0.39
 -18  -2  10   -0.07    0.18
  18   2 -10    0.29    0.57
  18   2 -10   -0.04    0.14
 -19  -2  10    0.18    0.29
 -19  -2  10   -0.04    0.39
  19   2 -10    0.00    0.43
  19   2 -10    0.54    0.32
 -20  -2  10    0.43    0.39
 -20  -2  10    1.43    0.68
  20   2 -10    0.57    0.32
  20   2 -10    1.76    0.75
 -21  -2  10    8.18    1.15
 -21  -2  10    8.86    1.61
  21   2 -10   12.12    1.33
  21   2 -10    8.93    1.65
 -22  -2  10    0.65    0.50
 -22  -2  10    1.18    0.50
  22   2 -10    0.82    0.68
  22   2 -10    1.86    0.54
 -23  -2  10   15.57    1.65
 -23  -2  10   15.53    2.12
  23   2 -10   13.66    1.43
  23   2 -10   13.27    2.08
 -24  -2  10   -0.47    0.39
 -24  -2  10    0.22    0.29
  24   2 -10    1.79    0.93
  24   2 -10    0.32    0.29
 -25  -2  10   24.17    2.15
  25   2 -10   28.40    2.26
  25   2 -10   23.67    3.05
 -26  -2  10    2.30    0.93
 -26  -2  10    2.55    0.72
  26   2 -10    4.27    0.82
  26   2 -10    4.02    1.22
 -27  -2  10    0.65    0.57
  27   2 -10    1.08    0.79
 -28  -2  10    1.29    0.54
 -28  -2  10    1.00    0.65
  28   2 -10    1.18    0.75
  28   2 -10    1.61    0.54
 -29  -2  10   16.96    1.86
 -29  -2  10   17.14    2.44
  29   2 -10   13.27    1.58
  29   2 -10   17.68    2.58
 -30  -2  10    1.18    0.68
 -30  -2  10    0.75    0.47
  30   2 -10    0.47    0.39
  30   2 -10    0.86    0.75
 -31  -2  10    1.00    0.57
 -31  -2  10    2.40    0.93
  31   2 -10    2.04    0.61
  31   2 -10    2.40    1.04
 -32  -2  10    0.90    0.47
 -32  -2  10    1.54    0.79
  32   2 -10    1.15    0.50
  32   2 -10    1.72    0.93
  37  -2   9    8.86    1.58
  37  -2   9    6.81    1.43
 -37   2  -9    9.32    1.54
 -37   2  -9    5.63    0.97
  36  -2   9    5.95    1.26
  36  -2   9    6.46    1.36
 -36   2  -9    6.96    1.29
 -36   2  -9    5.95    0.93
  35  -2   9   13.99    1.86
 -35   2  -9   13.99    1.43
  34  -2   9   18.76    2.26
  34  -2   9   17.68    2.01
  33  -2   9    7.46    1.40
  33  -2   9    6.31    1.22
 -33   2  -9    8.79    1.29
 -33   2  -9    5.67    0.82
  32  -2   9   19.69    2.15
 -32   2  -9   17.25    1.79
  31  -2   9  129.36    5.88
  31  -2   9  120.04    5.81
 -31   2  -9  125.31    4.91
 -31   2  -9  139.40    5.92
  30  -2   9   54.01    3.41
  30  -2   9   44.01    2.87
 -30   2  -9   44.94    2.80
 -30   2  -9   43.58    2.44
  29  -2   9   25.28    1.97
  29  -2   9   22.24    1.97
 -29   2  -9   25.28    1.94
  28  -2   9   42.21    2.69
  28  -2   9   36.87    2.33
 -28   2  -9   40.63    2.19
 -28   2  -9   42.75    2.47
  27  -2   9   22.31    1.72
  27  -2   9   22.27    1.61
 -27   2  -9   21.09    1.54
 -27   2  -9   21.27    1.40
  26  -2   9   26.86    1.72
  26  -2   9   22.52    1.51
 -26   2  -9   20.77    1.40
 -26   2  -9   19.98    1.26
 -25   2  -9   17.18    1.04
 -25   2  -9   17.82    1.15
   2   2  -9    0.43    0.18
   2   2  -9    0.29    0.32
  -3  -2   9    9.86    0.79
  -3  -2   9   10.33    0.68
   3   2  -9    9.72    0.86
   3   2  -9   11.76    0.72
  -4  -2   9  237.03    7.50
  -4  -2   9  232.26    7.75
   4   2  -9  228.64    7.71
   4   2  -9  230.64    7.24
  -5  -2   9   11.05    0.82
  -5  -2   9   11.62    1.15
   5   2  -9    9.11    1.00
   5   2  -9    9.83    0.75
  -6  -2   9   12.55    1.26
  -6  -2   9   12.59    0.97
   6   2  -9   11.26    0.86
   6   2  -9   12.62    1.29
  -7  -2   9  116.31    4.20
  -7  -2   9  125.45    5.13
   7   2  -9  106.34    4.70
   7   2  -9  115.56    4.12
  -8  -2   9   67.57    3.48
  -8  -2   9   68.57    2.87
   8   2  -9   69.51    2.80
   8   2  -9   73.95    3.80
  -9  -2   9    3.41    0.75
  -9  -2   9    2.37    0.47
   9   2  -9    3.62    0.82
   9   2  -9    1.43    0.36
 -10  -2   9   79.91    4.09
 -10  -2   9   77.14    3.23
  10   2  -9   80.87    3.26
 -11  -2   9  117.49    4.48
  11   2  -9  116.92    4.38
 -12  -2   9   17.54    1.36
 -12  -2   9   16.61    1.79
  12   2  -9   18.90    1.36
  12   2  -9   13.81    1.72
 -13  -2   9   11.26    1.51
 -13  -2   9    9.68    1.00
  13   2  -9    8.86    1.43
  13   2  -9    8.28    0.93
 -14  -2   9  101.75    4.99
  14   2  -9  100.49    5.20
 -15  -2   9   83.06    4.48
 -15  -2   9   78.79    3.48
  15   2  -9   78.04    4.52
  15   2  -9   73.34    3.23
 -16  -2   9  216.69    7.64
 -16  -2   9  227.13    9.07
  16   2  -9  210.63    8.75
  16   2  -9  228.60    7.89
 -17  -2   9   15.21    1.40
 -17  -2   9   13.66    1.79
  17   2  -9   12.44    1.22
  17   2  -9   14.96    1.97
 -18  -2   9   41.10    3.19
 -18  -2   9   43.65    2.47
  18   2  -9   39.38    2.26
  18   2  -9   35.97    3.16
 -19  -2   9   96.51    4.20
 -19  -2   9   97.05    5.09
  19   2  -9   89.84    5.20
  19   2  -9   92.96    3.95
 -20  -2   9  100.49    5.24
 -20  -2   9  108.67    4.63
  20   2  -9  113.69    5.99
  20   2  -9  106.37    4.38
 -21  -2   9    8.11    1.43
 -21  -2   9    7.89    1.08
  21   2  -9    8.50    1.04
  21   2  -9    9.22    1.61
 -22  -2   9    0.72    0.36
 -22  -2   9    1.08    0.54
  22   2  -9    0.57    0.36
  22   2  -9    1.04    0.65
 -23  -2   9   35.25    2.40
 -23  -2   9   30.05    2.83
  23   2  -9   35.04    2.22
  23   2  -9   31.13    3.08
 -24  -2   9    9.47    1.61
 -24  -2   9    8.25    1.11
  24   2  -9   10.04    1.72
  24   2  -9    7.78    1.04
 -25  -2   9   18.86    1.72
  25   2  -9   18.61    1.65
 -26  -2   9   23.49    2.83
 -26  -2   9   20.98    1.86
  26   2  -9   20.19    2.55
  26   2  -9   26.54    2.01
 -27  -2   9   13.70    1.54
 -27  -2   9   20.94    2.44
  27   2  -9   20.16    1.72
  27   2  -9   21.16    2.58
 -28  -2   9   40.60    3.44
  28   2  -9   46.44    3.91
 -29  -2   9   26.18    2.69
 -29  -2   9   25.64    2.19
  29   2  -9   23.71    1.94
  29   2  -9   29.37    3.08
 -30  -2   9   61.01    3.48
 -30  -2   9   49.56    3.80
  30   2  -9   52.04    4.20
  30   2  -9   63.26    3.37
 -31  -2   9  146.29    6.24
 -31  -2   9  149.30    7.14
  31   2  -9  138.65    7.32
  31   2  -9  138.29    5.67
 -32  -2   9   15.21    2.08
 -32  -2   9   15.24    1.69
  32   2  -9   15.53    1.58
  32   2  -9   14.31    2.22
 -33  -2   9    6.31    1.11
 -33  -2   9    6.24    1.36
  33   2  -9    7.14    1.11
  33   2  -9    8.32    1.72
 -34  -2   9   18.72    1.94
 -34  -2   9   15.67    2.19
  34   2  -9   18.54    1.76
  34   2  -9   18.18    2.47
 -35  -2   9   10.83    1.83
 -35  -2   9   15.53    1.79
  35   2  -9   17.90    2.58
  35   2  -9   17.14    1.79
 -36  -2   9    5.70    1.36
 -36  -2   9    8.25    1.29
  36   2  -9    6.20    1.76
  36   2  -9    5.88    1.04
 -37  -2   9    7.96    1.29
 -37  -2   9    5.20    1.36
  37   2  -9    9.25    1.83
  37   2  -9    9.36    1.29
  41  -2   8    0.29    0.39
  41  -2   8   -0.57    0.43
 -41   2  -8   -0.04    0.22
  40  -2   8    1.79    0.75
  40  -2   8    2.58    0.90
 -40   2  -8    2.73    0.72
 -40   2  -8    3.12    0.93
  39  -2   8    1.04    0.61
  39  -2   8    1.54    0.72
 -39   2  -8    1.97    0.75
 -39   2  -8    1.18    0.50
  38  -2   8   16.43    1.94
  38  -2   8   16.86    2.26
 -38   2  -8   16.78    1.61
 -38   2  -8   19.47    2.26
  37  -2   8   28.23    2.47
  37  -2   8   25.39    2.80
 -37   2  -8   23.06    1.90
 -37   2  -8   23.71    2.44
  36  -2   8   27.69    2.44
  36  -2   8   29.12    2.91
 -36   2  -8   26.50    2.01
 -36   2  -8   28.48    2.62
  35  -2   8   22.34    2.44
  35  -2   8   22.95    2.19
 -35   2  -8   20.34    2.15
 -35   2  -8   22.49    1.79
  34  -2   8   51.90    3.34
  34  -2   8   50.21    3.73
 -34   2  -8   47.84    3.37
 -34   2  -8   53.87    2.91
  33  -2   8    2.26    0.72
  33  -2   8    3.08    0.93
 -33   2  -8    3.34    0.86
 -33   2  -8    3.01    0.61
  32  -2   8   14.53    1.65
  32  -2   8   16.17    1.97
 -32   2  -8   14.35    1.72
 -32   2  -8   15.13    1.36
  31  -2   8   42.32    2.83
 -31   2  -8   38.02    2.22
  30  -2   8    5.85    1.15
  30  -2   8    6.74    1.04
 -30   2  -8    5.85    0.79
 -30   2  -8    3.19    0.82
  29  -2   8    3.55    0.75
  29  -2   8    3.41    0.86
 -29   2  -8    4.73    0.93
 -29   2  -8    3.12    0.57
  28  -2   8    6.56    1.15
 -28   2  -8    4.63    1.47
 -28   2  -8    4.05    0.82
  27  -2   8    5.59    1.00
  27  -2   8    6.92    1.08
 -27   2  -8    8.93    1.22
  26  -2   8    1.40    0.54
  26  -2   8    1.26    0.47
 -26   2  -8    1.00    0.43
 -26   2  -8    0.97    0.32
  25  -2   8    1.18    0.39
  25  -2   8    1.33    0.50
 -25   2  -8    0.43    0.25
 -25   2  -8    0.90    0.39
  24  -2   8    2.76    0.72
  24  -2   8    3.55    0.65
 -24   2  -8    3.59    0.50
 -24   2  -8    2.47    0.57
  23  -2   8   23.20    1.94
  23  -2   8   24.60    1.65
 -23   2  -8   22.34    1.33
 -23   2  -8   25.18    1.79
  22  -2   8   11.51    1.26
  22  -2   8    9.90    0.97
 -22   2  -8    9.54    0.79
 -22   2  -8    9.43    1.04
  21  -2   8    1.94    0.39
  21  -2   8    1.61    0.50
 -21   2  -8    2.40    0.50
 -21   2  -8    1.22    0.29
  20  -2   8    0.18    0.29
  20  -2   8    0.18    0.22
 -20   2  -8    0.11    0.18
 -20   2  -8    0.11    0.14
  19  -2   8   42.86    2.26
  19  -2   8   43.54    1.97
 -19   2  -8   44.29    1.79
 -19   2  -8   46.77    2.19
  18  -2   8   66.06    2.80
  18  -2   8   64.09    2.47
 -18   2  -8   63.91    2.55
 -18   2  -8   69.29    2.44
 -17   2  -8    0.36    0.18
 -17   2  -8    0.43    0.32
   1  -2   8   96.44    3.12
   1  -2   8   97.59    3.30
   0  -2   8  175.20    5.77
   0  -2   8  173.23    5.45
   1   2  -8   99.13    3.80
   1   2  -8  103.22    3.41
   2   2  -8    0.54    0.29
   2   2  -8    0.54    0.18
   3   2  -8   13.56    1.18
   3   2  -8   11.94    0.79
  -4  -2   8    6.99    0.97
  -4  -2   8    7.60    0.72
   4   2  -8    7.96    0.97
   4   2  -8    9.65    0.72
  -5  -2   8   57.31    2.37
  -5  -2   8   60.04    2.98
   5   2  -8   60.11    3.05
   5   2  -8   64.91    2.47
  -6  -2   8  134.42    4.70
  -6  -2   8  127.03    5.13
   6   2  -8  139.94    5.63
   6   2  -8  143.64    4.84
  -7  -2   8   76.82    3.66
  -7  -2   8   74.92    2.98
   7   2  -8   73.13    3.66
   7   2  -8   73.13    2.83
  -8  -2   8   -0.18    0.11
  -8  -2   8    0.14    0.25
   8   2  -8    0.25    0.22
   8   2  -8    0.29    0.36
  -9  -2   8   23.60    1.97
  -9  -2   8   26.83    1.58
   9   2  -8   28.05    1.51
   9   2  -8   26.15    2.15
 -10  -2   8  278.77    9.11
  10   2  -8  277.05    8.93
 -11  -2   8   63.66    2.80
 -11  -2   8   60.29    3.41
  11   2  -8   60.14    2.58
  11   2  -8   52.58    3.30
 -12  -2   8    0.25    0.36
 -12  -2   8   -0.07    0.18
  12   2  -8    0.07    0.36
  12   2  -8    0.04    0.18
 -13  -2   8    0.25    0.32
 -13  -2   8    0.54    0.29
  13   2  -8   -0.14    0.43
  13   2  -8    0.43    0.25
 -14  -2   8   49.74    3.19
  14   2  -8   59.43    3.62
 -15  -2   8  219.20    8.50
 -15  -2   8  212.89    7.42
  15   2  -8  215.69    8.72
  15   2  -8  227.92    7.75
 -16  -2   8   30.23    2.47
 -16  -2   8   31.27    1.90
  16   2  -8   29.44    1.72
  16   2  -8   30.16    2.69
 -17  -2   8    0.25    0.36
 -17  -2   8    0.90    0.36
  17   2  -8    1.65    0.43
  17   2  -8    0.75    0.61
 -18  -2   8   65.24    3.77
 -18  -2   8   70.65    3.26
  18   2  -8   68.57    3.05
  18   2  -8   67.82    4.16
 -19  -2   8   47.56    2.58
 -19  -2   8   48.42    3.16
  19   2  -8   47.38    2.40
  19   2  -8   41.82    3.30
 -20  -2   8    0.50    0.29
 -20  -2   8   -0.18    0.29
  20   2  -8   -0.14    0.22
  20   2  -8    0.57    0.50
 -21  -2   8    2.37    0.75
 -21  -2   8    1.58    0.50
  21   2  -8    0.54    0.57
  21   2  -8    1.36    0.43
 -22  -2   8    9.79    1.47
 -22  -2   8   12.23    1.29
  22   2  -8    9.83    1.58
  22   2  -8   10.87    1.11
 -23  -2   8   22.13    1.79
 -23  -2   8   23.42    2.30
  23   2  -8   21.27    1.61
  23   2  -8   24.67    2.58
 -24  -2   8    2.40    0.61
 -24  -2   8    2.26    0.79
  24   2  -8    3.34    0.65
  24   2  -8    1.90    0.86
 -25  -2   8    0.11    0.25
 -25  -2   8    0.25    0.39
  25   2  -8    1.15    0.43
  25   2  -8    1.40    0.68
 -26  -2   8    1.00    0.43
  26   2  -8    1.11    0.39
 -27  -2   8    7.32    1.08
  27   2  -8    8.36    1.08
  27   2  -8    6.56    1.51
 -28  -2   8    4.77    0.86
 -28  -2   8    6.92    1.29
  28   2  -8    4.95    0.82
  28   2  -8    5.74    1.33
 -29  -2   8    3.91    1.00
  29   2  -8    2.22    0.90
 -30  -2   8    4.55    1.18
 -30  -2   8    4.73    0.97
  30   2  -8    5.92    1.36
  30   2  -8    4.55    0.82
  31   2  -8   47.05    3.77
  31   2  -8   42.10    2.55
  32   2  -8   15.60    2.19
  32   2  -8   16.21    1.58
 -33  -2   8    3.59    1.08
 -33  -2   8    1.33    0.61
  33   2  -8    3.19    1.11
  33   2  -8    3.12    0.75
 -34  -2   8   59.28    3.91
 -34  -2   8   59.68    3.34
  34   2  -8   46.55    4.27
 -35  -2   8   22.49    2.01
 -35  -2   8   22.02    2.40
 -36  -2   8   29.44    2.83
 -36  -2   8   34.00    2.51
  36   2  -8   30.13    3.51
  36   2  -8   24.53    2.19
 -37  -2   8   19.51    2.33
 -37  -2   8   26.50    2.22
  37   2  -8   27.54    2.19
  37   2  -8   20.77    2.69
 -38  -2   8   15.24    1.69
  38   2  -8   17.82    1.76
 -39  -2   8    1.15    0.54
 -39  -2   8    0.97    0.68
  39   2  -8    1.33    0.54
  39   2  -8    0.29    0.47
 -40  -2   8    2.44    0.86
  40   2  -8    3.05    1.04
 -41  -2   8    0.18    0.32
 -41  -2   8   -0.04    0.25
  41   2  -8   -0.36    0.54
  41   2  -8   -0.18    0.25
  44  -2   7    1.58    0.72
  44  -2   7    2.15    0.79
 -44   2  -7    2.37    0.68
 -44   2  -7    1.58    0.68
  43  -2   7   32.74    3.19
  43  -2   7   35.83    3.16
 -43   2  -7   35.61    2.47
 -43   2  -7   34.93    3.16
  42  -2   7    7.17    1.36
 -42   2  -7    7.93    1.11
  41  -2   7   45.48    3.41
  41  -2   7   42.93    3.55
 -41   2  -7   36.33    3.08
 -41   2  -7   38.59    2.62
  40  -2   7   32.24    3.05
 -40   2  -7   33.32    2.91
  39  -2   7  164.87    7.60
  39  -2   7  155.47    6.81
 -39   2  -7  165.19    7.28
 -39   2  -7  170.61    6.63
  38  -2   7    2.80    0.79
  38  -2   7    3.26    0.93
 -38   2  -7    2.40    0.61
 -38   2  -7    2.26    0.79
  37  -2   7    5.56    1.18
  37  -2   7    6.20    1.11
 -37   2  -7    6.06    0.90
 -37   2  -7    7.21    1.29
  36  -2   7  223.54    8.54
  36  -2   7  231.50    9.54
 -36   2  -7  223.33    8.89
 -36   2  -7  218.95    7.82
  35  -2   7    6.20    1.26
  35  -2   7    6.78    1.11
 -35   2  -7    7.67    1.00
 -35   2  -7    7.07    1.26
  34  -2   7    3.05    0.75
  34  -2   7    3.19    0.90
 -34   2  -7    2.22    0.68
 -34   2  -7    2.08    0.54
  33  -2   7   86.72    4.27
  33  -2   7   92.06    4.91
 -33   2  -7  105.87    5.13
 -33   2  -7   92.92    3.95
  32  -2   7   19.76    1.79
  32  -2   7   26.18    2.40
 -32   2  -7   21.34    2.12
 -32   2  -7   23.78    1.69
  31  -2   7    6.60    1.18
  31  -2   7    5.09    0.90
 -31   2  -7    6.17    1.11
 -31   2  -7    7.07    0.86
  30  -2   7   66.10    4.02
  30  -2   7   69.97    3.48
 -30   2  -7   64.70    2.91
 -30   2  -7   67.21    3.77
  29  -2   7   12.12    1.29
  29  -2   7    8.46    1.40
 -29   2  -7   10.36    1.00
 -29   2  -7   13.16    1.54
  28  -2   7    9.72    1.11
 -28   2  -7    9.29    0.90
  27  -2   7    1.04    0.50
  27  -2   7    1.00    0.39
 -27   2  -7    1.08    0.32
 -27   2  -7    0.75    0.39
  26  -2   7   11.44    1.15
  26  -2   7    8.39    1.26
 -26   2  -7    9.54    1.22
 -26   2  -7    9.32    0.90
  25  -2   7  131.37    5.74
 -25   2  -7  128.18    5.38
 -25   2  -7  123.70    4.55
  24  -2   7   33.68    2.47
 -24   2  -7   36.65    2.44
  23  -2   7   47.23    2.33
  23  -2   7   42.93    2.80
 -23   2  -7   44.51    2.04
 -23   2  -7   42.43    2.58
  22  -2   7   27.47    1.65
  22  -2   7   31.42    2.26
 -22   2  -7   27.69    1.47
 -22   2  -7   25.89    1.94
  21  -2   7  519.68   16.89
  21  -2   7  525.77   16.21
 -21   2  -7  512.14   16.39
 -21   2  -7  537.25   16.32
  20  -2   7   24.96    1.94
  20  -2   7   27.29    1.58
  19  -2   7   67.25    3.37
  19  -2   7   65.34    2.69
 -19   2  -7   61.15    2.51
 -19   2  -7   59.21    3.19
  17  -2   7  101.07    3.62
  17  -2   7   94.97    4.12
 -17   2  -7  100.71    4.02
 -17   2  -7  101.42    3.48
  16  -2   7  196.86    7.03
  16  -2   7  194.39    6.28
 -16   2  -7  190.05    6.03
 -16   2  -7  185.49    6.46
  15  -2   7  117.49    3.98
  15  -2   7  123.77    4.77
 -15   2  -7  117.85    4.38
 -15   2  -7  115.56    3.84
  14  -2   7    0.50    0.18
  14  -2   7    0.47    0.32
 -14   2  -7    0.93    0.22
 -14   2  -7    0.54    0.25
  13  -2   7  152.67    4.88
  13  -2   7  147.51    5.31
 -13   2  -7  149.99    4.77
 -13   2  -7  150.20    5.16
  12  -2   7    8.36    0.82
  12  -2   7    7.42    0.54
 -12   2  -7    7.14    0.50
 -12   2  -7    6.06    0.61
  10  -2   7  452.25   13.49
  10  -2   7  438.62   13.45
 -10   2  -7  439.34   13.31
 -10   2  -7  445.79   13.27
   8  -2   7  104.69    3.37
   8  -2   7  107.02    3.66
  -8   2  -7  104.98    3.51
  -8   2  -7  102.75    3.34
  -7   2  -7   44.62    1.69
  -7   2  -7   48.42    1.76
   6  -2   7   33.28    1.36
   6  -2   7   31.02    1.36
  -6   2  -7   32.24    1.33
  -6   2  -7   29.01    1.22
   5  -2   7 1206.12   35.43
   5  -2   7 1193.57   35.04
  -5   2  -7 1161.29   34.00
  -5   2  -7 1223.69   35.94
   4  -2   7    6.60    0.54
   4  -2   7    7.46    0.61
  -4   2  -7    7.10    0.50
  -4   2  -7    6.03    0.54
   3  -2   7  351.76   10.87
   3  -2   7  327.01   10.01
  -3   2  -7  328.02   10.19
  -3   2  -7  337.84   10.19
   2  -2   7  118.24    3.98
   2  -2   7  116.85    4.12
  -2   2  -7  120.22    3.91
  -2   2  -7  111.50    4.02
   1  -2   7  296.78    9.47
   1  -2   7  300.26    9.29
  -1   2  -7  304.17    9.76
  -1   2  -7  286.41    8.75
   0  -2   7   63.80    2.73
   0  -2   7   70.01    2.62
   0   2  -7   73.99    2.58
   0   2  -7   68.36    2.94
  -1  -2   7  315.79   10.26
  -1  -2   7  298.89    9.29
   1   2  -7  293.94    9.00
   1   2  -7  280.78    9.29
  -2  -2   7  119.46    4.12
  -2  -2   7  123.88    4.73
   2   2  -7  123.05    4.09
   2   2  -7  121.37    4.70
  -3  -2   7  349.36   10.83
  -3  -2   7  383.75   12.41
   3   2  -7  344.05   10.54
   3   2  -7  349.25   11.48
  -4  -2   7    7.14    0.93
  -4  -2   7    6.56    0.68
   4   2  -7    8.00    1.00
   4   2  -7    6.42    0.61
  -5  -2   7 1233.38   37.16
  -5  -2   7 1154.48   34.21
   5   2  -7 1184.96   35.90
   5   2  -7 1213.29   35.72
  -6  -2   7   35.33    1.76
  -6  -2   7   38.52    2.30
   6   2  -7   31.78    1.51
   6   2  -7   28.26    2.04
  -7  -2   7   50.82    2.26
  -7  -2   7   54.76    2.91
   7   2  -7   46.87    2.80
   7   2  -7   50.86    2.12
  -8  -2   7   99.38    4.38
  -8  -2   7   98.09    3.73
   8   2  -7   98.91    3.59
   8   2  -7  101.78    4.63
  -9  -2   7   29.95    2.04
  -9  -2   7   33.96    1.79
 -10  -2   7  472.69   14.74
  10   2  -7  445.08   13.70
 -11  -2   7   35.08    1.86
 -12  -2   7    8.89    1.22
 -12  -2   7    8.46    0.90
  12   2  -7    8.36    1.22
  12   2  -7    9.58    0.86
 -13  -2   7  148.16    5.38
 -13  -2   7  145.93    5.95
  13   2  -7  151.38    6.38
  13   2  -7  154.75    5.38
 -14  -2   7    1.00    0.47
  14   2  -7    1.43    0.57
 -15  -2   7  120.90    5.27
  15   2  -7  118.93    5.45
 -16  -2   7  193.52    6.81
 -16  -2   7  204.07    7.85
  16   2  -7  205.43    6.99
  16   2  -7  192.02    7.75
 -17  -2   7   93.96    3.87
 -17  -2   7  109.21    5.02
  17   2  -7   99.52    3.91
  17   2  -7   99.56    4.95
 -18  -2   7   11.05    1.11
 -18  -2   7   10.15    1.36
 -19  -2   7   61.40    3.55
 -19  -2   7   69.47    3.19
  19   2  -7   70.40    4.05
  19   2  -7   70.37    3.08
 -20  -2   7   21.77    1.58
 -20  -2   7   25.00    2.12
  20   2  -7   24.07    1.58
  20   2  -7   22.52    2.30
 -21  -2   7  519.32   17.29
 -21  -2   7  555.18   17.50
  21   2  -7  563.79   19.08
  21   2  -7  553.03   17.29
 -22  -2   7   22.92    2.12
 -22  -2   7   29.37    1.94
  22   2  -7   31.81    1.90
  22   2  -7   25.03    2.47
 -23  -2   7   42.03    2.83
 -23  -2   7   40.31    2.33
  23   2  -7   46.48    2.44
  23   2  -7   48.17    3.48
 -24  -2   7   41.42    2.37
 -24  -2   7   33.75    2.62
  24   2  -7   37.37    2.15
  24   2  -7   34.32    2.94
 -25  -2   7  138.47    5.49
 -25  -2   7  125.45    5.74
  25   2  -7  132.73    5.13
  25   2  -7  129.43    6.28
 -26  -2   7   10.72    1.51
 -26  -2   7    9.68    1.15
  26   2  -7    8.97    1.51
  26   2  -7   11.19    1.15
 -27  -2   7    1.15    0.43
 -27  -2   7    1.43    0.65
 -28  -2   7   11.05    1.26
  28   2  -7   13.81    1.29
 -29  -2   7   17.18    1.94
 -29  -2   7   12.48    1.36
  29   2  -7   13.77    1.90
  29   2  -7    9.68    1.11
 -30  -2   7   62.94    3.84
 -30  -2   7   66.56    3.69
  30   2  -7   65.45    4.23
 -31  -2   7    6.24    1.26
  31   2  -7    4.91    0.93
  31   2  -7    8.46    1.51
 -32  -2   7   25.57    2.04
 -32  -2   7   24.93    2.44
  32   2  -7   28.37    1.97
  32   2  -7   24.82    2.62
 -33  -2   7  109.53    4.81
 -33  -2   7  103.86    5.31
  33   2  -7  104.90    4.48
  33   2  -7   96.19    5.42
 -34  -2   7    2.44    0.82
 -34  -2   7    1.76    0.57
  34   2  -7    3.48    1.04
  34   2  -7    2.83    0.65
 -35  -2   7    9.36    1.26
 -35  -2   7    7.82    1.43
  35   2  -7    9.43    1.18
  35   2  -7    8.25    1.58
 -36  -2   7  236.63    9.61
 -36  -2   7  242.34    8.86
  36   2  -7  231.43    9.83
  36   2  -7  237.71    8.54
 -37  -2   7    5.95    1.26
 -37  -2   7    4.63    0.90
  37   2  -7    6.74    1.00
  37   2  -7    8.14    1.54
 -38  -2   7    3.69    1.04
 -38  -2   7    2.30    0.68
  38   2  -7    2.01    0.61
  38   2  -7    2.55    1.00
 -39  -2   7  183.63    7.21
 -39  -2   7  175.09    7.75
  39   2  -7  170.28    6.67
  39   2  -7  145.00    7.42
 -40  -2   7   33.60    2.51
 -40  -2   7   25.64    3.01
  40   2  -7   41.60    2.58
  40   2  -7   34.32    3.34
 -41  -2   7   41.50    3.37
 -41  -2   7   44.54    2.94
  41   2  -7   40.53    3.55
  41   2  -7   40.10    2.73
 -42  -2   7    6.99    1.18
 -42  -2   7    7.53    1.43
  42   2  -7   10.22    1.33
  42   2  -7    8.11    1.61
 -43  -2   7   30.27    2.87
 -43  -2   7   35.47    2.65
  43   2  -7   31.42    3.19
  43   2  -7   36.65    2.58
 -44  -2   7    0.68    0.54
 -44  -2   7    1.90    0.61
  44   2  -7    1.43    0.54
  44   2  -7    2.65    1.00
  47  -2   6    1.33    0.65
  47  -2   6    1.08    0.61
 -47   2  -6    1.08    0.47
 -47   2  -6   -0.07    0.32
  46  -2   6    3.26    1.00
  46  -2   6    2.19    0.79
 -46   2  -6    3.34    1.11
 -46   2  -6    3.62    0.79
  45  -2   6   12.44    1.86
  45  -2   6   12.05    1.69
 -45   2  -6   12.80    1.47
 -45   2  -6   10.62    1.72
  44  -2   6   12.27    1.65
  44  -2   6   12.88    1.86
 -44   2  -6   14.63    1.94
 -44   2  -6   14.35    1.47
  43  -2   6   -0.07    0.32
  43  -2   6   -0.07    0.36
 -43   2  -6    0.07    0.29
 -43   2  -6    0.61    0.43
  42  -2   6   11.76    1.54
  42  -2   6   10.08    1.72
 -42   2  -6   13.56    1.86
 -42   2  -6   12.55    1.33
  41  -2   6    7.57    1.18
 -41   2  -6    6.31    0.93
  40  -2   6   25.54    2.26
  40  -2   6   23.46    2.44
 -40   2  -6   21.41    1.76
 -40   2  -6   20.69    2.26
  39  -2   6    9.68    1.54
 -39   2  -6    7.96    1.36
  38  -2   6   69.65    3.87
  38  -2   6   69.76    4.20
 -38   2  -6   71.26    3.41
 -38   2  -6   72.48    4.12
  37  -2   6   22.38    2.01
  37  -2   6   18.83    2.08
 -37   2  -6   22.88    1.65
 -37   2  -6   22.42    2.22
  36  -2   6   20.16    2.19
  36  -2   6   19.55    1.86
 -36   2  -6   23.49    1.65
 -36   2  -6   19.33    2.04
  35  -2   6   37.01    2.58
  35  -2   6   37.19    2.94
 -35   2  -6   39.63    2.91
 -35   2  -6   37.12    2.15
  34  -2   6    0.50    0.36
  34  -2   6    0.54    0.43
 -34   2  -6   -0.18    0.29
 -34   2  -6    0.68    0.32
  33  -2   6   43.36    2.62
  33  -2   6   39.67    3.01
 -33   2  -6   42.86    2.94
 -33   2  -6   43.79    2.33
  32  -2   6    8.07    1.08
  32  -2   6    9.36    1.40
 -32   2  -6    8.97    0.97
 -32   2  -6    9.93    1.36
  31  -2   6    8.57    1.08
  31  -2   6   12.62    1.65
 -30   2  -6    2.04    0.47
 -30   2  -6    1.72    0.57
  29  -2   6   11.23    1.51
  29  -2   6   13.16    1.36
 -29   2  -6   15.10    1.26
 -29   2  -6   12.19    1.47
  28  -2   6  266.11    9.11
  28  -2   6  257.26    9.61
 -28   2  -6  259.66    9.47
 -28   2  -6  248.50    8.25
  27  -2   6    5.81    0.82
 -27   2  -6    5.67    0.72
  26  -2   6   13.23    1.22
 -26   2  -6   11.26    1.00
  25  -2   6   30.20    2.30
  25  -2   6   31.13    1.83
 -25   2  -6   29.48    2.19
 -25   2  -6   30.81    1.69
  24  -2   6  299.72    9.83
  24  -2   6  292.90   10.44
 -24   2  -6  293.12    9.40
 -24   2  -6  297.28   10.36
  23  -2   6   34.00    2.37
 -23   2  -6   28.15    1.54
 -23   2  -6   30.88    2.12
  22  -2   6  190.15    7.32
 -22   2  -6  174.37    6.60
  21  -2   6    0.18    0.25
  21  -2   6    0.32    0.22
 -21   2  -6    0.18    0.18
 -21   2  -6    0.50    0.36
  20  -2   6   97.59    3.69
  20  -2   6   93.07    4.23
 -20   2  -6   92.67    4.05
 -20   2  -6   96.83    3.55
  19  -2   6   76.25    3.01
  19  -2   6   73.92    3.55
 -19   2  -6   72.98    3.41
 -19   2  -6   80.59    3.05
  18  -2   6   31.63    1.61
  18  -2   6   28.19    1.97
 -18   2  -6   29.09    1.90
 -18   2  -6   32.64    1.58
  17  -2   6    0.04    0.14
  17  -2   6    0.07    0.22
 -17   2  -6    0.00    0.14
 -17   2  -6    0.11    0.22
  16  -2   6    8.64    0.72
  16  -2   6   10.22    1.15
 -16   2  -6    9.22    0.72
 -16   2  -6   10.11    1.08
  15  -2   6   15.53    1.36
  15  -2   6   14.67    0.93
 -15   2  -6   16.53    0.97
 -15   2  -6   12.84    1.18
  14  -2   6    1.18    0.29
  14  -2   6    1.58    0.43
 -14   2  -6    1.18    0.36
 -14   2  -6    1.18    0.29
  13  -2   6  102.14    3.55
  13  -2   6  105.30    4.27
 -13   2  -6  100.42    3.95
 -13   2  -6  100.38    3.51
  12  -2   6   55.59    2.19
  12  -2   6   54.98    2.69
 -12   2  -6   54.23    2.47
 -12   2  -6   54.98    2.15
  11  -2   6    6.17    0.57
  11  -2   6    6.96    0.82
 -11   2  -6    6.35    0.54
 -11   2  -6    6.17    0.72
  10  -2   6   62.83    2.37
  10  -2   6   61.79    2.80
 -10   2  -6   65.20    2.44
 -10   2  -6   65.67    2.73
   9  -2   6   25.86    1.58
   9  -2   6   28.58    1.33
  -9   2  -6   26.29    1.26
  -9   2  -6   25.39    1.40
   8  -2   6  141.45    4.70
   8  -2   6  129.15    4.70
  -8   2  -6  132.16    4.63
  -8   2  -6  140.09    4.66
   7  -2   6  103.33    3.62
   7  -2   6   97.19    3.73
  -7   2  -6  106.12    3.80
  -7   2  -6  105.41    3.69
   6  -2   6   60.07    2.37
   6  -2   6   57.02    2.47
  -6   2  -6   61.47    2.47
  -6   2  -6   57.06    2.30
   5  -2   6   13.41    0.93
   5  -2   6   14.31    1.08
  -5   2  -6   15.10    1.00
  -5   2  -6   13.49    0.90
   4  -2   6   73.38    2.83
   4  -2   6   70.37    2.83
  -4   2  -6   71.80    2.83
  -4   2  -6   72.84    2.73
   3  -2   6  366.89   11.48
   3  -2   6  371.91   11.62
  -3   2  -6  368.33   11.55
  -3   2  -6  386.62   11.87
   2  -2   6   12.62    0.97
   2  -2   6   13.20    1.00
  -2   2  -6   11.15    0.93
  -2   2  -6   11.23    0.79
   1  -2   6  151.89    5.38
   1  -2   6  135.75    4.70
  -1   2  -6  142.81    5.16
  -1   2  -6  151.74    5.02
   0  -2   6   86.72    3.51
   0  -2   6   81.13    3.12
   0   2  -6   84.42    3.48
   0   2  -6   83.17    3.05
  -1  -2   6  146.58    5.34
  -1  -2   6  149.16    5.16
   1   2  -6  150.49    4.99
   1   2  -6  150.81    5.52
  -2  -2   6   10.94    1.04
  -2  -2   6    9.76    0.82
   2   2  -6   10.44    0.75
   2   2  -6    9.58    1.00
  -3  -2   6  360.08   11.26
  -3  -2   6  362.23   11.76
   3   2  -6  364.38   11.23
   3   2  -6  364.02   11.91
  -4  -2   6   74.81    3.34
  -4  -2   6   69.86    2.83
   4   2  -6   70.83    3.30
   4   2  -6   80.44    2.98
  -5  -2   6   17.36    1.40
  -5  -2   6   14.49    1.08
   5   2  -6   16.25    1.43
   5   2  -6   16.07    0.97
  -6  -2   6   64.77    3.08
  -6  -2   6   61.40    2.62
   6   2  -6   54.69    2.91
   6   2  -6   56.92    2.30
  -7  -2   6  110.50    4.52
  -7  -2   6  106.45    4.02
   7   2  -6  104.98    3.73
   7   2  -6  102.21    4.48
  -8  -2   6  136.54    5.38
  -8  -2   6  139.08    4.99
   8   2  -6  139.84    4.81
   8   2  -6  140.27    5.67
  -9  -2   6   29.12    1.61
  -9  -2   6   29.01    1.97
   9   2  -6   28.40    1.47
   9   2  -6   25.57    1.97
 -10  -2   6   66.53    2.83
  10   2  -6   67.68    2.73
 -11  -2   6    8.07    0.86
  11   2  -6    7.32    0.72
 -12  -2   6   50.93    2.80
 -12  -2   6   55.41    2.58
  12   2  -6   58.28    3.23
  12   2  -6   56.34    2.40
 -13  -2   6  109.53    4.73
 -13  -2   6  110.25    4.27
 -14  -2   6    1.15    0.50
 -14  -2   6    1.08    0.36
  14   2  -6    1.22    0.32
  14   2  -6    0.29    0.39
 -15  -2   6   14.92    1.47
  15   2  -6   15.13    1.61
 -16  -2   6   10.40    1.08
 -16  -2   6    8.93    1.18
  16   2  -6   10.22    0.97
  16   2  -6    7.75    1.22
 -17  -2   6    0.00    0.18
 -17  -2   6   -0.22    0.25
  17   2  -6    0.22    0.18
  17   2  -6    0.39    0.36
 -18  -2   6   31.49    2.19
 -18  -2   6   32.71    1.94
  18   2  -6   35.11    2.62
  18   2  -6   36.47    1.90
 -19  -2   6   72.20    3.66
 -19  -2   6   83.17    3.59
  19   2  -6   83.10    4.34
  19   2  -6   80.98    3.34
 -20  -2   6   89.52    4.27
 -20  -2   6   91.88    3.87
  20   2  -6   95.87    4.77
  20   2  -6   91.24    3.69
 -21  -2   6    0.61    0.39
 -21  -2   6    0.29    0.29
  21   2  -6    0.07    0.22
  21   2  -6   -0.07    0.32
 -22  -2   6  192.52    7.50
 -22  -2   6  190.66    6.89
  22   2  -6  185.78    6.56
  22   2  -6  205.86    8.28
 -23  -2   6   31.96    2.01
 -23  -2   6   31.99    2.37
  23   2  -6   33.64    1.94
  23   2  -6   33.25    2.62
 -24  -2   6  310.37   11.08
 -24  -2   6  294.52    9.97
  24   2  -6  287.38   10.80
  24   2  -6  293.05    9.76
 -25  -2   6   30.56    1.97
 -25  -2   6   29.84    2.40
  25   2  -6   29.16    2.58
  25   2  -6   30.31    1.86
 -26  -2   6   14.17    1.36
 -26  -2   6   16.61    1.79
  26   2  -6   11.69    1.15
  26   2  -6   14.70    1.86
 -27  -2   6    4.16    0.75
 -27  -2   6    5.31    1.04
  27   2  -6    5.16    0.75
  27   2  -6    5.06    1.11
 -28  -2   6  285.48   10.58
 -28  -2   6  267.98    9.32
  28   2  -6  278.16    9.43
  28   2  -6  278.13   10.69
 -29  -2   6   15.74    1.47
  29   2  -6   16.07    1.40
 -30  -2   6    3.01    0.68
 -30  -2   6    2.19    0.75
  30   2  -6    2.80    0.61
  30   2  -6    3.12    0.97
 -31  -2   6   15.03    1.83
 -31  -2   6   12.66    1.36
  31   2  -6   12.44    1.76
  31   2  -6   12.19    1.26
 -32  -2   6   10.04    1.51
  32   2  -6    7.07    1.36
 -33  -2   6   48.49    2.80
 -33  -2   6   47.02    3.34
  33   2  -6   46.23    2.55
  33   2  -6   37.87    3.16
 -34  -2   6    0.29    0.36
 -34  -2   6    0.68    0.36
  34   2  -6    0.11    0.29
  34   2  -6   -0.25    0.39
 -35  -2   6   52.40    3.51
 -35  -2   6   45.23    2.69
  35   2  -6   43.65    2.47
  35   2  -6   44.01    3.44
 -36  -2   6   22.99    1.94
 -36  -2   6   22.49    2.40
  36   2  -6   23.74    1.83
  36   2  -6   22.34    2.44
 -37  -2   6   25.07    2.01
 -37  -2   6   23.38    2.47
  37   2  -6   23.74    1.76
  37   2  -6   19.73    2.37
 -38  -2   6   84.42    4.81
 -38  -2   6   88.59    4.20
  38   2  -6   78.18    4.84
  38   2  -6   82.20    3.80
 -39  -2   6   10.33    1.29
 -39  -2   6   12.30    1.79
  39   2  -6    8.86    1.58
  39   2  -6   10.65    1.22
 -40  -2   6   24.75    2.04
 -40  -2   6   26.75    2.65
  40   2  -6   24.21    1.94
  40   2  -6   27.47    2.80
 -41  -2   6    6.24    1.04
  41   2  -6    7.57    1.11
 -42  -2   6   10.19    1.61
 -42  -2   6   11.15    1.40
  42   2  -6   14.09    1.47
  42   2  -6   10.11    1.69
 -43  -2   6    0.29    0.47
  43   2  -6   -0.07    0.50
 -44  -2   6   10.94    1.43
 -44  -2   6   16.68    2.12
  44   2  -6   11.37    1.36
  44   2  -6   13.81    2.04
 -45  -2   6   12.37    1.86
 -45  -2   6   13.49    1.54
  45   2  -6   12.95    1.97
  45   2  -6   13.88    1.51
 -46  -2   6    4.27    0.90
 -46  -2   6    4.30    1.11
  46   2  -6    5.88    1.33
  46   2  -6    4.12    0.82
 -47  -2   6    1.08    0.50
 -47  -2   6    1.15    0.61
  47   2  -6    0.61    0.43
  47   2  -6    0.75    0.54
  49  -2   5   -0.22    0.22
 -49   2  -5    0.11    0.39
  48  -2   5    8.82    1.54
  48  -2   5    8.68    1.40
 -48   2  -5    8.00    1.15
 -48   2  -5    7.50    1.43
  47  -2   5   30.59    2.62
  47  -2   5   26.22    2.69
 -47   2  -5   27.83    2.69
 -47   2  -5   32.06    2.33
  46  -2   5   40.13    2.98
  46  -2   5   40.38    3.34
 -46   2  -5   36.51    3.05
 -46   2  -5   44.79    2.69
  45  -2   5   31.70    2.58
  45  -2   5   24.35    2.55
 -45   2  -5   26.25    2.51
 -45   2  -5   27.47    2.08
  44  -2   5    2.19    0.72
  44  -2   5    1.79    0.72
 -44   2  -5    1.58    0.50
 -44   2  -5    1.65    0.68
  43  -2   5    0.68    0.47
  43  -2   5    0.11    0.32
 -43   2  -5    0.39    0.29
 -43   2  -5    0.00    0.29
  42  -2   5   39.02    3.23
  42  -2   5   43.75    2.94
 -42   2  -5   42.25    2.44
 -42   2  -5   35.72    2.87
  41  -2   5   97.66    4.81
 -41   2  -5   97.73    4.20
  40  -2   5   25.57    2.19
  40  -2   5   26.32    2.51
 -40   2  -5   28.15    2.73
 -40   2  -5   28.48    2.15
  39  -2   5   20.23    2.08
  39  -2   5   16.25    2.22
 -39   2  -5   17.36    1.94
 -39   2  -5   14.35    1.36
  38  -2   5  381.60   13.70
 -38   2  -5  395.23   13.81
  37  -2   5   25.03    2.01
  37  -2   5   22.20    2.26
 -37   2  -5   27.51    1.83
 -37   2  -5   27.94    2.44
  36  -2   5    0.65    0.39
  36  -2   5   -0.07    0.29
 -36   2  -5   -0.29    0.25
 -36   2  -5    0.29    0.25
  35  -2   5   14.56    1.76
  35  -2   5   13.09    1.36
 -35   2  -5   12.62    1.18
 -35   2  -5   14.13    1.72
  34  -2   5   63.52    3.26
  34  -2   5   62.12    3.77
 -34   2  -5   60.54    3.48
 -34   2  -5   62.30    2.94
  33  -2   5   12.27    1.29
  33  -2   5   11.23    1.51
 -33   2  -5   13.77    1.61
 -33   2  -5   12.55    1.15
  32  -2   5  171.83    6.49
  32  -2   5  171.40    7.10
 -32   2  -5  182.62    7.28
 -32   2  -5  178.39    6.35
  31  -2   5    7.96    1.04
  31  -2   5    7.85    1.26
 -31   2  -5    8.39    0.93
 -31   2  -5   11.40    1.43
  30  -2   5    8.61    1.04
  30  -2   5   11.30    1.43
 -30   2  -5   10.80    1.04
 -30   2  -5   12.48    1.51
  29  -2   5    3.87    0.86
  29  -2   5    2.55    0.57
 -29   2  -5    4.20    0.65
 -29   2  -5    2.37    0.68
  28  -2   5    6.81    0.90
  28  -2   5    5.34    0.97
 -28   2  -5    8.28    1.22
 -28   2  -5    6.89    0.79
  27  -2   5   52.29    3.08
  27  -2   5   51.54    2.58
 -27   2  -5   50.89    2.37
 -27   2  -5   55.70    3.12
  26  -2   5  306.86   10.87
  26  -2   5  300.94    9.93
 -26   2  -5  304.96   10.65
 -26   2  -5  310.30   10.01
  25  -2   5   83.03    3.48
 -25   2  -5   83.13    3.34
  24  -2   5   63.26    2.83
  24  -2   5   65.52    3.48
 -24   2  -5   70.55    2.91
 -24   2  -5   66.89    3.37
  23  -2   5   24.28    1.94
  23  -2   5   23.56    1.51
 -23   2  -5   23.24    1.36
 -23   2  -5   20.69    1.69
  22  -2   5  138.54    5.70
  22  -2   5  154.22    5.49
 -22   2  -5  143.67    5.06
 -22   2  -5  148.30    5.81
  21  -2   5  328.77   11.26
 -21   2  -5  336.52   11.33
  20  -2   5  530.08   17.07
 -20   2  -5  535.46   17.07
  19  -2   5    5.34    0.65
  19  -2   5    6.67    0.93
 -19   2  -5    5.38    0.79
 -19   2  -5    5.02    0.57
  18  -2   5  860.75   25.79
  18  -2   5  866.48   26.72
 -18   2  -5  838.51   25.07
 -18   2  -5  837.43   25.71
  17  -2   5   40.74    2.37
  17  -2   5   37.12    1.79
 -17   2  -5   32.60    1.97
 -17   2  -5   36.87    1.76
  16  -2   5  259.16    9.00
  16  -2   5  247.93    8.00
 -16   2  -5  258.47    8.28
 -16   2  -5  255.71    8.75
  15  -2   5  300.36   10.15
  15  -2   5  307.75    9.68
 -15   2  -5  316.50    9.93
 -15   2  -5  311.41   10.33
  14  -2   5   61.51    2.47
  14  -2   5   61.26    2.98
 -14   2  -5   62.48    2.91
 -14   2  -5   63.59    2.51
  13  -2   5    0.11    0.14
  13  -2   5    0.39    0.25
 -13   2  -5    0.18    0.25
 -13   2  -5    0.39    0.18
  12  -2   5  310.80    9.76
  12  -2   5  307.07   10.19
 -12   2  -5  317.65   10.40
 -12   2  -5  310.91    9.76
  11  -2   5    5.16    0.57
  11  -2   5    6.71    0.82
 -11   2  -5    7.39    0.65
 -11   2  -5    5.99    0.72
  10  -2   5  116.02    4.09
  10  -2   5  107.56    4.27
 -10   2  -5  107.16    3.80
 -10   2  -5  113.73    4.30
   9  -2   5  160.96    5.81
   9  -2   5  166.34    5.56
  -9   2  -5  164.87    5.52
  -9   2  -5  163.83    5.77
   8  -2   5  582.44   17.65
   8  -2   5  566.30   17.54
  -8   2  -5  562.00   17.29
  -8   2  -5  551.24   16.71
   7  -2   5   43.43    1.94
   7  -2   5   46.70    2.30
  -7   2  -5   43.61    2.04
  -7   2  -5   49.96    2.15
   6  -2   5   78.40    3.05
   6  -2   5   70.40    3.05
  -6   2  -5   70.69    2.87
  -6   2  -5   77.86    3.01
   5  -2   5  428.94   13.27
   5  -2   5  430.73   13.56
  -5   2  -5  428.94   13.34
  -5   2  -5  433.96   13.45
   4  -2   5   15.74    1.08
   4  -2   5   17.25    1.22
  -4   2  -5   14.42    1.04
  -4   2  -5   13.16    0.97
   3  -2   5  158.02    5.56
   3  -2   5  159.60    5.52
  -3   2  -5  161.96    5.67
  -3   2  -5  165.16    5.59
   2  -2   5    5.45    0.65
   2  -2   5    3.66    0.61
  -2   2  -5    4.30    0.54
  -2   2  -5    3.37    0.54
   1  -2   5  593.56   18.25
   1  -2   5  573.11   17.61
  -1   2  -5  577.42   17.47
  -1   2  -5  572.75   17.68
   0  -2   5 5501.60  160.10
   0  -2   5 5415.53  157.48
   0   2  -5 5419.11  157.34
   0   2  -5 5573.33  162.29
  -1  -2   5  615.07   18.97
  -1  -2   5  606.47   18.58
   1   2  -5  602.16   18.65
   1   2  -5  653.09   19.73
  -2  -2   5    3.69    0.61
  -2  -2   5    2.15    0.47
   2   2  -5    2.08    0.39
   2   2  -5    3.12    0.57
  -3  -2   5  164.22    5.74
  -3  -2   5  168.31    6.06
   3   2  -5  172.62    5.77
   3   2  -5  159.70    5.88
  -4  -2   5   12.84    1.15
  -4  -2   5   12.62    1.04
   4   2  -5   13.38    1.22
   4   2  -5   16.07    1.04
  -5  -2   5  448.31   14.31
  -5  -2   5  463.37   14.45
   5   2  -5  413.52   13.45
   5   2  -5  425.71   13.13
  -6  -2   5   70.22    3.19
  -6  -2   5   71.98    3.05
   6   2  -5   77.43    3.55
   6   2  -5   74.67    2.87
  -7  -2   5   48.09    2.51
  -7  -2   5   45.44    2.19
   7   2  -5   51.75    2.22
   7   2  -5   45.62    2.55
  -8  -2   5  591.05   18.54
  -8  -2   5  551.95   17.04
   8   2  -5  590.69   17.93
   8   2  -5  585.31   18.61
  -9  -2   5  158.66    5.63
  -9  -2   5  172.97    6.38
   9   2  -5  166.55    5.67
   9   2  -5  164.26    6.35
 -10  -2   5  106.27    4.41
 -10  -2   5  109.57    4.20
  10   2  -5  113.98    4.88
  10   2  -5  111.29    4.05
 -11  -2   5    7.32    0.82
  11   2  -5    7.42    0.72
 -12  -2   5  303.31    9.93
  12   2  -5  325.68   10.33
 -13  -2   5    0.25    0.25
 -13  -2   5   -0.04    0.25
  13   2  -5    0.65    0.25
  13   2  -5    0.50    0.36
 -14  -2   5   66.31    2.94
 -14  -2   5   61.76    3.12
  14   2  -5   69.47    2.87
  14   2  -5   60.22    3.26
 -15  -2   5  321.49   10.94
 -15  -2   5  329.85   10.76
  15   2  -5  318.08   10.19
  15   2  -5  314.60   11.05
 -16  -2   5  269.63    9.43
  16   2  -5  280.07   10.08
 -17  -2   5   44.36    2.33
 -17  -2   5   40.02    2.40
  17   2  -5   40.81    2.01
  17   2  -5   40.10    2.62
 -18  -2   5  830.98   25.86
 -18  -2   5  848.19   25.82
  18   2  -5  833.49   26.25
  18   2  -5  878.32   26.47
 -19  -2   5    5.38    0.97
 -19  -2   5    8.25    0.93
  19   2  -5    5.16    1.04
  19   2  -5    7.96    0.82
 -20  -2   5  536.89   17.43
 -20  -2   5  548.01   17.21
  20   2  -5  543.70   17.93
  20   2  -5  550.52   17.04
 -21  -2   5  354.23   12.16
 -21  -2   5  334.04   11.05
  21   2  -5  326.19   10.54
  21   2  -5  331.21   11.80
 -22  -2   5  143.64    5.92
 -22  -2   5  150.38    5.70
  22   2  -5  132.59    4.91
  22   2  -5  144.07    6.20
 -23  -2   5   24.21    1.69
 -23  -2   5   30.31    2.19
  23   2  -5   23.99    1.54
  23   2  -5   22.74    2.12
 -24  -2   5   71.30    3.73
 -24  -2   5   68.11    3.19
  24   2  -5   66.10    3.77
  24   2  -5   69.07    3.05
 -25  -2   5   81.16    4.09
 -25  -2   5   83.31    3.73
  25   2  -5   82.17    4.34
  25   2  -5   76.89    3.30
 -26  -2   5  333.65   11.76
 -26  -2   5  305.89   10.33
  26   2  -5  334.40   12.09
  26   2  -5  324.82   10.65
 -27  -2   5   63.12    3.51
 -27  -2   5   54.66    2.83
  27   2  -5   56.27    2.73
  27   2  -5   51.82    3.34
 -28  -2   5    8.36    1.29
 -28  -2   5    6.89    0.97
  28   2  -5    4.88    0.75
  28   2  -5    7.89    1.33
 -29  -2   5    2.83    0.61
 -29  -2   5    2.33    0.75
  29   2  -5    3.66    0.65
  29   2  -5    3.19    0.90
 -30  -2   5   13.66    1.33
  30   2  -5   12.80    1.15
 -31  -2   5    8.00    1.04
  31   2  -5    9.79    1.58
  31   2  -5   10.36    1.11
 -32  -2   5  188.50    7.03
  32   2  -5  190.51    6.92
  32   2  -5  179.61    7.75
 -33  -2   5   12.59    1.54
  33   2  -5   12.80    1.76
 -34  -2   5   67.78    3.41
 -34  -2   5   59.18    3.34
  34   2  -5   65.74    4.12
  34   2  -5   66.03    3.19
 -35  -2   5   12.30    1.47
 -35  -2   5   14.17    1.43
  35   2  -5   16.89    1.51
  35   2  -5   13.84    1.86
 -36  -2   5    0.14    0.25
 -36  -2   5    0.25    0.36
  36   2  -5    0.57    0.32
  36   2  -5    0.32    0.47
 -37  -2   5   27.65    2.04
 -37  -2   5   25.39    2.15
  37   2  -5   31.78    2.83
  37   2  -5   29.19    1.94
 -38  -2   5  412.08   13.77
 -38  -2   5  389.13   13.45
  38   2  -5  414.59   13.59
  38   2  -5  436.47   15.57
 -39  -2   5   17.00    2.01
 -39  -2   5   17.61    1.72
  39   2  -5   17.25    1.54
  39   2  -5   18.18    2.22
 -40  -2   5   30.59    2.19
  40   2  -5   28.83    1.94
  40   2  -5   23.06    2.62
 -42  -2   5   49.49    2.94
  42   2  -5   49.96    2.80
 -43  -2   5    0.25    0.39
 -43  -2   5   -0.25    0.25
  43   2  -5    0.11    0.61
  43   2  -5    0.11    0.25
 -44  -2   5    1.54    0.72
  44   2  -5    1.04    0.65
 -45  -2   5   24.53    2.12
 -45  -2   5   28.15    2.69
  45   2  -5   26.75    2.76
  45   2  -5   32.13    2.19
 -46  -2   5   48.38    3.59
 -46  -2   5   41.53    2.69
  46   2  -5   43.07    2.62
  46   2  -5   39.02    3.44
 -47  -2   5   35.00    3.05
 -47  -2   5   32.67    2.40
  47   2  -5   29.55    2.22
  47   2  -5   29.44    3.01
 -48  -2   5    8.54    1.26
 -48  -2   5    9.32    1.58
  48   2  -5    8.61    1.18
  48   2  -5    5.24    1.33
 -49  -2   5    0.14    0.39
 -49  -2   5    0.57    0.39
  49   2  -5   -0.50    0.43
  49   2  -5    0.29    0.36
  51  -2   4   14.81    1.86
  51  -2   4   17.50    2.15
 -51   2  -4   15.57    1.58
 -51   2  -4   10.11    1.65
  50  -2   4   13.59    1.72
  50  -2   4   12.01    1.83
 -50   2  -4   11.91    1.36
 -50   2  -4   10.33    1.72
  49  -2   4    2.37    0.79
 -49   2  -4    2.58    0.68
 -49   2  -4    3.41    0.93
  48  -2   4    1.29    0.61
  48  -2   4    0.75    0.50
 -48   2  -4    1.11    0.61
 -48   2  -4    1.72    0.54
  47  -2   4   25.28    2.33
  47  -2   4   26.18    2.55
 -46   2  -4   84.35    3.91
 -46   2  -4   92.03    4.95
  45  -2   4    5.42    1.04
  45  -2   4    5.52    1.15
 -45   2  -4    5.42    0.86
 -45   2  -4    3.77    0.97
  44  -2   4    0.79    0.47
  44  -2   4    0.50    0.43
 -44   2  -4    0.25    0.25
 -44   2  -4    0.04    0.32
  43  -2   4    6.35    1.22
  43  -2   4    5.67    1.04
 -43   2  -4    6.46    0.93
 -43   2  -4    6.17    1.18
  42  -2   4   41.35    2.83
  42  -2   4   43.97    3.23
 -42   2  -4   42.50    3.05
 -42   2  -4   44.58    2.51
  41  -2   4   45.87    2.91
  41  -2   4   52.40    3.41
 -41   2  -4   52.72    2.76
 -41   2  -4   56.27    3.55
  40  -2   4    6.42    1.04
 -40   2  -4    5.45    0.82
  39  -2   4   83.49    4.48
  39  -2   4   83.28    4.02
 -39   2  -4   83.56    3.69
 -39   2  -4   97.16    4.84
  38  -2   4   68.21    3.95
  38  -2   4   71.23    4.02
 -38   2  -4   74.45    3.44
 -38   2  -4   68.18    3.84
  37  -2   4   11.55    1.54
 -37   2  -4   10.40    1.47
  36  -2   4    5.02    0.86
  36  -2   4    3.95    0.93
 -36   2  -4    5.13    1.08
 -36   2  -4    4.52    0.75
  35  -2   4  124.41    5.16
  35  -2   4  122.37    5.59
 -35   2  -4  122.80    4.77
 -35   2  -4  131.48    5.77
  34  -2   4   47.48    2.69
  34  -2   4   43.72    2.87
 -34   2  -4   40.99    2.26
 -34   2  -4   44.29    2.87
  33  -2   4    5.24    1.00
  33  -2   4    6.38    0.93
 -33   2  -4    4.63    0.72
 -33   2  -4    7.21    1.18
  32  -2   4   55.63    3.30
  32  -2   4   52.90    2.80
 -32   2  -4   59.25    2.80
 -32   2  -4   56.99    3.23
  31  -2   4  238.35    8.36
  31  -2   4  250.62    9.32
 -31   2  -4  247.72    9.07
 -31   2  -4  234.55    7.96
  30  -2   4   77.32    3.48
  30  -2   4   84.50    4.20
 -30   2  -4   84.28    3.51
 -30   2  -4   77.04    3.80
  29  -2   4    0.00    0.25
  29  -2   4    0.07    0.32
 -29   2  -4    0.07    0.14
 -29   2  -4    0.22    0.32
  28  -2   4   73.09    3.77
  28  -2   4   73.56    3.26
 -28   2  -4   75.67    3.19
 -28   2  -4   72.02    3.59
  27  -2   4  416.39   14.02
  27  -2   4  396.30   12.77
 -27   2  -4  404.91   12.84
 -27   2  -4  407.42   13.56
  26  -2   4    1.33    0.39
  26  -2   4    1.94    0.61
 -26   2  -4    1.97    0.57
 -26   2  -4    0.61    0.29
  25  -2   4  161.78    5.85
  25  -2   4  145.22    5.92
 -25   2  -4  147.40    5.27
 -25   2  -4  160.82    6.28
  24  -2   4  108.63    4.23
 -24   2  -4  106.34    4.05
  23  -2   4   10.29    0.93
  23  -2   4    9.86    1.18
 -23   2  -4    8.68    0.86
 -23   2  -4   10.36    1.18
  22  -2   4    9.18    0.86
  22  -2   4   10.33    1.18
 -22   2  -4    8.79    0.82
 -22   2  -4   10.11    1.15
  21  -2   4   62.30    3.19
  21  -2   4   70.15    2.94
 -21   2  -4   64.91    2.69
 -21   2  -4   64.74    3.19
  20  -2   4    0.93    0.39
 -20   2  -4    1.08    0.39
  19  -2   4  390.92   12.95
 -19   2  -4  372.63   12.27
  18  -2   4   48.24    2.65
  18  -2   4   50.46    2.26
 -18   2  -4   50.53    2.26
 -18   2  -4   53.29    2.69
  17  -2   4   85.07    3.30
  17  -2   4   81.91    3.69
 -17   2  -4   75.21    3.37
 -17   2  -4   86.18    3.30
  16  -2   4   91.06    3.95
  16  -2   4   92.39    3.51
 -16   2  -4   89.27    3.37
 -16   2  -4   93.75    3.95
  15  -2   4  114.95    4.63
  15  -2   4  116.31    4.23
 -15   2  -4  107.38    3.91
 -15   2  -4  108.96    4.38
  14  -2   4   49.39    2.15
  14  -2   4   46.30    2.44
 -14   2  -4   46.09    2.37
 -14   2  -4   44.83    2.01
  13  -2   4  143.03    4.95
  13  -2   4  150.52    5.63
 -13   2  -4  150.20    5.16
 -13   2  -4  136.82    5.13
  12  -2   4   99.52    3.69
  12  -2   4   94.86    3.95
 -12   2  -4   94.93    3.51
 -12   2  -4   86.61    3.59
  11  -2   4  413.16   13.27
  11  -2   4  389.85   12.12
 -11   2  -4  411.01   12.77
 -11   2  -4  414.59   13.16
  10  -2   4  186.85    6.63
  10  -2   4  187.32    6.24
 -10   2  -4  183.70    6.17
 -10   2  -4  181.90    6.38
   9  -2   4    0.25    0.18
   9  -2   4    0.54    0.25
  -9   2  -4    0.36    0.22
  -9   2  -4    0.22    0.18
   8  -2   4   80.77    3.12
   8  -2   4   84.86    3.51
  -8   2  -4   84.17    3.26
  -8   2  -4   80.48    3.30
   7  -2   4  408.14   12.73
   7  -2   4  393.79   12.55
  -7   2  -4  407.42   12.70
  -7   2  -4  408.14   12.88
   6  -2   4  400.25   12.70
   6  -2   4  399.53   12.44
  -6   2  -4  407.06   12.73
  -6   2  -4  410.29   12.91
   5  -2   4   19.22    1.33
   5  -2   4   23.35    1.36
  -5   2  -4   23.60    1.36
  -5   2  -4   22.16    1.36
   4  -2   4    0.04    0.14
   4  -2   4    0.36    0.25
  -4   2  -4   -0.07    0.14
  -4   2  -4    0.14    0.18
   3  -2   4   43.07    2.04
   3  -2   4   43.14    2.15
  -3   2  -4   39.09    1.94
  -3   2  -4   43.40    2.04
   2  -2   4  173.87    5.99
   2  -2   4  173.40    6.06
  -2   2  -4  178.14    6.17
  -2   2  -4  175.56    5.99
   1  -2   4   32.92    1.79
   1  -2   4   30.23    1.69
  -1   2  -4   30.99    1.72
  -1   2  -4   33.50    1.69
   0  -2   4  147.26    5.31
   0  -2   4  144.71    5.20
   0   2  -4  137.97    5.06
   0   2  -4  147.98    5.13
  -1  -2   4   29.12    1.65
  -1  -2   4   28.91    1.65
   1   2  -4   30.34    1.58
   1   2  -4   28.12    1.69
  -2  -2   4  174.48    6.13
  -2  -2   4  169.14    5.92
   2   2  -4  167.59    5.99
   2   2  -4  171.75    5.77
  -3  -2   4   42.32    2.15
  -3  -2   4   40.02    2.01
   3   2  -4   40.99    2.19
   3   2  -4   42.79    1.94
  -4  -2   4    0.43    0.25
  -4  -2   4    0.29    0.22
   4   2  -4    0.07    0.22
   4   2  -4    0.11    0.18
  -5  -2   4   21.98    1.43
  -5  -2   4   25.57    1.61
   5   2  -4   21.52    1.26
   5   2  -4   21.95    1.58
  -6  -2   4  422.48   13.52
  -6  -2   4  417.46   13.20
   6   2  -4  422.48   13.66
   6   2  -4  424.99   13.16
  -7  -2   4  430.73   13.81
  -7  -2   4  413.16   13.05
   7   2  -4  433.24   13.41
   7   2  -4  416.74   13.56
  -8  -2   4   83.03    3.59
  -8  -2   4   87.04    3.55
   8   2  -4   91.56    3.48
   8   2  -4   92.06    4.02
  -9  -2   4    0.72    0.32
  -9  -2   4    0.04    0.29
   9   2  -4    0.14    0.18
   9   2  -4    0.72    0.36
 -10  -2   4  206.29    7.10
 -10  -2   4  196.50    7.03
  10   2  -4  192.84    6.46
  10   2  -4  189.69    7.03
 -11  -2   4  418.54   13.56
 -11  -2   4  433.24   13.70
  11   2  -4  398.81   13.16
  11   2  -4  405.63   12.66
 -12  -2   4   98.81    3.91
  12   2  -4   97.66    3.69
 -13  -2   4  144.28    5.31
  13   2  -4  150.38    5.27
 -14  -2   4   40.92    2.30
 -14  -2   4   44.97    2.26
  14   2  -4   44.26    2.08
  14   2  -4   43.47    2.58
 -15  -2   4  121.26    4.66
 -15  -2   4  109.21    4.52
  15   2  -4  119.29    4.38
  15   2  -4  112.72    4.88
 -16  -2   4  102.79    4.12
 -16  -2   4   91.67    4.02
  16   2  -4   96.33    3.69
  16   2  -4   90.23    4.20
 -17  -2   4   78.79    3.62
  17   2  -4   81.05    3.95
 -18  -2   4   50.43    2.76
 -18  -2   4   46.48    2.40
  18   2  -4   48.81    2.87
  18   2  -4   49.35    2.30
 -19  -2   4  402.04   13.38
 -19  -2   4  385.90   12.48
  19   2  -4  369.40   12.62
  19   2  -4  388.77   12.30
 -20  -2   4    0.79    0.43
 -20  -2   4    0.90    0.36
  20   2  -4    0.93    0.29
  20   2  -4    0.68    0.43
 -21  -2   4   66.42    3.41
 -21  -2   4   70.01    3.19
 -22  -2   4    7.67    0.93
 -22  -2   4   10.19    1.26
  22   2  -4    9.29    0.93
  22   2  -4   10.90    1.40
  23   2  -4   11.23    1.43
  23   2  -4   12.98    1.08
 -24  -2   4  118.07    4.73
 -24  -2   4  121.65    5.31
  24   2  -4  112.65    4.34
  24   2  -4  115.20    5.24
 -25  -2   4  165.26    6.17
  25   2  -4  148.55    6.38
  25   2  -4  160.82    5.81
 -26  -2   4    1.15    0.43
 -26  -2   4    1.11    0.50
  26   2  -4    1.29    0.39
  26   2  -4    1.29    0.65
 -27  -2   4  400.61   13.38
 -27  -2   4  403.83   13.20
  27   2  -4  420.33   13.41
  27   2  -4  433.96   14.99
 -28  -2   4   79.05    3.59
 -28  -2   4   74.85    3.66
  28   2  -4   79.62    4.34
  28   2  -4   74.71    3.26
 -29  -2   4    0.18    0.25
 -29  -2   4    0.11    0.29
  29   2  -4    0.47    0.29
  29   2  -4   -0.07    0.36
 -30  -2   4   79.01    3.84
 -30  -2   4   86.47    3.84
  30   2  -4   79.87    3.48
  30   2  -4   82.67    4.45
 -31  -2   4  237.75    8.39
  31   2  -4  250.66    8.61
 -32  -2   4   59.18    3.23
 -32  -2   4   58.85    2.98
  32   2  -4   58.96    2.87
  32   2  -4   66.10    4.02
 -33  -2   4    4.70    0.79
 -33  -2   4    4.77    0.90
  33   2  -4    5.24    1.18
  33   2  -4    4.30    0.72
 -34  -2   4   42.64    2.69
  34   2  -4   44.69    3.34
 -35  -2   4  128.39    5.24
 -35  -2   4  134.60    5.70
  35   2  -4  129.08    6.13
  35   2  -4  137.29    5.38
 -36  -2   4    4.88    0.86
 -36  -2   4    5.27    0.97
  36   2  -4    5.52    0.86
  36   2  -4    4.52    1.08
 -37  -2   4   11.05    1.40
 -37  -2   4   11.44    1.29
  37   2  -4   10.83    1.18
  37   2  -4   10.72    1.65
 -38  -2   4   70.33    3.48
 -38  -2   4   70.44    3.73
  38   2  -4   87.55    4.81
  38   2  -4   76.25    3.51
 -39  -2   4   85.57    4.02
 -39  -2   4   83.28    4.16
  39   2  -4   86.11    3.87
  39   2  -4   89.55    4.99
 -40  -2   4    5.63    0.93
 -40  -2   4    6.81    1.11
  40   2  -4    6.17    0.90
  40   2  -4    5.49    1.26
 -41  -2   4   53.58    3.23
 -41  -2   4   61.04    3.30
  41   2  -4   55.95    2.94
  41   2  -4   65.02    4.27
 -42  -2   4   48.88    3.01
 -42  -2   4   54.23    3.05
  42   2  -4   52.25    2.83
  42   2  -4   46.34    3.59
 -43  -2   4    7.07    1.08
 -43  -2   4    6.99    1.18
  43   2  -4    5.77    1.33
  43   2  -4    5.85    0.93
 -44  -2   4    0.54    0.43
 -44  -2   4    0.36    0.36
  44   2  -4    0.29    0.32
  44   2  -4    0.39    0.57
 -45  -2   4    3.77    0.82
 -45  -2   4    4.30    0.93
  45   2  -4    4.16    0.86
  45   2  -4    5.34    1.26
 -46  -2   4   92.35    4.34
 -46  -2   4   80.59    4.20
  46   2  -4   86.72    4.05
  46   2  -4   87.22    5.16
 -47  -2   4   25.86    2.12
  47   2  -4   27.08    2.08
  47   2  -4   31.06    3.19
 -48  -2   4    2.44    0.79
 -48  -2   4    2.55    0.68
  48   2  -4    2.44    0.90
  48   2  -4    2.15    0.57
 -49  -2   4    2.83    0.72
 -49  -2   4    3.59    0.97
  49   2  -4    3.26    0.72
  49   2  -4    3.41    1.08
 -50  -2   4   11.01    1.43
 -50  -2   4   12.62    1.79
  50   2  -4   14.02    1.51
  50   2  -4   13.20    2.01
 -51  -2   4   14.02    1.90
 -51  -2   4   14.24    1.61
  51   2  -4   15.57    1.61
  51   2  -4   14.56    2.08
  52  -2   3    0.07    0.36
  52  -2   3    0.11    0.39
 -52   2  -3    0.22    0.32
 -52   2  -3   -0.04    0.22
  51  -2   3    8.93    1.43
  51  -2   3    8.72    1.36
 -51   2  -3    9.61    1.22
 -51   2  -3    5.81    1.26
  50  -2   3    0.00    0.25
 -50   2  -3    0.36    0.32
  49  -2   3   14.88    1.76
  49  -2   3   11.73    1.61
 -49   2  -3   11.44    1.69
 -49   2  -3   11.58    1.29
  48  -2   3   68.00    4.05
  48  -2   3   69.72    4.20
 -48   2  -3   86.47    4.70
  47  -2   3   14.56    1.69
  47  -2   3   13.84    1.76
 -47   2  -3   11.37    1.26
 -47   2  -3   13.66    1.79
  46  -2   3   63.55    3.87
  46  -2   3   77.54    4.12
 -46   2  -3   73.02    4.23
 -46   2  -3   66.03    3.26
  45  -2   3   53.19    3.44
  45  -2   3   54.94    3.26
 -45   2  -3   50.39    2.73
 -45   2  -3   54.01    3.51
  44  -2   3   12.95    1.51
  44  -2   3   11.87    1.61
 -44   2  -3   10.22    1.51
 -44   2  -3   13.49    1.33
  43  -2   3  108.35    5.27
  43  -2   3  119.46    5.24
 -43   2  -3  114.91    4.70
 -43   2  -3  117.35    5.52
  42  -2   3  241.48    9.29
  42  -2   3  253.88    9.22
 -42   2  -3  247.11    8.61
 -42   2  -3  254.10    9.68
  41  -2   3  190.87    7.78
  41  -2   3  193.60    7.39
 -41   2  -3  199.76    7.17
 -41   2  -3  209.88    8.32
  40  -2   3  270.09    9.61
 -40   2  -3  274.58    9.36
  39  -2   3    7.89    1.26
  39  -2   3    8.00    1.11
 -39   2  -3    6.42    0.90
 -39   2  -3    7.60    1.26
  38  -2   3    8.11    1.11
  38  -2   3    6.85    1.15
 -38   2  -3    8.28    1.29
 -38   2  -3    7.89    0.97
  37  -2   3   43.58    2.91
 -37   2  -3   45.48    2.98
  36  -2   3   76.82    4.05
  36  -2   3   68.21    3.41
 -36   2  -3   72.27    3.87
 -36   2  -3   74.99    3.37
 -35   2  -3   30.56    1.90
 -35   2  -3   32.96    2.40
  34  -2   3  132.99    5.31
  34  -2   3  115.34    5.27
 -34   2  -3  130.33    4.99
 -34   2  -3  130.12    5.59
  33  -2   3  360.08   12.55
  33  -2   3  379.09   12.52
 -33   2  -3  372.99   12.05
 -33   2  -3  405.27   13.74
  32  -2   3    2.76    0.57
  32  -2   3    3.08    0.75
 -32   2  -3    1.40    0.54
 -32   2  -3    3.44    0.61
  31  -2   3    0.22    0.22
  31  -2   3   -0.18    0.22
 -31   2  -3    0.18    0.22
 -31   2  -3    0.00    0.18
  30  -2   3    0.47    0.29
  30  -2   3    0.47    0.32
 -30   2  -3    0.39    0.25
 -30   2  -3    0.93    0.43
  29  -2   3   88.19    4.16
  29  -2   3   86.11    3.69
 -29   2  -3   92.06    3.73
 -29   2  -3   90.16    4.20
  28  -2   3  253.17    9.18
  28  -2   3  256.11    8.72
 -28   2  -3  267.62    8.89
 -28   2  -3  265.61    9.47
  27  -2   3  814.84   24.89
  27  -2   3  832.77   26.00
 -27   2  -3  904.50   28.01
 -27   2  -3  845.68   25.61
  26  -2   3  133.06    5.49
  26  -2   3  136.36    5.13
 -26   2  -3  130.04    4.81
 -26   2  -3  137.83    5.59
  25  -2   3  500.67   16.32
  25  -2   3  507.48   15.89
 -25   2  -3  488.11   15.21
 -25   2  -3  477.71   15.57
  24  -2   3   13.20    1.58
  24  -2   3   11.44    1.00
 -24   2  -3   10.58    0.93
 -24   2  -3    8.18    1.15
  23  -2   3  207.55    7.10
 -23   2  -3  209.38    7.07
  22  -2   3  357.68   12.05
  22  -2   3  330.53   10.65
 -22   2  -3  331.03   10.58
 -22   2  -3  319.70   10.80
  21  -2   3  933.91   28.08
  21  -2   3  958.30   29.41
 -21   2  -3  895.18   27.47
 -21   2  -3  929.61   27.90
  20  -2   3  418.90   13.16
  20  -2   3  402.04   13.23
 -20   2  -3  436.11   13.63
 -20   2  -3  403.12   13.16
  19  -2   3    4.38    0.72
 -19   2  -3    4.05    0.72
  18  -2   3   72.59    3.37
 -18   2  -3   71.12    3.30
  17  -2   3  843.53   25.89
  17  -2   3  853.93   25.71
 -17   2  -3  838.15   25.18
 -17   2  -3  869.35   26.58
  16  -2   3   35.04    2.08
  16  -2   3   33.50    1.72
 -16   2  -3   33.78    1.72
 -16   2  -3   37.84    2.12
  15  -2   3    4.73    0.57
  15  -2   3    4.73    0.72
  14  -2   3    7.17    0.72
  14  -2   3    6.63    0.86
 -14   2  -3    8.61    0.75
 -14   2  -3    7.50    0.86
  13  -2   3   66.67    2.76
  13  -2   3   66.10    3.01
 -13   2  -3   62.33    2.58
 -13   2  -3   62.48    2.87
  12  -2   3   49.92    2.47
  12  -2   3   54.80    2.37
 -12   2  -3   53.58    2.33
 -12   2  -3   52.22    2.51
  11  -2   3   25.82    1.61
  11  -2   3   24.53    1.36
 -11   2  -3   22.20    1.29
 -11   2  -3   26.04    1.58
  10  -2   3    0.36    0.22
  10  -2   3    0.50    0.25
 -10   2  -3   -0.04    0.14
 -10   2  -3    0.18    0.14
  -9   2  -3   24.21    1.36
  -9   2  -3   26.22    1.54
   8  -2   3  425.35   13.20
   8  -2   3  410.29   13.02
  -8   2  -3  428.58   13.31
  -8   2  -3  417.82   13.13
   7  -2   3   35.54    1.90
   7  -2   3   38.66    1.86
  -7   2  -3   36.69    1.79
  -7   2  -3   33.89    1.79
   6  -2   3  633.72   19.44
   6  -2   3  654.17   19.83
  -6   2  -3  636.95   19.37
  -6   2  -3  646.99   19.76
   5  -2   3 1745.52   51.39
   5  -2   3 1687.06   49.85
  -5   2  -3 1716.47   50.60
  -5   2  -3 1725.44   50.82
   4  -2   3   60.22    2.55
   4  -2   3   60.97    2.69
  -4   2  -3   58.96    2.55
  -4   2  -3   59.21    2.55
   3  -2   3   94.83    3.62
   3  -2   3   91.24    3.59
  -3   2  -3   95.08    3.66
  -3   2  -3   86.61    3.37
   2  -2   3  198.26    6.78
   2  -2   3  190.58    6.46
  -2   2  -3  185.92    6.35
  -2   2  -3  193.35    6.49
   1  -2   3   11.58    0.97
   1  -2   3   13.84    1.04
  -1   2  -3   12.37    1.00
  -1   2  -3   13.45    0.97
   0  -2   3 1580.19   46.73
   0  -2   3 1605.29   47.48
   0   2  -3 1565.12   46.16
   0   2  -3 1533.92   45.40
  -1  -2   3   13.45    1.04
  -1  -2   3   11.19    0.97
  -2  -2   3  194.13    6.63
  -2  -2   3  192.02    6.60
   2   2  -3  193.95    6.71
   2   2  -3  196.00    6.53
  -3  -2   3   99.27    3.87
  -3  -2   3   94.04    3.69
   3   2  -3   95.76    3.84
   3   2  -3   99.88    3.73
  -4  -2   3   61.36    2.73
  -4  -2   3   64.63    2.80
   4   2  -3   56.99    2.65
   4   2  -3   61.87    2.55
  -5  -2   3 1720.42   50.86
  -5  -2   3 1782.10   52.61
   5   2  -3 1712.17   50.35
   5   2  -3 1792.86   53.12
  -6  -2   3  661.34   20.30
  -6  -2   3  626.55   19.22
   6   2  -3  650.58   20.12
   6   2  -3  669.95   20.30
  -7  -2   3   37.01    1.97
  -7  -2   3   35.29    1.90
   7   2  -3   31.06    1.58
   7   2  -3   36.08    2.04
  -8  -2   3  453.68   14.27
  -8  -2   3  433.60   13.74
   8   2  -3  438.98   13.59
   8   2  -3  430.01   13.81
  -9  -2   3   30.27    1.72
  -9  -2   3   26.43    1.61
   9   2  -3   26.18    1.47
   9   2  -3   25.18    1.69
 -10  -2   3    0.36    0.25
 -10  -2   3    0.07    0.22
  10   2  -3   -0.14    0.25
  10   2  -3    0.11    0.18
 -11  -2   3   26.75    1.65
 -11  -2   3   27.76    1.72
  11   2  -3   28.01    1.51
  11   2  -3   27.62    1.83
 -12  -2   3   53.65    2.62
 -12  -2   3   56.38    2.65
  12   2  -3   54.12    2.37
  12   2  -3   53.33    2.80
 -13  -2   3   67.93    3.01
  13   2  -3   66.89    2.80
 -14  -2   3   10.58    1.00
  14   2  -3    9.11    0.86
 -15  -2   3    6.13    0.75
 -15  -2   3    4.20    0.68
  15   2  -3    6.53    0.72
  15   2  -3    5.85    0.93
 -16  -2   3   36.19    2.12
 -16  -2   3   37.87    2.04
  16   2  -3   36.98    2.33
  16   2  -3   38.41    1.94
 -17  -2   3  852.50   26.18
 -17  -2   3  876.17   26.65
  17   2  -3  881.19   26.50
  17   2  -3  867.56   26.93
 -18  -2   3   82.06    3.69
  18   2  -3   67.64    3.44
 -19  -2   3    4.16    0.75
 -19  -2   3    3.95    0.72
  19   2  -3    4.09    0.61
  19   2  -3    4.63    0.86
 -20  -2   3  439.70   14.42
 -20  -2   3  447.23   14.27
  20   2  -3  431.09   13.56
  20   2  -3  441.13   14.70
 -21  -2   3  970.49   29.44
 -21  -2   3  993.09   30.48
  21   2  -3  997.03   29.95
  21   2  -3  926.02   28.80
 -22  -2   3  368.69   12.01
  22   2  -3  384.83   13.27
  22   2  -3  375.86   11.98
 -23  -2   3  192.84    6.92
 -23  -2   3  200.77    7.32
  23   2  -3  222.93    7.57
  23   2  -3  216.87    8.25
 -24  -2   3   13.70    1.36
 -24  -2   3   14.38    1.29
  24   2  -3   13.31    1.54
  24   2  -3   13.59    1.11
 -25  -2   3  517.16   16.64
 -25  -2   3  504.97   16.07
  25   2  -3  512.14   16.00
  25   2  -3  527.92   17.47
 -26  -2   3  137.22    5.52
 -26  -2   3  133.06    5.20
  26   2  -3  136.36    5.06
  26   2  -3  133.02    5.85
 -27  -2   3  922.79   28.23
 -27  -2   3  881.91   27.29
  27   2  -3  931.76   29.34
  27   2  -3  879.75   26.68
 -28  -2   3  270.06    9.32
 -28  -2   3  256.18    9.15
  28   2  -3  280.93    9.36
  28   2  -3  284.80   10.54
 -29  -2   3   88.08    3.87
 -29  -2   3   94.72    4.30
  29   2  -3   95.11    3.91
  29   2  -3   95.83    4.81
 -30  -2   3    0.93    0.43
 -30  -2   3    0.90    0.39
  30   2  -3    1.11    0.36
  30   2  -3    0.07    0.43
 -31  -2   3   -0.04    0.25
 -31  -2   3    0.25    0.25
  31   2  -3    0.07    0.18
  31   2  -3    0.86    0.54
 -32  -2   3    2.80    0.65
  32   2  -3    3.26    0.61
 -33  -2   3  431.09   14.06
 -33  -2   3  396.66   13.41
  33   2  -3  453.33   15.74
  33   2  -3  406.34   13.13
 -34  -2   3  131.73    5.27
 -34  -2   3  125.70    5.38
 -35  -2   3   32.24    2.26
  35   2  -3   36.04    2.94
 -36  -2   3   88.51    3.98
 -36  -2   3   77.61    3.91
  36   2  -3   70.76    4.23
  36   2  -3   77.47    3.55
 -37  -2   3   40.74    2.65
 -37  -2   3   40.56    2.40
  37   2  -3   40.81    2.37
  37   2  -3   46.91    3.41
 -38  -2   3    8.50    1.11
 -38  -2   3    7.03    1.15
  38   2  -3    9.43    1.54
  38   2  -3    9.86    1.11
 -39  -2   3    7.64    1.08
 -39  -2   3    7.67    1.18
  39   2  -3    7.64    1.00
  39   2  -3   10.90    1.65
 -40  -2   3  258.87    9.22
 -40  -2   3  273.11    9.90
  40   2  -3  277.84    9.58
  40   2  -3  276.69   10.72
 -41  -2   3  197.22    7.64
 -41  -2   3  206.04    7.67
  41   2  -3  198.01    7.24
  41   2  -3  215.98    8.93
 -42  -2   3  248.83    9.22
 -42  -2   3  269.84    9.58
  42   2  -3  242.52    8.61
  42   2  -3  260.48   10.33
 -43  -2   3  122.23    5.20
 -43  -2   3  115.88    5.24
  43   2  -3  131.01    6.46
  43   2  -3  112.69    4.73
 -44  -2   3   16.21    1.61
 -44  -2   3   13.41    1.61
  44   2  -3   15.49    1.47
  44   2  -3   12.73    1.90
 -45  -2   3   48.45    2.87
 -45  -2   3   38.98    3.26
  45   2  -3   53.19    2.91
  45   2  -3   44.58    4.02
 -46  -2   3   69.86    3.80
 -46  -2   3   68.18    3.55
  46   2  -3   69.00    3.44
  46   2  -3   68.72    4.52
 -47  -2   3    9.83    1.40
 -47  -2   3   13.63    1.61
  47   2  -3   10.22    1.29
  47   2  -3   14.49    2.04
 -48  -2   3   82.38    4.05
 -48  -2   3   76.18    3.95
  48   2  -3   78.08    4.95
  48   2  -3   82.09    3.91
 -49  -2   3   12.77    1.47
 -49  -2   3   12.55    1.65
  49   2  -3   10.51    1.29
  49   2  -3   13.81    2.04
 -50  -2   3   -0.07    0.22
 -50  -2   3   -0.18    0.36
  50   2  -3   -0.07    0.22
  50   2  -3    0.00    0.47
 -51  -2   3    9.25    1.26
 -51  -2   3   11.80    1.72
  51   2  -3    8.57    1.18
  51   2  -3   10.29    1.76
 -52  -2   3    0.25    0.32
 -52  -2   3   -0.25    0.32
  52   2  -3    0.04    0.29
  52   2  -3    0.25    0.47
  53  -2   2   13.99    1.79
  53  -2   2   15.13    1.79
 -53   2  -2   15.13    1.51
 -53   2  -2   14.70    1.94
  52  -2   2   13.77    1.79
  52  -2   2   16.14    1.83
 -52   2  -2   17.14    1.61
 -52   2  -2   17.47    2.08
  51  -2   2   98.20    4.88
  51  -2   2   94.75    4.95
 -51   2  -2  101.14    5.27
 -51   2  -2   92.71    4.16
  50  -2   2    1.69    0.57
 -50   2  -2    1.11    0.39
  49  -2   2    0.68    0.39
  49  -2   2   -0.07    0.29
 -49   2  -2   -0.22    0.32
 -49   2  -2    0.43    0.29
  48  -2   2   18.65    2.01
 -48   2  -2   16.86    1.97
  47  -2   2   10.29    1.47
  47  -2   2    9.68    1.33
 -47   2  -2    8.93    1.08
 -47   2  -2    9.43    1.51
  46  -2   2    0.36    0.36
  46  -2   2    0.04    0.32
 -46   2  -2    0.22    0.25
 -46   2  -2    0.36    0.39
  45  -2   2   73.56    3.84
  45  -2   2   72.98    4.16
 -45   2  -2   69.83    4.02
 -45   2  -2   68.14    3.34
  44  -2   2   16.21    1.65
  44  -2   2   15.46    1.83
 -44   2  -2   15.24    1.40
 -44   2  -2   15.96    1.83
  43  -2   2    2.94    0.68
  43  -2   2    3.19    0.82
 -43   2  -2    2.98    0.65
 -43   2  -2    4.73    1.00
  42  -2   2   56.41    3.48
  42  -2   2   59.64    3.26
 -42   2  -2   61.87    3.05
 -42   2  -2   60.54    3.59
  41  -2   2   79.98    4.23
  41  -2   2   78.83    3.84
 -41   2  -2   68.64    3.23
 -41   2  -2   80.48    4.20
  40  -2   2    9.72    1.22
  40  -2   2    8.75    1.36
 -40   2  -2    7.14    1.22
 -40   2  -2    8.79    1.04
  39  -2   2   18.65    1.65
 -39   2  -2   13.45    1.29
  38  -2   2   62.62    3.23
  38  -2   2   53.29    3.30
 -38   2  -2   55.95    2.76
 -38   2  -2   59.71    3.48
  37  -2   2  309.26   11.19
  37  -2   2  300.83   10.40
 -37   2  -2  308.40   10.29
 -37   2  -2  327.62   11.55
  36  -2   2    9.07    1.33
 -36   2  -2    7.64    1.18
  35  -2   2    6.38    1.11
  35  -2   2    5.67    0.86
 -35   2  -2    5.63    0.79
 -35   2  -2    4.95    0.93
  34  -2   2   22.16    1.65
  34  -2   2   20.23    1.86
 -34   2  -2   20.16    1.79
 -34   2  -2   15.96    1.36
  33  -2   2  209.45    7.53
  33  -2   2  207.05    7.96
 -33   2  -2  212.46    7.39
 -33   2  -2  204.10    7.75
  32  -2   2    0.86    0.36
  32  -2   2    0.97    0.43
 -32   2  -2    0.54    0.29
 -32   2  -2    0.61    0.39
  31  -2   2  118.03    5.20
  31  -2   2  116.92    4.70
 -31   2  -2  115.52    4.48
 -31   2  -2  112.40    4.91
  30  -2   2   17.47    1.69
  30  -2   2   19.80    1.51
 -30   2  -2   15.21    1.26
 -30   2  -2   17.82    1.58
  29  -2   2   11.05    1.11
  29  -2   2    8.82    1.15
 -29   2  -2    8.89    1.15
 -29   2  -2    8.64    0.93
  28  -2   2  335.40   11.05
  28  -2   2  307.75   10.72
 -28   2  -2  331.96   10.80
 -28   2  -2  321.02   11.08
  27  -2   2   20.98    1.47
  27  -2   2   19.26    1.61
 -27   2  -2   21.98    1.43
 -27   2  -2   20.26    1.69
  26  -2   2    7.64    1.04
  26  -2   2    9.07    0.93
 -26   2  -2    8.61    0.90
 -26   2  -2   10.33    1.18
  25  -2   2  238.18    8.54
  25  -2   2  230.46    7.89
 -25   2  -2  234.73    7.85
 -25   2  -2  251.80    8.93
  24  -2   2  237.49    8.07
  24  -2   2  215.19    7.82
 -24   2  -2  236.45    8.46
 -24   2  -2  224.76    7.57
  23  -2   2    2.73    0.50
 -23   2  -2    2.51    0.47
  22  -2   2  160.78    5.74
 -22   2  -2  163.65    5.74
  21  -2   2 1091.71   32.67
  21  -2   2 1074.86   32.71
 -21   2  -2 1127.22   33.68
 -21   2  -2 1071.27   32.53
  20  -2   2   38.77    2.26
  20  -2   2   37.41    1.94
 -20   2  -2   37.80    1.94
 -20   2  -2   37.23    2.15
  19  -2   2   67.14    3.19
  19  -2   2   60.50    2.65
 -19   2  -2   54.91    2.44
 -19   2  -2   58.71    2.87
  18  -2   2  160.31    6.06
 -18   2  -2  143.06    5.42
  17  -2   2  371.91   12.23
 -17   2  -2  345.20   11.33
  16  -2   2  472.33   15.06
  16  -2   2  451.53   14.09
 -16   2  -2  489.19   15.13
 -16   2  -2  459.78   14.63
  15  -2   2  929.96   27.90
  15  -2   2  971.57   29.48
 -15   2  -2  922.07   28.01
 -15   2  -2  990.58   29.62
  14  -2   2   71.23    3.16
  14  -2   2   66.82    2.80
 -14   2  -2   68.32    2.80
 -14   2  -2   62.69    2.87
  13  -2   2   17.54    1.29
  13  -2   2   15.42    1.08
 -13   2  -2   14.85    1.04
 -13   2  -2   14.60    1.15
  12  -2   2   67.86    2.80
  12  -2   2   66.85    2.98
 -12   2  -2   66.53    2.91
 -12   2  -2   69.43    2.83
  11  -2   2  491.70   15.17
  11  -2   2  490.63   15.35
 -11   2  -2  495.29   15.24
 -11   2  -2  487.76   15.24
  10  -2   2   53.04    2.33
  10  -2   2   47.20    2.30
 -10   2  -2   49.89    2.22
 -10   2  -2   46.05    2.22
   9  -2   2    2.80    0.50
   9  -2   2    2.69    0.43
  -9   2  -2    3.05    0.47
  -9   2  -2    2.55    0.47
   8  -2   2  668.87   20.48
   8  -2   2  669.59   20.30
  -8   2  -2  667.80   20.26
  -8   2  -2  663.13   20.23
   7  -2   2   31.17    1.61
   7  -2   2   29.91    1.69
  -7   2  -2   31.88    1.69
  -7   2  -2   31.45    1.65
   6  -2   2   51.25    2.26
   6  -2   2   49.39    2.33
  -6   2  -2   51.54    2.30
  -6   2  -2   51.39    2.33
   5  -2   2  329.99   10.47
   5  -2   2  345.02   11.05
  -5   2  -2  328.70   10.44
  -5   2  -2  339.46   10.80
   4  -2   2  228.78    7.64
   4  -2   2  229.21    7.53
  -4   2  -2  230.72    7.64
  -4   2  -2  232.69    7.67
   3  -2   2  432.52   13.52
   3  -2   2  440.77   13.66
  -3   2  -2  438.62   13.66
  -3   2  -2  426.43   13.27
   2  -2   2  116.52    4.23
   2  -2   2  116.52    4.34
  -2   2  -2  115.56    4.20
  -2   2  -2  111.68    4.16
   1  -2   2   21.77    1.29
   1  -2   2   22.67    1.40
  -1   2  -2   23.63    1.40
  -1   2  -2   25.54    1.40
   0  -2   2  260.27    8.46
   0  -2   2  257.36    8.46
   0   2  -2  242.77    8.03
   0   2  -2  253.20    8.21
  -1  -2   2   21.41    1.36
  -1  -2   2   23.24    1.36
   1   2  -2   22.99    1.40
   1   2  -2   24.24    1.36
  -2  -2   2  123.98    4.55
  -2  -2   2  114.30    4.23
   2   2  -2  119.32    4.45
   2   2  -2  117.71    4.27
  -3  -2   2  456.20   14.20
  -3  -2   2  456.55   14.27
   3   2  -2  459.78   14.20
   3   2  -2  440.06   13.84
  -4  -2   2  239.83    7.96
  -4  -2   2  242.66    8.07
   4   2  -2  233.80    7.89
   4   2  -2  240.58    7.85
  -5  -2   2  336.62   10.76
  -5  -2   2  351.65   11.26
   5   2  -2  336.34   10.94
   5   2  -2  360.44   11.33
  -6  -2   2   55.59    2.55
  -6  -2   2   52.72    2.40
   6   2  -2   52.40    2.51
   6   2  -2   51.36    2.26
  -7  -2   2   33.00    1.79
  -7  -2   2   36.33    1.90
   7   2  -2   31.27    1.83
   7   2  -2   36.29    1.79
  -8  -2   2  681.78   20.84
  -8  -2   2  660.26   20.23
   8   2  -2  723.39   21.88
   8   2  -2  720.87   22.16
  -9  -2   2    2.69    0.50
  -9  -2   2    2.37    0.50
   9   2  -2    3.12    0.47
   9   2  -2    2.62    0.54
 -10  -2   2   46.98    2.33
 -10  -2   2   50.28    2.40
  10   2  -2   51.21    2.26
  10   2  -2   50.50    2.55
 -11  -2   2  529.36   16.50
 -11  -2   2  533.66   16.68
  11   2  -2  546.22   16.78
  11   2  -2  561.28   17.65
 -12  -2   2   74.49    3.23
 -12  -2   2   69.65    3.05
  12   2  -2   68.90    2.87
  12   2  -2   71.59    3.30
 -13  -2   2   18.00    1.29
 -13  -2   2   17.79    1.33
  13   2  -2   18.86    1.47
  13   2  -2   20.62    1.29
 -14  -2   2   73.95    3.23
  14   2  -2   71.91    2.94
 -15  -2   2 1035.76   31.20
  15   2  -2 1031.82   30.84
 -16  -2   2  487.40   15.46
 -16  -2   2  475.92   15.03
  16   2  -2  468.03   14.60
  16   2  -2  444.72   14.53
 -17  -2   2  367.25   11.87
 -17  -2   2  367.97   12.05
  17   2  -2  398.81   12.59
  17   2  -2  396.30   13.13
 -18  -2   2  166.95    6.06
 -18  -2   2  161.10    6.03
  18   2  -2  162.90    5.70
  18   2  -2  158.95    6.20
 -19  -2   2   60.75    2.98
  19   2  -2   58.53    3.08
 -20  -2   2   40.13    2.33
 -20  -2   2   42.07    2.30
  20   2  -2   41.10    2.51
  20   2  -2   41.67    2.04
 -21  -2   2 1165.95   35.11
 -21  -2   2 1245.93   37.94
 -22  -2   2  163.22    6.03
 -22  -2   2  152.89    5.81
  22   2  -2  168.49    5.92
  22   2  -2  178.43    6.99
 -23  -2   2    2.80    0.61
 -23  -2   2    4.23    0.68
  23   2  -2    2.22    0.47
  23   2  -2    3.41    0.79
 -24  -2   2  239.22    8.28
 -24  -2   2  214.00    7.67
  24   2  -2  261.34    9.58
  24   2  -2  250.19    8.36
 -25  -2   2  244.70    8.54
 -25  -2   2  232.76    8.28
 -26  -2   2    9.97    1.08
 -26  -2   2    9.86    1.15
  26   2  -2   10.47    1.00
  26   2  -2   11.15    1.43
 -27  -2   2   23.63    1.76
 -27  -2   2   19.83    1.51
  27   2  -2   23.71    1.51
  27   2  -2   22.27    2.04
 -28  -2   2  317.33   10.90
 -28  -2   2  345.55   11.48
  28   2  -2  332.97   10.87
  28   2  -2  339.89   12.05
 -29  -2   2    8.18    1.04
 -29  -2   2   10.83    1.26
  29   2  -2   11.15    1.47
  29   2  -2    9.40    0.97
 -30  -2   2   18.04    1.65
 -30  -2   2   18.58    1.54
  30   2  -2   17.43    1.33
  30   2  -2   15.57    1.79
 -31  -2   2  122.37    5.16
 -31  -2   2  131.30    5.24
  31   2  -2  120.11    4.66
  31   2  -2  123.45    5.67
 -32  -2   2    0.18    0.25
 -32  -2   2    0.90    0.47
  32   2  -2    0.68    0.32
  32   2  -2    0.97    0.57
 -33  -2   2  211.89    7.64
  33   2  -2  213.18    7.46
 -34  -2   2   19.30    1.54
 -34  -2   2   17.18    1.69
  34   2  -2   17.61    2.01
  34   2  -2   18.54    1.43
 -35  -2   2    8.61    1.22
 -35  -2   2    9.36    1.11
  35   2  -2    6.38    0.86
  35   2  -2    7.96    1.36
 -36  -2   2    8.93    1.26
  36   2  -2    7.60    1.33
 -37  -2   2  307.47   10.51
 -37  -2   2  313.81   11.01
  37   2  -2  321.70   10.76
  37   2  -2  310.23   11.58
 -38  -2   2   61.36    3.37
 -38  -2   2   63.01    3.19
  38   2  -2   67.35    3.23
  38   2  -2   58.35    3.73
 -39  -2   2   18.15    1.61
 -39  -2   2   14.85    1.61
  39   2  -2   12.52    1.86
  39   2  -2   16.32    1.36
 -40  -2   2    8.18    1.22
 -40  -2   2    8.86    1.15
  40   2  -2   11.94    1.33
 -41  -2   2   84.39    3.95
 -41  -2   2   73.67    3.80
 -42  -2   2   62.30    3.44
 -42  -2   2   61.90    3.23
  42   2  -2   53.55    4.30
 -43  -2   2    3.95    0.86
 -43  -2   2    3.91    0.86
  43   2  -2    3.69    0.75
  43   2  -2    6.81    1.36
  44   2  -2   16.17    2.08
  44   2  -2   18.83    1.61
  45   2  -2   70.37    3.41
  45   2  -2   72.02    4.55
 -46  -2   2    0.22    0.25
 -46  -2   2    0.43    0.36
  46   2  -2    0.22    0.61
  46   2  -2   -0.14    0.18
  47   2  -2    7.35    1.11
  47   2  -2    9.25    1.61
 -48  -2   2   14.96    1.65
 -48  -2   2   20.69    1.94
  48   2  -2   16.71    1.58
  48   2  -2   16.82    2.19
 -49  -2   2    0.61    0.43
 -49  -2   2    0.47    0.29
  49   2  -2    0.14    0.29
  49   2  -2    0.11    0.47
 -50  -2   2    0.86    0.57
 -50  -2   2    1.65    0.57
  50   2  -2    1.22    0.47
  50   2  -2    1.04    0.68
 -51  -2   2  110.39    5.59
 -51  -2   2  100.85    4.66
 -52  -2   2   15.46    2.01
 -52  -2   2   14.53    1.61
  52   2  -2   14.35    1.54
  52   2  -2   18.47    2.33
 -53  -2   2   12.44    1.47
 -53  -2   2   11.80    1.76
  53   2  -2   13.38    1.97
  53   2  -2   11.80    1.40
  54  -2   1    2.01    0.68
  54  -2   1    2.22    0.75
 -54   2  -1    2.30    0.79
 -54   2  -1    2.80    0.65
  53  -2   1    9.47    1.40
  53  -2   1    8.64    1.40
 -53   2  -1    9.07    1.15
 -53   2  -1    7.71    1.36
  52  -2   1    1.22    0.57
  52  -2   1    0.75    0.47
 -52   2  -1    1.86    0.50
 -52   2  -1    0.93    0.57
  51  -2   1    3.77    0.90
  51  -2   1    5.06    1.04
 -51   2  -1    4.34    0.79
 -51   2  -1    5.67    1.18
  50  -2   1   42.18    3.08
  50  -2   1   40.53    2.94
 -50   2  -1   47.48    2.62
 -50   2  -1   47.45    3.30
  49  -2   1  108.24    5.13
  49  -2   1  110.07    5.38
 -49   2  -1   99.88    5.20
 -49   2  -1  105.15    4.48
  48  -2   1  115.20    5.63
  48  -2   1  118.21    5.67
 -48   2  -1  118.10    4.91
 -48   2  -1  123.09    5.81
  47  -2   1  151.96    6.35
  47  -2   1  156.12    6.81
 -47   2  -1  156.26    5.99
 -47   2  -1  156.19    6.74
  46  -2   1    2.62    0.79
  46  -2   1    5.85    1.04
 -46   2  -1    4.30    0.79
 -46   2  -1    3.48    0.90
  45  -2   1   71.23    4.02
  45  -2   1   68.32    3.59
 -45   2  -1   72.80    3.44
 -45   2  -1   65.99    3.80
  44  -2   1    2.04    0.61
  44  -2   1    1.47    0.61
 -44   2  -1    0.29    0.36
 -44   2  -1    1.76    0.50
  43  -2   1  326.83   11.33
  43  -2   1  327.44   11.84
 -43   2  -1  331.24   11.08
 -43   2  -1  326.76   11.73
  42  -2   1  205.43    7.71
  42  -2   1  208.23    8.28
 -42   2  -1  209.70    7.46
 -42   2  -1  217.73    8.46
  41  -2   1  230.32    8.93
  41  -2   1  222.93    8.21
 -41   2  -1  226.45    7.96
 -41   2  -1  230.90    8.82
  40  -2   1  169.24    7.07
  40  -2   1  168.99    6.63
 -40   2  -1  178.57    6.56
 -40   2  -1  169.46    6.96
  39  -2   1   42.39    2.55
 -39   2  -1   41.93    2.33
  38  -2   1  393.07   13.13
  38  -2   1  383.39   13.38
 -38   2  -1  401.68   13.77
 -38   2  -1  403.83   13.09
  37  -2   1   32.10    2.12
  37  -2   1   28.91    2.30
 -37   2  -1   29.27    1.86
 -37   2  -1   32.24    2.37
  36  -2   1    0.65    0.43
 -36   2  -1    1.11    0.54
  35  -2   1  398.45   13.13
  35  -2   1  407.42   13.92
 -35   2  -1  392.00   13.31
 -35   2  -1  394.51   12.80
 -34   2  -1   18.47    1.40
 -34   2  -1   15.13    1.58
  33  -2   1   46.01    2.51
  33  -2   1   49.39    2.94
 -33   2  -1   51.07    2.94
 -33   2  -1   51.50    2.55
  32  -2   1   57.13    2.87
  32  -2   1   60.61    3.34
 -32   2  -1   54.48    2.65
 -32   2  -1   54.37    3.01
  31  -2   1    2.98    0.61
  31  -2   1    3.41    0.79
 -31   2  -1    2.15    0.54
 -31   2  -1    3.87    0.79
  30  -2   1   37.69    2.44
  30  -2   1   41.78    2.30
 -30   2  -1   41.71    2.19
 -30   2  -1   38.63    2.44
  29  -2   1   19.01    1.69
  29  -2   1   20.84    1.51
  28  -2   1  157.16    5.81
  28  -2   1  150.02    6.06
 -28   2  -1  152.89    6.06
 -28   2  -1  159.85    5.77
  27  -2   1  186.46    6.67
  27  -2   1  188.00    7.14
 -27   2  -1  186.93    6.56
 -27   2  -1  170.25    6.56
  26  -2   1   26.40    1.65
  26  -2   1   26.32    1.90
 -26   2  -1   26.75    1.61
 -26   2  -1   26.43    1.86
  25  -2   1   46.91    2.65
  25  -2   1   48.56    2.44
 -25   2  -1   45.98    2.26
 -25   2  -1   49.53    2.69
  24  -2   1  188.68    7.03
  24  -2   1  189.69    6.67
 -24   2  -1  187.57    6.49
 -24   2  -1  185.56    6.92
  23  -2   1  314.39   10.29
  23  -2   1  337.45   11.37
 -23   2  -1  314.60   10.69
 -23   2  -1  323.60   10.47
  22  -2   1 1164.16   34.82
 -22   2  -1 1221.90   36.47
  21  -2   1  127.10    4.73
 -21   2  -1  134.78    4.95
  20  -2   1    4.16    0.61
  20  -2   1    4.34    0.72
 -20   2  -1    6.35    0.72
 -20   2  -1    4.27    0.72
  19  -2   1  361.51   11.91
  19  -2   1  370.48   11.84
 -19   2  -1  346.13   11.05
 -19   2  -1  358.64   11.80
  18  -2   1  179.68    6.56
  18  -2   1  187.39    6.49
 -18   2  -1  180.61    6.20
 -18   2  -1  196.07    6.99
  17  -2   1    2.87    0.57
 -17   2  -1    2.80    0.57
  16  -2   1  128.36    4.70
  16  -2   1  142.31    5.42
 -16   2  -1  137.97    5.16
 -16   2  -1  124.20    4.59
  15  -2   1    1.40    0.39
  15  -2   1    2.69    0.54
 -15   2  -1    1.65    0.39
 -15   2  -1    1.79    0.39
  14  -2   1    1.36    0.36
  14  -2   1    1.15    0.36
 -14   2  -1    0.61    0.25
 -14   2  -1    0.72    0.29
  13  -2   1  131.62    4.77
  13  -2   1  118.14    4.55
 -13   2  -1  125.85    4.77
 -13   2  -1  125.38    4.52
  12  -2   1  149.88    5.49
  12  -2   1  166.52    5.74
 -12   2  -1  159.49    5.52
 -12   2  -1  153.97    5.56
  11  -2   1  271.71    8.82
  11  -2   1  254.53    8.54
 -11   2  -1  256.57    8.54
 -11   2  -1  267.01    8.64
  10  -2   1  861.82   25.89
  10  -2   1  853.93   25.86
 -10   2  -1  837.08   25.14
 -10   2  -1  810.89   24.57
   9  -2   1  349.53   11.05
   9  -2   1  340.75   10.94
  -9   2  -1  359.36   11.37
  -9   2  -1  374.78   11.91
   8  -2   1   19.15    1.29
   8  -2   1   20.48    1.26
  -8   2  -1   18.00    1.18
  -8   2  -1   16.28    1.15
   7  -2   1 1530.33   45.33
   7  -2   1 1540.02   45.44
  -7   2  -1 1567.63   46.27
  -7   2  -1 1534.28   45.37
   6  -2   1  167.49    5.74
   6  -2   1  187.25    6.42
  -6   2  -1  176.81    6.06
  -6   2  -1  177.96    6.06
   5  -2   1  326.58   10.36
   5  -2   1  331.93   10.62
  -5   2  -1  336.70   10.69
  -5   2  -1  333.25   10.58
   4  -2   1    9.47    0.79
   4  -2   1   11.12    0.93
  -4   2  -1   11.05    0.90
  -4   2  -1    9.65    0.82
   3  -2   1    0.57    0.25
   3  -2   1    0.43    0.18
  -3   2  -1    0.29    0.22
  -3   2  -1    0.68    0.25
   2  -2   1  649.15   19.76
   2  -2   1  643.77   19.51
  -2   2  -1  612.56   18.69
  -2   2  -1  625.12   19.01
   1  -2   1 1126.50   33.50
   1  -2   1 1154.48   34.39
  -1   2  -1 1107.13   32.92
  -1   2  -1 1168.46   34.75
   0  -2   1  433.24   13.45
   0  -2   1  427.86   13.38
   0   2  -1  424.63   13.27
   0   2  -1  438.98   13.59
  -1  -2   1 1201.82   35.69
  -1  -2   1 1209.71   36.01
   1   2  -1 1195.72   35.58
   1   2  -1 1200.74   35.61
  -2  -2   1  676.40   20.62
  -2  -2   1  624.04   19.01
   2   2  -1  666.72   20.30
   2   2  -1  659.91   19.98
  -3  -2   1    0.75    0.29
  -3  -2   1    0.54    0.25
   3   2  -1    0.11    0.18
   3   2  -1    0.47    0.22
  -4  -2   1    9.61    0.82
  -4  -2   1   10.22    0.90
   4   2  -1   10.62    0.86
   4   2  -1    8.36    0.82
   5   2  -1  359.36   11.51
   5   2  -1  329.06   10.40
  -6  -2   1  178.43    6.13
  -6  -2   1  199.69    6.85
   6   2  -1  178.10    6.28
   6   2  -1  199.66    6.67
  -7  -2   1 1711.81   50.64
  -7  -2   1 1617.84   47.84
   7   2  -1 1609.95   47.77
   7   2  -1 1584.13   46.70
  -8  -2   1   18.83    1.33
  -8  -2   1   21.34    1.36
   8   2  -1   16.61    1.26
   8   2  -1   17.93    1.15
  -9  -2   1  364.74   11.66
  -9  -2   1  383.03   12.23
   9   2  -1  389.49   12.23
   9   2  -1  383.39   12.37
 -10  -2   1  925.66   27.94
 -10  -2   1  968.34   29.19
  10   2  -1  893.38   26.75
  10   2  -1  875.09   26.65
 -11  -2   1  284.19    9.40
 -11  -2   1  270.13    8.97
  11   2  -1  273.50    8.82
  11   2  -1  269.02    9.11
 -12  -2   1  168.53    6.03
 -12  -2   1  163.29    5.85
  12   2  -1  177.39    6.10
  12   2  -1  170.39    6.24
 -13  -2   1  135.57    5.06
 -13  -2   1  130.19    4.88
  13   2  -1  143.13    5.09
  13   2  -1  128.68    5.06
 -14  -2   1    1.18    0.36
 -14  -2   1    1.43    0.39
  14   2  -1    1.00    0.47
  14   2  -1    1.18    0.32
 -15  -2   1    2.51    0.54
  15   2  -1    2.12    0.43
 -16  -2   1  147.30    5.45
  16   2  -1  152.75    5.38
 -17  -2   1    3.98    0.68
 -17  -2   1    3.59    0.65
  17   2  -1    4.12    0.75
  17   2  -1    4.84    0.65
 -18  -2   1  200.37    6.99
 -18  -2   1  200.55    7.14
  18   2  -1  183.98    6.92
  18   2  -1  192.05    6.60
 -19  -2   1  392.72   12.80
 -19  -2   1  377.29   12.19
 -20  -2   1    4.30    0.72
 -21  -2   1  146.04    5.67
 -21  -2   1  152.75    5.70
  21   2  -1  125.17    5.49
 -22  -2   1 1120.76   33.86
 -22  -2   1 1025.36   31.09
  22   2  -1 1180.30   35.22
  22   2  -1 1204.33   36.80
  23   2  -1  355.63   12.23
  23   2  -1  329.34   10.62
  24   2  -1  210.92    8.00
  24   2  -1  211.71    7.24
  25   2  -1   49.60    2.37
  25   2  -1   49.13    2.94
 -26  -2   1   27.69    1.76
 -26  -2   1   28.01    1.90
  26   2  -1   29.27    1.72
  26   2  -1   33.00    2.37
 -27  -2   1  198.69    7.32
 -27  -2   1  186.75    6.78
  27   2  -1  184.67    6.49
  27   2  -1  203.57    7.89
 -28  -2   1  157.95    6.13
 -28  -2   1  150.59    5.74
  28   2  -1  165.66    5.95
  28   2  -1  162.25    6.67
 -29  -2   1   21.77    1.61
 -29  -2   1   25.14    1.83
  29   2  -1   18.04    1.90
  29   2  -1   22.38    1.51
 -30  -2   1   42.50    2.37
 -30  -2   1   38.23    2.37
  30   2  -1   39.27    2.12
  30   2  -1   40.24    2.80
 -31  -2   1    2.80    0.61
 -31  -2   1    2.98    0.68
 -32  -2   1   56.70    3.05
 -32  -2   1   57.45    2.91
  32   2  -1   58.21    2.76
  32   2  -1   56.85    3.41
 -33  -2   1   48.56    2.80
 -33  -2   1   58.53    2.94
  33   2  -1   48.17    2.47
  33   2  -1   56.95    3.51
 -34  -2   1   20.08    1.54
  34   2  -1   17.82    1.36
 -35  -2   1  396.30   13.05
 -35  -2   1  409.21   13.74
  35   2  -1  424.28   14.81
  35   2  -1  427.86   13.77
 -36  -2   1    1.61    0.50
 -36  -2   1    1.26    0.54
  36   2  -1    1.51    0.43
  36   2  -1    2.26    0.82
 -37  -2   1   27.33    2.08
  37   2  -1   29.91    2.65
 -38  -2   1  418.18   13.77
 -38  -2   1  403.47   13.59
  38   2  -1  444.72   15.53
  38   2  -1  418.18   13.59
 -39  -2   1   35.79    2.47
 -39  -2   1   40.78    2.40
  39   2  -1   43.43    2.47
  39   2  -1   37.37    3.01
 -40  -2   1  176.27    6.71
 -40  -2   1  162.97    6.56
  40   2  -1  190.33    8.03
  40   2  -1  170.64    6.42
 -41  -2   1  230.72    8.32
 -41  -2   1  231.25    8.61
  41   2  -1  229.32    8.18
  41   2  -1  231.76    9.32
 -42  -2   1  218.34    8.00
 -42  -2   1  193.88    7.53
  42   2  -1  221.10    7.96
  42   2  -1  223.04    9.04
 -43  -2   1  346.24   12.05
 -43  -2   1  343.37   11.69
  43   2  -1  316.75   10.80
  43   2  -1  349.25   12.88
 -44  -2   1    0.82    0.47
 -44  -2   1    1.22    0.47
  44   2  -1    0.79    0.36
  44   2  -1    1.94    0.82
 -45  -2   1   78.61    3.87
 -45  -2   1   70.80    3.73
  45   2  -1   69.18    4.45
  45   2  -1   76.07    3.62
 -46  -2   1    2.22    0.61
  46   2  -1    4.27    0.82
 -47  -2   1  157.05    6.35
 -47  -2   1  154.25    6.38
 -48  -2   1  118.28    5.31
  48   2  -1  128.47    6.42
 -49  -2   1  121.80    5.27
 -49  -2   1  104.26    4.88
  49   2  -1  121.51    5.13
  49   2  -1  110.32    5.88
 -50  -2   1   44.76    2.80
  50   2  -1   43.72    2.62
  50   2  -1   52.83    4.20
 -51  -2   1    4.91    1.11
 -51  -2   1    3.98    0.82
  51   2  -1    5.13    1.22
  51   2  -1    4.30    0.82
 -52  -2   1    2.19    0.65
 -52  -2   1    0.90    0.50
  52   2  -1    1.90    0.61
  52   2  -1    0.54    0.54
 -53  -2   1    7.82    1.18
 -53  -2   1    9.58    1.58
  53   2  -1    9.50    1.26
  53   2  -1    6.67    1.40
 -54  -2   1    2.26    0.65
  54   2  -1    3.62    0.79
  54   2  -1    1.26    0.75
  54  -2   0    0.68    0.50
  54  -2   0    0.00    0.29
 -54   2   0   -0.18    0.36
 -54   2   0   -0.11    0.25
  53  -2   0   -0.11    0.25
  53  -2   0   -0.22    0.36
 -53   2   0   -0.07    0.22
 -53   2   0    0.00    0.29
  52  -2   0    9.79    1.40
  52  -2   0    8.97    1.40
 -52   2   0    9.25    1.15
 -52   2   0    8.64    1.47
  51  -2   0    0.32    0.36
  51  -2   0    0.00    0.32
 -51   2   0   -0.04    0.22
 -51   2   0    0.18    0.29
  50  -2   0   20.73    1.97
  50  -2   0   14.31    1.76
 -50   2   0   16.43    1.94
 -50   2   0   14.74    1.47
  49  -2   0    0.50    0.43
 -49   2   0   -0.18    0.25
  48  -2   0   39.92    2.76
  48  -2   0   42.25    3.01
 -48   2   0   40.92    2.94
 -48   2   0   39.34    2.37
  47  -2   0    0.32    0.39
 -47   2   0    0.11    0.36
  46  -2   0    5.81    1.11
  46  -2   0    4.77    0.93
 -46   2   0    5.95    0.90
 -46   2   0    5.70    1.11
  45  -2   0   -0.04    0.25
  45  -2   0   -0.04    0.36
 -45   2   0   -0.07    0.18
 -45   2   0    0.04    0.25
  44  -2   0   94.25    4.41
  44  -2   0   93.43    4.70
 -44   2   0   98.30    4.88
 -44   2   0   95.29    4.12
  43  -2   0    0.32    0.36
  43  -2   0   -0.14    0.25
 -43   2   0   -0.36    0.22
 -43   2   0   -0.29    0.29
  42  -2   0    0.50    0.32
  42  -2   0    0.68    0.43
 -42   2   0    0.93    0.39
 -42   2   0    0.32    0.39
  41  -2   0    0.25    0.36
  41  -2   0    0.00    0.29
 -41   2   0    0.11    0.25
 -41   2   0   -0.25    0.25
  40  -2   0   -0.04    0.29
  40  -2   0    0.07    0.29
 -40   2   0    0.11    0.22
 -40   2   0   -0.14    0.29
  39  -2   0   -0.14    0.18
  39  -2   0   -0.22    0.36
 -39   2   0    0.04    0.22
 -39   2   0   -0.07    0.22
  38  -2   0    1.97    0.57
 -38   2   0    2.33    0.57
  37  -2   0    0.22    0.25
  37  -2   0   -0.04    0.29
 -37   2   0    0.22    0.22
 -37   2   0   -0.14    0.22
  36  -2   0   17.47    1.76
  36  -2   0   16.78    1.51
 -36   2   0   17.47    1.36
 -36   2   0   17.68    1.76
  35  -2   0   -0.11    0.22
 -35   2   0   -0.14    0.22
  34  -2   0  217.27    8.25
  34  -2   0  223.33    7.96
 -34   2   0  232.44    8.03
 -34   2   0  216.41    8.11
  33  -2   0    0.04    0.22
  33  -2   0    0.32    0.36
 -33   2   0    0.57    0.39
 -33   2   0   -0.07    0.18
  32  -2   0  482.38   15.46
  32  -2   0  508.56   16.75
 -32   2   0  497.80   15.71
 -32   2   0  509.63   16.64
  31  -2   0   -0.11    0.22
  31  -2   0   -0.07    0.22
 -31   2   0    0.00    0.29
 -31   2   0   -0.36    0.25
  30  -2   0  442.93   14.74
  30  -2   0  455.48   14.63
 -30   2   0  455.12   14.45
 -30   2   0  441.49   14.60
  29  -2   0   -0.04    0.25
  29  -2   0   -0.04    0.22
 -29   2   0    0.32    0.25
 -29   2   0    0.39    0.32
  28  -2   0  474.13   15.10
  28  -2   0  466.24   15.35
 -28   2   0  468.39   15.31
 -28   2   0  459.78   14.53
  27  -2   0   -0.18    0.14
  27  -2   0   -0.14    0.29
 -27   2   0    0.00    0.18
 -27   2   0   -0.11    0.14
  26  -2   0    0.72    0.29
  26  -2   0    0.72    0.36
 -26   2   0    0.72    0.29
 -26   2   0    1.18    0.43
  25  -2   0    0.29    0.25
  25  -2   0    0.75    0.32
 -25   2   0    0.00    0.18
 -25   2   0   -0.18    0.18
  24  -2   0 1180.30   35.86
  24  -2   0 1139.41   34.21
 -24   2   0 1148.74   34.39
 -24   2   0 1156.99   35.11
  23  -2   0    0.43    0.25
  23  -2   0   -0.07    0.11
 -23   2   0    0.54    0.29
 -23   2   0    0.25    0.18
  22  -2   0   84.42    3.80
  22  -2   0   79.05    3.30
 -22   2   0   84.71    3.48
 -22   2   0   73.63    3.44
  21  -2   0    0.25    0.22
 -21   2   0    0.07    0.14
  20  -2   0  937.85   28.26
  20  -2   0  914.90   28.01
 -20   2   0  903.78   27.26
 -20   2   0  887.64   27.22
  19  -2   0    0.22    0.29
  19  -2   0    0.07    0.18
 -19   2   0    0.07    0.18
 -19   2   0    0.07    0.22
  18  -2   0  167.99    5.92
  18  -2   0  171.04    6.28
 -18   2   0  159.52    5.95
 -18   2   0  171.18    5.95
  17  -2   0   -0.04    0.14
  17  -2   0    0.00    0.14
 -17   2   0    0.50    0.25
 -17   2   0    0.32    0.25
  16  -2   0 1639.72   48.78
 -16   2   0 1651.20   49.06
  15  -2   0    0.39    0.25
  15  -2   0    0.75    0.32
 -15   2   0    0.36    0.25
 -15   2   0    0.07    0.18
  14  -2   0  809.46   24.75
  14  -2   0  830.62   25.07
  13  -2   0    0.50    0.25
  13  -2   0    0.07    0.18
 -13   2   0   -0.04    0.18
 -13   2   0    0.11    0.18
  12  -2   0  886.57   26.65
  12  -2   0  938.21   28.37
 -12   2   0  973.36   29.16
 -12   2   0  925.30   27.94
  11  -2   0    0.07    0.14
  11  -2   0    0.11    0.22
 -11   2   0    0.04    0.14
 -11   2   0    0.00    0.14
  10  -2   0   85.29    3.48
  10  -2   0   84.39    3.34
 -10   2   0   81.38    3.19
 -10   2   0   83.21    3.37
   9  -2   0    0.00    0.18
   9  -2   0    0.18    0.18
  -9   2   0    0.07    0.14
  -9   2   0   -0.04    0.14
   8  -2   0  186.57    6.31
   8  -2   0  165.51    5.81
  -8   2   0  165.73    5.81
  -8   2   0  185.96    6.35
   7  -2   0    0.18    0.22
   7  -2   0    0.00    0.14
  -7   2   0    0.11    0.18
  -7   2   0    0.07    0.14
   6  -2   0   41.57    1.94
   6  -2   0   38.95    1.97
  -6   2   0   43.29    2.04
  -6   2   0   40.02    1.97
   5  -2   0   -0.04    0.14
   5  -2   0    0.22    0.18
  -5   2   0    0.14    0.14
  -5   2   0    0.14    0.18
   4  -2   0  507.12   15.67
   4  -2   0  557.33   17.07
  -4   2   0  496.36   15.31
  -4   2   0  464.80   14.38
   3  -2   0   -0.11    0.11
   3  -2   0    0.00    0.14
  -3   2   0   -0.04    0.18
  -3   2   0    0.29    0.22
   1  -2   0    0.00    0.18
   1  -2   0   -0.04    0.11
   0  -2   0  503.18   15.46
   0  -2   0  484.89   15.03
   0   2   0  445.79   13.88
   0   2   0  404.19   12.70
  -1  -2   0   -0.07    0.18
  -1  -2   0    0.11    0.18
   1   2   0    0.18    0.18
   1   2   0    0.11    0.18
   2   2   0    1.47    0.32
   2   2   0    2.30    0.43
   3   2   0    0.11    0.14
   3   2   0    0.00    0.14
  -4  -2   0  473.41   14.74
  -4  -2   0  457.63   14.38
  -5  -2   0   -0.14    0.14
  -5  -2   0   -0.29    0.18
   5   2   0    0.18    0.25
   5   2   0    0.00    0.14
  -6  -2   0   41.67    2.01
  -6  -2   0   45.51    2.22
   6   2   0   42.43    2.12
   6   2   0   38.95    1.86
  -7  -2   0    0.11    0.22
  -7  -2   0    0.36    0.22
   7   2   0    0.00    0.25
   7   2   0    0.25    0.18
  -8  -2   0  187.28    6.49
  -8  -2   0  183.41    6.31
   8   2   0  179.25    6.35
   8   2   0  180.58    6.13
  -9  -2   0   -0.07    0.14
  -9  -2   0    0.22    0.25
   9   2   0   -0.11    0.11
   9   2   0    0.07    0.22
 -10  -2   0   85.14    3.44
 -10  -2   0   93.21    3.73
  10   2   0   92.71    3.84
  10   2   0   96.48    3.69
 -11  -2   0    0.25    0.22
 -11  -2   0    0.18    0.25
  11   2   0   -0.11    0.11
  11   2   0    0.29    0.29
 -12  -2   0 1041.14   31.31
 -12  -2   0  938.93   28.33
  12   2   0  940.72   28.15
  12   2   0  966.90   29.34
 -13  -2   0    0.00    0.22
 -13  -2   0   -0.18    0.18
  13   2   0    0.39    0.22
  13   2   0   -0.04    0.14
 -14  -2   0  784.71   23.89
 -14  -2   0  857.88   26.04
  14   2   0  843.89   25.89
  14   2   0  844.97   25.46
 -15  -2   0    0.04    0.22
 -15  -2   0    0.57    0.29
  15   2   0    0.39    0.22
  15   2   0   -0.04    0.29
 -16  -2   0 1861.00   55.09
  16   2   0 1706.07   50.32
 -17  -2   0   -0.11    0.18
 -17  -2   0    0.14    0.25
  17   2   0   -0.07    0.14
  17   2   0    0.00    0.29
 -18  -2   0  167.81    6.06
 -18  -2   0  176.17    6.38
  18   2   0  183.88    6.35
  18   2   0  170.21    6.46
 -19  -2   0   -0.14    0.11
 -19  -2   0   -0.11    0.18
  19   2   0    0.86    0.39
  19   2   0    0.39    0.25
  20   2   0  922.43   27.83
  20   2   0  950.77   29.27
 -21  -2   0    0.32    0.25
  21   2   0    0.07    0.25
 -22  -2   0   93.03    4.05
 -22  -2   0   91.88    3.84
  22   2   0   84.46    3.37
  22   2   0   84.53    3.98
 -23  -2   0    0.14    0.29
 -23  -2   0    0.32    0.29
  23   2   0    0.04    0.14
  23   2   0    0.11    0.29
 -24  -2   0 1122.56   33.86
 -24  -2   0 1192.13   35.97
  24   2   0 1177.07   36.08
  24   2   0 1180.30   35.25
 -25  -2   0   -0.11    0.18
 -25  -2   0   -0.04    0.18
  25   2   0    0.32    0.25
  25   2   0   -0.22    0.25
 -26  -2   0    1.08    0.39
 -26  -2   0    0.00    0.18
  26   2   0    0.57    0.29
  26   2   0    0.65    0.39
 -27  -2   0    0.18    0.25
 -27  -2   0    0.18    0.22
  27   2   0   -0.07    0.14
  27   2   0    0.04    0.32
 -28  -2   0  451.89   14.74
 -28  -2   0  479.15   15.31
  28   2   0  489.19   15.35
  28   2   0  503.90   16.75
 -29  -2   0   -0.07    0.14
 -29  -2   0    0.22    0.25
  29   2   0    0.50    0.43
  29   2   0    0.07    0.22
 -30  -2   0  459.42   14.81
 -30  -2   0  430.73   14.20
  30   2   0  450.82   14.31
  30   2   0  480.22   16.17
 -31  -2   0    0.07    6.31
 -31  -2   0   -0.11    0.22
  31   2   0    0.07    0.22
  31   2   0   -0.04    0.29
 -32  -2   0  529.72   17.14
 -32  -2   0  530.08   16.86
  32   2   0  497.80   15.71
  32   2   0  542.63   18.11
 -33  -2   0   -0.11    0.22
 -33  -2   0    0.00    0.18
  33   2   0   -0.18    0.14
  33   2   0    0.32    0.39
 -34  -2   0  231.22    8.21
 -34  -2   0  230.57    8.43
  34   2   0  252.45    9.65
  34   2   0  242.52    8.36
 -35  -2   0    0.07    0.22
  35   2   0    0.25    0.25
 -36  -2   0   19.83    1.58
 -36  -2   0   19.47    1.72
  36   2   0   18.36    1.43
  36   2   0   20.87    2.15
 -37  -2   0    0.22    0.29
 -37  -2   0    0.11    0.22
[truncated: 1,077,973 more chars]
