# Supplementary material for: Thermal imaging using sulfur polymer optics
Source: Nat Commun. 2026 Feb 18;17:1561. doi: 10.1038/s41467-026-68889-0 (PMC12916755; doi:10.1038/s41467-026-68889-0)
Supplement: Supplementary file 5 — Source Data [file 41467_2026_68889_MOESM5_ESM.zip › Figure 1 Source Data/Monomer 2.cif]

 
data_ReNBDS
 
_audit_creation_method            'SHELXL-2018/3'
_shelx_SHELXL_version_number      '2018/3'
_chemical_name_systematic         ?
_chemical_name_common             ?
_chemical_melting_point           ?
_chemical_formula_moiety          ?
_chemical_formula_sum
 'C7 H8 S2' 
_chemical_formula_weight          156.25

loop_
 _atom_type_symbol
 _atom_type_description
 _atom_type_scat_dispersion_real
 _atom_type_scat_dispersion_imag
 _atom_type_scat_source
 'C'  'C'   0.0033   0.0016
 'International Tables Vol C Tables 4.2.6.8 and 6.1.1.4'
 'H'  'H'   0.0000   0.0000
 'International Tables Vol C Tables 4.2.6.8 and 6.1.1.4'
 'S'  'S'   0.1246   0.1234
 'International Tables Vol C Tables 4.2.6.8 and 6.1.1.4'
 
_space_group_crystal_system       monoclinic
_space_group_IT_number            11
_space_group_name_H-M_alt         'P 21/m'
_space_group_name_Hall            '-P 2yb'
 
_shelx_space_group_comment
;
The symmetry employed for this shelxl refinement is uniquely defined
by the following loop, which should always be used as a source of
symmetry information in preference to the above space-group names.
They are only intended as comments.
;
 
loop_
 _space_group_symop_operation_xyz
 'x, y, z'
 '-x, y+1/2, -z'
 '-x, -y, -z'
 'x, -y-1/2, z'
 
_cell_length_a                    5.8750(12)
_cell_length_b                    9.2290(18)
_cell_length_c                    6.527(2)
_cell_angle_alpha                 90
_cell_angle_beta                  108.75(3)
_cell_angle_gamma                 90
_cell_volume                      335.12(15)
_cell_formula_units_Z             2
_cell_measurement_temperature     100(2)
_cell_measurement_reflns_used     1453
_cell_measurement_theta_min       0.74
_cell_measurement_theta_max       12.36
 
_exptl_crystal_description        Rod
_exptl_crystal_colour             Yellow
_exptl_crystal_density_meas       ?
_exptl_crystal_density_method     ?
_exptl_crystal_density_diffrn     1.549          
_exptl_crystal_F_000              164
_exptl_transmission_factor_min    ?
_exptl_transmission_factor_max    ?
_exptl_crystal_size_max           0.22
_exptl_crystal_size_mid           0.08
_exptl_crystal_size_min           0.07
_exptl_absorpt_coefficient_mu     0.686
_shelx_estimated_absorpt_T_min    ?
_shelx_estimated_absorpt_T_max    ?
_exptl_absorpt_correction_type    'none'
_exptl_absorpt_correction_T_min   ?
_exptl_absorpt_correction_T_max   ?
_exptl_absorpt_process_details    ?
_exptl_absorpt_special_details    ?
_diffrn_ambient_temperature       100(2)
_diffrn_radiation_wavelength      0.71073
_diffrn_radiation_type            Synchrotron
_diffrn_source                    'MX1 Beamline Australian Synchrotron'
_diffrn_measurement_device_type   'ADSC Quantum 210r'
_diffrn_measurement_method        'Phi Scan'
_diffrn_detector_area_resol_mean  ?
_diffrn_reflns_number             4165
_diffrn_reflns_av_unetI/netI      0.0224
_diffrn_reflns_av_R_equivalents   0.0362
_diffrn_reflns_limit_h_min        -7
_diffrn_reflns_limit_h_max        7
_diffrn_reflns_limit_k_min        -11
_diffrn_reflns_limit_k_max        11
_diffrn_reflns_limit_l_min        -7
_diffrn_reflns_limit_l_max        7
_diffrn_reflns_theta_min          3.296
_diffrn_reflns_theta_max          28.506
_diffrn_reflns_theta_full         25.242
_diffrn_measured_fraction_theta_max   0.796
_diffrn_measured_fraction_theta_full  0.966
_diffrn_reflns_Laue_measured_fraction_max    0.796
_diffrn_reflns_Laue_measured_fraction_full   0.966
_diffrn_reflns_point_group_measured_fraction_max   0.796
_diffrn_reflns_point_group_measured_fraction_full  0.966
_reflns_number_total              720
_reflns_number_gt                 710
_reflns_threshold_expression      'I > 2\s(I)'
_reflns_Friedel_coverage          0.000
_reflns_Friedel_fraction_max      .
_reflns_Friedel_fraction_full     .
 
_reflns_special_details
;
 Reflections were merged by SHELXL according to the crystal
 class for the calculation of statistics and refinement.
 
 _reflns_Friedel_fraction is defined as the number of unique
 Friedel pairs measured divided by the number that would be
 possible theoretically, ignoring centric projections and
 systematic absences.
;
 
_computing_data_collection      'BluIce (McPhillips, 2002)'
_computing_cell_refinement      'XDS (Kabsch, 1993)'
_computing_data_reduction       'XDS (Kabsch, 1993)'
_computing_structure_solution   'SHELXT-2018/3 (Sheldrick, 2018)'
_computing_structure_refinement 'SHELXL-2018/3 (Sheldrick, 2018)'
_computing_molecular_graphics   'shelXle (Huebschle, 2014)'
_computing_publication_material 'CIFTAB (Sheldrick, 1997)'
_refine_special_details           ?
_refine_ls_structure_factor_coef  Fsqd
_refine_ls_matrix_type            full
_refine_ls_weighting_scheme       calc
_refine_ls_weighting_details
'w=1/[\s^2^(Fo^2^)+(0.0627P)^2^+0.1160P] where P=(Fo^2^+2Fc^2^)/3'
_atom_sites_solution_primary      ?
_atom_sites_solution_secondary    ?
_atom_sites_solution_hydrogens    geom
_refine_ls_hydrogen_treatment     constr
_refine_ls_extinction_method      none
_refine_ls_extinction_coef        .
_refine_ls_number_reflns          720
_refine_ls_number_parameters      46
_refine_ls_number_restraints      0
_refine_ls_R_factor_all           0.0306
_refine_ls_R_factor_gt            0.0305
_refine_ls_wR_factor_ref          0.0902
_refine_ls_wR_factor_gt           0.0901
_refine_ls_goodness_of_fit_ref    1.083
_refine_ls_restrained_S_all       1.083
_refine_ls_shift/su_max           0.001
_refine_ls_shift/su_mean          0.000
 
loop_
 _atom_site_label
 _atom_site_type_symbol
 _atom_site_fract_x
 _atom_site_fract_y
 _atom_site_fract_z
 _atom_site_U_iso_or_equiv
 _atom_site_adp_type
 _atom_site_occupancy
 _atom_site_site_symmetry_order  
 _atom_site_calc_flag
 _atom_site_refinement_flags_posn
 _atom_site_refinement_flags_adp
 _atom_site_refinement_flags_occupancy
 _atom_site_disorder_assembly
 _atom_site_disorder_group
S8 S 0.37236(6) 0.63599(4) 0.59092(5) 0.0218(2) Uani 1 1 d . . . . .
C1 C 0.1305(3) 0.62433(14) 0.3329(2) 0.0187(3) Uani 1 1 d . . . . .
H1 H 0.050671 0.529694 0.311575 0.022 Uiso 1 1 calc R U . . .
C2 C -0.0465(3) 0.750000 0.3189(3) 0.0196(4) Uani 1 2 d S T P . .
H2 H -0.132859 0.750000 0.424782 0.024 Uiso 1 2 calc R U P . .
C4 C -0.2001(4) 0.750000 0.0794(3) 0.0251(4) Uani 1 2 d S T P . .
H4A H -0.299370 0.663967 0.039603 0.030 Uiso 0.5 1 calc R U P . .
H4AB H -0.299369 0.836033 0.039603 0.030 Uiso 0.5 1 calc R U P . .
C5 C 0.0052(4) 0.750000 -0.0143(3) 0.0199(4) Uani 1 2 d S T P . .
H5 H -0.022224 0.749997 -0.170552 0.024 Uiso 1 2 calc R U P . .
C6 C 0.2102(2) 0.66784(16) 0.1424(2) 0.0198(3) Uani 1 1 d . . . . .
H6 H 0.325092 0.610664 0.095543 0.024 Uiso 1 1 calc R U . . .
 
loop_
 _atom_site_aniso_label
 _atom_site_aniso_U_11
 _atom_site_aniso_U_22
 _atom_site_aniso_U_33
 _atom_site_aniso_U_23
 _atom_site_aniso_U_13
 _atom_site_aniso_U_12
S8 0.0245(3) 0.0192(3) 0.0167(3) 0.00140(10) -0.0003(2) 0.00295(10)
C1 0.0194(7) 0.0199(7) 0.0145(7) -0.0003(5) 0.0022(5) -0.0032(4)
C2 0.0132(9) 0.0326(11) 0.0133(9) 0.000 0.0047(7) 0.000
C4 0.0144(9) 0.0428(12) 0.0164(9) 0.000 0.0025(7) 0.000
C5 0.0195(9) 0.0272(10) 0.0124(8) 0.000 0.0042(7) 0.000
C6 0.0197(7) 0.0241(7) 0.0168(7) -0.0016(5) 0.0073(5) 0.0026(5)
 
_geom_special_details
;
 All esds (except the esd in the dihedral angle between two l.s. planes)
 are estimated using the full covariance matrix.  The cell esds are taken
 into account individually in the estimation of esds in distances, angles
 and torsion angles; correlations between esds in cell parameters are only
 used when they are defined by crystal symmetry.  An approximate (isotropic)
 treatment of cell esds is used for estimating esds involving l.s. planes.
;
 
loop_
 _geom_bond_atom_site_label_1
 _geom_bond_atom_site_label_2
 _geom_bond_distance
 _geom_bond_site_symmetry_2
 _geom_bond_publ_flag
S8 C1 1.8241(17) . ?
S8 S8 2.1045(8) 4_575 ?
C1 C6 1.5168(19) . ?
C1 C2 1.5409(17) . ?
C1 H1 0.9800 . ?
C2 C4 1.533(3) . ?
C2 H2 0.9800 . ?
C4 C5 1.517(3) . ?
C4 H4A 0.9700 . ?
C4 H4AB 0.9700 . ?
C5 C6 1.510(2) . ?
C5 C6 1.510(2) 4_575 ?
C5 H5 0.9800 . ?
C6 C6 1.517(3) 4_575 ?
C6 H6 0.9800 . ?
 
loop_
 _geom_angle_atom_site_label_1
 _geom_angle_atom_site_label_2
 _geom_angle_atom_site_label_3
 _geom_angle
 _geom_angle_site_symmetry_1
 _geom_angle_site_symmetry_3
 _geom_angle_publ_flag
C1 S8 S8 93.38(4) . 4_575 ?
C6 C1 C2 97.60(11) . . ?
C6 C1 S8 112.78(10) . . ?
C2 C1 S8 108.73(10) . . ?
C6 C1 H1 112.3 . . ?
C2 C1 H1 112.3 . . ?
S8 C1 H1 112.3 . . ?
C4 C2 C1 103.03(11) . . ?
C4 C2 C1 103.03(11) . 4_575 ?
C1 C2 C1 97.65(14) . 4_575 ?
C4 C2 H2 116.8 . . ?
C1 C2 H2 116.8 . . ?
C1 C2 H2 116.8 4_575 . ?
C5 C4 C2 97.33(16) . . ?
C5 C4 H4A 112.3 . . ?
C2 C4 H4A 112.3 . . ?
C5 C4 H4AB 112.3 . . ?
C2 C4 H4AB 112.3 . . ?
H4A C4 H4AB 109.9 . . ?
C6 C5 C6 60.29(14) . 4_575 ?
C6 C5 C4 106.92(13) . . ?
C6 C5 C4 106.92(13) 4_575 . ?
C6 C5 H5 122.2 . . ?
C6 C5 H5 122.2 4_575 . ?
C4 C5 H5 122.2 . . ?
C5 C6 C6 59.85(7) . 4_575 ?
C5 C6 C1 107.41(12) . . ?
C6 C6 C1 105.35(8) 4_575 . ?
C5 C6 H6 122.6 . . ?
C6 C6 H6 122.6 4_575 . ?
C1 C6 H6 122.6 . . ?
 
loop_
 _geom_torsion_atom_site_label_1
 _geom_torsion_atom_site_label_2
 _geom_torsion_atom_site_label_3
 _geom_torsion_atom_site_label_4
 _geom_torsion
 _geom_torsion_site_symmetry_1
 _geom_torsion_site_symmetry_2
 _geom_torsion_site_symmetry_3
 _geom_torsion_site_symmetry_4
 _geom_torsion_publ_flag
S8 S8 C1 C6 71.79(9) 4_575 . . . ?
S8 S8 C1 C2 -35.29(9) 4_575 . . . ?
C6 C1 C2 C4 49.27(13) . . . . ?
S8 C1 C2 C4 166.51(10) . . . . ?
C6 C1 C2 C1 -56.07(15) . . . 4_575 ?
S8 C1 C2 C1 61.17(14) . . . 4_575 ?
C1 C2 C4 C5 -50.59(8) . . . . ?
C1 C2 C4 C5 50.59(8) 4_575 . . . ?
C2 C4 C5 C6 31.66(8) . . . . ?
C2 C4 C5 C6 -31.67(8) . . . 4_575 ?
C4 C5 C6 C6 -100.18(10) . . . 4_575 ?
C6 C5 C6 C1 97.97(10) 4_575 . . . ?
C4 C5 C6 C1 -2.20(13) . . . . ?
C2 C1 C6 C5 -28.13(13) . . . . ?
S8 C1 C6 C5 -142.17(9) . . . . ?
C2 C1 C6 C6 34.50(9) . . . 4_575 ?
S8 C1 C6 C6 -79.54(8) . . . 4_575 ?
 
_refine_diff_density_max    0.293
_refine_diff_density_min   -0.510
_refine_diff_density_rms    0.143

_shelx_res_file
;
TITL sol_a.res in P2(1)/n             New: P21/m
    sol_a_pl.res
    created by SHELXL-2018/3 at 14:14:22 on 11-Oct-2023
CELL  0.71073    5.8750    9.2290    6.5270    90.000   108.750    90.000
ZERR        2    0.0012    0.0018    0.0020     0.000     0.030     0.000
LATT   1
SYMM             - X ,    0.50000 + Y ,            - Z
SFAC  C  H  S
UNIT 14 16 4
LIST 4 ! automatically inserted. Change 6 to 4 for CHECKCIF!!
L.S. 5
FMAP 2
PLAN -20
TEMP 100
ACTA
BOND $H
CONF
WGHT    0.062700    0.116000
FVAR       2.30613
RESI 0
S8    3    0.372364    0.635985    0.590920    11.00000    0.02452    0.01917 =
         0.01667    0.00140   -0.00033    0.00295
C1    1    0.130547    0.624329    0.332933    11.00000    0.01943    0.01992 =
         0.01451   -0.00030    0.00222   -0.00323
AFIX  13
H1    2    0.050671    0.529694    0.311575    11.00000   -1.20000
AFIX   0
C2    1   -0.046513    0.750000    0.318893    10.50000    0.01321    0.03258 =
         0.01334    0.00000    0.00468    0.00000
AFIX  13
H2    2   -0.132859    0.750000    0.424782    10.50000   -1.20000
AFIX   0
C4    1   -0.200063    0.750000    0.079435    10.50000    0.01443    0.04276 =
         0.01637    0.00000    0.00246    0.00000
AFIX  23
H4A   2   -0.299370    0.663967    0.039603    10.50000   -1.20000
H4AB  2   -0.299369    0.836033    0.039603    10.50000   -1.20000
AFIX   0
C5    1    0.005194    0.750000   -0.014303    10.50000    0.01951    0.02724 =
         0.01240    0.00000    0.00423    0.00000
AFIX  13
H5    2   -0.022224    0.749997   -0.170552    10.50000   -1.20000
AFIX   0
C6    1    0.210194    0.667835    0.142414    11.00000    0.01969    0.02407 =
         0.01678   -0.00162    0.00728    0.00257
AFIX  13
H6    2    0.325092    0.610664    0.095543    11.00000   -1.20000
AFIX   0
HKLF 4 1 1.0000 0.0000 0.0000 0.0000 -1.0000 0.0000 -0.5000 0.0000 -0.5000


REM  sol_a.res in P2(1)/n             New: P21/m
REM wR2 = 0.0902, GooF = S = 1.083, Restrained GooF = 1.083 for all data
REM R1 = 0.0305 for 710 Fo > 4sig(Fo) and 0.0306 for all 720 data
REM 46 parameters refined using 0 restraints

END

WGHT      0.0539      0.1173

REM Highest difference peak  0.293,  deepest hole -0.510,  1-sigma level  0.143
Q1    1   0.0899  0.7500 -0.2398  10.50000  0.05    0.29
Q2    1   0.1773  0.6413  0.2232  11.00000  0.05    0.29
Q3    1   0.0813  0.8103 -0.1569  11.00000  0.05    0.28
Q4    1   0.1022  0.6876  0.0410  11.00000  0.05    0.27
Q5    1  -0.2826  0.7855  0.4800  11.00000  0.05    0.26
Q6    1  -0.4244  0.7948  0.3249  11.00000  0.05    0.24
Q7    1   0.3372  0.8323  0.0271  11.00000  0.05    0.24
Q8    1   0.3708  0.8366  0.1394  11.00000  0.05    0.24
Q9    1   0.2206  0.7500 -0.0668  10.50000  0.05    0.24
Q10   1  -0.1911  0.7500  0.5953  10.50000  0.05    0.24
Q11   1   0.4974  0.6279  0.1724  11.00000  0.05    0.24
Q12   1   0.2825  0.6497  0.1346  11.00000  0.05    0.23
Q13   1   0.2329  0.7500 -0.1328  10.50000  0.05    0.23
Q14   1  -0.1378  0.8139  0.5180  11.00000  0.05    0.23
Q15   1  -0.1322  0.8655 -0.3875  11.00000  0.05    0.22
Q16   1  -0.0695  0.7953 -0.2976  11.00000  0.05    0.22
Q17   1   0.1609  0.5838 -0.1450  11.00000  0.05    0.22
Q18   1   0.4493  0.7500  0.2349  10.50000  0.05    0.22
Q19   1   0.2606  0.7500  0.1628  10.50000  0.05    0.22
Q20   1   0.4078  0.7500  0.1195  10.50000  0.05    0.21
;
_shelx_res_checksum   16745

_shelx_hkl_file
;
   0   0  -1    0.00    0.06
   0   0  -1    0.00    0.06
   0   0   1    0.00    0.06
   0   0   1   -0.06    0.06
   0   0  -2 3581.61  163.41
   0   0  -2 3844.51  175.39
   0   0   2 3642.76  166.19
   0   0   2 3446.69  157.30
   0   0  -3   -0.06    0.19
   0   0  -3   -0.13    0.19
   0   0   3    0.13    0.19
   0   0   3   -0.19    0.19
   0   0  -4 1460.13   66.77
   0   0  -4 1479.05   67.65
   0   0   4 1542.72   70.55
   0   0   4 1409.06   64.43
   0   0  -5    0.06    0.19
   0   0  -5   -0.25    0.19
   0   0   5    0.00    0.19
   0   0   5    0.00    0.19
   0   0  -6 2124.00   97.15
   0   0  -6 2168.76   99.17
   0   0   6 2089.32   95.51
   0   0   6 2008.63   91.86
   0   0  -8 5046.15  230.43
   0   0  -8 5069.48  231.50
   0   0   8 4964.19  226.71
   0   0   8 4923.22  224.82
   0   0  -9    0.19    0.32
   0   0  -9   -0.06    0.25
   0   0   9    0.32    0.32
   0   0   9   -0.25    0.25
   0   0 -10 1612.07   73.95
   0   0 -10 1686.46   77.36
   0   0  10 1542.09   70.74
   0   0  10 1598.83   73.38
   0   0 -11   -0.13    0.38
   0   0 -11    0.06    0.32
   0   0  11   -0.19    0.25
   0   0  11   -0.25    0.32
   0   0 -12  551.02   25.60
   0   0 -12  549.00   25.60
   0   0  12  510.92   23.83
   0   0  12  528.01   24.65
   0   0 -13    0.13    0.32
   0   0 -13   -0.19    0.44
   0   0  13    0.13    0.38
   0   0  13    0.38    0.38
   0   0 -14 1032.68   47.66
   0   0 -14 1057.90   48.86
   0   0  14 1015.66   46.97
   0   0  14  967.12   44.64
   0   0 -15    0.00    0.32
   0   0 -15    0.25    0.50
   0   0  15    0.25    0.44
   0   0  15   -0.32    0.32
   0  -1  15    0.19    0.32
   0  -1  15    0.06    0.38
   0   1 -15    0.50    0.38
   0   1 -15    0.69    0.44
   0  -1  14  904.70   41.86
   0  -1  14  907.85   41.99
   0   1 -14  968.38   44.76
   0   1 -14  863.72   39.91
   0  -1  13    1.64    0.44
   0  -1  13    2.02    0.50
   0   1 -13    1.89    0.50
   0   1 -13    1.95    0.44
   0  -1  11   -0.19    0.32
   0  -1  11    0.06    0.32
   0   1 -11    0.38    0.32
   0   1 -11    0.00    0.25
   0  -1  10 1092.58   50.31
   0  -1  10 1124.73   51.76
   0   1 -10 1199.12   55.16
   0   1 -10 1250.19   57.50
   0  -1   9    0.25    0.32
   0  -1   9    0.32    0.25
   0   1  -9    0.19    0.25
   0   1  -9    0.25    0.25
   0  -1   8 3820.55  174.57
   0  -1   8 3811.09  174.13
   0   1  -8 3906.92  178.54
   0   1  -8 4181.80  191.03
   0  -1   7    0.50    0.25
   0  -1   7    0.38    0.25
   0   1  -7   -0.38    0.25
   0   1  -7    0.06    0.25
   0  -1   6 1807.51   82.72
   0  -1   6 1716.73   78.55
   0   1  -6 1813.19   82.97
   0   1  -6 1662.51   76.10
   0  -1   5   12.29    0.82
   0  -1   5   12.55    0.82
   0   1  -5   13.68    0.88
   0   1  -5   11.29    0.76
   0  -1   4 6777.38  309.24
   0  -1   4 6644.98  303.25
   0   1  -4 7206.09  328.84
   0   1  -4 6575.63  300.03
   0  -1   3    6.68    0.50
   0  -1   3    7.38    0.50
   0   1  -3    6.12    0.50
   0   1  -3    7.75    0.57
   0  -1   2 1962.60   89.59
   0  -1   2 1857.95   84.86
   0   1  -2 1694.66   77.42
   0   1  -2 1840.30   84.04
   0  -1   1    3.53    0.32
   0  -1   1    3.15    0.25
   0   1  -1    2.96    0.25
   0   1  -1    2.58    0.25
   0  -1  -1    2.96    0.25
   0  -1  -1    2.65    0.25
   0   1   1    2.77    0.25
   0   1   1    2.65    0.25
   0  -1  -2 1592.53   72.75
   0  -1  -2 1624.05   74.14
   0   1   2 1586.85   72.44
   0   1   2 1571.72   71.75
   0  -1  -3    5.61    0.44
   0  -1  -3    5.86    0.44
   0   1   3    6.12    0.44
   0   1   3    7.00    0.50
   0  -1  -4 6030.92  275.13
   0  -1  -4 6392.80  291.71
   0   1   4 6249.69  285.15
   0   1   4 6138.10  280.05
   0  -1  -5   10.78    0.76
   0  -1  -5   11.54    0.76
   0   1   5   12.10    0.82
   0   1   5   12.36    0.82
   0  -1  -6 1848.49   84.61
   0  -1  -6 1637.29   74.96
   0   1   6 1699.70   77.80
   0   1   6 1738.16   79.56
   0   1   7   -0.13    0.25
   0  -1  -8 3829.38  174.95
   0  -1  -8 3869.10  176.78
   0   1   8 3969.34  181.32
   0   1   8 3936.55  179.87
   0  -1  -9   -0.25    0.25
   0  -1  -9    0.13    0.32
   0   1   9   -0.06    0.32
   0  -1 -10 1169.49   53.78
   0  -1 -10 1152.47   53.02
   0   1  10 1183.36   54.47
   0   1  10 1199.75   55.16
   0  -1 -11   -0.06    0.38
   0  -1 -11   -0.44    0.25
   0   1  11    0.13    0.32
   0   1  11   -0.13    0.38
   0  -1 -12  578.82   26.92
   0  -1 -12  560.73   26.04
   0   1  12  534.37   24.90
   0   1  12  578.50   26.98
   0  -1 -13    2.14    0.57
   0  -1 -13    2.21    0.50
   0   1  13    1.20    0.44
   0   1  13    1.83    0.57
   0  -1 -14  932.44   43.12
   0  -1 -14  946.94   43.75
   0   1  14  806.35   37.32
   0   1  14  931.18   43.12
   0  -1 -15    0.32    0.32
   0  -1 -15    0.63    0.50
   0   1  15    0.38    0.44
   0   1  15   -0.13    0.32
   0  -2  14   61.97    3.40
   0  -2  14   64.37    3.53
   0   2 -14   73.83    3.97
   0   2 -14   74.71    3.97
   0  -2  13    0.25    0.32
   0  -2  13   -0.44    0.32
   0   2 -13    0.57    0.32
   0   2 -13    0.06    0.32
   0  -2  12    2.14    0.50
   0  -2  12    3.34    0.57
   0   2 -12    2.33    0.50
   0   2 -12    2.27    0.50
   0  -2  11    0.32    0.32
   0  -2  11    0.82    0.38
   0   2 -11    0.13    0.32
   0   2 -11    0.13    0.32
   0  -2  10   11.98    0.95
   0  -2  10   11.10    0.95
   0   2 -10   14.12    1.07
   0   2 -10   11.16    0.95
   0  -2   9    7.00    0.69
   0  -2   9    8.45    0.76
   0   2  -9    6.93    0.69
   0   2  -9    6.93    0.76
   0  -2   8  119.72    5.86
   0  -2   8  113.80    5.61
   0   2  -8  111.40    5.48
   0   2  -8  114.55    5.67
   0  -2   7    0.19    0.25
   0  -2   7    0.25    0.25
   0   2  -7    0.06    0.25
   0   2  -7    0.50    0.25
   0  -2   5    0.32    0.25
   0  -2   5    0.44    0.25
   0   2  -5    0.44    0.25
   0   2  -5    0.13    0.25
   0  -2   4  509.72   23.52
   0  -2   4  501.72   23.14
   0   2  -4  478.26   22.07
   0   2  -4  430.22   19.86
   0  -2   3    0.69    0.25
   0  -2   3    0.44    0.25
   0   2  -3    0.44    0.25
   0   2  -3    0.06    0.25
   0  -2   2 1189.67   54.41
   0  -2   2 1240.73   56.74
   0   2  -2 1204.80   55.10
   0   2  -2 1166.34   53.40
   0  -2   1    0.69    0.32
   0  -2   1    0.76    0.25
   0   2  -1    0.95    0.25
   0   2  -1    0.44    0.25
   0   2   0 9418.98  429.47
   0   2   0 9475.72  432.11
   0  -2  -1    0.69    0.25
   0  -2  -1    0.63    0.25
   0   2   1    0.76    0.25
   0   2   1    0.76    0.25
   0  -2  -2 1021.34   46.72
   0  -2  -2 1037.10   47.47
   0   2   2 1021.97   46.78
   0   2   2 1001.16   45.83
   0  -2  -3    0.13    0.25
   0  -2  -3    0.44    0.25
   0   2   3    0.38    0.25
   0   2   3    0.38    0.25
   0  -2  -4  433.56   19.99
   0  -2  -4  448.32   20.68
   0   2   4  405.70   18.72
   0   2   4  431.04   19.86
   0  -2  -5    0.38    0.25
   0  -2  -5    0.44    0.32
   0   2   5    0.50    0.32
   0   2   5    0.25    0.25
   0  -2  -6  125.59    6.05
   0  -2  -6  119.91    5.80
   0   2   6  139.02    6.68
   0   2   6  127.67    6.18
   0  -2  -8  120.35    5.86
   0  -2  -8  114.30    5.55
   0   2   8  114.05    5.61
   0  -2  -9    8.07    0.76
   0  -2  -9    7.38    0.82
   0   2   9    7.19    0.76
   0   2   9    7.12    0.76
   0  -2 -10   12.61    1.01
   0   2  10   12.92    1.01
   0   2  10   12.36    1.07
   0  -2 -11    0.38    0.44
   0  -2 -11    0.13    0.32
   0   2  11    0.32    0.38
   0   2  11   -0.06    0.32
   0  -2 -12    2.27    0.57
   0  -2 -12    1.45    0.44
   0   2  12    3.59    0.63
   0   2  12    1.89    0.44
   0  -2 -13   -0.06    0.44
   0  -2 -13    0.19    0.32
   0   2  13    0.25    0.44
   0   2  13   -0.06    0.32
   0  -2 -14   67.02    3.59
   0  -2 -14   67.84    3.72
   0   2  14   69.79    3.85
   0   2  14   67.14    3.66
   0  -2 -15    0.57    0.50
   0  -2 -15    0.38    0.32
   0   2  15    0.06    0.38
   0   2  15    0.25    0.44
   0  -3  14  471.14   22.07
   0  -3  14  409.10   19.23
   0   3 -14  391.26   18.41
   0   3 -14  421.27   19.80
   0  -3  13    0.25    0.32
   0  -3  13   -0.06    0.32
   0   3 -13    0.00    0.38
   0   3 -13   -0.06    0.32
   0  -3  12    3.91    0.63
   0  -3  12    2.84    0.50
   0   3 -12    3.53    0.57
   0   3 -12    2.77    0.57
   0  -3  11   -0.13    0.32
   0   3 -11    0.00    0.32
   0  -3  10  222.61   10.65
   0  -3  10  205.28    9.84
   0   3 -10  211.27   10.15
   0   3 -10  239.26   11.41
   0  -3   9   13.37    1.01
   0  -3   9   13.62    1.07
   0   3  -9   10.65    0.95
   0   3  -9   10.40    0.88
   0  -3   8  697.28   32.22
   0  -3   8  709.26   32.78
   0   3  -8  719.98   33.29
   0   3  -8  692.24   32.03
   0  -3   7   12.23    0.95
   0  -3   7   11.47    0.88
   0   3  -7   11.29    0.88
   0   3  -7    9.65    0.82
   0  -3   6 2238.11  102.39
   0  -3   6 2287.92  104.66
   0   3  -6 1977.73   90.53
   0   3  -6 1947.47   89.15
   0  -3   4 1161.93   53.27
   0  -3   4 1188.41   54.47
   0   3  -4 1243.89   56.99
   0   3  -4 1221.19   55.98
   0  -3   3   10.84    0.76
   0  -3   3   12.04    0.82
   0   3  -3   12.55    0.88
   0   3  -3   12.23    0.82
   0  -3   2  748.35   34.36
   0  -3   2  795.00   36.50
   0   3  -2  737.63   33.86
   0   3  -2  741.41   34.04
   0  -3   1    9.84    0.69
   0  -3   1   10.65    0.76
   0   3  -1   10.21    0.69
   0   3  -1   10.53    0.76
   0  -3   0   -0.19    0.25
   0  -3   0   -0.25    0.25
   0   3   0    0.13    0.25
   0   3   0    0.38    0.32
   0  -3  -1    9.46    0.69
   0  -3  -1   10.09    0.69
   0   3   1    9.65    0.69
   0   3   1    9.46    0.69
   0  -3  -2  677.74   31.14
   0  -3  -2  658.19   30.26
   0   3   2  643.06   29.57
   0   3   2  627.30   28.81
   0  -3  -3   10.59    0.76
   0  -3  -3    9.96    0.76
   0   3   3   11.35    0.82
   0   3   3   11.22    0.76
   0  -3  -4 1098.88   50.44
   0  -3  -4 1042.77   47.79
   0   3   4 1007.47   46.21
   0   3   4 1094.47   50.18
   0  -3  -5    5.36    0.57
   0  -3  -5    6.81    0.63
   0   3   5    6.18    0.63
   0   3   5    5.80    0.57
   0  -3  -6 2035.11   93.12
   0  -3  -6 2055.91   94.06
   0   3   6 2100.67   96.14
   0   3   6 2288.55  104.72
   0  -3  -7   11.29    0.95
   0  -3  -7   11.73    0.95
   0   3   7   11.03    0.95
   0   3   7   11.60    0.88
   0  -3  -8  687.19   31.71
   0  -3  -8  691.61   31.96
   0   3   8  712.41   32.91
   0   3   8  709.89   32.78
   0  -3  -9    9.84    1.01
   0   3   9   12.17    1.01
   0   3   9   13.05    1.13
   0  -3 -10  227.85   10.84
   0  -3 -10  225.14   10.72
   0   3  10  247.52   11.79
   0   3  10  235.03   11.22
   0  -3 -11    0.57    0.32
   0  -3 -11    0.19    0.44
   0   3  11    0.50    0.44
   0   3  11    0.00    0.32
   0  -3 -12    2.96    0.57
   0  -3 -12    2.40    0.63
   0   3  12    4.67    0.76
   0  -3 -13   -0.06    0.32
   0  -3 -13   -0.06    0.50
   0   3  13   -0.32    0.44
   0   3  13    0.00    0.32
   0  -3 -14  448.63   21.06
   0  -3 -14  446.17   20.93
   0   3  14  447.62   20.99
   0   3  14  476.24   22.38
   0  -3 -15    3.34    0.63
   0  -3 -15    3.40    0.76
   0   3  15    2.84    0.63
   0   3  15    3.03    0.76
   0  -4  13   15.45    1.26
   0  -4  13   13.05    1.13
   0   4 -13   12.29    1.13
   0  -4  12  941.27   43.44
   0  -4  12  911.64   42.11
   0   4 -12 1018.18   46.97
   0   4 -12  959.55   44.32
   0  -4  11   15.89    1.26
   0  -4  11   17.46    1.26
   0   4 -11   14.88    1.20
   0   4 -11   16.52    1.26
   0  -4   9   17.46    1.26
   0  -4   9   19.29    1.32
   0   4  -9   19.42    1.32
   0   4  -9   16.83    1.26
   0  -4   8 2898.20  132.58
   0  -4   8 3091.75  141.41
   0   4  -8 2924.68  133.78
   0   4  -8 2662.41  121.87
   0  -4   7   30.83    1.83
   0  -4   7   32.28    1.89
   0   4  -7   26.79    1.64
   0   4  -7   29.57    1.83
   0   4  -6    2.77    0.44
   0   4  -6    2.02    0.44
   0  -4   5   13.05    0.95
   0  -4   5   12.92    0.95
   0   4  -5   12.86    0.95
   0   4  -5   12.42    0.95
   0  -4   4  163.79    7.82
   0  -4   4  143.43    6.87
   0   4  -4  164.67    7.88
   0   4  -4  185.98    8.83
   0  -4   2 9627.03  439.05
   0  -4   2 8958.75  408.66
   0   4  -2 8946.14  408.16
   0   4  -2 9097.45  415.22
   0  -4   1  205.53    9.65
   0  -4   1  226.96   10.65
   0   4  -1  222.93   10.47
   0   4  -1  201.05    9.46
   0  -4   0 8523.74  388.93
   0  -4   0 8914.62  406.71
   0   4   0 8782.22  400.59
   0   4   0 8706.57  397.19
   0  -4  -1  195.00    9.14
   0  -4  -1  166.50    7.88
   0   4   1  192.67    9.08
   0   4   1  209.50    9.84
   0  -4  -2 7660.02  349.59
   0  -4  -2 8315.69  379.34
   0   4   2 8095.03  369.51
   0   4   2 8586.78  391.89
   0  -4  -3    6.68    0.69
   0  -4  -3    6.62    0.63
   0   4   3    6.81    0.63
   0   4   3    7.44    0.69
   0  -4  -4  153.26    7.38
   0  -4  -4  151.12    7.19
   0   4   4  139.90    6.68
   0   4   4  152.19    7.25
   0  -4  -6    2.58    0.50
   0  -4  -6    3.09    0.57
   0   4   6    2.33    0.44
   0   4   6    2.40    0.44
   0  -4  -7   32.53    1.95
   0  -4  -7   28.37    1.70
   0   4   7   28.69    1.77
   0   4   7   29.19    1.77
   0  -4  -8 2911.44  133.15
   0  -4  -8 2852.17  130.50
   0   4   8 2911.44  133.15
   0   4   8 2928.46  133.97
   0  -4  -9   16.33    1.26
   0  -4  -9   15.13    1.20
   0   4   9   16.39    1.26
   0   4   9   18.60    1.39
   0  -4 -10 1786.08   81.90
   0  -4 -10 1920.36   88.07
   0   4  10 1961.97   89.97
   0   4  10 1880.64   86.31
   0  -4 -11   13.30    1.13
   0  -4 -11   15.82    1.32
   0   4  11   16.33    1.26
   0   4  11   15.70    1.32
   0   4  12 1089.42   50.25
   0  -4 -13   13.18    1.20
   0  -4 -13   12.67    1.13
   0   4  13   14.12    1.32
   0   4  13   12.74    1.13
   0  -4 -14  512.05   23.96
   0  -4 -14  491.75   23.01
   0   4  14  454.43   21.31
   0   4  14  520.88   24.40
   0  -4 -15    2.40    0.69
   0  -4 -15    3.15    0.63
   0   4  15    2.14    0.50
   0   4  15    2.52    0.69
   0  -5  12  152.95    7.50
   0  -5  12  148.91    7.44
   0   5 -12  136.37    6.81
   0   5 -12  151.62    7.44
   0  -5  11    1.32    0.44
   0  -5  11    1.58    0.44
   0   5 -11    2.02    0.50
   0   5 -11    1.01    0.44
   0  -5  10  636.76   29.57
   0  -5  10  592.19   27.55
   0   5 -10  569.93   26.48
   0   5 -10  602.34   28.06
   0  -5   8 1071.77   49.36
   0  -5   8 1056.64   48.61
   0   5  -8 1013.14   46.72
   0   5  -8 1055.38   48.61
   0  -5   7   25.22    1.58
   0  -5   7   30.14    1.83
   0   5  -7   27.24    1.70
   0   5  -7   25.91    1.64
   0  -5   6 2955.57  135.23
   0  -5   6 2961.24  135.42
   0   5  -6 2814.35  128.80
   0   5  -6 3128.31  143.05
   0   5  -5   96.84    4.85
   0   5  -5   96.33    4.85
   0  -5   4 5104.79  233.14
   0  -5   4 4988.15  227.85
   0   5  -4 4704.45  214.92
   0   5  -4 4990.04  227.91
   0  -5   3   52.26    2.77
   0  -5   3   54.91    2.90
   0   5  -3   48.80    2.65
   0   5  -3   49.93    2.65
   0  -5   2  556.63   25.72
   0  -5   2  513.82   23.77
   0   5  -2  562.43   26.04
   0   5  -2  553.03   25.60
   0  -5   1   11.10    0.88
   0  -5   1   10.40    0.82
   0   5  -1   10.28    0.82
   0   5  -1   10.34    0.82
   0  -5  -3   48.61    2.65
   0   5   3   47.85    2.58
   0  -5  -4 4909.35  224.25
   0  -5  -4 4898.63  223.69
   0   5   4 4697.51  214.48
   0   5   4 4726.51  215.87
   0  -5  -5   90.22    4.54
   0  -5  -5   89.71    4.48
   0   5   5   78.62    3.97
   0   5   5   83.85    4.22
   0  -5  -6 3051.40  139.58
   0  -5  -6 2780.93  127.23
   0   5   6 2531.27  115.81
   0   5   6 2729.24  124.83
   0  -5  -7   24.90    1.58
   0  -5  -7   26.04    1.70
   0   5   7   25.16    1.58
   0   5   7   24.84    1.58
   0  -5  -8 1044.66   48.17
   0  -5  -8 1031.42   47.47
   0   5   8 1069.88   49.24
   0   5   8 1012.51   46.65
   0  -5  -9   44.64    2.58
   0  -5  -9   41.99    2.46
   0   5   9   46.21    2.65
   0   5   9   44.57    2.58
   0  -5 -10  598.43   27.80
   0  -5 -10  651.26   30.26
   0  -5 -11    1.26    0.50
   0  -5 -11    1.51    0.57
   0   5  11    1.01    0.50
   0  -5 -12  159.25    7.82
   0  -5 -12  160.20    7.88
   0   5  12  157.11    7.82
   0   5  12  173.56    8.51
   0  -5 -13   12.36    1.13
   0  -5 -13   11.29    1.13
   0   5  13   12.48    1.20
   0   5  13   11.03    1.07
   0  -5 -14  797.52   36.94
   0  -5 -14  770.41   35.75
   0   5  14  822.74   38.21
   0   5  14  757.18   35.18
   0  -6  11    0.63    0.38
   0  -6  11    0.76    0.38
   0   6 -11    0.69    0.38
   0   6 -11    0.76    0.44
   0  -6  10  329.29   15.57
   0  -6  10  308.61   14.63
   0   6 -10  289.95   13.74
   0   6 -10  289.06   13.74
   0  -6   9   13.87    1.13
   0  -6   9   13.49    1.13
   0   6  -9   14.37    1.13
   0   6  -9   13.30    1.13
   0  -6   8  696.02   32.22
   0  -6   8  704.85   32.66
   0   6  -8  638.65   29.69
   0   6  -8  730.07   33.79
   0  -6   7   24.90    1.64
   0  -6   7   21.75    1.45
   0   6  -7   18.98    1.39
   0   6  -7   20.55    1.45
   0  -6   6  399.64   18.66
   0  -6   6  371.46   17.40
   0   6  -6  397.63   18.66
   0   6  -6  430.10   20.05
   0  -6   5    5.80    0.69
   0  -6   5    8.20    0.82
   0   6  -5    7.44    0.76
   0   6  -5    8.51    0.88
   0  -6   4    2.46    0.50
   0  -6   4    1.20    0.38
   0   6  -4    0.88    0.38
   0   6  -4    0.82    0.38
   0  -6   3    3.15    0.50
   0  -6   3    3.72    0.57
   0   6  -3    3.59    0.57
   0   6  -3    4.03    0.57
   0  -6   2  502.98   23.33
   0  -6   2  560.85   25.97
   0   6  -2  501.08   23.26
   0   6  -2  551.27   25.53
   0  -6   1   79.56    4.03
   0  -6   1   74.27    3.78
   0   6  -1   69.35    3.59
   0   6  -1   75.21    3.85
   0  -6   0  416.92   19.42
   0  -6   0  475.68   22.07
   0   6   0  428.02   19.92
   0   6   0  448.00   20.87
   0   6   1   75.65    3.85
   0   6   1   70.55    3.66
   0  -6  -2  457.27   21.25
   0  -6  -2  523.21   24.27
   0   6   2  505.75   23.45
   0   6   2  537.46   24.84
   0  -6  -3    3.34    0.57
   0  -6  -3    3.91    0.57
   0   6   3    3.40    0.57
   0   6   3    3.03    0.57
   0  -6  -4    0.63    0.44
   0  -6  -4    0.69    0.44
   0   6   4    0.82    0.44
   0   6   4    0.57    0.44
   0  -6  -5    7.44    0.82
   0  -6  -5    7.19    0.82
   0   6   5    6.18    0.69
   0   6   5    6.62    0.76
   0  -6  -6  388.55   18.16
   0  -6  -6  376.76   17.72
   0   6   6  364.21   17.09
   0   6   6  335.65   15.70
   0  -6  -7   20.11    1.45
   0  -6  -7   20.62    1.58
   0   6   7   17.21    1.26
   0   6   7   20.49    1.45
   0  -6  -8  743.31   34.42
   0  -6  -8  671.43   31.08
   0   6   8  628.25   29.13
   0   6   8  737.63   34.11
   0  -6  -9   13.93    1.20
   0  -6  -9   12.86    1.20
   0   6   9   14.00    1.20
   0   6   9   13.11    1.13
   0  -6 -10  308.04   14.56
   0  -6 -10  323.86   15.32
   0   6  10  294.67   14.00
   0  -6 -11    1.01    0.50
   0  -6 -11    0.50    0.50
   0   6  11    0.95    0.50
   0   6  11    0.38    0.44
   0  -6 -12  164.55    8.07
   0  -6 -12  165.05    8.13
   0   6  12  175.71    8.64
   0   6  12  152.00    7.57
   0  -6 -13    5.17    0.82
   0  -6 -13    3.85    0.76
   0   6  13    4.98    0.76
   0   6  13    4.22    0.76
   0  -6 -14  204.33    9.96
   0  -6 -14  193.36    9.46
   0   6  14  201.43    9.84
   0   6  14  205.53   10.09
   0  -7  10   25.22    1.70
   0  -7  10   25.34    1.70
   0   7 -10   24.21    1.70
   0   7 -10   24.71    1.70
   0  -7   9    1.26    0.44
   0  -7   9    1.89    0.50
   0   7  -9    1.58    0.44
   0   7  -9    1.70    0.50
   0  -7   8  789.96   36.57
   0  -7   8  802.57   37.07
   0   7  -8  793.74   36.69
   0   7  -8  743.31   34.49
   0  -7   7   26.35    1.77
   0  -7   7   26.10    1.70
   0   7  -7   24.97    1.64
   0   7  -7   21.31    1.51
   0  -7   6  331.87   15.64
   0   7  -6  315.48   14.94
   0  -7   5    4.85    0.69
   0  -7   5    5.80    0.69
   0   7  -5    4.79    0.69
   0   7  -5    5.17    0.69
   0  -7   4   24.84    1.58
   0  -7   4   24.65    1.64
   0   7  -4   24.08    1.64
   0   7  -4   24.02    1.58
   0  -7   3    7.50    0.82
   0  -7   3    8.01    0.82
   0   7  -3    6.49    0.76
   0   7  -3    6.68    0.76
   0  -7   2   10.09    0.95
   0  -7   2   13.37    1.07
   0   7  -2   12.04    1.01
   0   7  -2    9.90    0.95
   0  -7   1   32.72    1.95
   0  -7   1   33.98    2.02
   0   7  -1   30.14    1.83
   0   7  -1   32.66    1.95
   0  -7   0    1.32    0.50
   0  -7   0    0.44    0.38
   0   7   0    0.19    0.44
   0   7   0    1.70    0.50
   0  -7  -1   28.94    1.83
   0  -7  -1   32.72    1.95
   0   7   1   32.28    1.95
   0   7   1   34.67    2.02
   0  -7  -2    8.45    0.88
   0  -7  -2   11.35    1.01
   0   7   2   11.66    1.01
   0   7   2   10.34    0.88
   0  -7  -3    7.12    0.82
   0  -7  -3    6.62    0.82
   0   7   3    5.61    0.82
   0  -7  -4   24.90    1.64
   0  -7  -4   22.95    1.64
   0   7   4   26.48    1.64
   0   7   4   20.80    1.51
   0  -7  -5    4.79    0.76
   0   7   5    5.30    0.76
   0   7   5    6.37    0.76
   0  -7  -6  344.67   16.33
   0  -7  -6  331.37   15.57
   0   7   6  323.04   15.26
   0   7   6  325.44   15.32
   0  -7  -7   23.07    1.70
   0  -7  -7   24.52    1.64
   0   7   7   21.18    1.45
   0   7   7   22.57    1.64
   0  -7  -8  839.76   38.90
   0  -7  -8  813.92   37.64
   0   7   8  743.94   34.42
   0   7   8  815.81   37.76
   0  -7 -10   25.09    1.77
   0  -7 -10   24.84    1.83
   0   7  10   22.63    1.70
   0   7  10   22.51    1.64
   0  -7 -11    2.46    0.63
   0  -7 -11    2.90    0.69
   0   7  11    2.96    0.63
   0   7  11    2.52    0.63
   0  -7 -12    0.19    0.50
   0  -7 -12   -0.76    0.44
   0   7  12    0.38    0.44
   0   7  12    0.00    0.44
   0  -7 -13    1.45    0.57
   0  -7 -13    0.95    0.57
   0   7  13    1.07    0.57
   0   7  13    0.38    0.44
   0  -8   9   47.03    2.71
   0  -8   9   47.22    2.71
   0   8  -9   40.16    2.46
   0   8  -9   41.93    2.46
   0  -8   8  441.63   20.68
   0  -8   8  446.93   20.93
   0   8  -8  409.35   19.29
   0   8  -8  439.05   20.55
   0  -8   7    0.32    0.44
   0  -8   7    1.01    0.38
   0   8  -7    0.38    0.44
   0   8  -7    0.57    0.38
   0  -8   6  805.72   37.26
   0  -8   6  849.85   39.28
   0   8  -6  918.57   42.49
   0   8  -6  817.70   37.83
   0  -8   5    0.25    0.44
   0  -8   5    0.00    0.32
   0   8  -5    0.32    0.44
   0   8  -5    0.13    0.38
   0  -8   4  314.79   14.82
   0  -8   4  332.44   15.64
   0   8  -4  301.48   14.25
   0   8  -4  300.98   14.31
   0  -8   2 1675.75   76.85
   0  -8   2 1710.42   78.43
   0   8  -2 1771.58   81.27
   0   8  -2 1774.10   81.39
   0   8  -1   56.24    3.09
   0   8  -1   60.96    3.28
   0  -8   0 4611.77  210.76
   0  -8   0 5300.23  242.09
   0   8   0 5043.00  230.43
   0   8   0 4998.24  228.41
   0  -8  -1   57.18    3.09
   0  -8  -1   52.14    2.90
   0   8   1   63.55    3.40
   0   8   1   55.42    3.09
   0  -8  -2 1567.31   72.00
   0  -8  -2 1741.31   79.88
   0   8   2 1777.88   81.52
   0  -8  -3   94.32    4.79
   0  -8  -3   96.08    4.98
   0   8   3  100.56    5.04
   0   8   3   97.53    4.98
   0  -8  -4  319.77   15.19
   0   8   4  329.16   15.45
   0   8   4  319.39   15.13
   0  -8  -5    0.25    0.50
   0  -8  -5    0.13    0.44
   0   8   5    0.76    0.50
   0   8   5   -0.25    0.44
   0  -8  -6  914.16   42.18
   0  -8  -6  881.37   40.79
   0   8   6  846.70   39.09
   0   8   7    0.32    0.44
   0  -8  -8  453.42   21.18
   0  -8  -8  457.21   21.50
   0   8   8  462.63   21.69
   0   8   8  445.98   20.87
   0   8   9   38.84    2.46
   0   8   9   38.27    2.33
   0  -8 -10  571.07   26.61
   0  -8 -10  574.47   26.86
   0   8  10  560.73   26.10
   0   8  10  603.03   28.12
   0  -8 -11   60.08    3.40
   0  -8 -11   62.98    3.59
   0   8  11   57.12    3.22
   0   8  11   67.14    3.78
   0  -8 -12  260.44   12.61
   0  -8 -12  255.21   12.29
   0   8  12  239.82   11.54
   0   8  12  265.99   12.86
   0  -9   7   84.54    4.48
   0  -9   7   81.45    4.29
   0   9  -7   74.77    3.97
   0   9  -7   75.53    4.10
   0   9  -6 1649.27   75.78
   0   9  -6 1576.77   72.44
   0  -9   5  121.05    6.05
   0  -9   5  136.24    6.75
   0   9  -5  140.09    7.00
   0   9  -5  137.38    6.87
   0  -9   4 1059.79   48.86
   0  -9   4 1011.88   46.65
   0   9  -4  965.86   44.57
   0   9  -4  965.23   44.64
   0  -9   3   87.89    4.54
   0  -9   3   96.65    4.92
   0   9  -3   86.81    4.54
   0   9  -3   83.47    4.41
   0  -9   2  141.92    7.00
   0  -9   2  149.92    7.38
   0   9  -2  163.41    8.01
   0   9  -2  160.89    7.94
   0  -9   1   31.52    2.02
   0  -9   1   31.46    1.95
   0   9  -1   37.89    2.27
   0   9  -1   34.17    2.14
   0  -9   0    0.19    0.44
   0  -9   0   -0.25    0.38
   0   9   0    0.38    0.50
   0   9   0    0.32    0.44
   0  -9  -1   36.63    2.21
   0  -9  -1   31.40    2.02
   0   9   1   32.03    2.08
   0   9   1   39.09    2.33
   0   9   2  159.38    7.82
   0   9   2  152.76    7.57
   0  -9  -3   83.66    4.35
   0  -9  -3   78.74    4.22
   0   9   3   78.55    4.16
   0   9   3   87.32    4.54
   0  -9  -4  967.75   44.76
   0  -9  -4  996.75   45.96
   0   9   4 1013.77   46.78
   0   9   4  939.38   43.31
   0  -9  -5  128.36    6.43
   0  -9  -5  137.38    7.00
   0   9   5  128.80    6.43
   0   9   5  135.86    6.81
   0  -9  -6 1588.74   73.13
   0  -9  -6 1626.57   74.71
   0   9   6 1617.74   74.27
   0   9   6 1647.38   75.72
   0  -9  -7   73.20    4.10
   0  -9  -7   68.28    3.72
   0   9   7   74.46    3.97
   0   9   7   67.21    3.72
   0  -9  -8 1429.87   65.76
   0  -9  -8 1473.37   67.90
   0   9   8 1441.85   66.39
   0   9   8 1360.52   62.54
   0  -9  -9    6.05    0.88
   0  -9  -9    6.68    1.01
   0   9   9    5.55    0.82
   0   9   9    6.30    0.82
   0  -9 -10  233.39   11.29
   0  -9 -10  232.20   11.35
   0   9  10  223.50   10.91
   0   9  10  228.67   10.97
   0 -10   4  114.24    5.74
   0 -10   4  131.51    6.56
   0  10  -4  136.18    6.81
   0  10  -4  131.45    6.62
   0 -10   3   19.54    1.51
   0 -10   3   19.54    1.45
   0  10  -3   18.72    1.45
   0  10  -3   20.43    1.58
   0 -10   2  183.02    8.89
   0 -10   2  191.72    9.27
   0  10  -2  195.82    9.52
   0  10  -2  206.35   10.02
   0 -10   1   30.01    1.89
   0 -10   1   27.80    1.89
   0  10  -1   37.83    2.33
   0 -10   0 1504.89   69.16
   0 -10   0 1652.42   75.84
   0  10   0 1621.53   74.52
   0  10   0 1695.29   77.86
   0 -10  -1   30.01    2.08
   0  10   1   33.48    2.08
   0  10   1   34.93    2.27
   0 -10  -2  179.05    8.83
   0 -10  -2  196.01    9.46
   0  10   2  192.92    9.46
   0  10   2  196.51    9.52
   0 -10  -3   20.24    1.64
   0 -10  -3   21.88    1.58
   0  10   3   20.11    1.58
   0  10   3   23.07    1.64
   0 -10  -4  125.46    6.43
   0 -10  -4  133.72    6.68
   0  10   4  131.70    6.56
   0  10   4  129.50    6.56
   0 -10  -5    1.95    0.57
   0 -10  -5    1.89    0.63
   0  10   5    2.77    0.63
   0  10   5    1.01    0.57
   0 -10  -6   42.81    2.77
   0 -10  -6   47.35    2.77
   0  10   6   44.38    2.71
   0  10   6   46.40    2.71
   0 -10  -7    0.25    0.57
   0 -10  -7    1.01    0.57
   0  10   7    0.25    0.50
   0  10   7    0.76    0.50
   0 -10  -8  214.29   10.40
   0 -10  -8  211.90   10.53
   0  10   8  213.66   10.47
   0  10   8  215.36   10.40
   0  11   0    0.13    0.44
   0 -11  -1    0.06    0.50
   0 -11  -1   -0.13    0.44
   0  11   1   -0.06    0.44
   0 -11  -2    6.18    0.82
   0 -11  -2    6.05    0.95
   0  11   2    4.67    0.95
   0  11   2    6.37    0.88
   0 -11  -3    1.07    0.57
   0 -11  -3    0.38    0.50
   0  11   3    1.01    0.50
   0  11   4   85.93    4.60
  -1  11   7   78.24    4.35
  -1  11   7   70.93    4.03
   1 -11  -7   91.98    4.85
   1 -11  -7   80.38    4.54
  -1  11   6   19.04    1.51
  -1  11   6   16.27    1.45
   1 -11  -6   16.14    1.58
   1 -11  -6   18.03    1.45
  -1  11   5    4.03    0.69
  -1  11   5    3.66    0.76
   1 -11  -5    5.42    0.82
   1 -11  -5    3.28    0.82
  -1  11   4    0.88    0.50
  -1  11   4    0.50    0.57
   1 -11  -4    0.38    0.44
   1 -11  -4    0.13    0.50
  -1  11   3   34.93    2.27
  -1  11   3   32.22    2.14
  -1  11   2   10.28    1.07
  -1  11   2    9.39    1.07
   1 -11  -2    9.46    1.01
   1 -11  -2    7.94    1.01
  -1  11   1    8.26    1.01
  -1  11   1    8.13    1.01
   1 -11  -1    6.68    0.88
   1 -11  -1    6.62    0.82
  -1  11   0    2.90    0.69
  -1  11   0    3.78    0.69
   1 -11   0    2.40    0.57
   1 -11   0    2.14    0.57
  -1  11  -1   25.53    1.89
   1 -11   1   23.77    1.70
   1 -11   1   18.60    1.64
   1 -10  -9   27.99    1.95
   1 -10  -9   28.50    2.21
  -1  10   8    0.63    0.50
  -1  10   8    0.76    0.57
   1 -10  -8    1.13    0.57
   1 -10  -8    0.19    0.63
  -1  10   7  326.83   15.57
  -1  10   7  349.33   16.52
   1 -10  -7  355.26   16.77
   1 -10  -7  355.51   17.02
  -1  10   6   32.03    2.14
  -1  10   6   33.04    2.14
   1 -10  -6   33.16    2.14
   1 -10  -6   31.33    2.27
  -1  10   5  526.05   24.52
  -1  10   5  516.85   24.21
   1 -10  -5  537.59   25.03
   1 -10  -5  518.17   24.34
  -1  10   4   64.62    3.53
  -1  10   4   57.31    3.28
  -1  10   3  760.33   35.24
  -1  10   3  781.76   36.19
   1 -10  -3  718.72   33.29
   1 -10  -3  724.39   33.67
  -1  10   2   12.04    1.13
  -1  10   2   11.79    1.20
   1 -10  -2   12.10    1.20
   1 -10  -2   12.04    1.13
  -1  10   1   66.32    3.66
  -1  10   1   68.59    3.72
   1 -10  -1   70.17    3.78
   1 -10  -1   59.39    3.34
  -1  10   0   27.49    1.89
  -1  10   0   27.24    1.89
  -1  10  -1   87.32    4.60
  -1  10  -1   97.41    5.04
   1 -10   1   88.70    4.60
   1 -10   1   84.42    4.41
  -1  10  -2   18.35    1.51
  -1  10  -2   18.16    1.45
  -1  10  -3  158.31    7.82
  -1  10  -3  159.44    7.94
   1 -10   3  153.70    7.57
  -1  10  -4   47.35    2.77
  -1  10  -4   40.35    2.46
   1 -10   4   38.96    2.33
   1 -10   4   44.57    2.58
  -1   9  10   69.67    3.91
  -1   9  10   65.95    3.66
   1  -9 -10   64.81    3.59
   1  -9 -10   76.03    4.29
  -1   9   9  819.59   37.89
  -1   9   9  815.81   37.83
   1  -9  -9  866.87   40.22
   1  -9  -9  827.16   38.27
  -1   9   8  101.57    5.30
  -1   9   8  110.58    5.61
   1  -9  -8  104.78    5.36
   1  -9  -8   96.08    5.23
  -1   9   7 1135.45   52.39
   1  -9  -7 1139.23   52.45
   1  -9  -7 1170.12   54.03
  -1   9   5  656.93   30.45
   1  -9  -5  675.85   31.40
  -1   9   4    0.44    0.44
   1  -9  -4    0.19    0.50
   1  -9  -4    0.19    0.44
  -1   9   3   42.56    2.46
  -1   9   2   72.57    3.85
   1  -9  -2   56.24    3.28
   1  -9  -2   62.67    3.40
  -1   9   0   91.23    4.73
   1  -9   0   86.44    4.54
  -1   9  -1 3546.30  162.28
  -1   9  -1 3452.37  157.93
   1  -9   1 3060.22  140.02
  -1   9  -2   86.88    4.54
  -1   9  -2   91.16    4.79
  -1   9  -3 1956.93   89.90
   1  -9   3 1975.21   90.53
   1  -9   3 1962.60   89.97
  -1   9  -4  100.24    5.17
  -1   9  -4   87.25    4.54
  -1   9  -5  313.34   14.88
  -1   9  -5  332.44   15.70
   1  -9   5  344.42   16.20
   1  -9   5  342.40   16.20
  -1   9  -6    2.33    0.57
  -1   9  -6    2.33    0.57
   1  -9   6    2.52    0.57
   1  -9   6    3.85    0.63
  -1   9  -7   20.74    1.58
   1  -9   7   19.42    1.51
   1  -8 -12   19.35    1.58
  -1   8  11  151.56    7.44
  -1   8  11  160.45    8.01
   1  -8 -11  152.76    7.69
   1  -8 -11  154.59    7.69
  -1   8  10    0.88    0.50
  -1   8  10    1.45    0.57
   1  -8 -10    1.26    0.63
   1  -8 -10    1.45    0.57
  -1   8   9   57.37    3.15
   1  -8  -9   51.32    3.09
   1  -8  -9   50.94    2.96
  -1   8   8    3.53    0.69
  -1   8   8    4.10    0.69
   1  -8  -8    3.91    0.76
   1  -8  -8    3.85    0.69
  -1   8   7 2207.85  101.12
  -1   8   7 2227.39  102.07
   1  -8  -7 2260.81  103.58
   1  -8  -7 2277.83  104.47
  -1   8   6   25.85    1.70
  -1   8   6   25.85    1.77
   1  -8  -6   24.40    1.70
   1  -8  -6   25.22    1.83
  -1   8   5  711.78   32.97
  -1   8   5  687.83   31.84
   1  -8  -5  656.30   30.51
   1  -8  -5  696.65   32.22
  -1   8   4   68.34    3.66
  -1   8   4   79.06    4.10
   1  -8  -4   72.44    3.91
   1  -8  -4   67.27    3.53
  -1   8   3 1793.64   82.21
  -1   8   3 1745.73   80.07
  -1   8   2  108.50    5.48
  -1   8   2  123.57    6.12
   1  -8  -2  105.35    5.30
   1  -8  -2  119.28    5.93
  -1   8   1  132.02    6.56
  -1   8   1  139.02    6.87
   1  -8  -1  119.34    5.93
  -1   8   0   86.25    4.48
  -1   8   0   92.87    4.73
   1  -8   0   83.54    4.29
   1  -8   0   84.23    4.29
  -1   8  -1   72.31    3.85
  -1   8  -1   73.76    3.91
   1  -8   1   74.52    3.85
   1  -8   1   74.46    3.91
  -1   8  -2    1.26    0.50
  -1   8  -2    1.01    0.44
   1  -8   2    0.95    0.38
   1  -8   2    0.95    0.50
  -1   8  -4    7.31    0.82
  -1   8  -4    7.06    0.82
   1  -8   4    6.62    0.82
   1  -8   4    6.30    0.76
  -1   8  -5  382.62   17.97
  -1   8  -5  363.71   17.15
   1  -8   5  403.18   18.91
   1  -8   5  389.43   18.28
  -1   8  -6  107.87    5.48
  -1   8  -6  108.63    5.55
   1  -8   6  116.57    5.86
   1  -8   6  121.68    6.12
  -1   8  -7 1717.99   78.87
  -1   8  -7 1471.48   67.71
   1  -8   7 1694.03   77.80
   1  -8   7 1706.64   78.37
  -1   8  -8   63.30    3.47
  -1   8  -8   56.87    3.22
   1  -8   8   61.03    3.34
   1  -8   8   59.89    3.28
  -1   7  12    2.46    0.57
  -1   7  12    2.65    0.63
   1  -7 -12    3.59    0.69
   1  -7 -12    3.15    0.69
  -1   7  11   59.89    3.40
  -1   7  10    1.20    0.50
  -1   7  10    1.95    0.57
   1  -7 -10    2.14    0.63
   1  -7 -10    1.89    0.57
  -1   7   9    5.48    0.76
  -1   7   9    4.41    0.69
   1  -7  -9    5.36    0.76
   1  -7  -9    4.60    0.76
  -1   7   8   26.16    1.77
  -1   7   8   29.25    1.83
   1  -7  -8   29.13    1.89
   1  -7  -8   27.93    1.95
  -1   7   7  460.23   21.50
  -1   7   7  454.12   21.12
   1  -7  -7  466.60   21.75
   1  -7  -7  474.73   22.19
  -1   7   6   17.72    1.32
  -1   7   6   20.43    1.39
   1  -7  -6   18.35    1.32
   1  -7  -6   17.72    1.39
  -1   7   5  318.38   15.00
  -1   7   5  346.31   16.20
   1  -7  -5  333.32   15.64
   1  -7  -5  326.20   15.38
  -1   7   4    1.07    0.44
  -1   7   4    0.13    0.38
   1  -7  -4    0.76    0.44
   1  -7  -4    0.44    0.44
  -1   7   3  117.52    5.80
  -1   7   3  114.93    5.67
   1  -7  -3  110.08    5.48
   1  -7  -3  121.36    5.93
  -1   7   2    6.30    0.69
  -1   7   2    5.80    0.69
   1  -7  -2    4.48    0.69
   1  -7  -2    5.99    0.69
  -1   7   1   11.47    1.01
  -1   7   1   10.28    0.95
   1  -7  -1   10.84    0.95
   1  -7  -1    9.20    0.88
   1  -7   0    0.19    0.38
   1  -7   0    0.88    0.44
  -1   7  -1 1619.64   74.33
  -1   7  -1 1644.85   75.47
   1  -7   1 1540.20   70.61
   1  -7   1 1489.13   68.34
  -1   7  -2   13.87    1.07
  -1   7  -2   14.75    1.20
  -1   7  -3  724.39   33.54
  -1   7  -3  756.54   34.93
   1  -7   3  721.87   33.35
   1  -7   3  714.30   32.97
  -1   7  -4   10.72    0.95
  -1   7  -4   12.29    1.07
   1  -7   4   11.10    0.95
   1  -7   4   11.98    1.01
  -1   7  -5   52.45    2.90
  -1   7  -5   56.36    3.15
   1  -7   5   56.17    3.09
   1  -7   5   60.90    3.28
  -1   7  -6    3.66    0.63
  -1   7  -6    2.96    0.57
   1  -7   6    4.48    0.63
   1  -7   6    4.85    0.69
  -1   7  -7    0.19    0.38
  -1   7  -7    0.25    0.32
   1  -7   7    0.44    0.44
   1  -7   7    0.44    0.38
  -1   7  -8   59.33    3.22
  -1   7  -8   61.28    3.40
   1  -7   8   66.07    3.53
   1  -7   8   62.35    3.40
  -1   7  -9  195.63    9.52
  -1   7  -9  189.01    9.14
   1  -7   9  193.23    9.33
   1  -7   9  192.98    9.39
  -1   7 -10    1.64    0.44
  -1   7 -10    0.76    0.44
   1  -7  10    0.95    0.38
   1  -7  10    1.26    0.50
   1  -6 -14   12.74    1.39
  -1   6  13  199.85    9.71
  -1   6  13  211.83   10.28
   1  -6 -13  218.33   10.59
   1  -6 -13  211.77   10.28
  -1   6  12    1.51    0.57
   1  -6 -12    1.07    0.50
   1  -6 -12    0.57    0.50
  -1   6  11    8.01    0.88
  -1   6  11    8.20    0.88
   1  -6 -11    8.39    0.95
   1  -6 -11    9.71    1.01
  -1   6  10    0.13    0.44
  -1   6  10    0.76    0.38
   1  -6 -10    0.38    0.44
   1  -6 -10    0.06    0.44
  -1   6   9   44.19    2.52
  -1   6   9   36.69    2.14
   1  -6  -9   39.40    2.33
   1  -6  -9   40.79    2.40
  -1   6   8    8.01    0.82
  -1   6   8    8.76    0.88
   1  -6  -8    8.57    0.95
   1  -6  -8    7.38    0.82
  -1   6   7  110.39    5.48
  -1   6   7  108.00    5.30
   1  -6  -7  117.14    5.86
   1  -6  -7  118.27    5.80
  -1   6   6   61.72    3.22
  -1   6   6   56.80    3.03
   1  -6  -6   57.31    3.03
   1  -6  -6   59.51    3.22
  -1   6   5 1839.03   84.23
  -1   6   5 1945.58   89.08
   1  -6  -5 1913.43   87.70
   1  -6  -5 1970.17   90.22
  -1   6   4   51.76    2.71
  -1   6   4   45.52    2.46
   1  -6  -4   45.27    2.52
   1  -6  -4   49.87    2.65
  -1   6   3   10.02    0.88
  -1   6   3    8.20    0.76
   1  -6  -3    8.07    0.82
   1  -6  -3   10.53    0.88
  -1   6   2    3.34    0.50
  -1   6   2    3.15    0.50
   1  -6  -2    2.46    0.50
   1  -6  -2    2.40    0.44
  -1   6   1 1150.58   52.83
  -1   6   1 1137.97   52.26
   1  -6  -1 1153.10   52.96
   1  -6  -1 1029.53   47.28
  -1   6   0   13.68    1.07
  -1   6   0   14.44    1.07
   1  -6   0   14.69    1.07
   1  -6   0   11.79    0.95
  -1   6  -1  383.00   17.84
  -1   6  -1  399.58   18.66
   1  -6   1  362.83   16.96
   1  -6   1  378.71   17.65
  -1   6  -2   12.67    1.01
  -1   6  -2   13.68    1.07
   1  -6   2    9.33    0.82
   1  -6   2   11.98    0.95
  -1   6  -3  395.29   18.47
  -1   6  -3  403.43   18.85
   1  -6   3  393.66   18.35
   1  -6   3  426.82   19.86
  -1   6  -4   68.22    3.53
  -1   6  -4   63.55    3.40
   1  -6   4   65.88    3.47
   1  -6   4   62.10    3.28
  -1   6  -5  527.50   24.59
  -1   6  -5  532.80   24.78
   1  -6   5  563.69   26.16
   1  -6   5  588.09   27.30
  -1   6  -6   -0.06    0.32
  -1   6  -6    0.00    0.32
   1  -6   6   -0.06    0.32
   1  -6   6    0.13    0.32
  -1   6  -8    7.31    0.82
  -1   6  -8    7.88    0.82
   1  -6   8    7.44    0.82
   1  -6   8    6.68    0.76
  -1   6  -9  542.00   25.28
  -1   6  -9  546.16   25.41
   1  -6   9  607.06   28.18
   1  -6   9  575.73   26.79
  -1   6 -10    8.45    0.88
  -1   6 -10    7.31    0.88
   1  -6  10    9.33    0.95
   1  -6  10    7.63    0.88
   1  -6  11   33.67    2.08
   1  -6  11   34.61    2.14
  -1   5  14    7.06    0.95
  -1   5  14    5.74    0.76
   1  -5 -14    7.31    0.95
   1  -5 -14    7.12    0.88
  -1   5  12    9.14    0.95
  -1   5  12   10.78    1.07
   1  -5 -12    9.77    1.01
   1  -5 -12   12.23    1.13
  -1   5  11  570.37   26.54
  -1   5  11  639.91   29.69
   1  -5 -11  609.40   28.31
   1  -5 -11  619.29   28.75
  -1   5  10   43.82    2.52
  -1   5  10   49.68    2.77
   1  -5 -10   44.64    2.52
   1  -5 -10   49.43    2.77
  -1   5   9 4403.72  201.24
  -1   5   9 3791.55  173.31
   1  -5  -9 4026.71  184.03
   1  -5  -9 4230.35  193.36
  -1   5   8   14.69    1.13
  -1   5   8   15.38    1.13
   1  -5  -8   16.52    1.26
   1  -5  -8   15.51    1.20
  -1   5   7 1795.53   82.27
  -1   5   7 1620.27   74.20
   1  -5  -7 1867.40   85.49
   1  -5  -7 1971.43   90.34
  -1   5   5  534.37   24.71
  -1   5   5  552.85   25.53
   1  -5  -5  538.53   24.97
   1  -5  -5  572.33   26.42
  -1   5   4    5.36    0.57
  -1   5   4    5.55    0.63
   1  -5  -4    4.54    0.57
   1  -5  -4    5.80    0.63
  -1   5   2   16.90    1.07
  -1   5   2   14.12    1.01
   1  -5  -2   13.62    0.95
   1  -5  -2   14.19    1.01
  -1   5   1 8605.70  392.84
  -1   5   1 8782.22  400.65
   1  -5  -1 8473.30  386.53
   1  -5  -1 8895.71  405.82
  -1   5   0  167.76    8.01
   1  -5   0  146.58    7.00
  -1   5  -1 3576.57  163.41
   1  -5   1 3711.48  169.66
  -1   5  -2   95.26    4.73
  -1   5  -2   94.13    4.67
   1  -5   2   96.21    4.73
   1  -5   2   91.98    4.54
  -1   5  -3 2524.34  115.50
  -1   5  -3 2688.26  122.94
   1  -5   3 2455.62  112.35
   1  -5   3 2177.59   99.67
  -1   5  -4   75.97    3.85
  -1   5  -4   69.16    3.59
   1  -5   4   76.03    3.85
   1  -5   4   88.26    4.48
  -1   5  -5 1557.22   71.43
  -1   5  -5 1550.29   71.12
   1  -5   5 1587.48   72.75
   1  -5   5 1732.49   79.44
  -1   5  -6    3.72    0.57
  -1   5  -6    2.58    0.50
   1  -5   6    3.03    0.50
   1  -5   6    3.47    0.57
  -1   5  -7  132.52    6.49
  -1   5  -7  131.45    6.49
   1  -5   7  143.37    7.06
   1  -5   7  137.12    6.75
  -1   5  -8   55.35    3.09
   1  -5   8   53.78    2.96
  -1   5  -9  205.72    9.90
  -1   5  -9  188.25    9.14
   1  -5   9  192.04    9.27
   1  -5   9  182.08    8.83
  -1   5 -10   12.99    1.07
  -1   5 -10   12.74    1.13
   1  -5  10   12.74    1.13
   1  -5  10   13.30    1.13
  -1   5 -11  758.44   35.18
  -1   5 -11  849.85   39.28
   1  -5  11  771.68   35.75
   1  -5  11  837.24   38.71
  -1   5 -12   28.56    1.83
  -1   5 -12   27.55    1.83
   1  -5  12   31.52    2.02
   1  -5  12   27.93    1.83
   1  -4 -15 1903.97   87.44
   1  -4 -15 1976.47   90.72
   1  -4 -14   27.55    1.89
   1  -4 -14   28.69    1.95
  -1   4  13 1400.87   64.43
  -1   4  13 1548.40   71.18
   1  -4 -13 1546.50   71.05
   1  -4 -13 1540.20   70.80
  -1   4  12    7.00    0.82
  -1   4  12    9.52    1.01
   1  -4 -12    8.95    0.95
   1  -4 -12    7.75    0.82
  -1   4  11  275.32   13.11
  -1   4  11  251.61   11.98
   1  -4 -11  250.10   11.85
   1  -4 -11  255.71   12.17
  -1   4  10    7.57    0.82
  -1   4  10    7.25    0.76
   1  -4 -10    6.93    0.76
   1  -4 -10    7.44    0.82
  -1   4   9  779.24   35.94
  -1   4   9  738.26   34.11
   1  -4  -9  737.00   33.98
   1  -4  -9  760.96   35.05
  -1   4   8    3.72    0.50
   1  -4  -8    3.15    0.57
   1  -4  -8    2.65    0.50
  -1   4   7  455.50   21.12
  -1   4   7  480.09   22.19
   1  -4  -7  477.63   22.13
   1  -4  -7  462.50   21.44
  -1   4   6   64.81    3.28
  -1   4   6   68.72    3.40
   1  -4  -6   67.46    3.40
   1  -4  -6   65.76    3.34
  -1   4   5 6979.13  318.51
  -1   4   5 6518.89  297.57
   1  -4  -5 6928.69  316.24
   1  -4  -5 7231.31  329.92
  -1   4   4   93.31    4.48
  -1   4   4   86.69    4.22
   1  -4  -4   87.13    4.22
   1  -4  -4   91.35    4.48
  -1   4   3  766.63   35.18
  -1   4   3  800.68   36.76
   1  -4  -3  769.15   35.31
   1  -4  -3  699.80   32.15
  -1   4   1 5805.85  264.98
  -1   4   1 6118.56  279.23
   1  -4  -1 6392.80  291.71
   1  -4  -1 5965.99  272.23
  -1   4   0   18.03    1.13
  -1   4   0   17.97    1.13
   1  -4   0   17.84    1.07
   1  -4   0   19.67    1.20
  -1   4  -1 1354.85   62.04
  -1   4  -1 1315.76   60.33
   1  -4   1 1363.67   62.48
   1  -4   1 1284.23   58.82
  -1   4  -2   -0.13    0.25
  -1   4  -2    0.50    0.32
   1  -4   2    0.06    0.25
   1  -4   2    0.13    0.25
  -1   4  -3  286.04   13.43
   1  -4   3  300.16   14.06
  -1   4  -4   15.82    1.07
  -1   4  -4   16.33    1.13
   1  -4   4   20.62    1.32
   1  -4   4   18.85    1.20
  -1   4  -5 2284.77  104.53
  -1   4  -5 2342.14  107.24
   1  -4   5 2513.62  114.99
   1  -4   5 2569.10  117.52
  -1   4  -6   12.23    0.95
  -1   4  -6   12.80    1.01
   1  -4   6   13.62    1.01
   1  -4   6   15.00    1.07
  -1   4  -7 3664.20  167.57
  -1   4  -7 3499.02  160.01
   1  -4   7 3991.40  182.39
   1  -4   7 3809.20  174.13
  -1   4  -8   46.65    2.65
  -1   4  -8   47.60    2.65
   1  -4   8   50.50    2.77
   1  -4   8   50.31    2.77
  -1   4  -9 3229.19  147.78
   1  -4   9 3142.81  143.81
  -1   4 -10   24.97    1.64
  -1   4 -10   27.74    1.83
   1  -4  10   34.42    2.08
   1  -4  10   31.59    1.95
  -1   4 -11  233.96   11.29
  -1   4 -11  259.12   12.36
   1  -4  11  231.88   11.10
   1  -4  11  233.02   11.16
  -1   4 -12    0.50    0.38
  -1   4 -12    0.69    0.38
   1  -4  12    1.07    0.38
   1  -4  12    0.88    0.38
   1  -3 -16    0.06    0.57
  -1   3  15    8.57    0.95
  -1   3  15   11.16    1.20
   1  -3 -15   11.54    1.20
   1  -3 -15    9.71    1.01
  -1   3  14    1.95    0.63
  -1   3  14    1.20    0.44
   1  -3 -14    1.32    0.57
   1  -3 -14    1.32    0.44
   1  -3 -13   40.16    2.40
   1  -3 -13   34.99    2.14
  -1   3  12    0.06    0.44
  -1   3  12   -0.13    0.32
   1  -3 -12    0.38    0.38
   1  -3 -12   -0.06    0.44
  -1   3  11  216.25   10.34
  -1   3  11  241.78   11.54
   1  -3 -11  218.07   10.40
   1  -3 -11  223.75   10.65
  -1   3  10    7.12    0.69
  -1   3  10    7.69    0.82
   1  -3 -10    7.75    0.76
   1  -3 -10    6.93    0.76
  -1   3   9 1600.72   73.38
  -1   3   9 1700.33   77.92
   1  -3  -9 1591.90   72.94
   1  -3  -9 1595.68   73.13
  -1   3   8    4.54    0.57
   1  -3  -8    3.47    0.50
   1  -3  -8    3.78    0.50
  -1   3   7 1733.75   79.31
  -1   3   7 1792.38   82.02
   1  -3  -7 1769.05   80.95
   1  -3  -7 1738.16   79.56
  -1   3   6   47.09    2.40
  -1   3   6   42.68    2.21
   1  -3  -6   45.20    2.33
   1  -3  -6   47.60    2.46
  -1   3   5  359.48   16.64
  -1   3   5  353.43   16.33
   1  -3  -5  355.95   16.45
   1  -3  -5  363.83   16.83
  -1   3   4   21.56    1.20
  -1   3   4   18.98    1.07
   1  -3  -4   21.37    1.20
   1  -3  -4   20.87    1.20
  -1   3   3   76.98    3.72
  -1   3   3   82.59    3.91
   1  -3  -3   84.54    4.03
   1  -3  -3   79.37    3.85
  -1   3   2    5.74    0.44
  -1   3   2    4.48    0.44
   1  -3  -2    4.54    0.44
   1  -3  -2    5.11    0.44
  -1   3   1 7313.27  333.70
  -1   3   1 7905.89  360.75
   1  -3  -1 7477.18  341.14
   1  -3  -1 8006.77  365.35
  -1   3   0    0.63    0.25
  -1   3   0    0.76    0.25
   1  -3   0    0.57    0.25
   1  -3   0    0.32    0.25
  -1   3  -1 3028.70  138.32
  -1   3  -1 2736.17  124.96
   1  -3   1 3135.88  143.18
   1  -3   1 3078.51  140.59
  -1   3  -2   43.12    2.27
  -1   3  -2   41.86    2.21
   1  -3   2   46.21    2.40
   1  -3   2   46.72    2.40
  -1   3  -3 2276.57  104.09
  -1   3  -3 2327.64  106.42
   1  -3   3 2289.81  104.72
   1  -3   3 2335.20  106.74
   1  -3   5   79.75    3.97
   1  -3   5   77.86    3.91
  -1   3  -6   21.18    1.39
  -1   3  -6   22.70    1.39
   1  -3   6   24.15    1.51
   1  -3   6   21.56    1.39
  -1   3  -7   39.53    2.27
  -1   3  -7   44.13    2.40
   1  -3   7   42.81    2.40
   1  -3   7   40.22    2.27
  -1   3  -8    5.55    0.63
  -1   3  -8    5.11    0.63
   1  -3   8    6.37    0.69
   1  -3   8    5.67    0.63
  -1   3  -9   25.28    1.58
  -1   3  -9   23.52    1.58
   1  -3   9   26.48    1.70
   1  -3   9   27.61    1.70
   1  -3  10    3.59    0.69
  -1   3 -11  597.04   27.80
  -1   3 -11  682.15   31.59
   1  -3  11  630.45   29.25
   1  -3  11  603.16   28.06
  -1   3 -12    1.89    0.44
  -1   3 -12    1.07    0.44
   1  -3  12    1.45    0.44
   1  -3  12    1.26    0.44
  -1   3 -13  102.45    5.30
  -1   3 -13  104.72    5.30
   1  -3  13  102.32    5.23
   1  -3  13  104.72    5.36
   1  -2 -16    0.95    0.63
   1  -2 -16    0.82    0.44
  -1   2  15    0.82    0.44
  -1   2  15    0.76    0.50
   1  -2 -15    0.88    0.50
   1  -2 -15    0.38    0.38
  -1   2  14   -0.38    0.44
  -1   2  14    0.06    0.32
   1  -2 -14   -0.32    0.44
   1  -2 -14    0.00    0.32
  -1   2  13  340.38   16.01
  -1   2  13  349.96   16.52
   1  -2 -13  360.87   17.02
   1  -2 -13  346.25   16.33
  -1   2  12    0.19    0.38
  -1   2  12    0.13    0.32
   1  -2 -12   -0.32    0.44
   1  -2 -12    0.06    0.32
  -1   2  11   21.69    1.45
  -1   2  11   21.81    1.51
   1  -2 -11   21.56    1.51
   1  -2 -11   19.80    1.32
  -1   2  10   10.34    0.88
  -1   2  10   10.97    0.95
   1  -2 -10   11.35    0.88
   1  -2 -10   11.85    1.01
  -1   2   9  267.38   12.61
  -1   2   9  235.92   11.10
   1  -2  -9  254.58   11.98
   1  -2  -9  270.65   12.74
  -1   2   8    6.18    0.63
  -1   2   8    4.85    0.50
   1  -2  -8    5.61    0.63
   1  -2  -8    5.11    0.57
  -1   2   7  708.00   32.59
  -1   2   7  698.54   32.15
   1  -2  -7  692.24   31.84
   1  -2  -7  701.70   32.28
  -1   2   6    9.46    0.69
  -1   2   6    8.70    0.69
   1  -2  -6    8.13    0.63
   1  -2  -6    7.88    0.57
   1  -2  -5  103.21    4.92
   1  -2  -5  106.92    5.04
  -1   2   4   23.58    1.26
  -1   2   4   22.26    1.20
   1  -2  -4   21.25    1.13
   1  -2  -4   23.45    1.26
  -1   2   3 1204.80   55.04
  -1   2   3 1278.56   58.44
   1  -2  -3 1241.99   56.74
   1  -2  -3 1241.99   56.80
   1  -2  -2   38.21    1.83
   1  -2  -2   39.91    1.95
  -1   2   1 1658.09   75.72
  -1   2   1 1770.31   80.82
   1  -2  -1 1697.18   77.48
   1  -2  -1 1681.42   76.79
  -1   2   0   22.00    1.13
  -1   2   0   23.58    1.20
  -1   2  -1  590.74   27.11
  -1   2  -1  547.11   25.16
   1  -2   1  554.04   25.47
   1  -2   1  554.61   25.47
  -1   2  -2   81.71    3.97
  -1   2  -2   75.21    3.66
   1  -2   2   84.29    4.03
   1  -2   2   82.65    3.97
  -1   2  -3  546.04   25.16
  -1   2  -3  558.58   25.72
   1  -2   3  558.71   25.72
   1  -2   3  575.29   26.48
  -1   2  -4   35.49    1.95
  -1   2  -4   39.21    2.08
   1  -2   4   34.23    1.83
   1  -2   4   37.39    2.02
  -1   2  -6    1.13    0.32
  -1   2  -6    0.50    0.25
   1  -2   6    0.63    0.32
   1  -2   6    1.07    0.32
  -1   2  -7    5.30    0.57
  -1   2  -7    4.73    0.57
   1  -2   7    4.16    0.50
   1  -2   7    6.05    0.63
  -1   2  -8    1.39    0.38
  -1   2  -8    1.39    0.38
   1  -2   8    1.26    0.38
   1  -2   8    1.45    0.38
  -1   2  -9  318.32   15.00
  -1   2  -9  308.42   14.56
   1  -2   9  283.70   13.43
   1  -2   9  281.25   13.30
  -1   2 -10    3.66    0.57
  -1   2 -10    4.92    0.63
   1  -2  10    2.96    0.50
   1  -2  10    4.41    0.63
  -1   2 -11   45.64    2.65
  -1   2 -11   50.50    2.84
   1  -2  11   46.53    2.65
   1  -2  11   43.82    2.52
  -1   2 -12    7.50    0.88
  -1   2 -12    8.13    0.82
   1  -2  12    7.25    0.82
   1  -2  12    6.56    0.76
  -1   2 -13   23.33    1.58
  -1   2 -13   22.32    1.64
   1  -2  13   24.27    1.64
  -1   1  16    0.32    0.32
  -1   1  16    0.19    0.50
   1  -1 -16    0.50    0.38
   1  -1 -16   -0.06    0.50
   1  -1 -15  165.43    8.13
   1  -1 -15  173.94    8.57
  -1   1  14    2.96    0.57
  -1   1  14    3.85    0.69
   1  -1 -14    3.53    0.69
   1  -1 -14    3.03    0.57
  -1   1  13   86.62    4.48
  -1   1  13   92.74    4.79
   1  -1 -13   89.71    4.60
   1  -1 -13   92.36    4.79
  -1   1  12    2.65    0.50
  -1   1  12    3.28    0.57
   1  -1 -12    2.27    0.44
   1  -1 -12    3.15    0.63
  -1   1  11  571.07   26.54
  -1   1  11  515.08   23.89
   1  -1 -11  564.57   26.16
   1  -1 -11  543.39   25.22
  -1   1  10    1.83    0.38
  -1   1  10    1.32    0.38
   1  -1 -10    1.13    0.38
   1  -1 -10    1.95    0.38
  -1   1   9 2147.33   98.29
  -1   1   9 2427.25  111.09
   1  -1  -9 2389.42  109.32
   1  -1  -9 2486.51  113.73
  -1   1   8    1.13    0.25
  -1   1   8    1.45    0.32
   1  -1  -8    1.20    0.32
   1  -1  -8    1.58    0.38
  -1   1   7 1244.52   56.99
  -1   1   7 1288.65   59.07
   1  -1  -7 1332.15   61.03
   1  -1  -7 1325.21   60.71
  -1   1   6   15.95    0.95
  -1   1   6   15.38    0.95
   1  -1  -6   14.88    0.88
   1  -1  -6   13.74    0.88
  -1   1   5 4336.89  197.96
  -1   1   5 4345.72  198.34
   1  -1  -5 4450.37  203.13
   1  -1  -5 4556.29  207.92
  -1   1   4    2.21    0.25
  -1   1   4    2.71    0.32
   1  -1  -4    2.40    0.25
   1  -1  -4    2.40    0.25
  -1   1   3  259.62   11.92
  -1   1   3  264.16   12.10
   1  -1  -3  262.96   12.04
   1  -1  -3  259.75   11.92
   1  -1  -2   12.92    0.63
   1  -1  -2   11.54    0.57
   1  -1   0   36.63    1.77
   1  -1   0   35.81    1.70
   1  -1   1 8019.37  365.79
  -1   1  -2    0.63    0.19
  -1   1  -2    0.95    0.25
   1  -1   2    1.07    0.25
   1  -1   2    1.13    0.25
  -1   1  -3 5633.11  257.04
  -1   1  -3 5648.24  257.79
   1  -1   3 5068.22  231.31
   1  -1   3 5470.45  249.66
  -1   1  -4    5.86    0.50
  -1   1  -4    4.54    0.50
   1  -1   4    4.92    0.50
   1  -1   4    5.74    0.50
  -1   1  -5 2461.92  112.60
  -1   1  -5 2652.95  121.24
   1  -1   5 2557.75  116.95
   1  -1   5 2495.34  114.05
  -1   1  -6    5.11    0.57
  -1   1  -6    5.36    0.57
   1  -1   6    5.48    0.57
   1  -1   6    5.99    0.63
  -1   1  -7  933.70   42.93
  -1   1  -7  922.98   42.49
   1  -1   7  870.03   40.03
   1  -1   7  940.64   43.25
  -1   1  -8   18.91    1.26
  -1   1  -8   20.17    1.32
   1  -1   8   18.16    1.20
   1  -1   8   15.95    1.13
  -1   1  -9 1297.47   59.64
  -1   1  -9 1318.91   60.59
   1  -1   9 1223.08   56.24
   1  -1   9 1155.62   53.15
  -1   1 -10   15.45    1.13
  -1   1 -10   12.42    1.07
   1  -1  10   15.57    1.20
   1  -1  10   14.88    1.13
  -1   1 -11   71.62    3.78
   1  -1  11   69.22    3.66
  -1   1 -12    3.85    0.57
  -1   1 -12    3.34    0.63
   1  -1  12    2.14    0.50
   1  -1  12    3.09    0.57
  -1   1 -13 1198.49   55.23
  -1   1 -13 1238.84   57.06
   1  -1  13 1126.62   51.95
   1  -1  13 1156.88   53.40
  -1   1 -14    0.13    0.32
  -1   1 -14    0.32    0.38
   1  -1  14    0.13    0.32
   1  -1  14    0.44    0.44
  -1   0  16    0.00    0.32
  -1   0  16   -0.13    0.44
   1   0 -16   -0.13    0.32
   1   0 -16   -0.32    0.50
  -1   0  15 1724.29   79.25
  -1   0  15 1905.86   87.57
   1   0 -15 1816.97   83.47
   1   0 -15 1729.97   79.44
  -1   0  14    0.00    0.32
  -1   0  14    0.00    0.38
   1   0 -14    0.25    0.32
   1   0 -14    0.00    0.38
  -1   0  13 4705.08  215.11
  -1   0  13 4451.64  203.51
   1   0 -13 4519.72  206.60
   1   0 -13 4949.06  226.21
  -1   0  12   -0.19    0.32
  -1   0  12   -0.06    0.32
   1   0 -12    0.00    0.38
  -1   0  11   64.43    3.40
  -1   0  11   63.80    3.34
   1   0 -11   67.21    3.53
   1   0 -11   68.40    3.53
  -1   0  10   -0.25    0.32
  -1   0  10    0.06    0.25
   1   0 -10   -0.19    0.32
   1   0 -10    0.00    0.25
  -1   0   9   16.27    1.07
  -1   0   9   19.04    1.20
  -1   0   8    0.19    0.25
   1   0  -8    0.13    0.25
   1   0  -8   -0.13    0.25
  -1   0   7 6739.55  307.47
   1   0  -7 7533.92  343.79
   1   0  -7 6922.38  315.98
  -1   0   6   -0.13    0.19
  -1   0   6    0.06    0.25
   1   0  -6    0.25    0.19
   1   0  -6    0.19    0.19
  -1   0   5 9967.48  454.62
  -1   0   5 9828.78  448.44
   1   0  -5 9532.46  435.01
   1   0  -5 9784.65  446.49
  -1   0   4    0.13    0.19
  -1   0   4   -0.06    0.13
   1   0  -4    0.13    0.13
   1   0  -4   -0.06    0.19
   1   0  -3 5386.60  245.75
   1   0  -3 5387.86  245.81
  -1   0   2   -0.13    0.13
  -1   0   2    0.06    0.13
   1   0  -2    0.13    0.13
   1   0  -2    0.00    0.13
  -1   0   1  219.52   10.09
  -1   0   1  224.95   10.34
   1   0  -1  216.43    9.90
   1   0  -1  215.93    9.90
  -1   0   0    0.25    0.19
  -1   0   0    0.13    0.19
   1   0   0   -0.13    0.19
   1   0   0    0.00    0.19
  -1   0  -1 4210.80  192.10
  -1   0  -1 3605.57  164.55
   1   0   1 3864.05  176.34
  -1   0  -2    0.00    0.25
  -1   0  -2    0.00    0.19
   1   0   2    0.32    0.25
   1   0   2    0.06    0.19
  -1   0  -3  960.81   44.01
  -1   0  -3  962.07   44.07
   1   0   3  971.53   44.51
   1   0   3  941.90   43.19
  -1   0  -4   -0.25    0.25
  -1   0  -4   -0.06    0.25
   1   0   4    0.00    0.25
   1   0   4    0.00    0.25
  -1   0  -5  842.92   38.71
  -1   0  -5  883.27   40.60
   1   0   5  834.09   38.33
   1   0   5  887.68   40.79
  -1   0  -6    0.25    0.32
  -1   0  -6   -0.06    0.25
   1   0   6   -0.06    0.19
   1   0   6    0.00    0.32
  -1   0  -7 3511.00  160.45
  -1   0  -7 3680.59  168.21
   1   0   7 3528.02  161.27
   1   0   7 3350.23  153.14
  -1   0  -8   -0.06    0.25
  -1   0  -8   -0.13    0.32
   1   0   8    0.13    0.25
   1   0   8    0.32    0.25
  -1   0  -9 7508.71  342.71
  -1   0  -9 7748.28  353.81
   1   0   9 7451.97  340.38
   1   0   9 7823.93  357.09
  -1   0 -10    0.44    0.38
  -1   0 -10    0.38    0.32
   1   0  10   -0.19    0.32
   1   0  10   -0.19    0.32
  -1   0 -12    0.38    0.38
  -1   0 -12   -0.13    0.32
   1   0  12   -0.25    0.32
   1   0  12    0.13    0.38
  -1   0 -13  154.02    7.63
   1   0  13  144.12    7.12
   1   0  13  155.97    7.75
  -1   0 -14    0.06    0.44
  -1   0 -14   -0.13    0.32
   1   0  14   -0.06    0.32
   1   0  14    0.00    0.44
  -1  -1  16   -0.25    0.44
  -1  -1  16    0.13    0.32
   1   1 -16    0.19    0.50
   1   1 -16   -0.19    0.32
  -1  -1  15  169.66    8.32
  -1  -1  15  163.41    8.07
  -1  -1  14    3.97    0.63
  -1  -1  14    3.66    0.63
   1   1 -14    3.91    0.69
   1   1 -14    3.15    0.57
  -1  -1  12    2.96    0.50
  -1  -1  12    2.65    0.50
   1   1 -12    1.83    0.44
   1   1 -12    2.77    0.57
  -1  -1  11  543.89   25.28
  -1  -1  11  533.62   24.78
   1   1 -11  517.60   24.02
   1   1 -11  547.68   25.47
  -1  -1  10    1.39    0.38
  -1  -1  10    1.26    0.38
   1   1 -10    1.95    0.44
   1   1 -10    1.70    0.38
  -1  -1   9 2425.36  110.96
  -1  -1   9 2462.55  112.66
   1   1  -9 2274.68  104.09
   1   1  -9 2637.19  120.67
  -1  -1   8    1.45    0.38
   1   1  -8    1.01    0.32
   1   1  -8    1.39    0.32
  -1  -1   7 1359.89   62.29
  -1  -1   7 1336.56   61.28
   1   1  -7 1286.13   58.95
   1   1  -7 1230.65   56.43
  -1  -1   6   16.52    1.01
  -1  -1   6   17.90    1.07
   1   1  -6   15.00    0.95
   1   1  -6   16.33    1.01
  -1  -1   5 4791.45  218.70
  -1  -1   5 4804.06  219.27
   1   1  -5 4824.86  220.22
   1   1  -5 4370.94  199.54
  -1  -1   4    3.34    0.32
  -1  -1   4    2.77    0.32
   1   1  -4    3.15    0.38
   1   1  -4    2.08    0.32
  -1  -1   3  344.35   15.89
  -1  -1   3  296.94   13.68
   1   1  -3  308.99   14.25
   1   1  -3  345.87   15.95
  -1  -1   2   14.31    0.82
  -1  -1   2   14.19    0.82
   1   1  -2   15.26    0.82
   1   1  -2   13.87    0.76
  -1  -1   0   31.71    1.58
  -1  -1   0   33.04    1.64
   1   1   0   35.43    1.77
   1   1   0   30.96    1.58
  -1  -1  -1 8309.38  378.97
  -1  -1  -2    0.95    0.25
  -1  -1  -2    0.88    0.32
   1   1   2    1.32    0.32
   1   1   2    0.95    0.25
  -1  -1  -3 5477.38  249.98
  -1  -1  -3 5124.33  233.90
   1   1   3 5195.57  237.11
   1   1   3 5398.58  246.38
  -1  -1  -4    5.36    0.50
  -1  -1  -4    4.60    0.50
   1   1   4    5.42    0.57
   1   1   4    4.92    0.50
  -1  -1  -5 2596.84  118.71
  -1  -1  -5 2426.62  110.90
   1   1   5 2524.34  115.44
   1   1   5 2598.73  118.78
  -1  -1  -6    5.30    0.63
  -1  -1  -6    4.54    0.50
   1   1   6    5.11    0.57
   1   1   6    5.67    0.63
  -1  -1  -7  963.33   44.32
  -1  -1  -7  893.35   41.11
   1   1   7  943.79   43.44
   1   1   7  948.20   43.69
  -1  -1  -8   19.48    1.32
  -1  -1  -8   19.23    1.32
   1   1   8   17.65    1.26
   1   1   8   18.91    1.32
  -1  -1  -9 1321.43   60.71
  -1  -1  -9 1240.10   56.99
   1   1   9 1311.97   60.27
   1   1   9 1292.43   59.39
  -1  -1 -10   14.19    1.13
  -1  -1 -10   14.31    1.07
   1   1  10   12.48    1.01
   1   1  10   13.24    1.13
  -1  -1 -12    3.03    0.57
  -1  -1 -12    3.59    0.63
   1   1  12    3.59    0.63
   1   1  12    2.71    0.50
  -1  -1 -13 1357.37   62.48
  -1  -1 -13 1294.95   59.64
   1   1  13 1259.65   58.06
   1   1  13 1156.25   53.34
  -1  -1 -14    0.00    0.44
  -1  -1 -14    0.25    0.32
   1   1  14   -0.06    0.32
   1   1  14   -0.25    0.44
  -1  -2  15    0.44    0.38
  -1  -2  15    0.63    0.38
   1   2 -15    1.13    0.44
   1   2 -15    0.88    0.50
  -1  -2  14    0.19    0.38
  -1  -2  14    0.13    0.32
   1   2 -14    0.19    0.32
   1   2 -14    0.06    0.32
  -1  -2  13  353.56   16.64
  -1  -2  13  311.76   14.75
   1   2 -13  322.23   15.19
   1   2 -13  350.41   16.58
  -1  -2  12   -0.32    0.25
  -1  -2  12   -0.25    0.32
   1   2 -12    0.06    0.32
   1   2 -12    0.06    0.25
  -1  -2  11   22.00    1.45
  -1  -2  11   20.17    1.39
   1   2 -11   19.99    1.32
   1   2 -11   21.18    1.45
  -1  -2  10   11.79    0.95
  -1  -2  10   11.98    0.95
   1   2 -10    9.96    0.88
  -1  -2   9  255.59   12.04
  -1  -2   9  259.62   12.23
   1   2  -9  272.67   12.86
   1   2  -9  243.17   11.54
  -1  -2   8    7.06    0.63
  -1  -2   8    6.12    0.63
   1   2  -8    6.81    0.63
   1   2  -8    5.11    0.57
  -1  -2   7  689.72   31.77
  -1  -2   6    9.02    0.69
  -1  -2   6    9.46    0.69
   1   2  -6    9.14    0.69
   1   2  -6    9.20    0.76
  -1  -2   5  129.68    6.18
  -1  -2   5  117.77    5.61
   1   2  -5  122.94    5.86
   1   2  -5  113.80    5.48
  -1  -2   4   25.97    1.45
  -1  -2   4   29.25    1.58
   1   2  -4   25.03    1.39
   1   2  -4   28.06    1.51
  -1  -2   3 1464.54   67.02
  -1  -2   3 1431.76   65.50
   1   2  -3 1371.24   62.73
   1   2  -3 1500.48   68.66
  -1  -2   2   46.28    2.33
  -1  -2   2   43.06    2.14
   1   2  -2   37.39    1.89
   1   2  -2   41.23    2.08
  -1  -2   1 1596.94   73.01
  -1  -2   1 1617.11   73.89
   1   2  -1 1610.18   73.57
   1   2  -1 1549.66   70.86
  -1  -2   0   21.94    1.20
  -1  -2   0   20.30    1.13
   1   2   0   22.13    1.20
   1   2   0   21.12    1.20
  -1  -2  -1  499.70   23.01
  -1  -2  -1  500.01   23.01
   1   2   1  519.43   23.89
   1   2   1  504.49   23.20
  -1  -2  -2   71.12    3.47
  -1  -2  -2   72.94    3.59
   1   2   2   72.50    3.53
   1   2   2   75.47    3.72
  -1  -2  -3  504.30   23.26
  -1  -2  -3  509.34   23.52
   1   2   3  503.35   23.20
   1   2   3  518.61   23.96
  -1  -2  -4   34.30    1.89
  -1  -2  -4   32.97    1.83
   1   2   4   34.36    1.89
   1   2   4   35.18    1.95
  -1  -2  -5    0.76    0.38
   1   2   5    1.07    0.44
  -1  -2  -6    0.38    0.32
  -1  -2  -6    0.57    0.32
   1   2   6    1.07    0.38
   1   2   6    1.07    0.38
  -1  -2  -7    4.92    0.57
  -1  -2  -7    4.73    0.57
   1   2   7    4.73    0.63
   1   2   7    4.22    0.57
  -1  -2  -8    1.39    0.44
  -1  -2  -8    2.02    0.44
   1   2   8    2.08    0.44
   1   2   8    2.14    0.44
  -1  -2  -9  288.50   13.62
  -1  -2  -9  305.20   14.37
   1   2   9  306.21   14.50
   1   2   9  305.39   14.37
  -1  -2 -10    4.41    0.63
  -1  -2 -10    3.66    0.63
   1   2  10    4.73    0.69
   1   2  10    4.29    0.63
  -1  -2 -12    6.49    0.76
   1   2  12    6.75    0.82
   1   2  12    6.81    0.88
  -1  -2 -13   24.84    1.77
  -1  -2 -13   26.48    1.77
   1   2  13   26.73    1.77
   1   2  13   25.60    1.83
  -1  -2 -14    6.75    0.88
  -1  -2 -14    7.75    0.88
   1   2  14    7.94    0.95
   1   2  14    7.19    0.88
  -1  -3  15    7.31    0.88
  -1  -3  15    9.08    0.95
   1   3 -15   10.15    1.01
   1   3 -15    9.77    1.01
  -1  -3  14    1.20    0.44
  -1  -3  14    1.64    0.44
   1   3 -14    1.20    0.44
   1   3 -14    1.70    0.44
  -1  -3  13   33.98    2.08
  -1  -3  13   36.50    2.21
   1   3 -13   35.43    2.21
   1   3 -13   39.53    2.33
  -1  -3  12    0.19    0.32
  -1  -3  12    0.19    0.32
   1   3 -12   -0.13    0.32
   1   3 -12   -0.06    0.32
  -1  -3  11  206.73    9.90
  -1  -3  11  206.85    9.96
   1   3 -11  201.30    9.71
   1   3 -11  231.31   11.03
  -1  -3  10    8.13    0.76
  -1  -3  10    9.02    0.82
   1   3 -10    7.50    0.76
   1   3 -10    6.24    0.69
   1   3  -9 1480.31   67.96
   1   3  -9 1682.05   77.10
  -1  -3   8    4.41    0.57
  -1  -3   8    4.85    0.57
   1   3  -8    4.73    0.57
   1   3  -8    4.98    0.57
  -1  -3   7 1883.80   86.25
  -1  -3   7 1890.73   86.56
   1   3  -7 1881.27   86.18
   1   3  -7 1678.27   76.92
  -1  -3   6   46.46    2.46
  -1  -3   6   55.23    2.84
   1   3  -6   46.65    2.46
   1   3  -6   48.48    2.58
  -1  -3   5  409.80   18.98
   1   3  -5  381.61   17.72
  -1  -3   4   24.02    1.39
  -1  -3   4   21.69    1.26
   1   3  -4   23.39    1.39
   1   3  -4   23.39    1.39
  -1  -3   3   85.30    4.16
  -1  -3   3   97.97    4.73
   1   3  -3   90.97    4.41
   1   3  -3   96.14    4.67
  -1  -3   2    4.41    0.50
  -1  -3   2    5.74    0.57
   1   3  -2    5.30    0.50
   1   3  -2    6.05    0.57
  -1  -3   1 6777.38  309.36
  -1  -3   1 7905.89  360.68
   1   3  -1 7470.88  340.76
   1   3  -1 7527.62  343.60
  -1  -3   0    0.38    0.32
  -1  -3   0    0.88    0.32
   1   3   0    0.76    0.32
   1   3   0    0.76    0.38
  -1  -3  -1 2833.26  129.43
  -1  -3  -1 2603.14  118.97
   1   3   1 2540.73  116.13
   1   3   1 2725.45  124.51
  -1  -3  -2   43.00    2.27
  -1  -3  -2   38.65    2.08
   1   3   2   41.80    2.21
   1   3   2   40.85    2.14
  -1  -3  -3 2062.85   94.38
  -1  -3  -3 2081.13   95.20
   1   3   3 2092.48   95.70
   1   3   3 1964.49   89.90
  -1  -3  -4   31.71    1.77
   1   3   4   30.01    1.77
  -1  -3  -5   72.82    3.66
  -1  -3  -5   77.10    3.91
   1   3   5   77.80    3.91
   1   3   5   77.73    3.97
  -1  -3  -6   20.80    1.32
  -1  -3  -6   23.83    1.51
   1   3   6   22.70    1.45
   1   3   6   23.01    1.51
  -1  -3  -7   41.93    2.33
  -1  -3  -7   40.79    2.27
   1   3   7   44.38    2.52
   1   3   7   45.52    2.52
  -1  -3  -8    5.61    0.69
  -1  -3  -8    4.85    0.69
   1   3   8    6.30    0.76
   1   3   8    6.18    0.76
  -1  -3  -9   27.42    1.70
  -1  -3  -9   27.93    1.77
   1   3   9   27.61    1.83
   1   3   9   26.48    1.70
  -1  -3 -10    3.91    0.63
  -1  -3 -10    3.22    0.69
   1   3  10    4.60    0.76
   1   3  10    4.35    0.63
  -1  -3 -11  658.82   30.58
   1   3  11  670.80   31.14
   1   3  11  658.82   30.64
  -1  -3 -12    1.20    0.44
  -1  -3 -12    1.45    0.57
   1   3  12    1.26    0.44
   1   3  12    1.58    0.63
  -1  -3 -13  116.19    5.93
  -1  -3 -13  113.36    5.74
   1   3  13  112.91    5.74
   1   3  13  118.15    6.05
  -1  -3 -14    2.65    0.57
  -1  -3 -14    1.83    0.63
   1   3  14    3.09    0.69
   1   3  14    2.40    0.57
  -1  -4  14   28.75    1.89
  -1  -4  14   28.37    1.89
   1   4 -14   27.11    1.77
   1   4 -14   25.53    1.77
  -1  -4  13 1568.57   72.06
  -1  -4  13 1494.18   68.72
   1   4 -13 1414.74   65.13
   1   4 -13 1352.95   62.23
  -1  -4  12    9.39    0.88
  -1  -4  12    9.52    0.95
   1   4 -12    8.39    0.88
   1   4 -12    7.82    0.82
  -1  -4  11  233.71   11.16
  -1  -4  11  236.74   11.35
   1   4 -11  229.86   11.03
  -1  -4  10    7.88    0.76
  -1  -4  10    7.12    0.76
   1   4 -10    7.00    0.76
   1   4 -10    6.05    0.69
  -1  -4   9  772.31   35.68
  -1  -4   9  760.96   35.18
   1   4  -9  766.63   35.49
   1   4  -9  703.59   32.53
  -1  -4   8    4.29    0.57
  -1  -4   8    4.16    0.57
   1   4  -8    3.85    0.57
   1   4  -8    3.15    0.50
  -1  -4   7  530.27   24.59
  -1  -4   7  493.52   22.89
   1   4  -7  519.43   24.08
   1   4  -7  496.36   23.07
  -1  -4   6   69.54    3.53
  -1  -4   6   65.82    3.40
   1   4  -6   68.97    3.53
   1   4  -6   75.47    3.85
  -1  -4   5 7515.01  342.84
  -1  -4   5 7225.00  329.66
   1   4  -5 7023.26  320.71
   1   4  -5 7073.69  322.73
  -1  -4   4   91.60    4.54
  -1  -4   4   87.63    4.35
   1   4  -4   88.89    4.41
   1   4  -4   86.75    4.29
  -1  -4   2   51.00    2.65
   1   4  -2   47.79    2.52
  -1  -4   1 5643.82  257.67
  -1  -4   1 5943.92  271.35
   1   4  -1 6286.26  286.92
   1   4  -1 6073.16  277.21
  -1  -4   0   18.66    1.20
  -1  -4   0   17.59    1.13
   1   4   0   16.33    1.13
   1   4   0   19.29    1.20
  -1  -4  -1 1238.84   56.80
  -1  -4  -1 1219.30   55.92
   1   4   1 1229.39   56.36
   1   4   1 1214.25   55.67
  -1  -4  -3  258.36   12.17
   1   4   3  263.09   12.36
  -1  -4  -4   15.57    1.07
  -1  -4  -4   19.10    1.32
   1   4   4   17.97    1.20
   1   4   4   16.90    1.13
  -1  -4  -5 2363.57  108.19
  -1  -4  -5 2475.79  113.29
   1   4   5 2338.98  107.05
   1   4   5 2307.46  105.60
  -1  -4  -6   13.74    1.13
  -1  -4  -6   12.92    1.07
   1   4   6   13.62    1.07
   1   4   6   13.37    1.07
  -1  -4  -7 3811.09  174.19
  -1  -4  -7 3719.68  170.10
   1   4   7 3876.03  177.22
   1   4   7 3893.05  177.98
  -1  -4  -8   49.30    2.77
  -1  -4  -8   49.68    2.77
   1   4   8   47.16    2.65
   1   4   8   53.71    2.96
  -1  -4  -9 3410.13  155.97
  -1  -4  -9 3442.91  157.49
   1   4   9 3531.80  161.59
   1   4   9 3495.24  159.88
  -1  -4 -10   28.56    1.89
   1   4  10   36.57    2.27
  -1  -4 -11  237.74   11.35
  -1  -4 -11  255.33   12.17
   1   4  11  250.61   11.98
   1   4  11  256.41   12.36
  -1  -4 -12    0.76    0.57
  -1  -4 -12    1.20    0.44
   1   4  12    0.88    0.44
   1   4  12    1.13    0.57
  -1  -4 -13   13.30    1.20
  -1  -4 -13   11.41    1.07
   1   4  13   12.36    1.13
   1   4  13   14.88    1.39
  -1  -5  13   58.25    3.22
  -1  -5  13   62.41    3.40
  -1  -5  12   11.10    1.01
  -1  -5  12   10.53    1.01
   1   5 -12    8.39    0.88
   1   5 -12    9.14    0.95
  -1  -5  11  572.77   26.67
  -1  -5  11  648.74   30.07
   1   5 -11  538.72   25.16
   1   5 -11  615.26   28.56
  -1  -5  10   51.13    2.90
   1   5 -10   48.10    2.71
   1   5 -10   46.34    2.65
  -1  -5   9 4471.81  204.39
  -1  -5   9 4273.85  195.38
   1   5  -9 3952.95  180.75
   1   5  -9 4212.06  192.54
  -1  -5   8   19.92    1.39
  -1  -5   8   19.23    1.32
   1   5  -8   17.46    1.26
   1   5  -8   18.41    1.32
  -1  -5   7 2031.32   93.06
  -1  -5   7 1955.04   89.59
   1   5  -7 2019.97   92.55
   1   5  -7 1973.32   90.47
  -1  -5   6    8.45    0.82
  -1  -5   6   11.22    0.95
   1   5  -6   11.54    0.95
   1   5  -6   10.84    0.95
  -1  -5   5  577.87   26.73
  -1  -5   5  491.44   22.82
   1   5  -5  600.07   27.80
   1   5  -5  584.24   27.11
  -1  -5   4    5.80    0.69
  -1  -5   4    4.35    0.57
   1   5  -4    5.74    0.63
   1   5  -4    4.85    0.63
  -1  -5   3   13.62    1.01
  -1  -5   3   16.14    1.13
   1   5  -3   16.96    1.13
   1   5  -3   16.71    1.13
  -1  -5   2   16.71    1.13
  -1  -5   2   16.27    1.13
   1   5  -2   14.31    1.07
   1   5  -2   16.77    1.13
  -1  -5   1 9255.06  422.34
  -1  -5   1 7981.55  364.34
   1   5  -1 9047.01  412.88
   1   5  -1 8252.64  376.76
  -1  -5   0  151.44    7.25
  -1  -5   0  142.73    6.87
   1   5   0  149.80    7.25
   1   5   0  165.37    7.88
  -1  -5  -1 3205.23  146.52
  -1  -5  -1 3633.94  166.06
   1   5   1 3542.52  161.84
   1   5   1 3466.87  158.50
  -1  -5  -2   91.92    4.60
  -1  -5  -2   84.48    4.29
   1   5   2   86.81    4.35
   1   5   2   91.23    4.54
  -1  -5  -3 2369.88  108.44
  -1  -5  -3 2245.68  102.83
   1   5   3 2365.46  108.25
   1   5   3 2294.22  104.97
  -1  -5  -4   72.57    3.78
  -1  -5  -4   72.25    3.72
   1   5   4   70.42    3.66
   1   5   4   63.86    3.34
  -1  -5  -5 1532.00   70.30
  -1  -5  -5 1564.16   71.81
   1   5   5 1404.02   64.43
   1   5   5 1530.74   70.23
  -1  -5  -6    3.15    0.63
  -1  -5  -6    2.77    0.57
   1   5   6    3.78    0.63
   1   5   6    3.47    0.63
  -1  -5  -7  144.88    7.19
  -1  -5  -7  132.77    6.56
   1   5   7  131.76    6.49
   1   5   7  138.70    6.81
  -1  -5  -8   52.58    2.90
  -1  -5  -8   56.68    3.15
   1   5   8   55.10    3.09
  -1  -5  -9  190.71    9.20
  -1  -5  -9  196.13    9.52
   1   5   9  192.73    9.33
   1   5   9  191.47    9.27
  -1  -5 -10   12.86    1.20
  -1  -5 -10   13.43    1.20
   1   5  10   12.55    1.20
   1   5  10   13.30    1.20
  -1  -5 -11  821.48   38.02
  -1  -5 -11  838.50   38.77
   1   5  11  902.81   41.74
   1   5  11  865.61   40.10
  -1  -5 -12   27.30    1.89
  -1  -5 -12   26.92    1.83
   1   5  12   29.38    1.95
   1   5  12   27.42    1.95
  -1  -5 -13  858.68   39.72
  -1  -5 -13  894.61   41.36
   1   5  13  895.24   41.48
   1   5  13  950.72   44.01
  -1  -6  12    0.69    0.44
  -1  -6  12    0.82    0.38
   1   6 -12    1.32    0.50
   1   6 -12    1.26    0.44
  -1  -6  11    8.26    0.88
  -1  -6  11   10.21    1.01
   1   6 -11    7.25    0.82
   1   6 -11   10.09    1.01
  -1  -6  10    0.38    0.44
  -1  -6  10   -0.13    0.32
   1   6 -10   -0.06    0.32
   1   6 -10    0.19    0.38
  -1  -6   9   45.52    2.58
  -1  -6   9   43.12    2.46
   1   6  -9   39.09    2.33
   1   6  -9   41.48    2.46
  -1  -6   7  119.22    5.93
  -1  -6   7  112.28    5.61
   1   6  -7  111.02    5.55
   1   6  -7  110.90    5.61
  -1  -6   6   60.52    3.22
  -1  -6   6   56.05    3.03
   1   6  -6   60.15    3.28
   1   6  -6   57.37    3.09
  -1  -6   5 2089.32   95.70
  -1  -6   5 2061.58   94.44
   1   6  -5 1967.65   90.22
   1   6  -5 1851.64   84.86
  -1  -6   4   57.75    3.09
  -1  -6   4   52.71    2.84
   1   6  -4   45.83    2.58
   1   6  -4   52.64    2.84
  -1  -6   3    8.13    0.82
  -1  -6   3    8.89    0.82
   1   6  -3    9.46    0.88
   1   6  -3   10.28    0.95
  -1  -6   2    2.33    0.50
  -1  -6   2    3.47    0.57
   1   6  -2    3.47    0.57
   1   6  -2    2.71    0.57
   1   6  -1 1153.10   53.02
   1   6  -1 1192.82   54.79
  -1  -6   0   13.55    1.07
  -1  -6   0   14.56    1.13
   1   6   0   14.94    1.07
   1   6   0   15.19    1.13
  -1  -6  -1  363.58   17.02
  -1  -6  -1  347.63   16.27
   1   6   1  347.82   16.33
   1   6   1  386.28   17.97
  -1  -6  -2   10.34    0.95
  -1  -6  -2   11.41    1.01
   1   6   2   11.85    1.01
   1   6   2   13.81    1.07
  -1  -6  -3  418.50   19.54
  -1  -6  -3  406.64   19.04
   1   6   3  383.19   17.90
   1   6   3  382.12   17.84
  -1  -6  -4   59.89    3.22
  -1  -6  -4   61.97    3.34
   1   6   4   61.47    3.22
   1   6   4   62.79    3.34
  -1  -6  -5  545.28   25.34
  -1  -6  -5  548.56   25.60
   1   6   5  495.54   23.01
   1   6   5  570.75   26.54
  -1  -6  -6    0.13    0.44
  -1  -6  -6    0.19    0.44
   1   6   6    0.00    0.44
   1   6   6   -0.06    0.38
  -1  -6  -7  211.71   10.28
  -1  -6  -7  190.84    9.20
   1   6   7  185.35    8.95
  -1  -6  -8    5.17    0.95
  -1  -6  -8    6.81    0.88
   1   6   8    7.88    0.88
  -1  -6  -9  590.61   27.49
  -1  -6  -9  609.52   28.37
   1   6   9  599.69   27.93
   1   6   9  548.94   25.60
  -1  -6 -10    8.39    0.95
  -1  -6 -10    9.71    1.07
   1   6  10    8.70    1.01
   1   6  10    8.07    0.95
  -1  -6 -11   35.43    2.27
  -1  -6 -11   35.56    2.27
   1   6  11   33.16    2.21
   1   6  11   37.95    2.40
  -1  -6 -12   12.17    1.20
  -1  -6 -12   13.11    1.20
   1   6  12   12.67    1.20
   1   6  12   11.22    1.13
  -1  -7  11   63.68    3.53
  -1  -7  11   67.40    3.66
   1   7 -11   62.79    3.47
   1   7 -11   62.04    3.40
  -1  -7  10    2.52    0.50
  -1  -7  10    1.83    0.50
   1   7 -10    2.40    0.50
   1   7 -10    1.83    0.57
  -1  -7   9    4.41    0.63
  -1  -7   9    5.67    0.76
   1   7  -9    4.79    0.69
   1   7  -9    5.61    0.76
  -1  -7   8   29.76    1.89
  -1  -7   8   33.41    2.08
   1   7  -8   27.24    1.77
   1   7  -8   30.39    1.95
  -1  -7   7  428.58   20.05
  -1  -7   7  448.82   20.93
   1   7  -7  486.14   22.70
   1   7  -7  442.07   20.74
  -1  -7   6   22.38    1.64
   1   7  -5  299.34   14.19
   1   7  -5  325.50   15.38
  -1  -7   4    0.88    0.44
  -1  -7   4    0.50    0.38
   1   7  -4    0.57    0.38
   1   7  -4    0.88    0.44
  -1  -7   3  127.79    6.30
  -1  -7   3  114.99    5.67
   1   7  -3  122.12    6.05
   1   7  -3  112.73    5.61
  -1  -7   2    5.67    0.69
  -1  -7   2    5.67    0.69
   1   7  -2    6.37    0.76
   1   7  -2    6.30    0.76
  -1  -7   1   11.60    1.01
  -1  -7   1    9.14    0.88
  -1  -7   0    0.82    0.44
  -1  -7   0    0.57    0.44
   1   7   0    0.19    0.38
   1   7   0    0.69    0.44
   1   7   1 1516.24   69.60
   1   7   1 1509.94   69.22
  -1  -7  -2   12.48    1.13
  -1  -7  -2   13.55    1.13
   1   7   2   12.29    1.13
   1   7   2   14.82    1.13
  -1  -7  -3  704.85   32.72
  -1  -7  -3  742.67   34.36
   1   7   3  758.44   34.99
   1   7   3  714.30   33.10
  -1  -7  -4   10.91    1.01
  -1  -7  -4   11.92    1.13
   1   7   4   10.91    1.07
   1   7   4   11.92    1.07
  -1  -7  -5   49.99    2.96
  -1  -7  -5   54.16    2.96
   1   7   5   50.12    2.77
   1   7   5   52.96    2.96
  -1  -7  -6    3.91    0.69
  -1  -7  -6    4.10    0.82
   1   7   6    3.34    0.63
   1   7   6    2.58    0.82
  -1  -7  -7   -0.25    0.50
  -1  -7  -7    0.19    0.50
   1   7   7   -0.38    0.44
  -1  -7  -8   68.34    3.78
  -1  -7  -8   60.33    3.34
   1   7   8   60.40    3.34
   1   7   8   52.45    2.96
  -1  -7  -9  195.19    9.58
  -1  -7  -9  191.85    9.33
   1   7   9  174.45    8.51
   1   7   9  192.10    9.39
  -1  -7 -10    0.95    0.50
  -1  -7 -10    1.13    0.57
   1   7  10    1.07    0.50
   1   7  10    1.45    0.50
  -1  -7 -11    9.90    1.07
  -1  -7 -11   10.28    1.07
   1   7  11   11.16    1.13
   1   7  11   11.29    1.13
  -1  -8   9   58.13    3.22
  -1  -8   9   56.68    3.15
   1   8  -9   51.45    2.96
   1   8  -9   50.50    2.90
  -1  -8   8    4.10    0.69
  -1  -8   8    2.71    0.57
   1   8  -8    4.54    0.76
   1   8  -8    3.40    0.63
   1   8  -7 2234.96  102.45
   1   8  -7 2212.89  101.50
  -1  -8   6   24.84    1.64
  -1  -8   6   28.87    1.89
   1   8  -6   28.37    1.83
   1   8  -6   26.79    1.83
  -1  -8   5  687.19   31.84
  -1  -8   5  681.52   31.59
   1   8  -5  731.33   33.92
   1   8  -5  735.74   34.11
  -1  -8   4   70.55    3.72
  -1  -8   4   77.67    4.03
   1   8  -4   78.87    4.16
   1   8  -4   74.14    3.97
  -1  -8   3 1866.77   85.62
  -1  -8   3 1787.34   81.96
   1   8  -3 1794.27   82.34
   1   8  -3 1781.66   81.77
  -1  -8   1  146.39    7.19
   1   8  -1  141.73    7.00
  -1  -8   0   83.85    4.35
  -1  -8   0   77.80    4.10
   1   8   0   87.95    4.48
   1   8   0   80.57    4.35
   1   8   1   70.36    3.85
   1   8   1   73.83    3.85
  -1  -8  -2    0.69    0.50
   1   8   2    0.50    0.50
  -1  -8  -4    5.99    0.95
   1   8   4    5.55    0.82
  -1  -8  -5  375.18   17.78
  -1  -8  -5  379.03   17.78
   1   8   5  403.87   18.98
   1   8   5  391.95   18.35
  -1  -8  -6  105.03    5.36
  -1  -8  -6   98.22    5.23
   1   8   6   97.47    5.04
   1   8   6  105.54    5.36
  -1  -8  -7 1714.83   78.87
  -1  -8  -7 1686.46   77.42
   1   8   7 1688.36   77.55
   1   8   7 1587.48   72.88
   1   8   8   58.44    3.22
   1   8   8   54.03    3.15
  -1  -8  -9 1135.45   52.52
  -1  -8  -9 1047.81   48.36
   1   8   9 1027.64   47.41
   1   8   9 1067.99   49.30
  -1  -8 -10    6.75    0.95
  -1  -8 -10    6.12    0.88
   1   8  10    6.62    0.88
   1   8  10    6.68    0.88
   1   9  -7 1133.56   52.26
   1   9  -7 1155.62   53.27
   1   9  -6   18.91    1.45
   1   9  -6   17.90    1.45
  -1  -9   5  591.18   27.49
  -1  -9   5  689.72   31.96
   1   9  -5  662.61   30.83
   1   9  -5  634.24   29.51
  -1  -9   4    0.25    0.44
  -1  -9   4    0.50    0.44
   1   9  -4    0.69    0.44
   1   9  -4    0.57    0.44
  -1  -9   3   42.62    2.46
  -1  -9   3   50.75    2.84
   1   9  -3   46.34    2.71
   1   9  -3   43.94    2.58
  -1  -9   2   62.54    3.40
  -1  -9   2   53.84    3.03
   1   9  -2   67.52    3.72
   1   9  -2   73.76    3.91
   1   9  -1 1126.62   51.95
   1   9  -1 1134.82   52.26
  -1  -9   0   99.55    5.04
  -1  -9   0   85.99    4.54
   1   9   0  111.15    5.61
   1   9   0   93.62    4.92
  -1  -9  -1 3189.47  146.01
  -1  -9  -1 3599.89  164.67
   1   9   1 3415.80  156.29
   1   9   1 3450.47  157.80
  -1  -9  -2   88.77    4.73
  -1  -9  -2   95.70    4.92
   1   9   2   93.43    4.79
   1   9   2   80.32    4.29
  -1  -9  -3 1999.80   91.67
  -1  -9  -3 1948.10   89.46
   1   9   3 1907.75   87.51
   1   9   3 1941.80   89.15
  -1  -9  -4   92.05    4.92
  -1  -9  -4   92.42    4.79
   1   9   4   88.26    4.67
   1   9   4   95.32    4.85
  -1  -9  -5  314.91   15.00
   1   9   5  319.77   15.19
   1   9   5  333.01   15.70
  -1  -9  -6    2.21    0.63
  -1  -9  -6    3.72    0.76
   1   9   6    3.09    0.63
   1   9   6    2.27    0.63
  -1  -9  -7   19.42    1.51
  -1  -9  -7   19.35    1.64
   1   9   7   18.91    1.45
   1   9   7   17.21    1.45
  -1  -9  -8    0.00    0.57
  -1  -9  -8    0.06    0.50
   1   9   8    0.32    0.50
   1   9   8    0.00    0.50
  -1 -10   4   64.87    3.59
  -1 -10   4   58.82    3.28
  -1 -10   3  807.61   37.32
  -1 -10   3  721.24   33.48
   1  10  -3  785.55   36.38
   1  10  -3  791.22   36.69
  -1 -10   2    9.58    1.01
  -1 -10   2   11.98    1.07
   1  10  -2   12.80    1.20
   1  10  -2   14.50    1.26
  -1 -10   1   66.07    3.59
  -1 -10   1   60.21    3.34
   1  10  -1   69.10    3.72
   1  10  -1   65.25    3.59
  -1 -10   0   24.15    1.77
  -1 -10   0   26.04    1.77
   1  10   0   26.35    1.89
   1  10   0   28.24    1.89
  -1 -10  -1   83.16    4.48
  -1 -10  -1   95.01    4.85
   1  10   1   93.69    4.92
   1  10   1   90.28    4.67
  -1 -10  -2   16.83    1.45
  -1 -10  -2   19.99    1.51
   1  10   2   20.17    1.58
  -1 -10  -3  154.84    7.75
  -1 -10  -3  179.11    8.70
   1  10   3  165.37    8.07
   1  10   3  151.06    7.57
  -1 -10  -4   42.74    2.58
  -1 -10  -4   40.98    2.71
   1  10   4   37.83    2.40
   1  10   4   44.95    2.65
  -1 -10  -5  187.50    9.33
  -1 -10  -5  185.10    9.02
   1  10   5  181.51    8.95
   1  10   5  198.40    9.58
  -1 -10  -6   22.70    1.89
   1  10   6   31.33    2.21
   2 -11  -5    5.93    1.01
   2 -11  -5    6.37    0.88
  -2  11   4    0.13    0.44
  -2  11   4    0.19    0.57
   2 -11  -4    0.44    0.44
   2 -11  -4    0.13    0.57
  -2  11   3    2.65    0.69
  -2  11   3    2.58    0.63
   2 -11  -3    2.14    0.69
   2 -11  -3    1.39    0.50
  -2  11   2   22.07    1.70
  -2  11   2   20.24    1.58
   2 -11  -2   16.52    1.39
   2 -11  -2   15.45    1.39
  -2  11   1    2.90    0.69
  -2  11   1    3.72    0.69
   2 -11  -1    2.65    0.57
   2 -11  -1    2.21    0.57
  -2  11   0   46.02    2.77
  -2  11   0   46.91    2.84
   2 -11   0   39.28    2.40
   2 -11   0   36.63    2.33
  -2  11  -1    0.57    0.44
   2 -11   1    1.32    0.50
   2 -11   1    0.82    0.50
   2 -10  -7   34.30    2.46
   2 -10  -7   30.45    2.02
  -2  10   6  368.50   17.40
  -2  10   6  356.27   16.90
   2 -10  -6  380.42   17.90
   2 -10  -6  373.73   17.78
  -2  10   5    9.84    1.07
  -2  10   5   10.84    1.07
   2 -10  -5    9.27    1.01
   2 -10  -5    9.14    1.13
  -2  10   4  175.83    8.64
  -2  10   4  173.69    8.57
   2 -10  -4  156.92    7.88
   2 -10  -4  175.90    8.57
  -2  10   3    0.00    0.44
  -2  10   3    0.25    0.50
   2 -10  -3    0.00    0.44
   2 -10  -3    0.06    0.50
  -2  10   2    4.41    0.82
  -2  10   2    5.61    0.76
   2 -10  -2    4.22    0.63
   2 -10  -2    4.98    0.76
  -2  10   1   50.56    2.96
  -2  10   1   49.93    2.90
   2 -10  -1   39.97    2.46
   2 -10  -1   43.75    2.58
  -2  10   0   95.51    4.98
  -2  10   0   96.02    5.04
   2 -10   0   93.37    4.79
   2 -10   0   85.17    4.48
  -2  10  -1   43.56    2.65
  -2  10  -1   51.38    3.03
  -2  10  -2  275.63   13.24
  -2  10  -2  271.85   12.99
   2 -10   2  269.90   12.86
   2 -10   2  286.42   13.62
  -2  10  -3   43.31    2.65
  -2  10  -3   50.12    2.90
   2 -10   3   54.53    3.15
   2 -10   3   51.13    2.90
  -2  10  -4  849.22   39.40
  -2  10  -4  845.44   39.15
   2 -10   4  853.00   39.47
   2 -10   4  931.18   43.06
   2  -9  -9    1.01    0.57
   2  -9  -9    1.58    0.69
  -2   9   8   12.23    1.13
  -2   9   8   11.10    1.13
   2  -9  -8   12.29    1.13
   2  -9  -8   11.41    1.26
  -2   9   7   12.67    1.13
  -2   9   7    9.46    1.07
   2  -9  -7   11.35    1.07
   2  -9  -7   10.09    1.20
  -2   9   6  623.96   29.00
  -2   9   6  623.71   28.94
   2  -9  -6  665.13   30.83
   2  -9  -6  661.98   30.83
  -2   9   5   40.10    2.40
  -2   9   5   37.76    2.33
  -2   9   4 1088.79   50.18
  -2   9   4 1068.62   49.30
   2  -9  -4 1033.31   47.60
   2  -9  -4  980.99   45.33
  -2   9   3  111.02    5.67
  -2   9   3  119.34    5.99
   2  -9  -3  106.80    5.42
   2  -9  -3   97.41    5.04
  -2   9   2 1508.05   69.29
  -2   9   2 1605.14   73.76
   2  -9  -2 1356.11   62.35
   2  -9  -2 1468.33   67.46
  -2   9   1   72.38    3.91
  -2   9   1   68.47    3.72
   2  -9  -1   55.42    3.03
   2  -9  -1   60.78    3.34
  -2   9  -1   53.59    3.03
  -2   9  -1   60.02    3.34
  -2   9  -2  195.57    9.52
  -2   9  -2  192.10    9.33
  -2   9  -3    0.06    0.44
  -2   9  -3   -0.19    0.44
   2  -9   3   -0.06    0.44
   2  -9   3    0.19    0.38
  -2   9  -4    3.97    0.69
  -2   9  -4    3.59    0.69
   2  -9   4    4.03    0.69
   2  -9   4    4.16    0.69
  -2   9  -5   11.10    1.13
  -2   9  -5   11.98    1.13
   2  -9   5   11.35    1.13
   2  -9   5   11.98    1.20
  -2   9  -6  482.17   22.57
  -2   9  -6  427.01   20.11
   2  -9   6  453.61   21.31
   2  -9   6  496.61   23.20
   2  -8 -10  476.69   22.26
   2  -8 -10  449.70   21.12
  -2   8   9   16.33    1.26
  -2   8   9   13.74    1.20
   2  -8  -9   15.13    1.26
   2  -8  -9   14.88    1.32
  -2   8   8  887.68   40.98
  -2   8   8  854.90   39.47
   2  -8  -8  882.64   40.73
   2  -8  -8  882.64   40.85
  -2   8   7  161.77    7.94
  -2   8   7  172.87    8.32
   2  -8  -7  176.02    8.51
   2  -8  -7  179.99    8.83
  -2   8   6 2045.82   93.75
  -2   8   6 2182.63   99.93
   2  -8  -6 2093.11   96.02
   2  -8  -6 2286.03  104.66
  -2   8   5   55.98    3.09
  -2   8   5   56.61    3.09
   2  -8  -5   54.72    2.96
   2  -8  -5   57.18    3.22
  -2   8   4  379.72   17.78
  -2   8   4  356.77   16.77
   2  -8  -4  380.98   17.78
   2  -8  -4  339.75   16.01
  -2   8   3   25.72    1.70
  -2   8   3   23.71    1.64
   2  -8  -3   21.56    1.45
   2  -8  -3   19.42    1.45
  -2   8   2   55.98    3.09
  -2   8   2   56.68    3.09
   2  -8  -2   53.27    2.90
   2  -8  -2   52.33    2.84
  -2   8   1    0.88    0.44
  -2   8   1    1.13    0.50
   2  -8  -1    0.76    0.38
   2  -8  -1    1.26    0.44
  -2   8   0 1078.71   49.68
  -2   8   0 1092.58   50.37
   2  -8   0 1048.44   48.29
   2  -8   0 1033.31   47.60
  -2   8  -1   57.62    3.15
  -2   8  -1   63.42    3.47
  -2   8  -2 2524.34  115.69
  -2   8  -2 2433.55  111.46
   2  -8   2 2716.63  124.33
   2  -8   2 2495.34  114.30
  -2   8  -3   43.12    2.52
  -2   8  -4 1178.32   54.35
  -2   8  -4 1239.47   57.06
   2  -8   4 1265.95   58.25
   2  -8   4 1247.67   57.37
  -2   8  -5   45.33    2.71
  -2   8  -5   48.48    2.77
   2  -8   5   49.05    2.84
   2  -8   5   53.08    2.96
  -2   8  -6  344.16   16.20
  -2   8  -6  314.22   14.94
   2  -8   6  345.24   16.27
   2  -8   6  365.03   17.21
  -2   8  -7   35.18    2.21
  -2   8  -7   39.03    2.33
   2  -8   7   42.56    2.46
   2  -8   7   34.23    2.14
  -2   8  -8    9.52    1.13
   2  -8   8    8.20    1.13
   2  -7 -11   27.36    1.83
   2  -7 -11   25.79    1.77
  -2   7  10    7.19    0.82
  -2   7  10    7.82    0.82
   2  -7 -10    5.74    0.76
   2  -7 -10    8.01    0.88
  -2   7   9    0.44    0.44
  -2   7   9   -0.25    0.44
   2  -7  -9    0.50    0.44
   2  -7  -9    0.44    0.50
  -2   7   8   50.12    2.77
  -2   7   8   48.48    2.65
   2  -7  -8   48.61    2.77
   2  -7  -8   52.33    2.84
  -2   7   7   19.35    1.39
  -2   7   7   21.69    1.45
   2  -7  -7   20.74    1.45
   2  -7  -7   18.72    1.45
  -2   7   6   93.06    4.67
  -2   7   6   99.23    4.92
   2  -7  -6  100.62    4.98
   2  -7  -6   99.36    5.04
  -2   7   5   40.79    2.33
  -2   7   5   46.97    2.52
   2  -7  -5   40.66    2.27
   2  -7  -5   38.14    2.27
  -2   7   4  141.85    6.87
  -2   7   4  157.05    7.57
   2  -7  -4  139.71    6.75
   2  -7  -4  138.95    6.81
  -2   7   3    8.95    0.88
  -2   7   3    9.33    0.88
   2  -7  -3    8.13    0.82
   2  -7  -3    7.82    0.76
  -2   7   2  495.28   23.01
  -2   7   2  461.87   21.50
   2  -7  -2  426.31   19.86
   2  -7  -2  477.95   22.19
  -2   7   1    8.51    0.88
  -2   7   1   10.21    0.95
   2  -7  -1    8.01    0.76
   2  -7  -1    8.51    0.82
  -2   7   0   18.79    1.32
  -2   7   0   15.82    1.20
   2  -7   0   14.37    1.13
   2  -7   0   14.37    1.07
  -2   7  -1  102.51    5.17
  -2   7  -1   98.04    4.92
   2  -7   1  110.39    5.48
  -2   7  -2  127.54    6.30
  -2   7  -2  114.49    5.74
   2  -7   2  130.57    6.43
   2  -7   2  123.25    6.12
  -2   7  -3   95.20    4.79
  -2   7  -3   90.28    4.67
   2  -7   3  105.54    5.30
   2  -7   3  100.62    5.11
  -2   7  -4   90.47    4.60
   2  -7   4   86.37    4.48
   2  -7   4   88.52    4.54
  -2   7  -5    4.67    0.69
   2  -7   5    4.85    0.69
  -2   7  -6  279.42   13.24
  -2   7  -6  250.79   12.04
   2  -7   6  273.24   12.99
   2  -7   6  267.12   12.74
  -2   7  -7    2.08    0.50
  -2   7  -7    1.32    0.44
   2  -7   7    1.83    0.44
   2  -7   7    1.83    0.50
  -2   7  -8    7.12    0.82
  -2   7  -8    7.94    0.88
   2  -7   8    7.19    0.82
   2  -7   8    7.12    0.82
  -2   7  -9    2.33    0.50
  -2   7  -9    3.22    0.63
   2  -7   9    3.40    0.57
   2  -7   9    3.91    0.63
   2  -6 -12    3.40    0.57
   2  -6 -12    4.67    0.76
  -2   6  11   30.01    1.83
  -2   6  11   28.69    1.83
   2  -6 -11   32.41    2.02
   2  -6 -11   30.77    1.95
  -2   6  10  140.02    6.87
  -2   6  10  133.34    6.49
   2  -6 -10  143.18    7.00
   2  -6 -10  127.98    6.30
  -2   6   9   26.54    1.64
  -2   6   9   24.78    1.58
   2  -6  -9   28.31    1.77
   2  -6  -9   25.47    1.64
  -2   6   8  670.17   30.96
   2  -6  -8  669.54   30.96
   2  -6  -8  673.96   31.08
  -2   6   6  261.70   12.23
   2  -6  -6  250.98   11.85
   2  -6  -6  275.07   12.92
  -2   6   5    2.14    0.50
  -2   6   5    2.65    0.44
   2  -6  -5    2.21    0.50
   2  -6  -5    1.95    0.44
  -2   6   4 1262.17   57.88
  -2   6   3   21.44    1.39
  -2   6   2  418.75   19.54
  -2   6   1   44.13    2.40
  -2   6   1   42.05    2.27
   2  -6  -1   46.09    2.46
   2  -6  -1   41.23    2.21
  -2   6   0  266.37   12.55
  -2   6   0  270.53   12.74
   2  -6   0  236.11   11.16
   2  -6   0  267.69   12.61
  -2   6  -1   17.02    1.20
  -2   6  -1   18.35    1.26
  -2   6  -2  153.20    7.44
   2  -6   2  165.68    8.01
   2  -6   2  155.60    7.50
  -2   6  -3   74.83    3.85
  -2   6  -3   81.20    4.22
   2  -6   3   91.67    4.67
   2  -6   3   80.45    4.10
  -2   6  -4  733.85   33.98
  -2   6  -4  769.78   35.56
   2  -6   4  831.57   38.39
   2  -6   4  751.50   34.74
  -2   6  -5    9.14    0.95
  -2   6  -5    9.46    0.88
   2  -6   5    8.20    0.82
   2  -6   5    8.76    0.88
  -2   6  -6   54.22    3.09
  -2   6  -7   18.35    1.39
  -2   6  -7   17.21    1.26
   2  -6   7   18.66    1.32
   2  -6   7   20.24    1.45
  -2   6  -8    4.67    0.69
  -2   6  -8    5.42    0.69
   2  -6   8    4.92    0.69
   2  -6   8    6.24    0.76
  -2   6  -9   47.09    2.71
  -2   6  -9   40.35    2.46
   2  -6   9   45.90    2.65
   2  -6   9   46.59    2.65
  -2   6 -10  216.18   10.40
  -2   6 -10  196.13    9.58
   2  -6  10  206.41    9.96
   2  -6  10  198.21    9.65
   2  -5 -13   32.59    2.08
   2  -5 -13   32.59    2.02
  -2   5  12  902.18   41.61
  -2   5  12  965.23   44.51
   2  -5 -12  985.40   45.39
   2  -5 -12  997.38   45.96
  -2   5  11    4.60    0.63
  -2   5  11    4.92    0.63
   2  -5 -11    5.80    0.76
   2  -5 -11    5.74    0.63
  -2   5  10  450.84   20.93
  -2   5  10  518.55   24.08
   2  -5 -10  512.31   23.77
   2  -5 -10  532.61   24.71
  -2   5   9   18.85    1.32
  -2   5   8   22.26    1.39
  -2   5   8   20.49    1.32
   2  -5  -8   19.04    1.26
   2  -5  -8   19.73    1.26
  -2   5   7   36.25    1.95
  -2   5   7   39.91    2.14
   2  -5  -7   35.68    2.02
   2  -5  -7   38.33    2.08
  -2   5   6  942.53   43.25
  -2   5   6  882.64   40.54
   2  -5  -6  956.40   43.88
   2  -5  -6  883.27   40.60
  -2   5   5  144.06    6.81
  -2   5   5  130.44    6.24
   2  -5  -5  139.58    6.68
   2  -5  -5  134.10    6.37
  -2   5   4 1445.63   66.20
  -2   5   4 1561.00   71.43
   2  -5  -4 1540.83   70.55
   2  -5  -4 1336.56   61.22
  -2   5   3   54.41    2.77
  -2   5   3   59.83    3.03
   2  -5  -3   56.17    2.84
   2  -5  -3   49.62    2.52
  -2   5   2  992.33   45.52
  -2   5   2  928.66   42.62
   2  -5  -2  931.81   42.74
   2  -5  -2  980.36   44.95
  -2   5   1  127.16    6.12
  -2   5   1  118.97    5.74
  -2   5   0 4817.30  219.97
   2  -5   0 4624.38  211.20
   2  -5   0 5087.76  232.32
  -2   5  -1    6.75    0.76
   2  -5   1    7.82    0.69
   2  -5   1    7.57    0.69
  -2   5  -2 1162.56   53.34
  -2   5  -2 1067.36   49.11
   2  -5   2 1049.08   48.23
   2  -5   2 1231.28   56.55
  -2   5  -3   17.65    1.26
  -2   5  -3   16.39    1.13
   2  -5   3   19.10    1.26
   2  -5   3   20.43    1.32
  -2   5  -4   18.35    1.26
  -2   5  -4   17.34    1.26
   2  -5   4   18.28    1.26
   2  -5   4   16.96    1.20
  -2   5  -5   11.92    1.01
  -2   5  -5   12.74    1.01
   2  -5   5   13.74    1.07
   2  -5   5   12.36    1.01
  -2   5  -6  319.45   15.00
  -2   5  -6  284.40   13.49
   2  -5   6  300.85   14.19
   2  -5   6  296.25   14.00
  -2   5  -7   34.23    2.08
   2  -5   7   33.79    2.14
   2  -5   7   34.74    2.08
  -2   5  -8 4121.28  188.51
  -2   5  -8 4355.81  199.10
   2  -5   8 4278.26  195.57
   2  -5   8 4212.69  192.60
  -2   5  -9   18.72    1.39
  -2   5  -9   18.72    1.45
   2  -5   9   25.47    1.70
   2  -5   9   21.75    1.51
  -2   5 -10  944.42   43.69
  -2   5 -10  838.50   38.77
   2  -5  10  880.11   40.73
   2  -5  10 1026.38   47.35
  -2   5 -11    8.70    0.95
  -2   5 -11   10.02    0.95
   2  -4 -14  393.28   18.47
   2  -4 -14  380.98   17.90
  -2   4  13    1.07    0.38
  -2   4  13    1.64    0.50
   2  -4 -13    1.45    0.50
   2  -4 -13    1.39    0.44
  -2   4  12   38.46    2.27
  -2   4  12   35.49    2.08
   2  -4 -12   40.54    2.33
   2  -4 -12   38.21    2.21
  -2   4  11    8.51    0.82
  -2   4  11    8.01    0.76
   2  -4 -11    9.27    0.88
   2  -4 -11    8.51    0.82
  -2   4   9   27.49    1.64
  -2   4   9   23.96    1.45
   2  -4  -9   23.77    1.45
   2  -4  -9   25.09    1.51
   2  -4  -8 4743.54  216.62
   2  -4  -8 4447.22  203.07
  -2   4   7    8.64    0.63
  -2   4   7    9.39    0.69
   2  -4  -7    8.95    0.69
   2  -4  -7    9.27    0.69
  -2   4   6 4706.34  214.86
  -2   4   6 4811.62  219.65
   2  -4  -6 5044.26  230.24
   2  -4  -6 4803.43  219.33
  -2   4   5  102.01    4.85
  -2   4   5  111.46    5.30
   2  -4  -5  106.86    5.11
   2  -4  -5  107.43    5.11
  -2   4   4 4759.93  217.25
  -2   4   4 5300.23  241.91
   2  -4  -4 4796.49  218.96
   2  -4  -4 5331.12  243.36
  -2   4   3    1.70    0.32
  -2   4   3    1.39    0.25
   2  -4  -3    1.26    0.32
  -2   4   2 1035.21   47.41
  -2   4   2 1121.58   51.38
   2  -4  -2 1012.51   46.34
   2  -4  -2 1058.53   48.48
  -2   4   1   11.85    0.82
  -2   4   1   11.60    0.82
   2  -4  -1   11.35    0.76
   2  -4  -1   10.15    0.69
  -2   4   0 4963.56  226.59
  -2   4   0 4596.64  209.88
   2  -4   0 5028.50  229.55
   2  -4   0 4863.32  221.98
  -2   4  -1    4.29    0.50
  -2   4  -1    4.29    0.50
   2  -4   1    4.48    0.50
   2  -4   1    4.48    0.50
  -2   4  -3  126.47    6.12
  -2   4  -3  128.74    6.24
   2  -4   3  131.26    6.37
   2  -4   3  129.05    6.24
  -2   4  -4 2848.39  130.25
  -2   4  -4 3297.90  150.80
   2  -4   4 3355.28  153.39
   2  -4   4 3224.77  147.40
  -2   4  -5   35.81    2.08
  -2   4  -5   31.77    1.83
   2  -4   5   38.77    2.21
   2  -4   5   40.03    2.27
  -2   4  -6  574.66   26.67
  -2   4  -6  605.49   28.12
   2  -4   6  604.16   27.99
   2  -4   6  607.76   28.18
  -2   4  -7   24.59    1.58
  -2   4  -7   28.43    1.83
   2  -4   7   33.41    2.02
   2  -4   7   30.70    1.89
  -2   4  -8   10.47    1.20
  -2   4  -9    0.69    0.38
  -2   4  -9    0.88    0.38
   2  -4   9    0.69    0.38
   2  -4   9    0.95    0.38
  -2   4 -10   37.76    2.27
  -2   4 -10   36.06    2.14
   2  -4  10   35.62    2.14
   2  -4  10   40.60    2.40
  -2   4 -11    5.04    0.69
  -2   4 -11    4.41    0.69
   2  -4  11    4.54    0.69
   2  -4  11    3.78    0.63
  -2   3  14 1022.60   47.16
  -2   3  14 1112.75   51.32
   2  -3 -14 1089.42   50.18
   2  -3 -14 1123.47   51.76
  -2   3  13    1.51    0.50
  -2   3  13    1.77    0.44
   2  -3 -13    2.21    0.57
   2  -3 -13    2.21    0.44
  -2   3  12  644.95   29.88
  -2   3  12  644.32   29.82
   2  -3 -12  676.48   31.33
   2  -3 -12  664.50   30.77
  -2   3  11   10.40    0.88
  -2   3  11   11.54    1.01
   2  -3 -11   12.04    0.95
   2  -3 -11   11.03    0.95
  -2   3  10  140.78    6.75
  -2   3  10  138.20    6.68
   2  -3 -10  147.97    7.12
   2  -3 -10  135.67    6.56
  -2   3   9   62.67    3.15
  -2   3   9   59.01    3.03
   2  -3  -9   60.15    3.03
   2  -3  -9   56.17    2.90
  -2   3   8  435.20   20.11
  -2   3   8  406.52   18.79
   2  -3  -8  448.88   20.68
   2  -3  -8  450.02   20.74
  -2   3   7   21.75    1.20
  -2   3   7   22.19    1.26
   2  -3  -7   21.31    1.20
   2  -3  -7   24.52    1.32
  -2   3   6  135.11    6.30
  -2   3   6  136.12    6.37
   2  -3  -6  144.12    6.75
   2  -3  -6  132.96    6.24
  -2   3   5   22.00    1.13
  -2   3   5   21.50    1.13
   2  -3  -5   21.06    1.13
   2  -3  -5   22.19    1.13
  -2   3   4  760.96   34.80
  -2   3   4  666.39   30.51
  -2   3   3    2.65    0.32
  -2   3   3    2.27    0.25
   2  -3  -3    2.02    0.25
   2  -3  -3    2.52    0.25
  -2   3   2  154.15    7.19
  -2   3   2  153.96    7.19
   2  -3  -2  144.94    6.75
   2  -3  -2  148.35    6.93
  -2   3   1  195.82    9.14
  -2   3   1  202.06    9.39
   2  -3  -1  217.32   10.09
   2  -3  -1  222.61   10.34
  -2   3   0  996.75   45.64
  -2   3   0  994.23   45.58
   2  -3   0 1012.51   46.40
   2  -3   0  993.60   45.52
  -2   3  -1   26.42    1.51
  -2   3  -1   27.55    1.51
   2  -3   1   30.07    1.64
   2  -3   1   28.37    1.58
  -2   3  -2 2224.87  101.76
  -2   3  -2 2118.96   96.90
   2  -3   2 2155.52   98.60
   2  -3   2 2187.68  100.05
  -2   3  -4    5.42    0.63
  -2   3  -4    4.35    0.57
   2  -3   4    4.10    0.50
   2  -3   4    3.53    0.50
  -2   3  -5   17.34    1.20
  -2   3  -5   19.23    1.26
   2  -3   5   17.40    1.20
   2  -3   5   17.09    1.13
  -2   3  -6  212.40   10.15
  -2   3  -6  233.58   11.10
   2  -3   6  215.11   10.21
   2  -3   6  195.57    9.33
  -2   3  -7    0.32    0.32
  -2   3  -7    0.25    0.25
   2  -3   7    0.25    0.32
   2  -3   7    0.06    0.25
  -2   3  -8 2096.89   96.14
  -2   3  -8 2301.16  105.35
   2  -3   8 2139.76   98.04
   2  -3   8 2175.70   99.67
  -2   3  -9    1.01    0.38
   2  -3   9    0.69    0.38
  -2   3 -10  596.72   27.80
  -2   3 -10  694.13   32.15
   2  -3  10  604.23   28.12
   2  -3  10  668.28   31.02
  -2   3 -11   14.56    1.13
  -2   3 -11   17.84    1.39
   2  -3  11   18.28    1.39
   2  -3  11   18.16    1.39
  -2   3 -12  235.60   11.35
  -2   3 -12  258.11   12.29
   2  -3  12  243.86   11.66
   2  -3  12  228.98   11.03
   2  -2 -15   16.83    1.45
   2  -2 -15   12.80    1.13
  -2   2  14   58.51    3.22
  -2   2  14   68.66    3.72
   2  -2 -14   61.41    3.34
   2  -2 -14   68.72    3.72
  -2   2  13   28.18    1.77
  -2   2  13   29.00    1.89
   2  -2 -13   23.58    1.64
   2  -2 -13   23.20    1.51
  -2   2  12   59.01    3.15
  -2   2  12   58.57    3.15
   2  -2 -12   57.37    3.03
   2  -2 -12   53.46    2.90
  -2   2  11   17.65    1.26
  -2   2  11   14.63    1.07
   2  -2 -11   15.00    1.13
   2  -2 -11   17.59    1.20
  -2   2  10  726.28   33.48
  -2   2  10  665.13   30.70
   2  -2 -10  738.89   34.04
   2  -2 -10  741.41   34.11
  -2   2   9    3.85    0.44
  -2   2   9    4.48    0.50
   2  -2  -9    4.29    0.44
   2  -2  -9    3.78    0.50
  -2   2   8  140.91    6.68
  -2   2   8  146.90    6.93
   2  -2  -8  149.10    7.06
   2  -2  -8  155.91    7.31
  -2   2   7    6.12    0.50
  -2   2   7    5.55    0.44
   2  -2  -7    5.61    0.50
   2  -2  -7    6.37    0.50
  -2   2   6   25.97    1.32
  -2   2   6   24.90    1.26
   2  -2  -6   25.47    1.32
   2  -2  -6   25.16    1.32
  -2   2   5   48.23    2.27
  -2   2   5   51.32    2.40
   2  -2  -5   51.00    2.40
   2  -2  -3   10.15    0.50
  -2   2   2    0.88    0.13
  -2   2   2    0.76    0.19
   2  -2  -2    0.57    0.13
   2  -2  -2    0.63    0.19
  -2   2   1  140.97    6.56
  -2   2   1  151.25    7.06
   2  -2  -1  161.52    7.50
   2  -2  -1  144.50    6.68
  -2   2   0  115.81    5.48
  -2   2   0  118.97    5.61
   2  -2   0  110.20    5.17
   2  -2   0  122.43    5.74
   2  -2   1   57.94    2.84
   2  -2   1   57.81    2.84
  -2   2  -2    7.19    0.63
  -2   2  -2    8.01    0.63
   2  -2   2    7.31    0.57
   2  -2   2    7.88    0.63
  -2   2  -3    9.52    0.69
  -2   2  -3    8.70    0.69
   2  -2   3    9.52    0.76
   2  -2   3    8.76    0.69
  -2   2  -4 1231.28   56.49
   2  -2   4 1099.51   50.56
   2  -2   4 1183.99   54.35
  -2   2  -5    2.40    0.38
  -2   2  -5    2.71    0.44
   2  -2   5    2.21    0.44
   2  -2   5    2.02    0.38
  -2   2  -6    0.57    0.25
  -2   2  -6    0.50    0.32
   2  -2   6    0.63    0.32
   2  -2   6    1.13    0.32
  -2   2  -7   74.08    3.78
  -2   2  -7   67.90    3.59
   2  -2   7   75.53    3.91
   2  -2   7   68.28    3.53
  -2   2  -8   53.90    2.90
  -2   2  -8   45.90    2.58
   2  -2   8   46.34    2.58
   2  -2   8   49.18    2.71
  -2   2  -9   56.49    3.15
  -2   2  -9   66.07    3.47
   2  -2   9   59.89    3.22
   2  -2   9   60.84    3.28
  -2   2 -10  154.15    7.63
  -2   2 -10  160.20    7.82
   2  -2  10  150.05    7.38
   2  -2  10  148.79    7.31
  -2   2 -11   35.62    2.21
  -2   2 -11   39.28    2.33
   2  -2  11   33.67    2.08
   2  -2  11   36.19    2.21
  -2   2 -12    7.12    0.88
  -2   2 -12    8.76    0.88
   2  -2  12    7.69    0.82
   2  -2  12    8.13    0.88
  -2   1  14 1828.95   83.91
  -2   1  14 1832.73   84.17
   2  -1 -14 1866.14   85.68
   2  -1 -14 1600.09   73.51
  -2   1  13    2.46    0.50
  -2   1  13    3.22    0.57
   2  -1 -13    1.95    0.44
   2  -1 -13    2.71    0.63
  -2   1  12 1301.26   59.77
  -2   1  12 1422.30   65.32
   2  -1 -12 1443.74   66.26
   2  -1 -12 1309.45   60.15
  -2   1  11    0.25    0.32
  -2   1  11    0.19    0.25
   2  -1 -11    0.06    0.25
   2  -1 -11    0.25    0.38
  -2   1   9    8.07    0.69
  -2   1   9    9.46    0.69
   2  -1  -9    7.94    0.63
   2  -1  -9    8.83    0.76
  -2   1   8  438.29   20.24
  -2   1   8  483.81   22.32
   2  -1  -8  456.07   21.06
   2  -1  -8  447.05   20.62
  -2   1   7   33.98    1.77
  -2   1   7   30.20    1.58
   2  -1  -7   30.83    1.64
   2  -1  -7   29.32    1.51
  -2   1   6 5483.06  250.29
  -2   1   6 4845.67  221.23
   2  -1  -6 5185.48  236.74
   2  -1  -6 4950.96  226.02
  -2   1   5  100.94    4.67
  -2   1   5   86.31    4.03
   2  -1  -5   84.48    3.97
   2  -1  -5   92.80    4.35
  -2   1   2 3487.67  159.50
  -2   1   2 3309.88  151.37
   2  -1  -2 3330.69  152.32
   2  -1  -2 3411.39  155.97
  -2   1   1   15.19    0.82
  -2   1   1   16.14    0.88
   2  -1  -1   15.45    0.82
   2  -1  -1   14.06    0.76
  -2   1   0 5880.87  268.32
  -2   1   0 6298.87  287.36
   2  -1   0 5745.33  262.14
   2  -1   0 6060.55  276.52
  -2   1  -1   33.60    1.70
  -2   1  -1   29.82    1.58
   2  -1   1   32.09    1.70
   2  -1   1   30.01    1.58
  -2   1  -2  152.63    7.25
  -2   1  -2  153.64    7.25
   2  -1   2  156.60    7.38
   2  -1   2  158.62    7.50
  -2   1  -3  126.22    6.05
  -2   1  -3  117.52    5.61
   2  -1   3  113.61    5.48
   2  -1   3  121.74    5.86
  -2   1  -5   18.91    1.26
  -2   1  -5   21.18    1.32
   2  -1   5   19.80    1.26
   2  -1   5   18.85    1.20
  -2   1  -6  458.84   21.37
  -2   1  -6  469.44   21.81
   2  -1   6  427.64   19.92
   2  -1   6  430.47   20.05
  -2   1  -7    4.22    0.57
  -2   1  -7    3.91    0.57
   2  -1   7    4.60    0.57
   2  -1   7    3.78    0.57
  -2   1  -8 1703.49   78.18
  -2   1  -8 1709.79   78.37
   2  -1   8 1603.87   73.57
   2  -1   8 1590.64   73.01
  -2   1  -9    1.95    0.50
  -2   1  -9    1.95    0.44
   2  -1   9    1.45    0.44
   2  -1   9    1.45    0.44
  -2   1 -10 2141.65   98.22
  -2   1 -10 2262.07  103.65
   2  -1  10 2069.15   94.88
   2  -1  10 2018.08   92.55
  -2   1 -11    1.26    0.50
  -2   1 -11    1.13    0.38
   2  -1  11    0.63    0.38
   2  -1  11    1.20    0.44
  -2   1 -12  296.94   14.12
  -2   1 -12  311.70   14.75
   2  -1  12  301.86   14.31
   2  -1  12  294.86   14.06
  -2   1 -13    2.71    0.63
  -2   1 -13    2.71    0.57
   2  -1  13    3.78    0.63
   2   0 -16  407.84   19.29
   2   0 -16  426.94   20.11
  -2   0  15    0.32    0.44
  -2   0  15    0.06    0.32
   2   0 -15    0.00    0.44
   2   0 -15    0.00    0.38
  -2   0  14    0.13    0.38
  -2   0  14    0.19    0.32
   2   0 -14    0.82    0.44
   2   0 -14    0.00    0.32
  -2   0  13    0.19    0.32
  -2   0  13    0.06    0.38
   2   0 -13    0.06    0.32
   2   0 -13   -0.25    0.44
  -2   0  12   58.88    3.15
  -2   0  12   59.70    3.22
   2   0 -12   59.96    3.22
   2   0 -12   54.47    2.90
  -2   0  11    0.25    0.25
  -2   0  11    0.25    0.32
   2   0 -11    0.00    0.25
   2   0 -11   -0.06    0.32
  -2   0  10 3571.52  163.22
  -2   0  10 3560.80  162.78
   2   0 -10 3620.07  165.43
   2   0 -10 3608.09  164.86
  -2   0   9   -0.19    0.19
  -2   0   9    0.00    0.19
   2   0  -9    0.13    0.25
   2   0  -9   -0.13    0.25
  -2   0   8 1269.73   58.19
  -2   0   8 1398.98   64.05
   2   0  -8 1402.13   64.18
   2   0  -8 1278.56   58.57
  -2   0   7    0.00    0.19
  -2   0   7   -0.13    0.19
   2   0  -7   -0.13    0.19
   2   0  -7    0.19    0.19
  -2   0   6 8013.07  365.54
  -2   0   6 6909.78  315.42
   2   0  -6 7716.76  351.98
   2   0  -6 6890.86  314.47
  -2   0   5    0.06    0.19
  -2   0   5   -0.13    0.13
   2   0  -5    0.06    0.19
   2   0  -5    0.13    0.13
  -2   0   4 8580.48  391.45
  -2   0   4 7653.71  349.27
   2   0  -4 9658.55  440.69
   2   0  -4 9179.41  418.94
  -2   0   3    0.19    0.13
  -2   0   3    0.19    0.19
   2   0  -3    0.06    0.13
   2   0  -3   -0.06    0.19
  -2   0   2  351.23   16.14
  -2   0   2  379.85   17.40
   2   0  -2  349.27   16.01
   2   0  -2  392.77   18.03
  -2   0   1    0.25    0.19
  -2   0   1    0.19    0.19
   2   0  -1    0.13    0.19
   2   0  -1    0.06    0.19
  -2   0   0 3712.11  169.47
  -2   0   0 3751.20  171.23
   2   0   0 3630.78  165.68
   2   0   0 3933.40  179.55
  -2   0  -1   -0.19    0.19
  -2   0  -1    0.06    0.25
   2   0   1   -0.25    0.25
   2   0   1    0.00    0.25
  -2   0  -2 9753.12  445.04
  -2   0  -2 9059.62  413.39
   2   0   2 9690.08  442.01
   2   0   2 9999.00  456.20
  -2   0  -3    0.19    0.25
  -2   0  -3    0.13    0.32
   2   0   3    0.50    0.32
   2   0   3   -0.06    0.25
  -2   0  -5    0.06    0.25
  -2   0  -5   -0.13    0.32
   2   0   5   -0.06    0.25
   2   0   5    0.00    0.25
  -2   0  -6  310.25   14.56
  -2   0  -6  296.44   13.87
   2   0   6  299.34   14.06
   2   0   6  306.65   14.37
  -2   0  -7   -0.06    0.19
  -2   0  -7   -0.25    0.32
   2   0   7    0.00    0.25
   2   0   7   -0.13    0.32
   2   0   8    9.84    0.88
   2   0   8   11.10    0.95
  -2   0  -9   -0.19    0.25
  -2   0  -9    0.38    0.38
   2   0   9   -0.13    0.32
   2   0   9    0.00    0.25
  -2   0 -10  473.85   22.19
  -2   0 -10  452.16   21.12
   2   0  10  446.24   20.93
   2   0  10  438.80   20.55
  -2   0 -11    0.13    0.38
  -2   0 -11   -0.06    0.32
   2   0  11   -0.13    0.32
   2   0  11    0.06    0.32
  -2   0 -12  571.44   26.61
  -2   0 -12  537.02   25.09
   2   0  12  550.70   25.66
   2   0  12  525.17   24.59
  -2   0 -13   -0.13    0.44
  -2   0 -13   -0.06    0.32
   2   0  13    0.06    0.32
   2   0  13    0.00    0.44
   2   1 -16  175.52    8.64
   2   1 -16  185.54    9.14
  -2  -1  15    2.71    0.57
  -2  -1  15    3.09    0.57
   2   1 -15    2.90    0.63
   2   1 -15    2.52    0.57
  -2  -1  13    2.02    0.50
  -2  -1  13    2.90    0.57
   2   1 -13    2.02    0.50
   2   1 -13    3.22    0.63
  -2  -1  12 1237.58   56.93
  -2  -1  12 1250.19   57.50
   2   1 -12 1358.63   62.48
   2   1 -12 1380.06   63.36
  -2  -1  11    0.57    0.32
  -2  -1  11    0.06    0.32
   2   1 -11    0.50    0.32
   2   1 -11    0.44    0.32
  -2  -1  10  681.52   31.46
  -2  -1  10  608.58   28.12
   2   1 -10  612.36   28.31
   2   1 -10  679.00   31.40
  -2  -1   9    7.88    0.69
   2   1  -9    8.07    0.76
   2   1  -9    7.75    0.69
  -2  -1   8  441.76   20.49
  -2  -1   8  469.12   21.69
   2   1  -8  487.85   22.57
   2   1  -8  426.69   19.80
  -2  -1   7   34.86    1.83
  -2  -1   7   32.22    1.77
   2   1  -7   30.07    1.64
  -2  -1   6 5388.49  245.94
  -2  -1   6 5935.09  270.91
   2   1  -6 5210.07  237.81
   2   1  -6 5884.03  268.57
   2   1  -5   95.89    4.60
   2   1  -5  102.76    4.92
  -2  -1   4 1605.14   73.38
  -2  -1   4 1608.92   73.51
   2   1  -4 1474.63   67.40
   2   1  -4 1596.94   73.01
  -2  -1   3   27.87    1.45
  -2  -1   3   29.69    1.51
   2   1  -3   27.36    1.45
   2   1  -3   28.24    1.45
  -2  -1   2 3624.48  165.43
  -2  -1   2 3478.21  158.81
   2   1  -2 3485.15  159.06
   2   1  -2 3453.00  157.61
  -2  -1   1   15.51    0.95
  -2  -1   1   14.12    0.88
   2   1  -1   15.00    0.88
   2   1  -1   15.00    0.88
  -2  -1   0 6046.05  275.89
  -2  -1   0 5829.81  266.05
   2   1   0 6020.21  274.69
   2   1   0 5926.90  270.46
  -2  -1  -1   30.64    1.64
  -2  -1  -1   32.72    1.77
   2   1   1   32.53    1.77
   2   1   1   30.83    1.64
  -2  -1  -2  144.18    6.87
  -2  -1  -2  156.60    7.44
   2   1   2  152.51    7.25
   2   1   2  149.67    7.12
  -2  -1  -3  116.63    5.61
  -2  -1  -3  109.38    5.30
   2   1   3  119.66    5.80
   2   1   3  116.51    5.61
  -2  -1  -5   19.23    1.26
  -2  -1  -5   21.18    1.32
   2   1   5   20.80    1.32
   2   1   5   20.17    1.32
  -2  -1  -6  415.22   19.35
  -2  -1  -6  440.81   20.55
   2   1   6  445.60   20.74
   2   1   6  445.79   20.74
  -2  -1  -7    4.48    0.57
  -2  -1  -7    3.85    0.57
   2   1   7    4.35    0.57
   2   1   7    3.72    0.57
  -2  -1  -8 1709.16   78.43
  -2  -1  -8 1602.61   73.51
   2   1   8 1664.40   76.35
   2   1   8 1674.49   76.85
  -2  -1  -9    1.32    0.50
  -2  -1  -9    1.51    0.38
   2   1   9    1.51    0.38
   2   1   9    2.02    0.50
  -2  -1 -10 2044.56   93.69
  -2  -1 -10 2138.50   98.04
   2   1  10 2118.96   97.22
   2   1  10 2009.89   92.17
  -2  -1 -11    1.13    0.44
  -2  -1 -11    1.77    0.44
   2   1  11    1.70    0.50
   2   1  11    1.01    0.38
  -2  -1 -12  313.90   14.88
  -2  -1 -12  289.57   13.74
   2   1  12  300.10   14.31
   2   1  12  281.88   13.43
  -2  -1 -13    3.15    0.63
  -2  -1 -13    3.28    0.57
   2   1  13    2.08    0.57
   2   2 -16   87.82    4.67
   2   2 -16   94.76    4.98
  -2  -2  15   17.21    1.32
  -2  -2  15   18.54    1.51
   2   2 -15   15.89    1.26
   2   2 -15   19.99    1.64
  -2  -2  14   56.68    3.15
  -2  -2  14   60.27    3.34
   2   2 -14   67.21    3.59
   2   2 -14   61.85    3.40
  -2  -2  13   25.91    1.70
   2   2 -13   24.71    1.64
   2   2 -13   28.06    1.83
  -2  -2  12   52.14    2.84
  -2  -2  12   51.38    2.84
   2   2 -12   56.68    3.09
   2   2 -12   55.35    3.03
  -2  -2  11   16.96    1.20
  -2  -2  11   17.46    1.20
   2   2 -11   12.99    1.01
   2   2 -11   15.51    1.13
  -2  -2  10  695.39   32.09
  -2  -2  10  667.02   30.83
  -2  -2   9    4.29    0.50
  -2  -2   9    4.16    0.50
   2   2  -9    3.53    0.50
   2   2  -9    3.66    0.50
  -2  -2   8  156.10    7.44
  -2  -2   8  144.56    6.93
   2   2  -8  142.23    6.87
   2   2  -8  161.14    7.69
  -2  -2   7    6.75    0.63
   2   2  -7    6.05    0.63
   2   2  -7    6.18    0.57
  -2  -2   6   25.85    1.45
  -2  -2   6   28.06    1.58
   2   2  -6   29.25    1.64
   2   2  -6   26.42    1.51
  -2  -2   5   56.17    2.84
  -2  -2   5   64.18    3.22
   2   2  -5   58.63    2.96
   2   2  -5   59.83    3.03
  -2  -2   4   38.96    2.02
  -2  -2   4   36.57    1.89
   2   2  -4   39.91    2.08
   2   2  -4   34.99    1.89
  -2  -2   3   11.66    0.76
  -2  -2   3   13.62    0.88
   2   2  -3   14.50    0.88
   2   2  -3   13.74    0.88
  -2  -2   1  132.27    6.30
  -2  -2   1  148.72    7.06
   2   2  -1  148.85    7.00
   2   2  -1  147.72    7.00
  -2  -2   0  108.75    5.23
  -2  -2   0  114.87    5.48
   2   2   0  113.99    5.48
   2   2   0  112.54    5.42
  -2  -2  -1   49.74    2.58
  -2  -2  -1   55.86    2.84
   2   2   1   50.75    2.58
   2   2   1   54.53    2.77
  -2  -2  -2    7.57    0.69
  -2  -2  -2    7.06    0.69
   2   2   2    7.69    0.69
   2   2   2    6.18    0.63
  -2  -2  -4 1143.64   52.52
  -2  -2  -4 1156.25   53.08
   2   2   4 1144.27   52.58
   2   2   4 1118.43   51.38
  -2  -2  -5    2.58    0.50
  -2  -2  -5    2.27    0.50
   2   2   5    2.27    0.50
   2   2   5    2.08    0.44
  -2  -2  -6    0.25    0.38
  -2  -2  -6    0.57    0.32
   2   2   6    0.25    0.38
   2   2   6    0.50    0.32
  -2  -2  -7   67.33    3.53
  -2  -2  -7   68.53    3.59
   2   2   7   68.22    3.59
   2   2   7   67.84    3.59
  -2  -2  -8   51.95    2.84
  -2  -2  -8   46.97    2.58
   2   2   8   46.59    2.65
   2   2   8   47.73    2.65
  -2  -2  -9   58.82    3.22
  -2  -2  -9   62.04    3.34
   2   2   9   65.57    3.53
   2   2   9   64.62    3.47
  -2  -2 -10  151.94    7.50
  -2  -2 -10  147.27    7.25
   2   2  10  162.72    7.94
   2   2  10  152.44    7.57
  -2  -2 -11   30.70    1.95
  -2  -2 -11   34.55    2.08
   2   2  11   36.82    2.27
   2   2  11   30.96    1.95
  -2  -2 -12    8.70    0.95
  -2  -2 -12    7.88    0.82
   2   2  12    8.70    0.95
   2   2  12    8.20    0.88
  -2  -2 -13   10.02    1.01
  -2  -2 -13    8.26    0.95
   2   2  13    7.06    0.88
   2   2  13   10.34    1.07
  -2  -3  15    0.32    0.38
  -2  -3  15    0.32    0.38
   2   3 -15    0.06    0.38
   2   3 -15   -0.06    0.38
  -2  -3  14  958.92   44.32
  -2  -3  14 1107.71   51.07
   2   3 -14 1011.25   46.65
   2   3 -14 1049.08   48.42
  -2  -3  13    1.83    0.44
  -2  -3  13    2.40    0.50
   2   3 -13    2.02    0.50
   2   3 -13    1.39    0.44
  -2  -3  12  588.97   27.36
  -2  -3  12  576.42   26.79
  -2  -3  11   11.98    1.01
  -2  -3  11   11.10    0.95
   2   3 -11   12.10    1.01
   2   3 -11   10.47    0.95
  -2  -3  10  136.87    6.68
  -2  -3  10  142.36    6.93
   2   3 -10  126.66    6.24
   2   3 -10  146.71    7.12
  -2  -3   9   64.75    3.40
  -2  -3   9   62.67    3.28
   2   3  -9   54.22    2.90
   2   3  -9   56.99    3.03
  -2  -3   8  491.00   22.82
  -2  -3   8  510.86   23.64
  -2  -3   7   22.44    1.39
  -2  -3   7   25.47    1.51
   2   3  -7   23.33    1.45
   2   3  -7   26.10    1.58
  -2  -3   6  162.97    7.75
   2   3  -6  150.17    7.19
   2   3  -6  151.88    7.31
  -2  -3   5   22.44    1.39
   2   3  -5   21.06    1.32
  -2  -3   4  724.39   33.35
  -2  -3   4  678.37   31.21
   2   3  -4  757.18   34.80
   2   3  -4  786.81   36.19
  -2  -3   3    2.90    0.44
  -2  -3   3    2.71    0.44
   2   3  -3    2.65    0.44
   2   3  -3    2.52    0.44
  -2  -3   2  144.00    6.87
  -2  -3   2  156.86    7.44
   2   3  -2  151.12    7.19
   2   3  -2  156.54    7.44
  -2  -3   1  181.13    8.57
  -2  -3   1  188.88    8.89
   2   3  -1  178.61    8.45
   2   3  -1  202.50    9.52
  -2  -3   0  940.64   43.25
  -2  -3   0  972.16   44.64
   2   3   0  908.48   41.74
   2   3   0  982.88   45.14
  -2  -3  -1   30.20    1.77
  -2  -3  -1   26.79    1.58
   2   3   1   26.54    1.58
   2   3   1   26.23    1.51
  -2  -3  -3  133.28    6.49
  -2  -3  -3  124.14    6.05
   2   3   3  119.72    5.86
   2   3   3  125.02    6.05
  -2  -3  -4    4.35    0.57
  -2  -3  -4    4.29    0.63
   2   3   4    3.91    0.57
   2   3   4    4.54    0.57
  -2  -3  -5   20.11    1.39
  -2  -3  -5   16.39    1.20
   2   3   5   15.45    1.13
   2   3   5   18.98    1.32
  -2  -3  -6  202.06    9.71
  -2  -3  -6  208.37    9.96
   2   3   6  199.29    9.58
   2   3   6  210.57   10.09
  -2  -3  -7    0.00    0.38
  -2  -3  -7    0.32    0.38
   2   3   7    0.50    0.38
   2   3   7    0.57    0.44
  -2  -3  -8 2097.52   96.14
  -2  -3  -8 2093.11   95.96
   2   3   8 2209.11  101.25
   2   3   8 2173.17   99.61
  -2  -3 -10  653.78   30.39
  -2  -3 -10  622.01   28.87
   2   3  10  640.54   29.76
   2   3  10  626.17   29.13
  -2  -3 -11   15.76    1.26
  -2  -3 -11   19.35    1.51
   2   3  11   17.84    1.39
   2   3  11   19.86    1.58
  -2  -3 -12  230.18   11.03
  -2  -3 -12  252.06   12.10
   2   3  12  254.45   12.23
   2   3  12  245.56   11.85
  -2  -4  15    3.03    0.63
  -2  -4  14  377.26   17.78
  -2  -4  14  348.70   16.52
   2   4 -14  378.65   17.84
   2   4 -14  370.39   17.53
  -2  -4  13    2.14    0.50
  -2  -4  13    1.89    0.44
   2   4 -13    1.77    0.44
   2   4 -13    2.02    0.50
  -2  -4  12   40.35    2.40
  -2  -4  12   43.63    2.52
   2   4 -12   37.58    2.27
   2   4 -12   42.62    2.46
  -2  -4  11    9.96    0.95
   2   4 -11    8.01    0.88
   2   4 -11    8.20    0.95
  -2  -4  10  483.94   22.51
  -2  -4  10  481.79   22.44
   2   4 -10  498.82   23.20
   2   4 -10  490.93   22.89
  -2  -4   9   30.32    1.83
  -2  -4   9   33.35    1.95
   2   4  -9   25.91    1.64
   2   4  -9   27.55    1.70
  -2  -4   8 5234.03  239.07
  -2  -4   8 4648.97  212.40
   2   4  -8 5131.90  234.40
   2   4  -8 4711.38  215.24
  -2  -4   7    9.46    0.82
   2   4  -7    9.77    0.82
   2   4  -7   10.47    0.88
  -2  -4   6 4574.57  208.93
  -2  -4   6 5266.81  240.52
   2   4  -6 5372.73  245.37
   2   4  -6 5351.92  244.43
  -2  -4   5  105.22    5.17
  -2  -4   5  104.59    5.11
   2   4  -5  121.99    5.93
   2   4  -5  109.57    5.42
  -2  -4   4 4741.64  216.50
  -2  -4   4 5160.27  235.66
   2   4  -4 5187.38  236.92
   2   4  -4 4805.32  219.46
  -2  -4   3    1.45    0.38
  -2  -4   3    1.58    0.44
   2   4  -3    1.83    0.44
   2   4  -3    1.58    0.38
   2   4  -2 1060.42   48.73
   2   4  -2  982.88   45.14
  -2  -4   1   12.74    0.95
  -2  -4   1   10.47    0.88
   2   4  -1   10.84    0.82
   2   4  -1    9.02    0.82
  -2  -4   0 4541.16  207.42
  -2  -4   0 4371.57  199.73
   2   4   0 4596.64  209.88
   2   4   0 4265.65  194.87
  -2  -4  -1    4.79    0.63
  -2  -4  -1    4.98    0.63
   2   4   1    5.55    0.63
   2   4   1    4.54    0.63
  -2  -4  -2 5414.34  247.26
  -2  -4  -2 5555.56  253.76
   2   4   2 5472.34  249.91
   2   4   2 5828.55  266.11
  -2  -4  -3  129.81    6.37
  -2  -4  -3  117.71    5.80
   2   4   3  120.73    5.93
   2   4   3  120.73    5.93
  -2  -4  -4 3065.27  140.15
  -2  -4  -4 3190.10  145.95
   2   4   4 3028.70  138.51
   2   4   4 3077.88  140.78
  -2  -4  -5   33.29    1.95
  -2  -4  -5   37.70    2.27
   2   4   5   34.67    2.02
   2   4   5   38.46    2.27
  -2  -4  -6  609.40   28.31
  -2  -4  -6  615.32   28.56
   2   4   6  613.49   28.50
   2   4   6  574.91   26.67
  -2  -4  -7   30.64    1.95
  -2  -4  -7   34.86    2.08
   2   4   7   33.73    2.08
   2   4   7   29.57    1.89
  -2  -4  -8   15.13    1.26
  -2  -4  -8   13.49    1.13
   2   4   8   17.15    1.32
   2   4   8   14.56    1.20
  -2  -4  -9    1.01    0.50
  -2  -4  -9    0.88    0.44
   2   4   9    0.38    0.44
   2   4   9    0.95    0.44
  -2  -4 -10   36.13    2.21
  -2  -4 -10   40.35    2.40
   2   4  10   42.49    2.58
   2   4  10   38.71    2.33
  -2  -4 -11    4.22    0.69
  -2  -4 -11    4.22    0.69
   2   4  11    5.80    0.88
  -2  -4 -12  704.85   32.72
   2   4  12  731.33   33.98
   2   4  12  750.24   34.86
  -2  -5  14 2138.50   98.10
   2   5 -14 2161.20   99.36
  -2  -5  13   33.79    2.14
  -2  -5  13   32.72    2.08
   2   5 -13   31.08    1.95
   2   5 -13   32.59    2.08
  -2  -5  12  969.01   44.70
  -2  -5  12  952.62   44.01
   2   5 -12  943.16   43.56
   2   5 -12  891.46   41.23
  -2  -5  11    5.55    0.69
  -2  -5  11    6.30    0.76
   2   5 -11    5.36    0.69
   2   5 -11    5.93    0.69
  -2  -5  10  503.35   23.45
  -2  -5   9   20.93    1.39
  -2  -5   9   23.58    1.58
   2   5  -9   18.22    1.39
   2   5  -8   22.70    1.51
   2   5  -8   21.62    1.45
   2   5  -7   37.95    2.21
   2   5  -7   40.60    2.33
   2   5  -6  962.07   44.32
   2   5  -6  888.31   40.98
   2   5  -5  139.65    6.81
   2   5  -5  135.04    6.62
  -2  -5   4 1468.33   67.33
  -2  -5   4 1553.44   71.24
   2   5  -4 1572.35   72.12
   2   5  -4 1507.42   69.16
  -2  -5   3   58.76    3.09
  -2  -5   3   54.79    2.90
   2   5  -3   58.57    3.09
   2   5  -3   59.33    3.15
  -2  -5   2  871.29   40.10
  -2  -5   2  927.40   42.68
   2   5  -2  965.86   44.45
   2   5  -2  888.31   40.92
  -2  -5   1  116.63    5.74
  -2  -5   1  115.44    5.67
   2   5  -1  129.50    6.30
   2   5  -1  118.97    5.86
  -2  -5   0 4493.88  205.34
  -2  -5   0 4606.73  210.45
   2   5   0 4468.03  204.14
   2   5   0 4791.45  218.83
  -2  -5  -1    5.93    0.69
  -2  -5  -1    5.48    0.69
   2   5   1    6.49    0.69
   2   5   1    6.93    0.76
  -2  -5  -2 1089.42   50.12
  -2  -5  -2 1037.73   47.79
   2   5   2 1056.01   48.61
   2   5   2  949.46   43.69
  -2  -5  -3   17.02    1.26
  -2  -5  -3   15.82    1.26
   2   5   3   17.40    1.26
   2   5   3   15.89    1.13
  -2  -5  -4   18.72    1.32
  -2  -5  -4   18.60    1.39
   2   5   4   18.09    1.26
   2   5   4   17.02    1.26
  -2  -5  -5   10.84    1.01
  -2  -5  -5   12.48    1.13
   2   5   5   11.60    1.01
   2   5   5   11.73    1.07
  -2  -5  -6  314.97   14.94
  -2  -5  -6  311.82   14.69
   2   5   6  299.65   14.19
   2   5   6  306.02   14.44
  -2  -5  -7   33.73    2.08
  -2  -5  -7   35.68    2.21
   2   5   7   34.23    2.08
   2   5   7   35.12    2.14
  -2  -5  -8 4358.33  199.29
  -2  -5  -8 4272.59  195.31
   2   5   8 4493.88  205.46
   2   5   8 4346.35  198.72
  -2  -5  -9   23.83    1.70
  -2  -5  -9   22.26    1.64
   2   5   9   24.97    1.70
   2   5   9   24.02    1.70
  -2  -5 -10  955.14   44.13
  -2  -5 -10  999.90   46.15
   2   5  10  953.25   44.13
  -2  -5 -11    8.76    0.95
  -2  -5 -11    9.71    1.01
   2   5  11   10.40    1.07
   2   5  11   11.29    1.13
  -2  -6  12    4.85    0.69
  -2  -6  12    3.09    0.57
   2   6 -12    4.73    0.69
   2   6 -12    3.78    0.63
  -2  -6  11   29.57    1.89
  -2  -6  11   36.88    2.27
   2   6 -11   31.65    2.02
   2   6 -11   33.54    2.08
  -2  -6  10  125.65    6.30
  -2  -6  10  123.51    6.12
   2   6 -10  139.96    6.93
   2   6 -10  120.54    6.05
  -2  -6   9   29.95    1.89
  -2  -6   9   28.75    1.83
   2   6  -9   26.42    1.77
   2   6  -9   27.36    1.77
   2   6  -7   13.68    1.13
   2   6  -7   17.90    1.32
  -2  -6   6  245.56   11.66
  -2  -6   6  244.87   11.60
   2   6  -6  259.62   12.36
   2   6  -6  271.66   12.92
  -2  -6   5    2.77    0.57
  -2  -6   5    2.71    0.50
   2   6  -5    2.40    0.57
   2   6  -5    2.02    0.50
  -2  -6   4 1266.58   58.19
  -2  -6   4 1182.10   54.35
   2   6  -4 1252.71   57.62
   2   6  -4 1281.08   58.88
   2   6  -3   23.33    1.51
   2   6  -3   24.15    1.64
  -2  -6   2  430.60   20.11
  -2  -6   2  455.76   21.25
   2   6  -2  425.68   19.92
   2   6  -2  426.57   19.86
  -2  -6   1   42.49    2.40
  -2  -6   1   41.55    2.40
   2   6  -1   39.40    2.27
   2   6  -1   45.14    2.46
  -2  -6   0  263.34   12.48
  -2  -6   0  241.65   11.54
   2   6   0  257.98   12.23
   2   6   0  279.17   13.11
  -2  -6  -1   19.10    1.39
  -2  -6  -1   16.90    1.32
   2   6   1   16.08    1.26
   2   6   1   19.67    1.32
  -2  -6  -2  151.88    7.38
  -2  -6  -2  148.16    7.31
   2   6   2  154.84    7.57
   2   6   2  146.20    7.12
  -2  -6  -3   78.24    4.03
  -2  -6  -3   75.91    4.03
   2   6   3   77.04    3.97
   2   6   3   72.50    3.85
  -2  -6  -4  779.24   36.13
  -2  -6  -4  778.61   36.00
   2   6   4  771.05   35.68
   2   6   4  719.98   33.29
  -2  -6  -5    8.64    0.95
  -2  -6  -5    9.46    1.07
   2   6   5    7.75    0.82
   2   6   5    7.94    0.88
  -2  -6  -7   16.20    1.32
  -2  -6  -7   19.48    1.58
   2   6   7   20.11    1.51
   2   6   7   17.90    1.39
  -2  -6  -8    5.80    0.82
  -2  -6  -8    4.29    0.76
   2   6   8    5.93    0.76
   2   6   8    5.42    0.76
  -2  -6  -9   40.79    2.46
  -2  -6  -9   43.00    2.58
   2   6   9   40.73    2.58
  -2  -6 -10  214.17   10.34
  -2  -6 -10  201.93    9.84
   2   6  10  204.39    9.96
   2   6  10  210.76   10.21
  -2  -6 -11   37.26    2.46
   2   6  11   37.20    2.46
  -2  -7  11   30.14    1.95
  -2  -7  11   31.02    2.02
   2   7 -11   27.30    1.83
   2   7 -11   26.29    1.83
  -2  -7  10    5.30    0.76
  -2  -7  10    8.01    0.88
   2   7 -10    5.74    0.82
   2   7 -10    7.06    0.82
  -2  -7   9    0.32    0.38
  -2  -7   9    0.82    0.44
   2   7  -9    1.13    0.50
   2   7  -9    0.44    0.38
  -2  -7   8   47.35    2.71
   2   7  -8   54.60    3.09
   2   7  -8   47.28    2.71
   2   7  -7   23.26    1.64
   2   7  -7   19.92    1.51
  -2  -7   6   97.78    4.98
  -2  -7   6   98.41    4.98
   2   7  -6   97.34    5.04
   2   7  -6   97.09    4.98
  -2  -7   4  146.39    7.19
  -2  -7   4  157.93    7.69
   2   7  -4  168.27    8.20
   2   7  -4  154.71    7.57
  -2  -7   3   10.40    0.95
  -2  -7   3    9.90    0.95
   2   7  -3   10.91    1.01
   2   7  -3   10.21    1.01
  -2  -7   2  439.99   20.55
  -2  -7   2  504.49   23.45
   2   7  -2  482.30   22.51
   2   7  -2  473.91   22.07
  -2  -7   1    8.26    0.88
  -2  -7   1    9.20    0.95
   2   7  -1    9.14    0.88
   2   7  -1    9.02    0.95
  -2  -7   0   13.74    1.20
  -2  -7   0   14.75    1.20
   2   7   0   14.82    1.26
   2   7   0   16.14    1.20
  -2  -7  -1  101.50    5.23
  -2  -7  -1   99.55    5.04
   2   7   1   92.30    4.79
   2   7   1  107.24    5.36
  -2  -7  -2  112.16    5.74
  -2  -7  -2  121.87    6.05
   2   7   2  115.44    5.80
   2   7   2  121.49    5.99
  -2  -7  -3   92.05    4.92
  -2  -7  -3   94.19    4.79
   2   7   3  108.50    5.42
   2   7   4   83.03    4.41
  -2  -7  -5    4.85    0.76
  -2  -7  -5    4.92    0.82
   2   7   5    3.78    0.63
   2   7   5    3.40    0.69
  -2  -7  -6  295.24   14.12
  -2  -7  -6  273.62   13.05
   2   7   6  251.49   12.04
   2   7   6  244.11   11.66
  -2  -7  -7    2.52    0.69
  -2  -7  -7    2.02    0.57
   2   7   7    1.89    0.50
   2   7   7    1.01    0.50
  -2  -7  -8    7.88    1.01
  -2  -7  -8    7.44    0.88
   2   7   8    7.06    1.01
  -2  -7  -9    3.47    0.69
  -2  -7  -9    3.40    0.69
   2   7   9    3.40    0.69
   2   7   9    3.15    0.63
  -2  -8   9   15.32    1.26
  -2  -8   9   18.09    1.45
   2   8  -9   16.71    1.39
   2   8  -9   16.96    1.39
  -2  -8   8  759.07   35.18
  -2  -8   8  803.83   37.20
   2   8  -8  806.98   37.39
   2   8  -8  885.79   40.98
   2   8  -7  158.43    7.82
   2   8  -7  180.18    8.83
  -2  -8   6 1913.43   87.76
  -2  -8   6 2176.33   99.74
   2   8  -6 2026.91   92.99
   2   8  -6 2065.37   94.76
  -2  -8   5   58.00    3.22
  -2  -8   5   52.64    2.90
   2   8  -5   57.75    3.22
   2   8  -5   59.01    3.22
  -2  -8   4  380.04   17.84
  -2  -8   4  371.34   17.46
   2   8  -4  378.65   17.78
   2   8  -4  376.89   17.78
  -2  -8   3   23.26    1.58
  -2  -8   3   23.52    1.64
   2   8  -3   23.01    1.64
   2   8  -3   26.42    1.70
   2   8  -2   58.44    3.15
   2   8  -2   54.35    3.09
  -2  -8   1    0.76    0.44
  -2  -8   1    0.69    0.50
   2   8  -1    0.95    0.44
   2   8  -1    1.20    0.57
  -2  -8   0  978.46   45.20
  -2  -8   0 1099.51   50.63
   2   8   0 1065.47   49.11
   2   8   0 1042.14   47.98
  -2  -8  -1   57.31    3.22
  -2  -8  -1   59.26    3.22
   2   8   1   56.24    3.15
   2   8   1   61.15    3.28
  -2  -8  -2 2426.62  111.15
  -2  -8  -2 2506.05  114.87
   2   8   2 2467.60  113.10
   2   8   2 2593.06  118.71
  -2  -8  -3   53.78    3.15
  -2  -8  -3   52.64    2.96
   2   8   3   47.66    2.77
   2   8   3   50.75    2.84
  -2  -8  -4 1305.04   60.02
  -2  -8  -4 1330.26   61.34
   2   8   4 1260.91   58.00
   2   8   4 1207.95   55.67
  -2  -8  -5   50.94    3.03
  -2  -8  -5   52.39    2.96
   2   8   5   53.59    2.96
   2   8   5   48.80    2.84
  -2  -8  -6  352.49   16.77
  -2  -8  -6  358.35   16.90
   2   8   6  346.94   16.45
   2   8   6  318.95   15.07
  -2  -8  -7   34.93    2.21
  -2  -8  -7   35.81    2.40
   2   8   7   32.91    2.14
  -2  -8  -8   13.18    1.20
  -2  -8  -8   10.97    1.20
   2   8   8   10.91    1.07
   2   8   8   11.35    1.13
  -2  -9   7    9.08    1.01
   2   9  -7    7.94    1.01
  -2  -9   6  655.04   30.39
  -2  -9   6  623.39   28.94
   2   9  -6  613.56   28.56
   2   9  -6  630.20   29.38
  -2  -9   5   41.36    2.46
  -2  -9   5   41.61    2.46
   2   9  -5   40.92    2.46
   2   9  -5   39.34    2.46
  -2  -9   4 1182.73   54.47
  -2  -9   4  999.90   46.15
   2   9  -4 1115.90   51.51
   2   9  -4 1112.75   51.26
  -2  -9   3   99.42    5.11
  -2  -9   3  116.89    5.86
   2   9  -3  112.85    5.80
   2   9  -3  123.44    6.18
   2   9  -2 1687.09   77.42
   2   9  -2 1611.44   74.08
  -2  -9   1   76.35    4.03
  -2  -9   1   66.77    3.66
   2   9  -1   63.99    3.59
   2   9  -1   71.37    3.78
  -2  -9   0  852.37   39.40
  -2  -9   0  814.55   37.76
   2   9   0  835.35   38.71
   2   9   0  816.44   37.70
  -2  -9  -1   52.64    3.09
  -2  -9  -1   51.00    2.90
   2   9   1   49.49    2.90
   2   9   1   54.98    3.03
  -2  -9  -2  209.69   10.09
  -2  -9  -2  193.42    9.52
   2   9   2  201.37    9.71
   2   9   2  196.83    9.58
  -2  -9  -3   -0.06    0.44
  -2  -9  -3   -0.19    0.50
   2   9   3    0.13    0.50
   2   9   3   -0.19    0.44
  -2  -9  -4    3.34    0.69
  -2  -9  -4    3.85    0.82
   2   9   4    4.35    0.76
   2   9   4    4.54    0.76
  -2  -9  -5   12.80    1.20
  -2  -9  -5   11.60    1.26
   2   9   5   14.50    1.26
   2   9   5   12.67    1.20
  -2  -9  -6  491.88   23.01
  -2  -9  -6  501.90   23.58
   2   9   6  466.79   21.81
  -2 -10   2    5.23    0.76
   2  10  -2    5.17    0.76
  -2 -10   1   45.20    2.77
  -2 -10   1   51.26    2.90
   2  10  -1   56.80    3.15
   2  10  -1   51.13    3.03
  -2 -10   0  103.02    5.23
  -2 -10   0   87.63    4.73
   2  10   0   90.03    4.79
   2  10   0   94.06    4.85
  -2 -10  -1   43.19    2.58
  -2 -10  -1   42.11    2.65
   2  10   1   43.44    2.71
   2  10   1   49.18    2.77
  -2 -10  -2  290.07   13.81
   2  10   2  282.38   13.43
   3 -11  -2   16.14    1.45
   3 -11  -2   16.45    1.45
  -3  11   1    2.21    0.69
  -3  11   1    1.95    0.57
   3 -11  -1    2.33    0.63
   3 -11  -1    3.85    0.69
  -3  11   0   10.53    1.13
  -3  11   0    9.02    1.01
   3 -11   0   10.21    1.07
   3 -11   0   10.91    1.13
  -3  11  -1  208.05   10.28
   3 -10  -5    1.89    0.50
   3 -10  -5    1.39    0.69
  -3  10   3  231.31   11.16
   3 -10  -3  197.90    9.84
   3 -10  -3  221.48   10.72
  -3  10   2   77.23    4.22
  -3  10   2   67.84    3.72
   3 -10  -2   64.94    3.59
   3 -10  -2   59.45    3.28
  -3  10   1  616.96   28.75
  -3  10   1  558.52   26.10
   3 -10  -1  549.19   25.60
   3 -10  -1  618.48   28.81
  -3  10   0    3.40    0.69
  -3  10   0    2.33    0.57
   3 -10   0    2.84    0.63
   3 -10   0    2.40    0.57
  -3  10  -1  422.66   19.92
  -3  10  -1  455.12   21.37
   3 -10   1  453.36   21.25
   3 -10   1  465.91   21.88
  -3  10  -2    0.38    0.50
  -3  10  -2    0.38    0.44
   3 -10   2    0.32    0.44
   3 -10   2    0.44    0.44
  -3  10  -3    5.11    0.76
  -3  10  -3    4.79    0.76
   3 -10   3    5.55    0.82
   3 -10   3    5.74    0.82
   3  -9  -7  961.44   44.32
   3  -9  -6  119.79    6.18
   3  -9  -6  112.98    5.67
  -3   9   5 1418.52   65.19
  -3   9   5 1381.96   63.55
   3  -9  -5 1395.83   64.24
   3  -9  -5 1271.63   58.44
  -3   9   4   41.86    2.52
  -3   9   4   42.62    2.52
   3  -9  -4   37.26    2.40
   3  -9  -4   38.08    2.27
  -3   9   3  851.11   39.34
  -3   9   3  829.68   38.39
   3  -9  -3  772.31   35.75
   3  -9  -3  784.92   36.31
  -3   9   2   40.60    2.46
  -3   9   2   41.04    2.46
   3  -9  -2   31.71    2.02
   3  -9  -2   38.77    2.33
  -3   9   1    2.27    0.57
  -3   9   1    0.63    0.44
   3  -9  -1    2.21    0.57
   3  -9  -1    1.20    0.44
  -3   9  -1  147.40    7.31
  -3   9  -1  132.33    6.68
   3  -9   1  142.67    7.12
   3  -9   1  142.10    7.00
  -3   9  -2   94.44    4.92
  -3   9  -2   94.51    4.92
   3  -9   2  100.56    5.17
   3  -9   2  106.67    5.42
  -3   9  -3 1132.30   52.20
  -3   9  -3 1015.66   46.97
   3  -9   3 1125.99   51.89
   3  -9   3 1070.51   49.43
  -3   9  -4   60.71    3.34
  -3   9  -4   59.20    3.34
   3  -9   4   64.43    3.53
   3  -9   4   66.51    3.66
  -3   9  -5  884.53   40.92
  -3   9  -5  808.87   37.51
   3  -9   5  849.22   39.34
   3  -9   5  858.05   39.66
   3  -8  -8   11.10    1.07
   3  -8  -8    9.33    0.82
  -3   8   7   45.20    2.58
  -3   8   7   43.19    2.46
   3  -8  -7   42.24    2.40
   3  -8  -7   42.62    2.52
  -3   8   6   17.02    1.26
  -3   8   6   15.51    1.20
   3  -8  -6   16.01    1.20
   3  -8  -6   16.58    1.39
  -3   8   5   92.30    4.73
  -3   8   5   87.95    4.48
   3  -8  -5   80.38    4.10
   3  -8  -5   87.89    4.60
  -3   8   4    1.83    0.50
  -3   8   4    1.45    0.44
   3  -8  -4    1.45    0.50
   3  -8  -4    1.83    0.50
  -3   8   3  750.24   34.67
  -3   8   3  706.74   32.72
   3  -8  -3  689.09   31.84
   3  -8  -3  632.35   29.32
  -3   8   2   37.51    2.21
  -3   8   2   35.81    2.21
   3  -8  -2   30.64    1.89
   3  -8  -2   33.98    2.08
  -3   8   1  507.01   23.64
  -3   8   1  488.73   22.82
   3  -8  -1  512.87   23.89
   3  -8  -1  500.96   23.33
  -3   8   0   15.45    1.26
  -3   8   0   13.93    1.20
   3  -8   0   19.04    1.45
   3  -8   0   17.84    1.32
  -3   8  -1 1598.83   73.38
  -3   8  -1 1525.07   70.11
   3  -8   1 1694.66   77.80
   3  -8   1 1680.16   77.10
  -3   8  -2  146.64    7.31
  -3   8  -3  289.88   13.81
  -3   8  -3  322.29   15.26
   3  -8   3  319.39   15.07
   3  -8   3  320.27   15.19
  -3   8  -4   33.67    2.08
  -3   8  -4   30.07    2.02
   3  -8   4   33.60    2.14
   3  -8   4   35.81    2.14
  -3   8  -5   43.12    2.58
  -3   8  -5   48.99    2.77
   3  -8   5   48.54    2.84
   3  -8   5   49.93    2.84
  -3   8  -6    3.03    0.63
  -3   8  -6    1.95    0.57
   3  -8   6    2.40    0.57
   3  -8   6    3.40    0.63
  -3   8  -7  168.46    8.39
   3  -8   7  157.30    7.94
   3  -7  -9  237.18   11.16
   3  -7  -9  235.60   11.16
  -3   7   8    0.76    0.32
  -3   7   8    0.25    0.25
   3  -7  -8   -0.06    0.32
   3  -7  -8   -0.32    0.25
  -3   7   7  340.95   15.89
  -3   7   7  346.12   16.14
   3  -7  -7  334.90   15.64
   3  -7  -7  358.29   16.77
  -3   7   6   29.06    1.77
  -3   7   6   32.66    1.89
   3  -7  -6   33.10    2.02
   3  -7  -6   30.32    1.77
  -3   7   5   44.70    2.46
  -3   7   4   15.89    1.20
   3  -7  -4   13.05    1.07
  -3   7   3  292.91   13.81
  -3   7   3  289.19   13.62
   3  -7  -3  249.47   11.79
   3  -7  -3  278.41   13.05
  -3   7   2  148.72    7.19
  -3   7   2  152.51    7.44
  -3   7   1   43.31    2.46
  -3   7   1   43.00    2.40
   3  -7  -1   47.35    2.65
   3  -7  -1   49.55    2.71
  -3   7   0   11.35    1.01
  -3   7   0    9.02    0.95
   3  -7   0   10.65    0.95
   3  -7   0   11.22    1.01
  -3   7  -1  169.66    8.20
  -3   7  -1  159.06    7.75
   3  -7   1  178.61    8.64
   3  -7   1  173.12    8.32
  -3   7  -2   11.60    1.01
  -3   7  -2    9.65    0.95
   3  -7   2   12.92    1.07
   3  -7   2   10.59    1.01
   3  -7   3   79.37    4.10
   3  -7   3   69.98    3.72
  -3   7  -4   17.59    1.32
  -3   7  -5   98.29    5.11
  -3   7  -5  102.45    5.17
   3  -7   5  104.15    5.30
   3  -7   5  108.12    5.42
  -3   7  -6   24.52    1.77
  -3   7  -6   23.96    1.64
   3  -7   6   21.75    1.64
   3  -7   7  145.95    7.19
   3  -7   7  138.76    6.93
  -3   7  -8   10.72    1.01
  -3   7  -8   10.02    1.07
   3  -7   8   13.87    1.20
   3  -7   8   11.16    1.07
   3  -6 -10    1.64    0.32
   3  -6 -10    1.77    0.38
  -3   6   9  452.48   20.93
  -3   6   9  420.89   19.48
   3  -6  -9  452.04   20.87
   3  -6  -9  412.51   19.10
  -3   6   8    2.46    0.38
  -3   6   8    2.90    0.38
   3  -6  -8    2.46    0.38
   3  -6  -8    2.90    0.44
  -3   6   7   36.19    1.95
  -3   6   7   38.14    2.02
   3  -6  -7   35.12    1.89
   3  -6  -7   34.74    1.89
  -3   6   6  124.20    5.93
  -3   6   6  121.11    5.80
   3  -6  -6  111.46    5.36
   3  -6  -6  130.95    6.30
  -3   6   5   36.25    1.95
  -3   6   5   37.20    2.02
   3  -6  -5   36.25    2.02
   3  -6  -5   35.49    1.89
  -3   6   4   71.49    3.59
  -3   6   4   79.31    3.91
   3  -6  -4   75.21    3.78
   3  -6  -4   70.11    3.47
  -3   6   3    2.08    0.44
  -3   6   3    1.20    0.38
   3  -6  -3    1.39    0.38
   3  -6  -3    1.20    0.32
  -3   6   2   61.53    3.22
  -3   6   1  914.16   42.11
  -3   6   1  950.09   43.69
   3  -6  -1 1015.03   46.65
   3  -6  -1 1014.40   46.65
  -3   6   0   15.26    1.13
  -3   6   0   16.33    1.13
   3  -6   0   16.77    1.20
   3  -6   0   14.94    1.13
  -3   6  -1   24.08    1.58
  -3   6  -1   26.98    1.64
   3  -6   1   29.63    1.77
   3  -6   1   26.73    1.64
  -3   6  -2  105.35    5.23
  -3   6  -2   99.49    5.04
   3  -6   2  105.10    5.23
   3  -6   2  112.16    5.61
  -3   6  -3  351.23   16.52
  -3   6  -3  344.23   16.14
   3  -6   3  361.38   16.96
   3  -6   3  359.80   16.83
  -3   6  -4   27.68    1.70
  -3   6  -4   24.15    1.64
   3  -6   4   23.26    1.64
  -3   6  -5   54.28    3.15
  -3   6  -6   46.84    2.65
  -3   6  -6   47.09    2.77
   3  -6   6   52.08    2.90
   3  -6   6   52.26    2.90
  -3   6  -7   82.34    4.29
   3  -6   7   75.53    3.97
   3  -6   7   69.54    3.72
  -3   6  -8   31.96    2.02
  -3   6  -8   30.58    2.02
   3  -6   8   33.54    2.08
   3  -6   8   34.80    2.08
  -3   6  -9  422.09   19.86
  -3   6  -9  446.99   20.93
   3  -6   9  385.33   18.16
   3  -6   9  421.90   19.80
   3  -5 -11   39.03    2.08
   3  -5 -11   39.21    2.08
  -3   5  10   32.41    1.70
  -3   5  10   27.24    1.51
   3  -5 -10   28.31    1.58
   3  -5 -10   30.77    1.64
  -3   5   9   54.53    2.71
  -3   5   9   62.67    3.03
   3  -5  -9   58.95    2.90
   3  -5  -9   65.13    3.15
  -3   5   8   27.74    1.45
  -3   5   8   29.76    1.51
   3  -5  -8   27.55    1.45
   3  -5  -8   27.93    1.45
  -3   5   7 2302.42  105.29
  -3   5   7 2318.81  106.04
   3  -5  -7 2117.69   96.90
   3  -5  -7 2371.14  108.44
  -3   5   6   25.28    1.32
  -3   5   6   25.47    1.39
   3  -5  -6   24.40    1.26
   3  -5  -6   27.68    1.45
  -3   5   5 5501.97  251.24
  -3   5   5 5889.07  268.95
   3  -5  -5 5726.41  261.51
   3  -5  -5 5638.15  257.48
  -3   5   4   23.52    1.32
  -3   5   4   23.39    1.32
  -3   5   3 1311.97   60.08
  -3   5   3 1274.15   58.38
   3  -5  -3 1412.22   64.62
   3  -5  -3 1218.67   55.80
  -3   5   2    9.84    0.76
  -3   5   2    9.39    0.76
   3  -5  -2    9.58    0.76
   3  -5  -2   10.78    0.82
  -3   5   1   92.11    4.54
  -3   5   1   85.43    4.22
   3  -5  -1   90.53    4.41
   3  -5  -1   80.13    3.97
  -3   5  -1 1279.19   58.76
  -3   5  -1 1317.65   60.46
   3  -5   1 1313.24   60.27
   3  -5   1 1267.21   58.13
  -3   5  -2   93.18    4.67
  -3   5  -2   87.00    4.41
   3  -5   2   97.53    4.85
  -3   5  -3 2564.06  117.39
  -3   5  -3 2796.06  127.92
   3  -5   3 2578.56  118.02
   3  -5   3 2581.08  118.08
  -3   5  -4  106.80    5.42
  -3   5  -4  122.50    6.05
   3  -5   4  118.21    5.86
   3  -5   4  119.41    5.93
  -3   5  -5 1521.92   69.92
   3  -5   5 1455.72   66.89
   3  -5   5 1485.98   68.22
  -3   5  -6   11.35    1.20
  -3   5  -7  131.58    6.62
  -3   5  -7  141.85    7.00
   3  -5   7  134.98    6.68
   3  -5   7  136.05    6.75
  -3   5  -8   11.73    1.07
  -3   5  -8    9.33    0.88
   3  -5   8   13.11    1.13
   3  -5   8   13.18    1.13
  -3   5  -9  263.66   12.55
  -3   5  -9  291.27   13.93
   3  -5   9  280.30   13.37
   3  -5   9  292.66   13.87
  -3   5 -10   18.41    1.45
   3  -5  10   17.59    1.39
  -3   4  11 2641.60  120.79
  -3   4  11 2460.66  112.54
   3  -4 -11 2639.08  120.73
   3  -4 -11 2515.51  115.06
  -3   4  10   35.75    1.83
  -3   4  10   34.86    1.83
  -3   4   9  863.09   39.59
  -3   4   9  869.40   39.91
   3  -4  -9  887.68   40.73
   3  -4  -9  849.22   38.96
   3  -4  -8   32.03    1.58
   3  -4  -8   33.35    1.64
  -3   4   4    0.13    0.13
  -3   4   4    0.25    0.19
   3  -4  -4    0.38    0.19
   3  -4  -4   -0.06    0.13
  -3   4   3  438.29   20.17
  -3   4   3  439.99   20.24
   3  -4  -3  440.56   20.24
   3  -4  -3  471.71   21.69
  -3   4   2   60.52    2.96
  -3   4   2   62.41    3.09
   3  -4  -2   69.48    3.40
   3  -4  -2   60.52    2.96
  -3   4   1 2319.44  106.04
  -3   4   1 2701.50  123.44
  -3   4   0   78.11    3.85
  -3   4   0   71.93    3.59
   3  -4   0   81.33    3.97
   3  -4   0   74.90    3.72
  -3   4  -2   16.58    1.20
  -3   4  -2   19.23    1.26
   3  -4   2   19.48    1.26
   3  -4   2   19.35    1.26
  -3   4  -3 3238.01  148.03
  -3   4  -3 3222.88  147.40
   3  -4   3 3325.64  152.07
   3  -4   3 3132.10  143.24
  -3   4  -4   33.22    2.02
  -3   4  -4   36.94    2.08
   3  -4   4   40.22    2.27
   3  -4   4   38.33    2.21
  -3   4  -5  157.42    7.63
  -3   4  -5  154.84    7.57
   3  -4   5  167.01    8.07
   3  -4   5  147.65    7.19
  -3   4  -6    1.95    0.44
  -3   4  -6    1.58    0.44
   3  -4   6    1.20    0.38
   3  -4   6    1.13    0.38
  -3   4  -8    0.82    0.38
  -3   4  -8    0.76    0.38
   3  -4   8    0.82    0.38
   3  -4   8    1.01    0.44
  -3   4  -9 3191.36  146.01
  -3   4  -9 3051.40  139.71
   3  -4   9 2843.35  130.19
   3  -4   9 2959.35  135.48
  -3   4 -10    2.14    0.50
  -3   4 -10    1.07    0.44
   3  -4  10    1.07    0.44
   3  -4  10    1.51    0.50
   3  -3 -13  220.15   10.53
   3  -3 -13  244.11   11.54
  -3   3  12   31.77    1.83
  -3   3  12   34.49    1.89
   3  -3 -12   28.43    1.64
   3  -3 -12   29.06    1.64
  -3   3  11    1.64    0.32
  -3   3  11    2.71    0.38
   3  -3 -11    1.77    0.38
   3  -3 -11    1.45    0.32
   3  -3 -10   32.47    1.70
   3  -3 -10   32.34    1.70
  -3   3   9    0.69    0.19
  -3   3   9    0.69    0.19
   3  -3  -9    0.63    0.19
   3  -3  -9    0.88    0.19
  -3   3   3 1395.19   63.80
  -3   3   3 1395.83   63.86
   3  -3  -3 1339.71   61.28
   3  -3  -3 1358.63   62.16
  -3   3   2   69.41    3.34
  -3   3   2   63.68    3.09
  -3   3   1  134.41    6.30
  -3   3   1  124.07    5.86
   3  -3  -1  118.08    5.61
   3  -3  -1  130.13    6.12
  -3   3   0  130.38    6.18
  -3   3   0  133.47    6.37
   3  -3   0  129.50    6.18
   3  -3   0  137.88    6.56
  -3   3  -1 2948.63  134.73
  -3   3  -1 3004.11  137.31
   3  -3   1 2907.02  132.84
   3  -3   1 2927.20  133.78
  -3   3  -3  772.31   35.62
  -3   3  -3  810.13   37.26
   3  -3   3  716.83   33.04
   3  -3   3  706.74   32.59
  -3   3  -4   12.10    0.95
  -3   3  -4    9.90    0.88
   3  -3   4   10.34    0.88
   3  -3   4   10.65    0.88
  -3   3  -5  889.57   40.98
  -3   3  -5  852.37   39.34
   3  -3   5  825.26   38.08
   3  -3   5  829.68   38.27
  -3   3  -6   12.23    0.95
  -3   3  -6    9.77    0.95
   3  -3   6   10.59    0.95
   3  -3   6   11.35    0.95
  -3   3  -7    9.20    0.88
  -3   3  -7    8.70    0.82
   3  -3   7    9.46    0.88
   3  -3   7    9.27    0.88
  -3   3  -8  109.70    5.48
  -3   3  -8   97.28    5.04
   3  -3   8   99.04    5.04
   3  -3   8  100.37    5.11
  -3   3  -9    5.23    0.76
  -3   3  -9    5.99    0.69
   3  -3   9    5.23    0.69
   3  -3   9    4.85    0.69
  -3   3 -10   33.54    2.14
  -3   3 -10   39.97    2.33
   3  -3  10   35.68    2.21
   3  -3  10   33.16    2.02
  -3   3 -11   21.37    1.51
  -3   3 -11   21.88    1.58
   3  -3  11   21.94    1.51
   3  -3  11   17.78    1.39
  -3   2  13    8.89    0.88
   3  -2 -13    9.58    0.88
  -3   2  12    4.03    0.57
  -3   2  12    3.40    0.50
   3  -2 -12    4.10    0.50
   3  -2 -12    3.47    0.50
  -3   2  11    4.54    0.50
  -3   2  11    5.30    0.57
   3  -2 -11    5.11    0.57
   3  -2 -11    4.48    0.50
  -3   2  10    1.51    0.32
  -3   2  10    1.26    0.32
   3  -2 -10    1.45    0.32
   3  -2 -10    1.13    0.25
  -3   2   9  309.36   14.31
  -3   2   9  342.15   15.76
   3  -2  -9  323.30   14.94
   3  -2  -9  341.52   15.76
   3  -2  -8   44.76    2.14
  -3   2   2   38.02    1.83
  -3   2   2   39.53    1.95
   3  -2  -2   40.35    1.95
   3  -2  -2   38.52    1.89
  -3   2   1  719.98   33.04
  -3   2   1  743.31   34.04
   3  -2  -1  730.07   33.48
   3  -2  -1  750.24   34.42
  -3   2   0   23.83    1.32
  -3   2   0   21.56    1.26
   3  -2   0   21.06    1.20
   3  -2   0   22.38    1.26
  -3   2  -1  362.83   16.90
   3  -2   1  342.90   15.89
   3  -2   1  342.02   15.89
  -3   2  -2  133.34    6.43
  -3   2  -2  146.27    7.00
   3  -2   2  131.32    6.30
   3  -2   2  133.91    6.43
  -3   2  -3  410.80   19.10
  -3   2  -3  409.98   19.10
   3  -2   3  382.94   17.84
   3  -2   3  387.79   18.09
   3  -2   4  164.04    7.88
   3  -2   4  160.51    7.69
  -3   2  -5  263.91   12.48
  -3   2  -5  260.19   12.29
   3  -2   5  236.99   11.22
   3  -2   5  248.71   11.79
  -3   2  -6   38.84    2.21
  -3   2  -6   32.34    1.95
   3  -2   6   35.75    2.08
   3  -2   6   35.68    2.08
  -3   2  -7  517.98   24.08
  -3   2  -7  535.76   24.97
   3  -2   7  503.54   23.52
   3  -2   7  500.52   23.33
  -3   2  -9  173.88    8.51
  -3   2  -9  173.12    8.39
   3  -2   9  166.31    8.13
   3  -2   9  161.84    7.88
  -3   2 -10    6.68    0.76
  -3   2 -10    5.36    0.76
   3  -2  10    5.80    0.76
   3  -2  10    5.36    0.69
  -3   2 -11   15.95    1.26
  -3   2 -11   15.38    1.32
   3  -2  11   14.31    1.20
   3  -2  11   15.51    1.20
   3  -1 -14   12.99    1.07
   3  -1 -14   16.77    1.32
  -3   1  13  309.93   14.56
  -3   1  13  339.44   15.95
   3  -1 -13  319.58   15.00
   3  -1 -13  308.92   14.50
  -3   1  11   13.18    0.95
  -3   1  11   14.82    1.01
   3  -1 -11   13.24    0.95
   3  -1 -11   12.61    0.95
  -3   1  10   47.09    2.46
  -3   1  10   45.14    2.33
   3  -1 -10   44.51    2.27
   3  -1 -10   40.10    2.14
  -3   1   9  824.00   37.83
  -3   1   9  741.41   34.04
   3  -1  -9  813.29   37.32
   3  -1  -9  769.78   35.37
  -3   1   8    2.46    0.32
  -3   1   8    2.90    0.32
   3  -1  -8    2.40    0.32
   3  -1  -8    1.95    0.25
  -3   1   7 1732.49   79.37
  -3   1   7 1620.27   74.20
   3  -1  -7 1782.92   81.71
   3  -1  -7 1550.92   71.05
  -3   1   3 1087.53   49.81
  -3   1   3 1144.27   52.39
   3  -1  -3 1061.05   48.61
   3  -1  -3 1100.77   50.37
  -3   1   2   23.39    1.20
  -3   1   2   24.15    1.20
   3  -1  -2   25.85    1.32
   3  -1  -2   24.34    1.26
  -3   1   1  104.78    4.98
  -3   1   1   97.97    4.67
   3  -1  -1  108.31    5.17
   3  -1  -1   99.04    4.73
   3  -1   0   37.13    1.95
   3  -1   0   41.23    2.14
  -3   1  -1   24.65    1.39
  -3   1  -1   26.73    1.51
   3  -1   1   27.42    1.58
   3  -1   1   25.03    1.39
  -3   1  -2   59.83    3.09
  -3   1  -2   59.96    3.03
   3  -1   2   56.43    2.90
   3  -1   2   61.03    3.15
  -3   1  -3 5559.34  253.88
  -3   1  -3 5136.31  234.53
   3  -1   3 5465.41  249.53
   3  -1   3 5205.66  237.74
  -3   1  -4   48.04    2.52
  -3   1  -4   52.26    2.77
   3  -1   4   48.42    2.65
   3  -1   4   47.91    2.58
  -3   1  -5 1182.10   54.35
  -3   1  -5 1195.34   54.91
   3  -1   5 1187.14   54.53
   3  -1   5 1207.95   55.54
  -3   1  -6    1.58    0.44
  -3   1  -6    2.21    0.44
   3  -1   6    1.51    0.38
   3  -1   6    2.14    0.44
  -3   1  -7  727.54   33.73
  -3   1  -7  767.26   35.43
   3  -1   7  730.70   33.79
   3  -1   7  711.78   32.97
  -3   1  -8   24.52    1.70
   3  -1   8   23.39    1.77
  -3   1  -9  431.29   20.24
  -3   1  -9  414.84   19.42
   3  -1   9  406.45   19.04
   3  -1   9  402.99   18.98
   3  -1  10   31.02    2.02
   3  -1  10   34.23    2.08
  -3   1 -11  163.54    8.07
  -3   1 -11  170.92    8.32
   3  -1  11  165.56    8.20
   3  -1  11  164.74    8.07
   3   0 -14    0.44    0.38
   3   0 -14   -0.06    0.38
  -3   0  13 2159.94   98.98
  -3   0  13 2086.80   95.58
   3   0 -13 2137.87   97.91
   3   0 -13 2240.00  102.64
  -3   0  12   -0.13    0.25
  -3   0  12   -0.19    0.32
   3   0 -12    0.06    0.25
   3   0 -12    0.00    0.32
  -3   0  10   -0.06    0.25
  -3   0  10   -0.06    0.25
   3   0 -10    0.00    0.25
   3   0 -10    0.06    0.25
  -3   0   9 2820.65  128.93
  -3   0   9 3258.82  148.91
   3   0  -9 3100.57  141.66
   3   0  -9 2808.67  128.36
  -3   0   8    0.00    0.25
  -3   0   8    0.06    0.19
   3   0  -8    0.38    0.25
   3   0  -8    0.06    0.19
  -3   0   7    8.39    0.57
  -3   0   7    8.39    0.57
   3   0  -7    8.20    0.57
   3   0  -7    7.69    0.57
  -3   0   6    0.13    0.13
  -3   0   6    0.00    0.19
   3   0  -6   -0.06    0.19
   3   0  -6    0.00    0.13
  -3   0   5  146.27    6.81
   3   0  -5  153.83    7.12
   3   0  -5  159.00    7.38
  -3   0   4    0.06    0.13
  -3   0   4    0.00    0.19
   3   0  -4   -0.13    0.19
   3   0  -4    0.19    0.13
  -3   0   3 1684.57   76.98
  -3   0   3 1559.74   71.30
   3   0  -3 1562.26   71.37
   3   0  -3 1462.65   66.83
  -3   0   2    0.00    0.25
  -3   0   2    0.00    0.19
   3   0  -2    0.13    0.25
   3   0  -2    0.32    0.19
   3   0  -1 5711.28  260.63
   3   0  -1 5920.59  270.21
  -3   0   0   -0.19    0.25
  -3   0   0    0.06    0.19
   3   0   0    0.25    0.25
   3   0   0    0.00    0.32
  -3   0  -1 4094.80  186.99
  -3   0  -1 4174.87  190.65
   3   0   1 4437.77  202.69
   3   0   1 4427.68  202.19
  -3   0  -2   -0.06    0.25
  -3   0  -2   -0.19    0.25
   3   0   2   -0.06    0.25
   3   0   2    0.13    0.32
  -3   0  -3  458.09   21.25
  -3   0  -3  424.36   19.67
   3   0   3  448.57   20.80
   3   0   3  453.04   21.06
  -3   0  -4    0.32    0.32
  -3   0  -4   -0.06    0.25
   3   0   4   -0.32    0.25
   3   0   4    0.00    0.25
  -3   0  -5 1636.03   75.02
  -3   0  -5 1871.82   85.80
   3   0   5 1896.41   86.94
   3   0   5 1819.49   83.41
  -3   0  -6   -0.32    0.32
  -3   0  -6    0.19    0.32
   3   0   6   -0.19    0.32
   3   0   6    0.00    0.32
  -3   0  -7 2231.81  102.26
  -3   0  -7 2193.35  100.49
   3   0   7 2213.52  101.38
   3   0   7 2304.94  105.66
  -3   0  -8    0.06    0.38
   3   0   8   -0.50    0.38
  -3   0  -9  790.59   36.57
  -3   0  -9  808.87   37.45
   3   0   9  810.13   37.51
   3   0   9  783.65   36.25
  -3   0 -10    0.25    0.38
  -3   0 -10   -0.38    0.32
   3   0  10    0.06    0.44
   3   0  10    0.25    0.32
  -3   0 -11 1774.73   81.52
  -3   0 -11 1700.96   78.11
   3   0  11 1769.68   81.33
   3   0  11 1644.85   75.59
  -3  -1  14   15.95    1.26
  -3  -1  14   17.34    1.32
   3   1 -14   13.55    1.13
   3   1 -14   15.70    1.26
  -3  -1  13  304.07   14.37
  -3  -1  13  325.50   15.32
   3   1 -13  355.51   16.71
   3   1 -13  315.61   14.94
  -3  -1  12   32.53    1.95
  -3  -1  12   28.18    1.70
   3   1 -12   28.31    1.77
   3   1 -12   28.56    1.77
  -3  -1  11   13.74    1.01
  -3  -1  11   13.68    1.01
   3   1 -11   15.07    1.07
   3   1 -11   12.86    1.01
  -3  -1  10   49.49    2.58
   3   1 -10   41.86    2.33
   3   1 -10   50.12    2.77
  -3  -1   9  713.67   32.85
  -3  -1   9  815.18   37.45
   3   1  -9  793.11   36.44
   3   1  -9  737.63   33.98
  -3  -1   8    2.27    0.38
  -3  -1   8    3.15    0.38
   3   1  -8    2.58    0.38
   3   1  -8    1.83    0.32
  -3  -1   7 1825.16   83.47
  -3  -1   7 1654.31   75.65
   3   1  -7 1686.46   77.17
   3   1  -7 1637.29   74.96
  -3  -1   6    0.63    0.25
  -3  -1   6    0.50    0.19
   3   1  -6    0.06    0.19
   3   1  -6    0.38    0.25
  -3  -1   5 5510.80  251.55
  -3  -1   5 4939.61  225.51
   3   1  -5 5187.38  236.80
   3   1  -5 5612.30  256.15
  -3  -1   4    5.55    0.50
  -3  -1   4    5.17    0.50
   3   1  -4    5.11    0.50
  -3  -1   3 1187.78   54.35
  -3  -1   3 1025.75   47.03
   3   1  -3 1136.71   52.08
   3   1  -3 1056.64   48.36
  -3  -1   2   24.02    1.32
  -3  -1   2   25.03    1.45
   3   1  -2   23.33    1.32
   3   1  -2   27.99    1.51
  -3  -1   1  103.77    4.98
  -3  -1   1  107.93    5.23
   3   1  -1  105.66    5.11
   3   1  -1  105.41    5.04
  -3  -1   0   36.19    1.95
  -3  -1   0   39.40    2.08
   3   1   0   36.19    1.95
   3   1   0   37.20    2.02
  -3  -1  -1   25.03    1.45
  -3  -1  -1   24.52    1.45
   3   1   1   26.35    1.58
   3   1   1   22.89    1.39
  -3  -1  -3 5588.97  255.21
  -3  -1  -3 5363.90  244.93
   3   1   3 5606.00  255.96
   3   1   3 5269.33  240.71
  -3  -1  -4   44.38    2.46
  -3  -1  -4   48.42    2.58
   3   1   4   47.85    2.65
   3   1   4   51.63    2.77
  -3  -1  -5 1233.17   56.68
  -3  -1  -5 1141.12   52.45
   3   1   5 1164.45   53.59
   3   1   5 1218.67   56.05
  -3  -1  -6    1.58    0.44
  -3  -1  -6    1.89    0.50
   3   1   6    1.95    0.44
   3   1   6    2.46    0.50
  -3  -1  -7  754.65   34.93
  -3  -1  -7  665.13   30.77
   3   1   7  709.26   32.91
   3   1   7  726.28   33.60
  -3  -1  -9  420.64   19.73
  -3  -1  -9  392.52   18.41
   3   1   9  414.02   19.42
   3   1   9  411.18   19.35
  -3  -1 -10   33.86    2.02
  -3  -1 -10   31.59    2.02
   3   1  10   29.44    1.95
   3   1  10   31.71    1.95
  -3  -1 -11  176.97    8.70
  -3  -1 -11  167.07    8.13
   3   1  11  158.37    7.82
   3   1  11  162.40    8.07
   3   2 -15    4.60    0.76
   3   2 -15    6.75    0.88
  -3  -2  14   30.89    1.95
   3   2 -14   24.65    1.89
  -3  -2  13   12.17    1.01
  -3  -2  13   11.41    1.01
   3   2 -13   12.17    1.07
   3   2 -13   12.23    1.07
  -3  -2  12    3.34    0.50
  -3  -2  12    2.90    0.50
   3   2 -12    3.15    0.57
   3   2 -12    2.71    0.57
  -3  -2  11    4.03    0.57
  -3  -2  11    4.67    0.63
   3   2 -11    4.48    0.57
   3   2 -11    4.60    0.63
  -3  -2  10    1.39    0.38
  -3  -2  10    1.32    0.32
   3   2 -10    1.45    0.38
   3   2 -10    1.45    0.38
  -3  -2   9  322.41   15.07
  -3  -2   9  322.60   15.07
  -3  -2   7   34.30    1.89
  -3  -2   7   40.98    2.21
   3   2  -7   39.09    2.14
   3   2  -7   39.66    2.14
  -3  -2   6  263.21   12.29
  -3  -2   6  263.78   12.29
   3   2  -6  284.33   13.30
   3   2  -6  306.72   14.31
  -3  -2   5   52.71    2.71
  -3  -2   5   51.95    2.65
   3   2  -5   57.50    2.96
   3   2  -5   50.37    2.58
  -3  -2   4  189.58    8.95
  -3  -2   4  194.18    9.14
   3   2  -4  189.20    8.89
   3   2  -4  185.23    8.76
  -3  -2   3   83.09    4.10
  -3  -2   3   75.09    3.72
   3   2  -3   84.29    4.16
   3   2  -3   86.75    4.22
  -3  -2   2   39.21    2.08
  -3  -2   2   39.91    2.14
   3   2  -2   38.77    2.02
   3   2  -2   38.84    2.08
  -3  -2   1  694.76   32.03
  -3  -2   1  746.46   34.36
   3   2  -1  624.78   28.75
   3   2  -1  710.52   32.72
  -3  -2   0   21.06    1.32
  -3  -2   0   20.80    1.26
   3   2   0   18.66    1.20
   3   2   0   19.86    1.26
  -3  -2  -2  140.59    6.81
  -3  -2  -2  132.14    6.37
   3   2   2  132.96    6.49
   3   2   2  141.60    6.87
  -3  -2  -3  374.49   17.46
  -3  -2  -3  395.86   18.47
   3   2   3  370.45   17.27
   3   2   3  396.43   18.54
  -3  -2  -4  150.74    7.31
  -3  -2  -4  153.89    7.44
   3   2   4  163.79    7.88
   3   2   4  160.07    7.82
  -3  -2  -5  245.81   11.66
  -3  -2  -5  251.99   11.98
   3   2   5  262.96   12.48
   3   2   5  250.54   11.92
  -3  -2  -6   31.90    1.95
  -3  -2  -6   34.04    2.02
   3   2   6   36.88    2.14
   3   2   6   36.94    2.21
  -3  -2  -7  499.57   23.33
  -3  -2  -7  482.55   22.51
   3   2   7  518.93   24.15
   3   2   7  506.13   23.64
  -3  -2  -8   28.24    1.77
   3   2   8   32.47    2.02
   3   2   8   32.47    2.21
  -3  -2  -9  167.83    8.20
  -3  -2  -9  152.07    7.44
   3   2   9  158.24    7.82
   3   2   9  165.49    8.07
  -3  -2 -10    4.54    0.69
  -3  -2 -10    4.54    0.69
   3   2  10    5.30    0.76
   3   2  10    5.48    0.76
  -3  -2 -11   15.82    1.32
  -3  -2 -11   15.07    1.20
   3   2  11   13.68    1.20
   3   2  11   15.51    1.32
   3   3 -15    5.80    0.76
   3   3 -15    5.86    0.82
  -3  -3  14   46.65    2.65
  -3  -3  14   43.88    2.58
   3   3 -14   40.98    2.46
   3   3 -14   41.86    2.52
  -3  -3  12   34.55    2.08
  -3  -3  12   31.90    1.95
   3   3 -12   31.40    1.95
   3   3 -12   29.63    1.89
  -3  -3  11    1.32    0.38
  -3  -3  11    1.20    0.44
   3   3 -11    1.45    0.38
   3   3 -11    1.39    0.44
  -3  -3  10   35.49    2.08
  -3  -3  10   35.87    2.08
   3   3 -10   38.84    2.27
   3   3 -10   35.24    2.08
  -3  -3   9    0.69    0.32
  -3  -3   9    0.82    0.44
   3   3  -9    0.50    0.32
   3   3  -9    0.44    0.38
  -3  -3   8    1.45    0.38
  -3  -3   8    1.07    0.38
   3   3  -8    1.26    0.38
   3   3  -8    1.83    0.38
  -3  -3   7 1521.92   69.79
  -3  -3   7 1641.70   75.21
   3   3  -7 1700.96   77.92
   3   3  -7 1688.36   77.36
  -3  -3   6   17.53    1.13
  -3  -3   6   17.02    1.13
   3   3  -6   18.28    1.20
   3   3  -6   15.19    1.07
  -3  -3   5 2931.61  133.97
  -3  -3   1  118.27    5.80
   3   3  -1  132.46    6.37
   3   3  -1  121.87    5.93
  -3  -3   0  130.88    6.37
  -3  -3   0  126.97    6.18
   3   3   0  121.36    5.86
   3   3   0  133.47    6.49
  -3  -3  -1 2714.10  124.20
  -3  -3  -1 2644.75  120.98
   3   3   1 2916.48  133.40
   3   3   1 2749.41  125.78
  -3  -3  -2   34.30    1.95
  -3  -3  -2   39.28    2.27
   3   3   2   34.99    2.02
   3   3   2   34.11    1.95
  -3  -3  -3  722.50   33.41
  -3  -3  -3  735.11   33.92
   3   3   3  719.98   33.29
   3   3   3  736.37   34.04
  -3  -3  -4   10.78    0.95
  -3  -3  -4   10.28    0.95
   3   3   4    8.57    0.88
   3   3   4    9.71    0.95
  -3  -3  -5  800.68   37.01
  -3  -3  -5  776.72   35.94
   3   3   5  844.81   39.03
   3   3   5  828.42   38.33
  -3  -3  -6   10.28    1.01
  -3  -3  -6   10.40    1.01
   3   3   6   10.65    1.07
   3   3   6    9.65    0.95
  -3  -3  -7    9.90    1.01
   3   3   7    9.14    1.01
  -3  -3  -8   96.59    4.98
  -3  -3  -8   99.04    5.04
   3   3   8  100.43    5.11
   3   3   8   98.10    5.11
  -3  -3  -9    5.42    0.76
  -3  -3  -9    4.79    0.69
   3   3   9    5.80    0.82
   3   3   9    4.67    0.69
  -3  -3 -10   34.80    2.14
  -3  -3 -10   35.87    2.21
   3   3  10   34.99    2.14
   3   3  10   32.47    2.14
  -3  -3 -11   19.10    1.39
  -3  -3 -11   21.31    1.58
   3   3  11   19.99    1.58
   3   3  11   21.18    1.58
   3   4 -15 1212.36   55.92
   3   4 -15 1157.51   53.46
  -3  -4  14    0.00    0.32
  -3  -4  14    0.06    0.38
   3   4 -14    0.25    0.32
   3   4 -14   -0.32    0.44
  -3  -4  13 1407.17   64.75
  -3  -4  13 1503.63   69.10
  -3  -4  12   16.83    1.26
  -3  -4  12   13.24    1.13
   3   4 -12   14.31    1.13
   3   4 -12   13.37    1.13
  -3  -4  11 2370.51  108.56
  -3  -4  11 2466.34  112.98
   3   4 -11 2478.31  113.54
   3   4 -11 2582.34  118.27
  -3  -4  10   40.16    2.33
  -3  -4  10   38.77    2.27
   3   4 -10   34.17    2.08
   3   4 -10   31.08    1.89
  -3  -4   9  875.07   40.35
  -3  -4   9  850.48   39.28
   3   4  -9  849.22   39.21
   3   4  -9  874.44   40.35
  -3  -4   8   26.42    1.64
  -3  -4   8   32.41    1.89
   3   4  -8   35.62    2.08
   3   4  -8   37.64    2.14
  -3  -4   7   97.59    4.85
  -3  -4   7   95.07    4.73
   3   4  -7   97.28    4.85
   3   4  -7   96.14    4.85
  -3  -4   6   15.64    1.13
  -3  -4   6   18.41    1.26
   3   4  -6   12.92    1.07
  -3  -4   5  380.23   17.72
  -3  -4   5  391.64   18.28
   3   4  -5  392.52   18.35
   3   4  -5  387.48   18.03
  -3  -4   4    0.25    0.38
   3   4  -4    0.00    0.38
   3   4  -4    0.19    0.32
  -3  -4   3  449.89   20.93
  -3  -4   3  481.29   22.32
   3   4  -3  474.16   22.07
   3   4  -3  472.97   21.94
  -3  -4   2   60.78    3.15
  -3  -4   2   62.67    3.28
   3   4  -2   61.47    3.15
   3   4  -2   60.15    3.15
  -3  -4   1 2383.75  109.07
  -3  -4   1 2337.09  106.99
   3   4  -1 2369.88  108.50
   3   4  -1 2480.21  113.42
  -3  -4   0   75.02    3.85
  -3  -4   0   71.68    3.72
   3   4   0   71.93    3.72
   3   4   0   78.87    3.97
  -3  -4  -1 1840.30   84.42
  -3  -4  -1 1727.44   79.19
   3   4   1 1491.02   68.40
   3   4   1 1668.81   76.54
  -3  -4  -2   18.91    1.39
  -3  -4  -2   17.46    1.26
   3   4   2   19.42    1.32
   3   4   2   18.22    1.26
  -3  -4  -3 3283.40  150.17
  -3  -4  -3 3190.73  146.01
   3   4   3 3103.72  141.98
   3   4   3 3234.86  147.97
  -3  -4  -4   42.18    2.46
  -3  -4  -4   36.38    2.14
   3   4   4   38.39    2.27
   3   4   4   36.44    2.14
  -3  -4  -5  169.53    8.26
  -3  -4  -5  160.83    7.82
   3   4   5  161.08    7.88
   3   4   5  167.45    8.13
  -3  -4  -6    1.13    0.50
  -3  -4  -6    1.58    0.50
   3   4   6    0.38    0.44
   3   4   6    0.63    0.50
  -3  -4  -7  232.45   11.16
  -3  -4  -7  236.86   11.35
   3   4   7  245.18   11.79
   3   4   7  245.12   11.73
  -3  -4  -8    1.07    0.50
  -3  -4  -8    0.69    0.44
   3   4   8    1.26    0.50
   3   4   8    1.70    0.57
  -3  -4  -9 2965.02  135.74
  -3  -4  -9 2991.50  136.93
   3   4   9 3135.88  143.55
   3   4   9 2993.40  137.12
  -3  -4 -10    2.02    0.50
  -3  -4 -10    1.77    0.57
   3   4  10    1.70    0.50
   3   4  10    2.21    0.63
  -3  -5  14    1.32    0.50
  -3  -5  14    0.63    0.44
   3   5 -14    1.51    0.44
   3   5 -14    1.39    0.50
  -3  -5  13  710.52   33.04
  -3  -5  13  737.63   34.17
   3   5 -13  708.00   32.91
   3   5 -13  718.72   33.35
  -3  -5  12   13.43    1.20
  -3  -5  12   13.68    1.20
   3   5 -12   11.29    1.01
   3   5 -12   12.99    1.20
  -3  -5  11   45.83    2.65
  -3  -5  11   47.35    2.71
   3   5 -11   41.99    2.46
   3   5 -11   41.36    2.46
  -3  -5  10   29.95    1.95
   3   5  -9   62.73    3.40
   3   5  -9   58.00    3.15
   3   5  -8   31.33    1.95
   3   5  -8   33.04    2.02
  -3  -5   7 2059.06   94.32
  -3  -5   7 2197.13  100.62
   3   5  -7 2376.18  108.88
   3   5  -7 2411.49  110.46
  -3  -5   6   28.62    1.77
  -3  -5   6   26.48    1.70
   3   5  -6   25.47    1.70
   3   5  -6   28.75    1.77
  -3  -5   5 5464.14  249.60
  -3  -5   5 5940.77  271.28
   3   5  -5 5910.51  269.90
   3   5  -5 5775.59  263.84
  -3  -5   4   21.88    1.45
  -3  -5   4   27.55    1.70
   3   5  -4   30.14    1.83
   3   5  -4   27.61    1.77
  -3  -5   3 1473.37   67.58
  -3  -5   3 1316.39   60.46
   3   5  -3 1419.78   65.13
   3   5  -3 1356.11   62.35
  -3  -5   2   10.65    0.95
  -3  -5   2    9.71    0.95
   3   5  -2   11.54    0.95
   3   5  -2    9.33    0.95
  -3  -5   1   83.09    4.29
  -3  -5   1   91.86    4.60
   3   5  -1   76.28    3.91
   3   5  -1   88.33    4.54
  -3  -5   0    0.25    0.44
  -3  -5   0   -0.50    0.44
   3   5   0   -0.25    0.38
   3   5   0    0.19    0.38
  -3  -5  -1 1352.32   62.23
  -3  -5  -1 1299.37   59.70
   3   5   1 1211.10   55.67
   3   5   1 1281.08   58.95
  -3  -5  -2   96.96    4.98
  -3  -5  -2   97.78    4.92
   3   5   2   82.09    4.22
   3   5   2   91.73    4.73
  -3  -5  -3 2732.39  125.15
  -3  -5  -3 2617.65  119.85
   3   5   3 2257.03  103.39
   3   5   3 2471.38  113.23
  -3  -5  -4  110.77    5.67
  -3  -5  -4  109.26    5.48
   3   5   4  107.87    5.42
   3   5   4  113.92    5.74
  -3  -5  -5 1467.70   67.58
  -3  -5  -6   15.26    1.39
  -3  -5  -6   15.19    1.26
   3   5   6   15.82    1.32
   3   5   6   14.94    1.26
  -3  -5  -7  131.83    6.62
  -3  -5  -7  136.43    6.75
   3   5   7  142.42    7.06
   3   5   7  136.87    6.81
  -3  -5  -8   10.59    1.07
  -3  -5  -8   11.10    1.07
   3   5   8   11.85    1.13
   3   5   8   11.03    1.13
  -3  -5  -9  303.75   14.44
  -3  -5  -9  311.76   14.82
   3   5   9  306.09   14.56
   3   5   9  307.41   14.63
  -3  -5 -10   20.80    1.58
  -3  -5 -10   15.82    1.51
   3   5  10   21.25    1.64
  -3  -6  12    7.31    0.88
  -3  -6  12    8.64    0.95
   3   6 -12    7.82    0.88
   3   6 -12    7.50    0.88
  -3  -6  11  432.18   20.30
  -3  -6  11  419.69   19.67
   3   6 -11  406.96   19.17
   3   6 -11  419.25   19.73
  -3  -6  10    1.26    0.50
  -3  -6  10    2.52    0.50
   3   6 -10    1.83    0.50
   3   6 -10    1.70    0.44
   3   6  -9  457.46   21.44
   3   6  -9  450.84   21.12
  -3  -6   8    1.89    0.50
  -3  -6   8    2.40    0.57
   3   6  -8    3.40    0.63
   3   6  -8    3.03    0.57
  -3  -6   7   37.45    2.21
   3   6  -7   33.98    2.08
  -3  -6   6  126.72    6.24
  -3  -6   6  113.04    5.67
   3   6  -6  131.39    6.56
   3   6  -6  131.13    6.49
  -3  -6   5   38.84    2.27
   3   6  -5   42.87    2.46
   3   6  -5   39.66    2.40
  -3  -6   4   72.25    3.78
  -3  -6   4   87.25    4.48
   3   6  -4   91.54    4.67
   3   6  -4   86.12    4.48
  -3  -6   3    1.20    0.50
  -3  -6   3    2.14    0.50
   3   6  -3    1.70    0.50
   3   6  -3    1.58    0.50
  -3  -6   2   70.48    3.72
  -3  -6   2   61.34    3.34
   3   6  -2   69.22    3.72
   3   6  -2   67.90    3.53
  -3  -6   1  899.66   41.55
  -3  -6   1  969.64   44.64
   3   6  -1  916.05   42.24
   3   6  -1  975.31   45.01
  -3  -6   0   17.27    1.32
  -3  -6   0   15.19    1.26
   3   6   0   16.45    1.32
   3   6   0   20.68    1.39
  -3  -6  -1   26.98    1.83
  -3  -6  -1   28.37    1.77
   3   6   1   29.38    1.83
   3   6   1   25.41    1.70
  -3  -6  -2  102.07    5.17
  -3  -6  -2  109.95    5.61
   3   6   2   96.46    4.98
   3   6   2   95.45    4.85
  -3  -6  -3  355.32   16.83
  -3  -6  -4   25.28    1.83
  -3  -6  -4   26.42    1.77
   3   6   4   22.76    1.58
   3   6   4   23.77    1.70
  -3  -6  -5   64.18    3.59
  -3  -6  -5   61.53    3.34
   3   6   5   63.42    3.47
   3   6   5   61.28    3.34
  -3  -6  -6   55.67    3.22
  -3  -6  -6   52.64    2.96
   3   6   6   55.61    3.15
   3   6   6   46.91    2.71
  -3  -6  -7   79.63    4.22
  -3  -6  -7   73.32    4.03
   3   6   7   77.29    4.16
   3   6   7   69.67    3.78
  -3  -6  -8   31.08    2.02
  -3  -6  -8   36.44    2.33
   3   6   8   34.86    2.21
   3   6   8   35.94    2.27
  -3  -6  -9  427.57   20.11
  -3  -6  -9  432.62   20.30
   3   6   9  431.17   20.24
   3   6   9  448.76   21.18
  -3  -7  11   85.55    4.54
  -3  -7  11  101.25    5.23
   3   7 -11  102.89    5.30
   3   7 -11   87.76    4.60
  -3  -7  10   40.03    2.40
  -3  -7  10   39.47    2.40
   3   7 -10   37.01    2.33
   3   7 -10   36.44    2.27
  -3  -7   9  236.55   11.35
  -3  -7   9  270.91   12.92
   3   7  -9  263.59   12.61
   3   7  -9  255.14   12.23
  -3  -7   8    0.13    0.38
  -3  -7   8   -0.19    0.32
   3   7  -8    0.00    0.32
   3   7  -8    0.32    0.38
  -3  -7   7  316.74   15.00
  -3  -7   7  343.28   16.20
   3   7  -7  337.48   16.01
   3   7  -6   34.23    2.21
   3   7  -6   35.56    2.21
  -3  -7   5   52.83    2.96
   3   7  -5   57.12    3.22
   3   7  -5   50.88    2.84
  -3  -7   4   18.98    1.39
  -3  -7   4   18.79    1.39
   3   7  -4   19.80    1.45
   3   7  -4   19.23    1.51
  -3  -7   3  271.35   12.92
   3   7  -3  301.48   14.37
  -3  -7   2  141.54    7.06
   3   7  -2  165.81    8.39
  -3  -7   1   42.81    2.58
   3   7  -1   41.99    2.52
  -3  -7   0    8.51    1.01
  -3  -7   0   11.35    1.13
   3   7   0   10.53    1.07
   3   7   0    8.45    0.95
  -3  -7  -1  170.79    8.45
  -3  -7  -1  173.44    8.45
   3   7   1  162.03    8.01
   3   7   1  178.73    8.64
  -3  -7  -2   11.22    1.07
  -3  -7  -2   10.40    1.13
   3   7   2   10.84    1.01
   3   7   2    9.52    1.01
  -3  -7  -3   72.75    3.85
  -3  -7  -3   75.40    4.10
   3   7   3   72.06    3.78
   3   7   3   65.57    3.59
  -3  -7  -4   17.59    1.39
  -3  -7  -4   18.16    1.51
   3   7   4   17.27    1.32
   3   7   4   17.65    1.45
  -3  -7  -5  117.58    6.05
  -3  -7  -5  118.71    5.99
   3   7   5  108.06    5.55
   3   7   5  100.75    5.11
  -3  -7  -6   27.87    2.02
  -3  -7  -6   25.09    1.77
   3   7   6   23.77    1.64
   3   7   6   23.96    1.77
  -3  -7  -7  161.46    8.07
  -3  -7  -7  158.12    7.82
   3   7   7  150.80    7.50
   3   7   7  150.17    7.44
  -3  -8   9  207.67   10.02
   3   8  -9  216.69   10.53
  -3  -8   8   10.59    1.07
  -3  -8   8    9.08    0.95
   3   8  -8   12.36    1.20
   3   8  -8   11.29    1.07
  -3  -8   7   39.72    2.33
  -3  -8   7   45.14    2.65
   3   8  -7   49.18    2.84
  -3  -8   6   17.53    1.32
  -3  -8   6   15.76    1.32
   3   8  -6   16.90    1.39
   3   8  -6   17.21    1.45
   3   8  -5   97.97    5.04
   3   8  -5   89.02    4.73
  -3  -8   4    2.46    0.57
  -3  -8   4    3.40    0.69
   3   8  -4    1.89    0.63
   3   8  -4    2.33    0.57
  -3  -8   3  786.81   36.38
  -3  -8   3  725.65   33.67
   3   8  -3  763.48   35.43
   3   8  -3  784.28   36.25
  -3  -8   2   39.53    2.33
  -3  -8   2   35.12    2.21
   3   8  -2   35.87    2.27
   3   8  -2   41.61    2.46
  -3  -8   1  515.84   24.15
  -3  -8   1  566.59   26.35
   3   8  -1  518.99   24.15
   3   8  -1  539.86   25.22
  -3  -8   0   20.05    1.51
  -3  -8   0   16.01    1.45
   3   8   0   15.64    1.39
   3   8   0   17.02    1.32
  -3  -8  -1 1668.81   76.60
  -3  -8  -1 1702.23   78.24
   3   8   1 1570.46   72.19
   3   8   1 1561.63   71.68
  -3  -8  -2  165.56    8.26
  -3  -8  -2  172.56    8.45
   3   8   2  160.58    7.82
   3   8   2  148.66    7.44
  -3  -8  -3  326.95   15.64
  -3  -8  -3  339.44   16.01
   3   8   3  322.98   15.32
   3   8   3  325.69   15.38
  -3  -8  -4   35.05    2.40
  -3  -8  -4   34.61    2.14
   3   8   4   37.64    2.27
   3   8   4   33.41    2.21
  -3  -8  -5   46.21    2.90
  -3  -8  -5   53.27    3.03
   3   8   5   47.22    2.71
   3   8   5   45.08    2.71
  -3  -8  -6    2.14    0.63
   3   8   6    2.77    0.63
  -3  -9   5 1415.37   65.06
  -3  -9   5 1322.69   60.84
   3   9  -5 1418.52   65.25
   3   9  -5 1387.63   63.86
  -3  -9   4   38.52    2.40
  -3  -9   4   44.70    2.65
   3   9  -4   40.48    2.40
   3   9  -4   40.79    2.52
  -3  -9   3  914.79   42.24
  -3  -9   3  820.22   38.02
   3   9  -3  864.35   39.97
   3   9  -3  861.20   39.91
  -3  -9   2   42.11    2.58
  -3  -9   2   43.31    2.58
   3   9  -2   39.91    2.52
   3   9  -2   43.31    2.52
  -3  -9   1    1.77    0.57
  -3  -9   1    0.95    0.57
   3   9  -1    1.26    0.57
   3   9  -1    1.77    0.57
  -3  -9   0    4.22    0.82
  -3  -9   0    6.18    0.82
   3   9   0    6.93    0.95
   3   9   0    6.18    0.82
  -3  -9  -1  152.82    7.69
  -3  -9  -1  152.07    7.50
   3   9   1  139.39    7.00
   3   9   1  155.60    7.63
  -3  -9  -2   96.52    5.17
  -3  -9  -2   93.31    4.85
  -3  -9  -3 1141.12   52.58
   3   9   3 1067.36   49.24
   4 -10  -1   12.36    1.20
   4 -10   0   21.12    1.64
   4 -10   0   23.71    1.77
   4 -10   1   23.83    1.77
   4 -10   1   21.81    1.70
  -4  10  -2    6.68    0.88
  -4  10  -2    4.85    0.76
   4 -10   2    4.98    0.76
   4 -10   2    8.01    1.01
  -4   9   2   91.16    4.79
  -4   9   2   83.54    4.41
   4  -9  -2   88.45    4.60
   4  -9  -2   78.18    4.10
  -4   9   1   32.03    2.08
  -4   9   1   37.58    2.33
   4  -9  -1   38.02    2.33
   4  -9  -1   37.64    2.33
  -4   9   0  878.22   40.60
   4  -9   0  880.74   40.79
   4  -9   0  916.68   42.37
  -4   9  -1   14.31    1.26
  -4   9  -1   12.10    1.20
   4  -9   1   13.11    1.20
   4  -9   1   15.64    1.32
  -4   9  -2  945.05   43.63
  -4   9  -2  830.31   38.52
   4  -9   2  945.05   43.63
   4  -9   2  876.33   40.60
  -4   9  -3   33.98    2.27
  -4   9  -3   34.86    2.21
   4  -9   3   35.68    2.33
   4  -9   3   35.31    2.21
  -4   9  -4  479.84   22.44
  -4   9  -4  462.69   21.81
   4  -9   4  485.58   22.76
   4  -9   4  476.12   22.26
  -4   8   4 1188.41   54.60
  -4   8   4 1236.32   56.80
   4  -8  -4 1202.91   55.29
   4  -8  -4 1260.91   57.94
  -4   8   3   88.20    4.54
  -4   8   3   87.76    4.54
   4  -8  -3   94.38    4.79
   4  -8  -3   78.93    4.10
  -4   8   2  979.10   45.14
  -4   8   2  878.22   40.54
   4  -8  -2  876.33   40.41
   4  -8  -2  900.92   41.61
  -4   8   1   93.94    4.79
  -4   8   1   87.70    4.54
   4  -8  -1  103.52    5.23
   4  -8  -1   94.06    4.85
  -4   8   0   93.81    4.79
  -4   8   0   85.30    4.48
   4  -8   0   96.90    4.98
   4  -8   0  104.15    5.30
  -4   8  -1    8.51    0.95
  -4   8  -1    8.64    0.95
   4  -8   1    9.71    1.01
   4  -8   1   10.78    1.01
  -4   8  -2    0.95    0.44
  -4   8  -2    2.33    0.57
   4  -8   2    2.02    0.50
   4  -8   2    2.96    0.63
  -4   8  -3    0.44    0.44
  -4   8  -3   -0.13    0.38
   4  -8   3   -0.13    0.38
   4  -8   3    0.25    0.44
  -4   8  -4  617.53   28.75
  -4   8  -4  543.70   25.47
   4  -8   4  609.59   28.37
   4  -8   4  560.73   26.16
  -4   8  -5   11.29    1.13
  -4   8  -5   13.30    1.20
   4  -8   5   10.72    1.07
   4  -8   5   12.17    1.13
   4  -7  -6   26.16    1.45
   4  -7  -6   27.74    1.58
  -4   7   5   70.74    3.53
  -4   7   5   69.98    3.53
   4  -7  -5   75.65    3.78
   4  -7  -5   71.75    3.66
  -4   7   4   67.58    3.47
  -4   7   4   66.51    3.40
   4  -7  -4   60.90    3.15
   4  -7  -4   72.06    3.66
  -4   7   3   66.89    3.53
  -4   7   2  125.27    6.18
  -4   7   2  147.08    7.12
   4  -7  -2  129.50    6.37
   4  -7  -2  140.09    6.81
  -4   7   1   19.86    1.45
  -4   7   1   23.33    1.51
   4  -7  -1   25.16    1.64
   4  -7  -1   23.96    1.58
  -4   7   0  291.58   13.74
  -4   7   0  252.43   12.04
   4  -7   0  269.39   12.80
   4  -7   0  289.19   13.62
  -4   7  -1    8.20    0.88
  -4   7  -1    6.62    0.82
   4  -7   1    9.02    0.88
   4  -7   1    7.82    0.88
  -4   7  -2  351.29   16.58
  -4   7  -2  390.31   18.28
   4  -7   2  355.01   16.71
   4  -7   2  390.88   18.28
  -4   7  -3   58.70    3.22
  -4   7  -4    8.70    0.88
  -4   7  -4    8.45    0.95
   4  -7   4    8.83    0.88
   4  -7   4    7.57    0.88
  -4   7  -5   46.40    2.65
  -4   7  -5   46.46    2.77
   4  -7   5   44.95    2.65
   4  -7   5   49.68    2.84
  -4   7  -6   59.64    3.40
  -4   7  -6   68.28    3.66
  -4   7  -7   60.65    3.53
   4  -7   7   44.64    3.03
  -4   6   5    9.33    0.63
  -4   6   5   10.21    0.63
   4  -6  -5    9.58    0.63
   4  -6  -5   10.15    0.69
  -4   6   4  393.15   18.16
  -4   6   4  389.31   18.03
   4  -6  -4  401.28   18.54
   4  -6  -4  375.44   17.40
  -4   6   3    0.44    0.25
  -4   6   3    0.63    0.32
   4  -6  -3    0.50    0.25
   4  -6  -3    0.25    0.32
  -4   6   2   71.12    3.66
   4  -6  -2   78.81    3.97
   4  -6  -2   76.47    3.91
  -4   6   1   10.91    0.95
  -4   6   1   12.42    0.95
   4  -6  -1   11.47    0.95
   4  -6  -1   14.31    1.07
  -4   6   0  975.31   44.95
  -4   6   0 1090.69   50.12
   4  -6   0 1122.21   51.57
   4  -6   0  977.83   45.01
  -4   6  -1   76.73    3.91
  -4   6  -1   67.02    3.59
   4  -6   1   76.10    3.91
   4  -6   1   70.61    3.72
  -4   6  -2  535.51   24.84
  -4   6  -2  558.83   26.04
   4  -6   2  565.14   26.23
   4  -6   2  564.57   26.29
  -4   6  -3  123.57    6.12
  -4   6  -3  126.28    6.37
   4  -6   3  136.56    6.75
   4  -6   3  133.28    6.62
  -4   6  -5   47.35    2.77
  -4   6  -5   51.95    2.90
   4  -6   5   54.60    3.03
   4  -6   5   47.28    2.71
  -4   6  -6  160.20    7.82
  -4   6  -6  162.15    8.07
   4  -6   6  167.83    8.20
   4  -6   6  156.23    7.69
  -4   6  -7    5.93    0.76
  -4   6  -7    5.23    0.82
   4  -6   7    5.61    0.76
   4  -6   7    6.18    0.76
  -4   5   4   80.19    3.85
  -4   5   4   71.81    3.40
   4  -5  -4   76.41    3.66
   4  -5  -4   71.12    3.40
  -4   5   3   93.18    4.48
  -4   5   3   99.17    4.79
   4  -5  -3   94.06    4.54
   4  -5  -3   99.49    4.73
  -4   5   2 1160.04   53.21
  -4   5   2 1154.36   52.90
   4  -5  -2 1196.60   54.85
   4  -5  -2 1139.86   52.26
  -4   5   1   46.84    2.52
  -4   5   1   51.00    2.77
   4  -5  -1   44.89    2.40
   4  -5  -1   50.44    2.65
  -4   5   0  450.27   20.87
  -4   5   0  458.66   21.31
   4  -5   0  480.78   22.32
   4  -5   0  422.47   19.67
  -4   5  -1   18.72    1.32
  -4   5  -1   20.99    1.39
   4  -5   1   18.66    1.26
   4  -5   1   20.68    1.39
  -4   5  -2 1090.69   50.25
  -4   5  -2 1112.75   51.19
   4  -5   2 1050.97   48.36
   4  -5   2 1103.29   50.75
  -4   5  -3    2.71    0.57
  -4   5  -3    3.22    0.50
   4  -5   3    3.59    0.57
   4  -5   3    3.03    0.50
  -4   5  -4 2011.15   92.24
  -4   5  -4 2156.15   98.79
   4  -5   4 1852.90   84.99
   4  -5   4 1989.08   91.16
  -4   5  -5    1.51    0.44
  -4   5  -6  101.31    5.30
  -4   5  -6   99.23    5.04
   4  -5   6  100.75    5.17
   4  -5   6  106.67    5.36
  -4   5  -7   14.37    1.20
  -4   5  -7   13.74    1.26
   4  -5   7   16.64    1.32
   4  -5   7   15.07    1.26
  -4   5  -8   60.59    3.34
  -4   5  -8   53.40    3.09
   4  -5   8   53.34    3.03
  -4   4   3   48.17    2.40
  -4   4   3   44.64    2.21
   4  -4  -3   47.54    2.33
   4  -4  -3   46.40    2.27
  -4   4   2 1475.26   67.52
  -4   4   2 1598.20   73.20
   4  -4  -2 1446.26   66.20
   4  -4  -2 1424.83   65.19
  -4   4   1   46.84    2.40
  -4   4   1   47.54    2.52
   4  -4  -1   47.91    2.52
   4  -4  -1   50.06    2.58
  -4   4   0  832.83   38.33
  -4   4  -1    4.22    0.50
  -4   4  -1    4.79    0.63
   4  -4   1    4.92    0.63
   4  -4   1    5.86    0.63
  -4   4  -2 1803.73   82.72
  -4   4  -2 1703.49   78.05
   4  -4   2 1808.14   82.84
   4  -4   2 1702.23   78.05
  -4   4  -3    5.86    0.63
  -4   4  -3    5.61    0.69
   4  -4   3    5.93    0.69
   4  -4   3    5.80    0.69
  -4   4  -4  967.75   44.70
  -4   4  -4  905.96   41.80
   4  -4   4  969.01   44.64
   4  -4   4  945.05   43.56
  -4   4  -5    4.79    0.69
  -4   4  -5    4.41    0.63
   4  -4   5    3.72    0.57
   4  -4   5    3.59    0.63
  -4   4  -6 1025.75   47.41
  -4   4  -6  970.27   44.76
   4  -4   6 1034.57   47.73
  -4   4  -7   23.96    1.77
  -4   4  -7   26.23    1.70
   4  -4   7   27.61    1.77
   4  -4   7   27.17    1.77
  -4   4  -8  293.60   14.06
  -4   4  -8  253.57   12.10
   4  -4   8  281.69   13.37
   4  -4   8  273.93   13.11
  -4   4  -9   21.12    1.58
   4  -4   9   19.86    1.45
   4  -4   9   18.60    1.39
  -4   3   3   83.54    3.91
  -4   3   3   85.17    3.97
   4  -3  -3   90.09    4.22
   4  -3  -3   88.64    4.16
  -4   3   2  244.36   11.35
  -4   3   2  244.49   11.35
   4  -3  -2  233.14   10.84
   4  -3  -2  248.78   11.54
  -4   3   1   38.58    2.02
  -4   3   1   39.66    2.08
   4  -3  -1   44.64    2.27
   4  -3  -1   38.14    2.02
  -4   3   0   81.77    4.03
  -4   3   0   88.39    4.35
   4  -3   0   84.42    4.16
   4  -3   0   74.39    3.72
  -4   3  -1   47.79    2.52
  -4   3  -1   41.48    2.33
   4  -3   1   39.47    2.14
   4  -3   1   41.17    2.27
  -4   3  -2  637.39   29.51
  -4   3  -2  631.71   29.19
   4  -3   2  587.08   27.17
   4  -3   2  599.81   27.74
  -4   3  -3  100.87    5.11
  -4   3  -3  111.02    5.48
   4  -3   3  101.31    5.04
   4  -3   3   94.44    4.79
  -4   3  -4  828.42   38.33
  -4   3  -4  846.07   39.03
   4  -3   4  751.50   34.74
  -4   3  -5   56.05    3.03
  -4   3  -5   49.99    2.84
   4  -3   5   47.03    2.65
   4  -3   5   50.25    2.77
  -4   3  -7   38.77    2.40
   4  -3   7   42.37    2.46
   4  -3   7   36.76    2.21
  -4   3  -8   14.94    1.26
  -4   3  -8   16.83    1.26
   4  -3   8   14.56    1.20
   4  -3   8   15.38    1.26
  -4   3  -9   16.90    1.39
  -4   3  -9   19.61    1.39
   4  -3   9   14.31    1.20
   4  -3   9   16.52    1.26
  -4   2   3   14.69    0.82
  -4   2   3   15.26    0.82
   4  -2  -3   16.08    0.82
   4  -2  -3   14.44    0.76
  -4   2   2   95.70    4.54
  -4   2   2   98.92    4.67
   4  -2  -2   97.47    4.67
   4  -2  -2   96.90    4.60
  -4   2   1   61.09    3.03
  -4   2   1   56.68    2.84
   4  -2  -1   60.90    3.09
   4  -2  -1   60.71    3.03
  -4   2   0   45.08    2.33
  -4   2   0   45.83    2.40
   4  -2   0   44.38    2.33
   4  -2   0   45.83    2.40
  -4   2  -2  113.73    5.55
  -4   2  -2  122.94    6.05
   4  -2   2  116.26    5.74
   4  -2   2  116.82    5.67
  -4   2  -3  256.09   12.17
  -4   2  -3  249.79   11.79
   4  -2   3  267.69   12.67
  -4   2  -4   30.77    1.89
  -4   2  -4   31.27    1.83
   4  -2   4   30.32    1.89
   4  -2   4   30.32    1.83
  -4   2  -5   96.59    4.85
  -4   2  -5   95.39    4.92
   4  -2   5   83.09    4.22
   4  -2   5   84.67    4.41
  -4   2  -6   39.40    2.27
   4  -2   6   37.70    2.27
   4  -2   6   37.07    2.14
  -4   2  -7    0.32    0.32
  -4   2  -7   -0.06    0.44
   4  -2   7   -0.44    0.32
   4  -2   7   -0.06    0.32
  -4   2  -8  406.39   19.04
  -4   2  -8  400.91   18.91
   4  -2   8  371.65   17.53
   4  -2   8  382.06   17.97
   4  -2   9   33.60    2.14
   4  -2   9   37.64    2.21
  -4   2 -10    9.46    1.01
   4  -2  10    9.20    1.01
   4  -2  10    9.46    1.01
   4  -1 -11   14.63    0.82
  -4   1   4  103.90    4.85
  -4   1   4   97.47    4.54
   4  -1  -4   92.55    4.35
   4  -1  -4  102.45    4.79
  -4   1   3  120.61    5.61
  -4   1   3  121.61    5.67
   4  -1  -3  116.44    5.48
   4  -1  -3  122.43    5.74
  -4   1   2  450.33   20.74
  -4   1   2  453.36   20.87
   4  -1  -2  432.62   19.99
   4  -1  -2  464.08   21.37
  -4   1   1   67.02    3.34
  -4   1   1   69.67    3.40
   4  -1  -1   70.80    3.47
   4  -1  -1   68.66    3.40
  -4   1   0 1495.44   68.47
  -4   1   0 1665.66   76.28
   4  -1   0 1749.51   80.13
   4  -1   0 1627.83   74.52
  -4   1  -2 1443.11   66.13
  -4   1  -2 1518.13   69.67
   4  -1   2 1481.57   67.96
   4  -1   2 1507.42   69.16
  -4   1  -3   42.24    2.27
  -4   1  -3   42.56    2.40
   4  -1   3   41.61    2.40
   4  -1   3   38.27    2.14
  -4   1  -4 1638.55   75.15
  -4   1  -4 1903.97   87.32
   4  -1   4 1753.92   80.51
   4  -1   4 1693.40   77.67
  -4   1  -5   31.96    1.89
  -4   1  -5   32.91    2.02
   4  -1   5   29.88    1.89
   4  -1   5   28.75    1.77
  -4   1  -6    4.16    0.57
  -4   1  -6    3.85    0.63
   4  -1   6    3.47    0.57
   4  -1   6    3.78    0.63
  -4   1  -7   26.54    1.77
  -4   1  -7   31.40    1.89
   4  -1   7   30.39    1.89
   4  -1   7   29.00    1.89
  -4   1  -8  257.92   12.29
  -4   1  -8  282.76   13.49
   4  -1   8  287.36   13.74
   4  -1   8  266.75   12.74
  -4   1  -9   14.06    1.20
  -4   1  -9   16.90    1.26
   4  -1   9   13.62    1.13
   4  -1   9   14.00    1.20
  -4   1 -10  237.93   11.41
  -4   1 -10  223.50   10.84
   4  -1  10  214.35   10.34
   4  -1  10  228.98   11.10
  -4   0  12  759.70   34.99
  -4   0  12  794.37   36.57
   4   0 -12  769.15   35.43
   4   0 -12  790.59   36.38
  -4   0  11   -0.19    0.25
  -4   0  11    0.00    0.25
   4   0 -11    0.25    0.32
   4   0 -11   -0.19    0.25
  -4   0  10  245.62   11.41
  -4   0  10  275.13   12.80
   4   0 -10  276.45   12.86
   4   0 -10  286.79   13.30
  -4   0   9    0.13    0.19
  -4   0   9    0.13    0.25
   4   0  -9    0.19    0.19
   4   0  -9   -0.06    0.25
  -4   0   8  232.32   10.78
  -4   0   8  230.62   10.72
   4   0  -8  233.65   10.84
   4   0  -8  235.10   10.91
  -4   0   7    0.00    0.13
  -4   0   7    0.19    0.19
   4   0  -7    0.00    0.13
   4   0  -7    0.25    0.19
  -4   0   6 6771.08  309.55
  -4   0   6 7010.65  320.33
   4   0  -6 6897.17  315.16
   4   0  -6 6657.59  304.26
  -4   0   5    0.19    0.19
  -4   0   5   -0.06    0.19
   4   0  -5    0.00    0.19
   4   0  -5   -0.06    0.19
  -4   0   4 3078.51  140.65
  -4   0   4 2727.97  124.64
   4   0  -4 2910.18  132.90
   4   0  -4 2748.15  125.59
  -4   0   3    0.19    0.19
  -4   0   3    0.06    0.25
   4   0  -3    0.13    0.19
   4   0  -3    0.38    0.19
  -4   0   2 3516.67  160.64
  -4   0   2 3075.98  140.53
   4   0  -2 3397.52  155.22
   4   0  -2 3383.02  154.52
  -4   0   1   -0.32    0.25
  -4   0   1    0.00    0.25
   4   0  -1    0.13    0.25
   4   0  -1    0.19    0.25
  -4   0   0   55.54    2.84
  -4   0   0   52.71    2.71
   4   0   0   58.44    3.03
   4   0   0   60.59    3.09
  -4   0  -1    0.25    0.25
  -4   0  -1    0.13    0.32
   4   0   1    0.00    0.25
   4   0   1    0.13    0.32
  -4   0  -2  371.90   17.40
  -4   0  -2  346.12   16.14
   4   0   2  376.07   17.59
   4   0   2  373.67   17.46
  -4   0  -3   -0.19    0.32
   4   0   3    0.19    0.38
   4   0   3    0.06    0.25
  -4   0  -4 1934.86   88.70
  -4   0  -4 1709.79   78.37
   4   0   4 1828.32   83.91
   4   0   4 1836.51   84.17
  -4   0  -5    0.32    0.38
  -4   0  -5   -0.19    0.25
   4   0   5   -0.19    0.32
   4   0   5   -0.19    0.38
  -4   0  -6  403.18   18.91
  -4   0  -6  385.77   18.03
   4   0   6  403.62   18.91
   4   0   6  408.47   19.23
  -4   0  -7    0.00    0.38
  -4   0  -7    0.44    0.32
   4   0   7   -0.13    0.38
   4   0   7    0.25    0.32
  -4   0  -8 1843.45   84.54
  -4   0  -8 2060.32   94.57
   4   0   8 1920.99   88.20
   4   0   8 1902.08   87.25
  -4   0  -9   -0.06    0.32
  -4   0  -9   -0.44    0.38
   4   0   9   -0.06    0.32
   4   0   9    0.50    0.44
  -4   0 -10  167.13    8.13
  -4   0 -10  168.71    8.32
   4   0  10  158.75    7.82
   4   0  10  171.86    8.51
   4   1 -13   21.56    1.45
   4   1 -13   22.76    1.51
  -4  -1  12  630.08   29.13
  -4  -1  12  678.37   31.33
   4   1 -12  694.76   32.09
   4   1 -12  724.39   33.48
  -4  -1  11   14.37    1.07
  -4  -1  10 1503.63   68.91
  -4  -1  10 1595.05   73.07
   4   1 -10 1622.16   74.33
   4   1 -10 1548.40   70.99
  -4  -1   9    5.48    0.50
  -4  -1   9    4.67    0.57
   4   1  -9    5.11    0.63
   4   1  -9    3.97    0.44
  -4  -1   8  167.26    7.88
  -4  -1   8  171.11    8.07
   4   1  -8  166.88    7.88
   4   1  -8  184.03    8.70
  -4  -1   7   37.70    2.02
  -4  -1   7   42.49    2.21
   4   1  -7   37.51    2.02
   4   1  -7   38.33    2.02
  -4  -1   6  601.52   27.74
  -4  -1   6  568.04   26.16
   4   1  -6  646.85   29.76
   4   1  -6  602.27   27.74
  -4  -1   5  143.87    6.87
  -4  -1   5  134.73    6.37
   4   1  -5  146.14    6.87
   4   1  -5  125.40    5.99
  -4  -1   4   85.68    4.22
  -4  -1   4   99.93    4.79
   4   1  -4   99.80    4.79
   4   1  -4   89.08    4.35
  -4  -1   3  119.22    5.74
  -4  -1   3  117.08    5.61
   4   1  -3  112.54    5.36
   4   1  -3  115.44    5.55
  -4  -1   2  443.46   20.55
  -4  -1   2  481.04   22.26
   4   1  -2  436.72   20.17
   4   1  -2  454.43   21.06
  -4  -1   1   76.22    3.85
  -4  -1   1   63.99    3.22
   4   1  -1   65.95    3.34
   4   1  -1   72.69    3.66
  -4  -1   0 1530.11   70.17
   4   1   0 1544.61   70.80
  -4  -1  -1    3.28    0.50
  -4  -1  -1    3.22    0.50
   4   1   1    4.54    0.57
   4   1   1    3.85    0.50
  -4  -1  -2 1502.37   68.91
   4   1   2 1513.09   69.41
   4   1   2 1520.02   69.79
  -4  -1  -3   42.30    2.40
  -4  -1  -3   41.80    2.33
   4   1   3   40.79    2.33
   4   1   3   40.85    2.33
  -4  -1  -4 1828.95   83.85
  -4  -1  -4 1607.66   73.76
   4   1   4 1775.36   81.45
   4   1   4 1800.58   82.65
  -4  -1  -5   31.14    1.89
  -4  -1  -5   28.18    1.70
   4   1   5   32.22    2.02
   4   1   5   34.86    2.08
  -4  -1  -6    4.60    0.69
   4   1   6    4.67    0.69
   4   1   6    3.97    0.69
  -4  -1  -7   29.57    1.83
  -4  -1  -7   28.69    1.83
   4   1   7   31.02    1.95
   4   1   7   28.94    1.89
  -4  -1  -8  254.89   12.17
  -4  -1  -8  269.20   12.86
   4   1   8  281.37   13.49
   4   1   8  281.62   13.43
  -4  -1  -9   14.19    1.20
  -4  -1  -9   14.25    1.13
   4   1   9   12.29    1.07
   4   1   9   14.31    1.26
  -4  -1 -10  221.79   10.72
  -4  -1 -10  228.79   10.97
   4   1  10  232.07   11.16
   4   1  10  235.35   11.41
   4   2 -13   47.85    2.71
   4   2 -13   41.11    2.46
  -4  -2  12   16.58    1.26
  -4  -2  12   16.64    1.20
   4   2 -12   17.02    1.26
   4   2 -12   16.20    1.26
  -4  -2  11  148.35    7.19
  -4  -2  11  149.73    7.25
   4   2 -11  134.16    6.62
   4   2 -11  144.44    7.06
  -4  -2  10    2.84    0.44
  -4  -2  10    2.46    0.50
   4   2 -10    2.27    0.44
   4   2 -10    2.40    0.50
  -4  -2   9   95.01    4.73
  -4  -2   9   91.60    4.54
   4   2  -9   95.45    4.79
   4   2  -9   92.55    4.60
  -4  -2   7    6.75    0.63
  -4  -2   7    7.63    0.76
   4   2  -7    7.63    0.69
   4   2  -7    5.48    0.63
  -4  -2   6  603.34   27.80
  -4  -2   6  589.66   27.24
   4   2  -6  679.00   31.27
   4   2  -6  595.97   27.55
  -4  -2   5   11.66    0.88
  -4  -2   5   14.25    1.01
   4   2  -5   12.80    0.95
   4   2  -5   13.24    0.95
  -4  -2   4   91.54    4.48
  -4  -2   4   82.46    4.16
   4   2  -4   90.66    4.41
   4   2  -4   80.38    4.03
  -4  -2   3   15.89    1.07
   4   2  -3   13.43    0.95
   4   2  -3   14.00    1.07
  -4  -2   1   60.78    3.15
  -4  -2   1   59.39    3.09
   4   2  -1   50.56    2.65
  -4  -2   0   45.33    2.46
  -4  -2   0   44.26    2.46
   4   2   0   43.94    2.40
   4   2   0   44.95    2.46
  -4  -2  -1   91.48    4.60
  -4  -2  -1  108.19    5.42
   4   2   1   97.22    4.85
   4   2   1  101.57    5.04
  -4  -2  -2  113.04    5.61
  -4  -2  -2  121.24    5.99
   4   2   2  116.51    5.80
   4   2   2  117.89    5.86
  -4  -2  -3  242.85   11.54
  -4  -2  -3  260.00   12.29
   4   2   3  278.28   13.18
   4   2   3  256.66   12.23
  -4  -2  -5   84.04    4.35
  -4  -2  -5   89.71    4.60
   4   2   5   90.85    4.67
   4   2   5   91.42    4.73
  -4  -2  -6   33.92    2.02
   4   2   6   37.45    2.27
  -4  -2  -7   -0.19    0.32
  -4  -2  -7    0.38    0.44
   4   2   7   -0.32    0.44
   4   2   7    0.32    0.38
  -4  -2  -8  355.07   16.71
  -4  -2  -8  388.74   18.28
   4   2   8  394.10   18.54
   4   2   8  367.68   17.40
  -4  -2  -9   35.87    2.14
  -4  -2  -9   34.93    2.21
   4   2   9   37.58    2.27
   4   2   9   37.51    2.33
   4   3 -13   25.47    1.70
   4   3 -13   24.78    1.70
  -4  -3  12  577.31   26.86
  -4  -3  12  591.43   27.49
   4   3 -12  602.71   27.99
   4   3 -12  641.17   29.82
  -4  -3  11    0.25    0.38
  -4  -3  11    0.88    0.38
   4   3 -11    0.38    0.32
   4   3 -11    0.25    0.44
  -4  -3  10  866.24   39.97
  -4  -3  10  786.81   36.31
   4   3 -10  791.22   36.57
   4   3 -10  725.65   33.54
  -4  -3   9    0.44    0.38
  -4  -3   9    0.06    0.25
   4   3  -9   -0.13    0.25
   4   3  -9    0.44    0.38
  -4  -3   8  427.32   19.86
  -4  -3   8  433.69   20.17
   4   3  -8  471.26   21.94
   4   3  -8  467.29   21.75
  -4  -3   7  118.15    5.80
  -4  -3   7  120.86    5.93
   4   3  -7  116.13    5.74
   4   3  -7  137.25    6.68
  -4  -3   6   25.97    1.64
  -4  -3   6   27.87    1.64
   4   3  -6   31.02    1.83
   4   3  -6   27.87    1.70
  -4  -3   5  249.91   11.79
  -4  -3   5  262.02   12.29
   4   3  -5  242.41   11.47
   4   3  -5  276.83   12.99
  -4  -3   4    4.03    0.57
  -4  -3   4    4.60    0.63
   4   3  -4    5.04    0.63
   4   3  -4    5.04    0.57
  -4  -3   3   96.27    4.85
  -4  -3   3   82.53    4.16
   4   3  -3   82.27    4.16
   4   3  -3   94.44    4.67
  -4  -3   2  249.85   11.79
  -4  -3   2  228.92   10.91
   4   3  -2  210.07   10.09
  -4  -3   1   41.36    2.33
  -4  -3   1   36.38    2.14
   4   3  -1   44.07    2.40
   4   3  -1   38.84    2.21
  -4  -3   0   87.76    4.48
  -4  -3   0   90.47    4.54
   4   3   0   79.31    4.10
   4   3   0   75.09    3.85
  -4  -3  -1   43.75    2.52
  -4  -3  -1   39.34    2.27
   4   3   1   38.21    2.21
   4   3   1   38.52    2.21
  -4  -3  -2  602.08   27.99
  -4  -3  -2  620.37   28.75
   4   3   2  596.85   27.68
   4   3   2  600.07   27.87
  -4  -3  -3   99.17    5.04
  -4  -3  -3   92.74    4.73
   4   3   3   89.52    4.60
   4   3   3  103.77    5.30
  -4  -3  -4  768.52   35.56
  -4  -3  -4  781.13   36.13
   4   3   4  771.05   35.68
   4   3   4  747.72   34.61
  -4  -3  -6  260.19   12.42
  -4  -3  -6  262.02   12.48
   4   3   6  287.23   13.68
   4   3   6  279.48   13.37
  -4  -3  -7   39.53    2.40
  -4  -3  -7   40.92    2.40
   4   3   7   44.45    2.65
   4   3   7   41.23    2.46
  -4  -3  -8   12.86    1.20
  -4  -3  -8   16.96    1.26
   4   3   8   14.88    1.32
   4   3   8   17.46    1.39
  -4  -3  -9   15.26    1.20
  -4  -3  -9   14.63    1.26
   4   3   9   17.02    1.45
   4   3   9   16.64    1.32
   4   4 -13   10.53    1.01
   4   4 -13   10.21    1.07
  -4  -4  12  384.20   18.03
  -4  -4  11   17.02    1.32
  -4  -4  11   19.61    1.39
   4   4 -11   18.54    1.39
   4   4 -11   17.53    1.32
  -4  -4  10  196.45    9.46
  -4  -4  10  189.83    9.14
   4   4 -10  181.63    8.83
   4   4 -10  198.21    9.58
  -4  -4   9    8.70    0.88
  -4  -4   9    8.13    0.82
   4   4  -9    9.27    0.88
   4   4  -9    8.07    0.88
  -4  -4   8   87.00    4.41
  -4  -4   8   89.27    4.54
   4   4  -8   97.34    4.98
   4   4  -8   88.96    4.54
  -4  -4   7   31.71    1.89
  -4  -4   7   26.67    1.70
   4   4  -7   31.02    1.95
   4   4  -7   35.56    2.08
  -4  -4   6 2037.63   93.37
  -4  -4   6 2114.54   96.84
   4   4  -6 2443.01  111.84
   4   4  -6 2319.44  106.23
  -4  -4   5    4.54    0.69
  -4  -4   5    4.67    0.63
   4   4  -5    4.98    0.69
   4   4  -5    5.42    0.69
  -4  -4   4 4941.50  225.83
  -4  -4   4 5217.64  238.31
   4   4  -4 5159.64  235.66
   4   4  -4 5121.18  233.96
  -4  -4   3   45.64    2.58
  -4  -4   3   46.34    2.52
   4   4  -3   51.45    2.77
   4   4  -3   46.15    2.58
  -4  -4   2 1416.00   65.00
  -4  -4   2 1426.72   65.57
   4   4  -2 1443.11   66.26
   4   4  -2 1446.89   66.39
  -4  -4   1   50.31    2.77
  -4  -4   1   48.10    2.71
   4   4  -1   49.36    2.65
   4   4  -1   50.56    2.84
  -4  -4   0  774.83   35.87
   4   4   0  829.68   38.27
   4   4   0  853.63   39.40
  -4  -4  -1    5.67    0.76
  -4  -4  -1    5.48    0.76
   4   4   1    4.73    0.69
   4   4   1    4.67    0.69
  -4  -4  -2 1829.58   83.98
  -4  -4  -2 1721.14   79.00
   4   4   2 1745.10   80.07
   4   4   2 1811.92   83.16
  -4  -4  -3    5.55    0.82
  -4  -4  -3    5.74    0.76
   4   4   3    4.92    0.69
   4   4   3    4.54    0.69
  -4  -4  -5    3.78    0.69
  -4  -4  -5    3.22    0.63
   4   4   5    4.79    0.76
   4   4   5    4.60    0.69
  -4  -4  -6 1060.42   48.92
  -4  -4  -6 1044.66   48.17
   4   4   6 1097.62   50.63
   4   4   6 1079.97   49.81
  -4  -4  -7   26.10    1.83
  -4  -4  -7   27.68    1.89
   4   4   7   26.48    1.83
   4   4   7   26.67    1.89
  -4  -4  -8  293.29   14.00
  -4  -4  -8  309.68   14.69
   4   4   8  326.07   15.51
   4   4   8  305.08   14.56
   4   5 -13    5.80    0.76
   4   5 -13    6.87    0.95
  -4  -5  12  756.54   35.05
  -4  -5  12  801.94   37.13
   4   5 -12  792.48   36.76
   4   5 -12  703.59   32.72
  -4  -5  11   83.47    4.35
  -4  -5  11   72.82    3.91
   4   5 -11   75.21    4.10
   4   5 -11   75.91    4.03
  -4  -5  10 1939.28   88.96
   4   5 -10 2115.80   97.03
   4   5 -10 2429.14  111.34
  -4  -5   9    7.25    0.76
   4   5  -9    8.51    1.01
   4   5  -9    8.13    0.88
  -4  -5   8  725.02   33.54
  -4  -5   8  725.65   33.54
   4   5  -8  810.76   37.51
   4   5  -8  767.26   35.49
  -4  -5   7    0.00    0.38
  -4  -5   7   -0.06    0.32
   4   5  -7    0.44    0.38
   4   5  -7    0.38    0.38
  -4  -5   6   27.74    1.70
  -4  -5   6   23.01    1.58
   4   5  -6   23.89    1.58
   4   5  -6   25.79    1.70
  -4  -5   5    7.31    0.82
  -4  -5   5    6.37    0.82
   4   5  -5    8.26    0.82
   4   5  -5    8.32    0.88
   4   5  -4   79.44    4.16
   4   5  -4   82.90    4.22
  -4  -5   3  104.66    5.23
  -4  -5   3   96.27    4.98
  -4  -5   2 1199.75   55.23
  -4  -5   2 1226.86   56.43
   4   5  -2 1213.62   55.86
   4   5  -2 1128.51   51.89
  -4  -5   1   44.70    2.52
   4   5  -1   52.33    2.84
   4   5  -1   45.90    2.65
  -4  -5   0  458.15   21.50
  -4  -5   0  471.39   22.00
   4   5   0  447.56   20.87
   4   5   0  493.27   23.01
  -4  -5  -1   22.26    1.51
  -4  -5  -1   23.26    1.64
   4   5   1   22.51    1.58
   4   5   1   19.42    1.39
  -4  -5  -2 1120.32   51.57
   4   5   2  936.22   43.19
  -4  -5  -3    3.15    0.69
  -4  -5  -3    3.34    0.69
   4   5   3    3.85    0.69
   4   5   3    1.95    0.57
  -4  -5  -4 2009.26   92.17
  -4  -5  -4 2050.24   94.06
   4   5   4 1978.36   90.79
   4   5   4 1952.52   89.59
  -4  -5  -5    2.40    0.63
  -4  -5  -5    1.58    0.63
   4   5   5    2.40    0.57
   4   5   5    2.90    0.63
  -4  -5  -6  115.69    5.86
  -4  -5  -6  109.83    5.61
   4   5   6  113.86    5.80
   4   5   6  113.73    5.80
  -4  -5  -7   15.32    1.32
  -4  -5  -7   14.88    1.32
   4   5   7   15.89    1.39
   4   5   7   16.64    1.39
  -4  -5  -8   55.10    3.15
   4   5   8   58.57    3.34
  -4  -6  12    0.06    0.32
  -4  -6  12    0.19    0.44
   4   6 -12   -0.44    0.50
   4   6 -12    0.38    0.32
  -4  -6  11   64.56    3.53
  -4  -6  11   73.26    3.97
   4   6 -11   65.06    3.59
   4   6 -11   61.41    3.47
  -4  -6  10   24.71    1.70
  -4  -6  10   22.57    1.58
   4   6 -10   27.30    1.83
   4   6 -10   25.16    1.83
  -4  -6   9   22.57    1.64
  -4  -6   9   19.35    1.39
   4   6  -9   20.87    1.58
   4   6  -9   23.52    1.64
  -4  -6   8   15.82    1.26
  -4  -6   8   17.72    1.32
   4   6  -8   19.67    1.51
   4   6  -8   20.05    1.45
  -4  -6   7   73.89    3.91
  -4  -6   7   69.41    3.72
   4   6  -7   65.50    3.59
   4   6  -7   69.85    3.72
  -4  -6   6  234.34   11.22
  -4  -6   4  468.11   21.88
   4   6  -4  458.59   21.50
  -4  -6   3    0.50    0.44
   4   6  -3    0.57    0.44
  -4  -6   2   86.06    4.48
  -4  -6   0 1090.69   50.37
  -4  -6   0 1038.36   47.91
   4   6   0 1075.55   49.49
   4   6   0 1023.86   47.28
  -4  -6  -1   80.57    4.35
  -4  -6  -1   71.75    3.85
   4   6   1   78.11    4.10
   4   6   1   67.77    3.72
  -4  -6  -2  581.22   27.05
  -4  -6  -2  585.12   27.30
   4   6   2  539.86   25.22
   4   6   2  562.30   26.16
  -4  -6  -3  142.17    7.19
  -4  -6  -3  137.63    6.87
   4   6   3  122.18    6.18
   4   6   3  110.39    5.55
  -4  -6  -4   41.86    2.52
  -4  -6  -4   40.16    2.52
   4   6   4   41.29    2.52
   4   6   4   38.27    2.27
  -4  -6  -5   59.45    3.40
  -4  -6  -5   52.77    3.03
   4   6   5   57.25    3.15
   4   6   5   57.18    3.28
  -4  -6  -6  176.72    8.76
  -4  -6  -6  176.34    8.64
   4   6   6  162.85    8.07
   4   6   6  178.54    8.70
  -4  -7  10    1.58    0.44
  -4  -7  10    1.26    0.50
  -4  -7   9    9.39    0.95
  -4  -7   9   10.40    1.07
   4   7  -9   12.61    1.20
   4   7  -9   12.17    1.13
  -4  -7   8    7.75    0.88
  -4  -7   8    7.75    0.95
   4   7  -8    9.65    1.01
   4   7  -8   10.02    1.07
  -4  -7   7   75.84    4.03
  -4  -7   7   68.59    3.72
   4   7  -7   79.25    4.16
   4   7  -7   76.47    4.16
  -4  -7   6   25.41    1.83
  -4  -7   6   29.57    1.89
   4   7  -6   35.75    2.21
   4   7  -6   33.35    2.14
  -4  -7   5   75.97    4.10
  -4  -7   5   77.86    4.10
   4   7  -5   68.85    3.78
   4   7  -5   72.06    3.85
   4   7  -4   69.10    3.78
   4   7  -4   76.47    4.10
  -4  -7   3   72.63    3.85
  -4  -7   3   75.53    4.10
   4   7  -3   69.48    3.85
   4   7  -3   81.71    4.22
  -4  -7   2  145.51    7.19
   4   7  -2  147.15    7.38
   4   7  -2  148.35    7.25
  -4  -7   1   23.26    1.77
  -4  -7   1   24.15    1.70
   4   7  -1   24.78    1.77
   4   7  -1   23.83    1.64
  -4  -7   0  298.90   14.31
  -4  -7   0  310.56   14.69
   4   7   0  283.14   13.55
   4   7   0  274.25   12.99
  -4  -7  -1    7.57    0.95
  -4  -7  -1    8.13    1.07
   4   7   1    8.20    0.88
   4   7   1    8.76    1.01
  -4  -7  -2  391.20   18.54
  -4  -7  -2  385.71   18.16
   4   7   2  377.52   17.84
   4   7   2  366.23   17.21
  -4  -7  -3   63.93    3.66
  -4  -7  -3   64.87    3.53
   4   7   3   59.33    3.22
   4   7   3   52.39    3.03
  -4  -7  -4    8.89    1.01
  -4  -7  -4    9.58    1.13
   4   7   4    8.01    1.01
   4   7   4    8.07    0.88
  -4  -7  -5   50.50    2.90
  -4  -7  -5   50.25    3.03
   4   7   5   40.10    2.52
   4   7   5   37.58    2.33
  -4  -8   7    0.06    0.44
  -4  -8   7   -0.63    0.38
   4   8  -7   -0.44    0.44
   4   8  -7    0.13    0.38
  -4  -8   6 1081.23   49.87
  -4  -8   6 1083.12   49.99
   4   8  -6 1064.21   49.18
   4   8  -6 1194.71   55.04
  -4  -8   5   25.66    1.89
  -4  -8   5   23.52    1.70
   4   8  -5   28.37    1.95
   4   8  -5   31.77    2.02
   4   8  -4 1212.99   55.98
  -4  -8   3   91.10    4.85
  -4  -8   3   92.55    4.79
   4   8  -3  101.63    5.17
   4   8  -3   89.34    4.73
  -4  -8   2  958.92   44.38
   4   8  -2  929.29   42.87
   4   8  -2  969.64   44.83
  -4  -8   1  100.81    5.17
  -4  -8   1   93.18    4.98
   4   8  -1   94.76    4.98
   4   8  -1  100.68    5.11
  -4  -8   0   93.56    4.98
  -4  -8   0   97.47    5.04
   4   8   0   89.90    4.79
   4   8   0  104.15    5.30
  -4  -8  -1    9.02    1.07
  -4  -8  -1    9.71    1.01
   4   8   1    8.83    1.07
   4   8   1   11.41    1.07
  -4  -8  -2    2.14    0.63
  -4  -8  -2    1.95    0.69
   4   8   2    2.46    0.63
   4   8   2    3.09    0.63
   5  -9   3   15.07    1.39
   5  -8  -1    6.56    0.88
   5  -8  -1    6.24    0.82
   5  -8   0    4.48    0.69
   5  -8   0    2.96    0.63
  -5   8  -1  512.37   23.96
  -5   8  -1  461.11   22.00
   5  -8   1  477.57   22.38
   5  -8   1  534.81   24.97
  -5   8  -2    5.11    0.76
  -5   8  -2    4.41    0.76
   5  -8   2    5.61    0.82
   5  -8   2    6.87    0.82
   5  -8   3  502.03   23.45
   5  -8   3  425.81   20.05
  -5   8  -4   15.07    1.39
  -5   8  -4   18.22    1.45
   5  -7  -3  376.25   17.53
  -5   7   2    1.39    0.50
   5  -7  -2    1.51    0.44
   5  -7  -2    1.13    0.38
  -5   7   1    3.09    0.57
  -5   7   1    4.48    0.63
   5  -7  -1    3.53    0.57
   5  -7  -1    4.41    0.69
  -5   7   0   39.40    2.33
  -5   7   0   35.49    2.21
  -5   7  -1    4.29    0.69
  -5   7  -1    4.98    0.69
   5  -7   1    5.48    0.76
   5  -7   1    5.23    0.76
  -5   7  -2  138.51    6.87
  -5   7  -3   23.58    1.64
  -5   7  -3   23.20    1.70
   5  -7   3   26.29    1.77
   5  -7   3   24.59    1.77
  -5   7  -4   38.71    2.33
  -5   7  -4   37.26    2.40
   5  -7   4   40.29    2.52
   5  -7   4   41.86    2.52
  -5   7  -5   45.46    2.65
  -5   7  -5   41.48    2.65
  -5   6   3    0.57    0.32
  -5   6   3    0.57    0.32
   5  -6  -3    0.25    0.25
   5  -6  -3    0.69    0.32
  -5   6   2  200.30    9.58
   5  -6  -2  200.48    9.58
   5  -6  -2  195.69    9.27
  -5   6   1  223.18   10.59
  -5   6   1  199.41    9.58
   5  -6  -1  205.91    9.77
   5  -6  -1  188.06    9.08
  -5   6   0   15.51    1.20
  -5   6   0   13.37    1.13
   5  -6   0   14.88    1.20
   5  -6   0   16.96    1.26
  -5   6  -1    7.50    0.76
  -5   6  -1    5.17    0.76
   5  -6   1    7.38    0.82
   5  -6   1    5.99    0.76
  -5   6  -2   16.64    1.26
  -5   6  -2   15.57    1.32
   5  -6   2   17.27    1.32
   5  -6   2   18.47    1.45
  -5   6  -3  318.32   15.07
   5  -6   3  284.90   13.62
   5  -6   3  324.43   15.32
  -5   6  -4    2.52    0.57
  -5   6  -4    2.46    0.57
   5  -6   4    2.90    0.63
   5  -6   4    3.09    0.57
  -5   6  -5    3.40    0.69
  -5   6  -5    4.85    0.69
   5  -6   5    3.72    0.69
   5  -6   5    4.60    0.69
  -5   6  -6   18.09    1.51
  -5   6  -6   19.80    1.45
   5  -6   6   22.89    1.64
   5  -6   6   18.16    1.51
  -5   5   3 1371.87   62.86
  -5   5   3 1279.19   58.63
   5  -5  -3 1221.82   55.98
   5  -5  -3 1371.24   62.86
  -5   5   2   73.70    3.66
  -5   5   2   73.64    3.72
   5  -5  -2   73.95    3.66
   5  -5  -2   77.42    3.91
  -5   5   1 1938.65   88.77
  -5   5   0   -0.19    0.32
  -5   5   0    0.25    0.38
   5  -5   0    0.19    0.32
   5  -5   0    0.13    0.38
  -5   5  -1  218.64   10.40
  -5   5  -1  214.48   10.34
   5  -5   1  197.46    9.52
   5  -5   1  211.52   10.09
  -5   5  -2   25.22    1.64
  -5   5  -2   24.71    1.70
   5  -5   2   27.36    1.77
   5  -5   2   25.09    1.70
  -5   5  -3   72.63    3.91
  -5   5  -3   75.59    3.97
   5  -5   3   77.17    4.03
   5  -5   3   72.75    3.91
  -5   5  -4   17.02    1.32
  -5   5  -4   18.41    1.51
   5  -5   4   18.35    1.45
   5  -5   4   18.79    1.39
  -5   5  -5  156.42    7.82
  -5   5  -5  138.26    6.87
   5  -5   5  155.28    7.63
   5  -5   5  152.70    7.57
  -5   5  -6   75.47    4.16
  -5   5  -6   62.54    3.40
   5  -5   6   75.91    4.03
   5  -5   6   71.18    3.91
  -5   5  -7  673.96   31.46
  -5   5  -7  641.17   29.82
   5  -5   7  606.31   28.31
   5  -5   7  618.03   28.75
  -5   4   3  146.58    6.87
  -5   4   3  147.65    6.93
   5  -4  -3  150.49    7.00
   5  -4  -3  153.70    7.19
  -5   4   2    8.70    0.76
  -5   4   2    8.07    0.63
   5  -4  -2    9.20    0.69
   5  -4  -2    7.88    0.76
  -5   4   1  408.53   19.04
  -5   4   1  403.62   18.79
   5  -4  -1  384.45   17.84
   5  -4  -1  370.83   17.34
  -5   4   0    4.22    0.50
  -5   4   0    4.35    0.57
   5  -4   0    4.85    0.57
   5  -4   0    3.91    0.57
  -5   4  -1  213.03   10.15
  -5   4  -1  219.15   10.47
   5  -4   1  213.41   10.15
   5  -4   1  205.34    9.84
  -5   4  -2   44.95    2.52
  -5   4  -2   46.21    2.65
   5  -4   2   50.37    2.84
   5  -4   2   55.67    3.03
  -5   4  -3 1607.03   73.76
  -5   4  -3 1610.81   74.02
   5  -4   3 1659.99   76.16
   5  -4   3 1494.18   68.66
  -5   4  -4    6.12    1.01
  -5   4  -5  950.72   44.01
  -5   4  -5  820.22   37.95
   5  -4   5  878.22   40.60
   5  -4   5  861.20   39.84
  -5   4  -6   17.15    1.32
  -5   4  -6   15.45    1.32
   5  -4   6   14.00    1.20
   5  -4   6   16.77    1.32
  -5   4  -7  262.39   12.55
  -5   4  -7  228.35   11.10
   5  -4   7  244.36   11.73
   5  -4   7  233.08   11.29
  -5   3   3  953.25   43.69
  -5   3   3  908.48   41.67
   5  -3  -3  985.40   45.14
   5  -3  -3  877.59   40.29
  -5   3   2   17.72    1.13
  -5   3   2   17.46    1.07
   5  -3  -2   19.17    1.20
   5  -3  -2   19.73    1.13
  -5   3   1  494.53   22.82
  -5   3   1  537.97   24.90
   5  -3  -1  521.26   24.15
   5  -3  -1  523.66   24.21
  -5   3   0   13.05    0.95
  -5   3   0   11.85    1.01
   5  -3   0   15.38    1.13
   5  -3   0   14.94    1.07
  -5   3  -1  215.43   10.28
  -5   3  -1  221.79   10.53
   5  -3   1  203.26    9.77
   5  -3   1  215.05   10.21
  -5   3  -2  123.51    6.18
  -5   3  -2  134.41    6.56
   5  -3   2  115.06    5.67
   5  -3   2  117.96    5.93
  -5   3  -3  119.16    5.99
  -5   3  -3  125.15    6.18
   5  -3   3  108.82    5.42
   5  -3   3  108.12    5.48
  -5   3  -4  203.76    9.77
  -5   3  -4  188.51    9.20
   5  -3   4  178.48    8.64
   5  -3   4  189.64    9.27
  -5   3  -5  262.71   12.61
  -5   3  -5  305.27   14.44
   5  -3   5  262.08   12.55
   5  -3   5  265.74   12.61
   5  -3   6   15.51    1.20
   5  -3   6   14.88    1.32
  -5   3  -7  112.98    5.80
  -5   3  -7  131.95    6.56
   5  -3   7  110.14    5.55
   5  -3   7  109.38    5.61
  -5   3  -8    5.04    0.82
  -5   3  -8    5.86    0.76
   5  -3   8    4.22    0.69
   5  -3   8    5.17    0.69
  -5   2   3   87.95    4.16
  -5   2   3   84.61    4.03
   5  -2  -3   78.68    3.78
   5  -2  -3   87.25    4.16
  -5   2   2  305.27   14.19
  -5   2   2  338.93   15.70
   5  -2  -2  315.67   14.69
   5  -2  -2  309.74   14.37
  -5   2   1  143.55    6.87
  -5   2   1  147.40    7.00
   5  -2  -1  140.53    6.75
   5  -2  -1  152.57    7.38
  -5   2   0  117.77    5.74
  -5   2   0  117.89    5.80
   5  -2   0  105.03    5.17
   5  -2   0  117.71    5.86
  -5   2  -1   74.39    3.85
  -5   2  -1   75.91    3.85
   5  -2   1   71.62    3.66
   5  -2   1   74.02    3.85
  -5   2  -2   11.54    1.01
  -5   2  -2   13.05    1.01
   5  -2   2   12.29    1.07
   5  -2   2   12.17    1.01
  -5   2  -3  285.91   13.55
  -5   2  -3  279.67   13.18
   5  -2   3  268.76   12.74
   5  -2   3  282.32   13.43
  -5   2  -4   15.82    1.13
  -5   2  -4   13.11    1.13
   5  -2   4   15.07    1.26
   5  -2   4   13.24    1.07
  -5   2  -5    9.90    1.07
  -5   2  -5   11.60    1.01
   5  -2   5   11.41    1.01
   5  -2   5    9.46    1.01
  -5   2  -6   62.98    3.40
  -5   2  -6   57.88    3.28
   5  -2   6   60.40    3.34
   5  -2   6   53.59    2.96
  -5   2  -7    5.30    0.69
  -5   2  -7    3.85    0.69
   5  -2   7    4.10    0.69
   5  -2   7    4.73    0.63
  -5   2  -8   56.80    3.15
  -5   2  -8   52.20    3.03
   5  -2   8   51.45    2.96
   5  -2   8   52.71    2.96
  -5   1   4   14.50    0.82
  -5   1   4   12.55    0.76
   5  -1  -4   14.94    0.82
   5  -1  -4   12.99    0.76
  -5   1   3 1395.19   63.86
  -5   1   3 1452.57   66.51
   5  -1  -3 1431.76   65.57
   5  -1  -3 1363.67   62.41
  -5   1   2    0.00    0.19
  -5   1   2    0.13    0.32
   5  -1  -2    0.19    0.25
   5  -1  -2    0.13    0.25
  -5   1   1 1560.37   71.49
   5  -1  -1 1849.12   84.73
   5  -1  -1 1649.90   75.59
  -5   1   0    3.09    0.44
  -5   1   0    2.96    0.50
   5  -1   0    2.40    0.44
   5  -1   0    2.96    0.50
  -5   1  -1   26.86    1.58
  -5   1  -1   27.55    1.70
   5  -1   1   27.74    1.77
   5  -1   1   27.05    1.64
  -5   1  -2   61.34    3.22
  -5   1  -2   63.36    3.34
   5  -1   2   68.59    3.66
   5  -1   2   62.10    3.28
  -5   1  -3   53.34    2.96
  -5   1  -3   48.73    2.65
   5  -1   3   48.42    2.77
   5  -1   3   50.69    2.77
  -5   1  -4  127.86    6.30
  -5   1  -4  120.04    6.05
   5  -1   4  124.07    6.18
   5  -1   4  129.43    6.49
  -5   1  -5    1.26    0.38
   5  -1   5    1.20    0.38
   5  -1   5    1.07    0.50
  -5   1  -6   38.90    2.40
  -5   1  -6   43.31    2.46
   5  -1   6   37.70    2.21
   5  -1   6   38.52    2.40
  -5   1  -7  594.77   27.74
  -5   1  -7  593.76   27.61
   5  -1   7  561.36   26.16
  -5   1  -8    9.96    0.95
  -5   1  -8    9.84    1.13
   5  -1   8    8.39    0.88
   5  -1   8    9.08    1.01
  -5   0   6    0.00    0.13
   5   0  -6    0.06    0.13
   5   0  -6    0.19    0.13
  -5   0   5 2098.78   95.96
  -5   0   5 2244.42  102.64
   5   0  -5 2274.05  104.02
   5   0  -5 2356.64  107.74
  -5   0   4    0.13    0.19
  -5   0   4    0.00    0.25
   5   0  -4   -0.06    0.25
   5   0  -4   -0.25    0.19
  -5   0   3   18.91    1.20
  -5   0   3   17.21    1.07
   5   0  -3   17.84    1.13
   5   0  -3   20.05    1.20
  -5   0   2    0.25    0.32
  -5   0   2    0.32    0.25
   5   0  -2   -0.44    0.32
   5   0  -2   -0.32    0.25
  -5   0   1   30.64    1.77
   5   0  -1   29.06    1.70
   5   0  -1   31.65    1.83
  -5   0   0   -0.06    0.32
  -5   0   0    0.25    0.25
   5   0   0   -0.13    0.25
   5   0   0   -0.38    0.32
  -5   0  -1  832.20   38.39
  -5   0  -1  752.13   34.67
   5   0   1  832.20   38.39
   5   0   1  768.52   35.56
  -5   0  -2   -0.25    0.38
  -5   0  -2    0.19    0.32
   5   0   2   -0.25    0.32
   5   0   2   -0.13    0.25
  -5   0  -3 3692.57  168.84
  -5   0  -3 3843.25  175.77
   5   0   3 3934.66  179.87
   5   0   3 3777.68  172.81
  -5   0  -4    0.25    0.38
  -5   0  -4    0.00    0.32
   5   0   4   -0.06    0.32
   5   0   4    0.25    0.38
  -5   0  -5 1426.72   65.63
  -5   0  -5 1219.30   56.05
   5   0   5 1437.44   66.20
   5   0   5 1325.84   60.96
  -5   0  -6    0.13    0.32
  -5   0  -6    0.38    0.44
  -5   0  -7  127.04    6.43
  -5   0  -7  129.87    6.43
   5   0   7  133.78    6.75
   5   0   7  135.67    6.75
  -5   0  -8    0.06    0.32
  -5   0  -8    0.38    0.44
   5   0   8   -0.19    0.32
   5   0   8    0.57    0.44
  -5  -1  10   46.09    2.52
   5   1 -10   51.63    2.65
   5   1 -10   51.70    2.65
  -5  -1   9  977.20   44.89
  -5  -1   9  897.14   41.17
   5   1  -9  913.53   41.93
   5   1  -9  918.57   42.18
  -5  -1   8   42.24    2.21
  -5  -1   8   39.97    2.08
   5   1  -8   37.01    1.95
   5   1  -8   38.08    1.95
  -5  -1   7  535.44   24.71
  -5  -1   7  511.17   23.58
   5   1  -7  543.14   25.03
   5   1  -7  523.59   24.15
  -5  -1   6   36.88    2.02
  -5  -1   6   34.30    1.83
   5   1  -6   35.94    1.95
   5   1  -6   35.24    1.89
  -5  -1   5 1305.04   59.77
  -5  -1   5 1288.02   59.07
   5   1  -5 1358.63   62.23
   5   1  -5 1227.49   56.30
  -5  -1   4   14.12    1.01
  -5  -1   4   13.37    0.95
   5   1  -4   13.11    0.95
   5   1  -4   12.99    0.95
  -5  -1   3 1472.11   67.46
   5   1  -3 1323.32   60.78
  -5  -1   2   -0.13    0.38
  -5  -1   2    0.00    0.32
   5   1  -2   -0.06    0.32
   5   1  -2    0.19    0.32
  -5  -1   1 1622.16   74.39
  -5  -1   1 1782.29   81.71
   5   1  -1 1776.62   81.45
   5   1  -1 1573.61   72.12
  -5  -1   0    3.34    0.50
  -5  -1   0    3.47    0.57
   5   1   0    2.90    0.50
   5   1   0    2.84    0.57
  -5  -1  -1   27.17    1.70
  -5  -1  -1   27.17    1.70
   5   1   1   29.32    1.83
   5   1   1   26.92    1.70
  -5  -1  -2   63.86    3.34
  -5  -1  -2   62.86    3.34
   5   1   2   65.00    3.47
   5   1   2   65.76    3.53
  -5  -1  -3   46.28    2.65
  -5  -1  -3   46.21    2.58
   5   1   3   45.96    2.58
   5   1   3   52.77    2.96
  -5  -1  -4  110.96    5.61
   5   1   4  118.46    6.05
  -5  -1  -5    0.82    0.44
  -5  -1  -5    0.82    0.38
   5   1   5    0.88    0.38
   5   1   5    0.76    0.44
  -5  -1  -6   40.22    2.33
  -5  -1  -6   39.34    2.40
   5   1   6   39.28    2.40
   5   1   6   40.48    2.40
  -5  -1  -7  542.76   25.34
  -5  -1  -7  528.95   24.71
   5   1   7  573.90   26.73
   5   1   7  586.51   27.42
  -5  -1  -8   10.78    0.95
  -5  -1  -8    7.94    1.01
   5   1   8   10.84    1.01
   5   1   8   10.40    1.13
   5   2 -11    8.89    0.88
   5   2 -11    9.65    0.82
  -5  -2  10   87.82    4.48
   5   2 -10   88.20    4.41
  -5  -2   5  524.60   24.34
   5   2  -5  551.21   25.60
   5   2  -5  600.19   27.74
  -5  -2   4  252.56   11.98
  -5  -2   4  232.83   10.97
   5   2  -4  263.78   12.36
   5   2  -4  235.47   11.16
  -5  -2   3   87.70    4.41
  -5  -2   3   85.99    4.41
   5   2  -3   85.49    4.35
   5   2  -3   94.19    4.67
  -5  -2   2  321.66   15.07
  -5  -2   2  320.02   15.07
   5   2  -2  274.69   12.99
   5   2  -2  300.29   14.06
  -5  -2   1  157.17    7.69
  -5  -2   1  138.89    6.75
   5   2  -1  136.68    6.68
   5   2  -1  149.61    7.31
  -5  -2   0  106.23    5.36
  -5  -2   0   97.72    4.92
   5   2   0  106.99    5.36
   5   2   0   97.97    4.92
  -5  -2  -1   68.09    3.59
  -5  -2  -1   73.26    3.85
   5   2   1   67.77    3.59
   5   2   1   71.12    3.72
  -5  -2  -2   10.78    1.01
  -5  -2  -2   13.24    1.07
   5   2   2   13.37    1.13
   5   2   2   10.72    1.01
  -5  -2  -3  258.04   12.29
  -5  -2  -3  261.70   12.48
   5   2   3  273.43   13.05
   5   2   3  280.55   13.37
  -5  -2  -4   14.00    1.13
  -5  -2  -4   14.50    1.20
   5   2   4   13.74    1.13
   5   2   4   14.94    1.26
  -5  -2  -5   10.78    0.95
  -5  -2  -5   10.97    1.01
   5   2   5   11.03    1.07
   5   2   5   11.03    1.07
  -5  -2  -6   53.71    3.03
   5   2   6   55.67    3.15
   5   2   6   58.57    3.28
  -5  -2  -7    5.42    0.82
  -5  -2  -7    3.34    0.57
   5   2   7    5.04    0.69
   5   2   7    4.85    0.82
  -5  -2  -8   49.11    2.84
   5   2   8   44.76    2.84
   5   3 -11  309.43   14.63
   5   3 -11  324.18   15.38
   5   3 -10  107.43    5.48
   5   3 -10  115.31    5.74
  -5  -3   9   13.24    1.01
  -5  -3   9   11.16    1.07
   5   3  -9   13.11    1.13
   5   3  -9   13.05    1.01
  -5  -3   8   44.07    2.52
  -5  -3   8   44.07    2.46
  -5  -3   7    0.88    0.50
  -5  -3   7    0.63    0.38
   5   3  -7    1.13    0.44
   5   3  -7    1.13    0.38
  -5  -3   6   30.07    1.77
  -5  -3   6   32.22    2.02
   5   3  -6   30.39    1.89
   5   3  -6   33.67    1.95
  -5  -3   5  446.17   20.87
  -5  -3   5  498.12   23.14
   5   3  -5  473.22   22.00
   5   3  -5  454.24   21.18
  -5  -3   4    8.45    0.82
  -5  -3   4    8.13    0.88
   5   3  -4    6.68    0.76
   5   3  -4    7.75    0.76
  -5  -3   3  936.22   43.25
  -5  -3   3 1044.66   48.04
   5   3  -3  916.68   42.30
   5   3  -3  835.35   38.52
  -5  -3   2   21.18    1.45
  -5  -3   2   19.10    1.45
   5   3  -2   18.28    1.32
   5   3  -2   21.12    1.39
  -5  -3   1  565.58   26.29
  -5  -3   1  513.38   23.96
   5   3  -1  499.95   23.20
   5   3  -1  521.83   24.27
  -5  -3   0   13.74    1.13
  -5  -3   0   16.83    1.32
   5   3   0   15.13    1.20
   5   3   0   12.61    1.07
  -5  -3  -1  204.96    9.84
  -5  -3  -1  205.15    9.90
   5   3   1  209.06   10.02
   5   3   1  196.76    9.52
  -5  -3  -2  113.54    5.74
  -5  -3  -2  122.06    6.12
   5   3   2  107.43    5.48
   5   3   2  121.30    6.05
  -5  -3  -3  110.01    5.55
   5   3   3  109.57    5.67
   5   3   3  113.86    5.74
  -5  -3  -4  192.92    9.33
  -5  -3  -4  174.07    8.51
   5   3   4  188.95    9.20
   5   3   4  192.48    9.39
  -5  -3  -5  258.93   12.36
   5   3   5  259.68   12.48
   5   3   5  278.98   13.30
  -5  -3  -6   14.56    1.26
  -5  -3  -6   16.01    1.26
   5   3   6   16.71    1.32
   5   3   6   14.31    1.32
  -5  -3  -7  109.32    5.55
  -5  -3  -7  105.60    5.36
   5   3   7  113.10    5.74
   5   3   7  112.66    5.80
   5   4 -11 1174.54   54.16
   5   4 -11 1135.45   52.39
  -5  -4  10    2.52    0.50
  -5  -4  10    2.02    0.57
   5   4 -10    1.58    0.44
   5   4 -10    2.02    0.57
  -5  -4   9  631.71   29.38
  -5  -4   9  629.07   29.19
   5   4  -9  671.43   31.14
   5   4  -9  682.15   31.65
  -5  -4   8    5.74    0.82
  -5  -4   8    5.86    0.69
   5   4  -8    5.36    0.69
   5   4  -8    5.04    0.76
  -5  -4   7 1425.46   65.44
  -5  -4   7 1495.44   68.78
   5   4  -7 1484.72   68.22
   5   4  -7 1661.88   76.28
  -5  -4   6   47.47    2.65
  -5  -4   6   50.18    2.90
   5   4  -6   58.51    3.15
   5   4  -6   52.96    2.96
  -5  -4   5  194.87    9.33
  -5  -4   5  181.13    8.83
   5   4  -5  172.93    8.45
   5   4  -5  198.59    9.52
  -5  -4   4   15.13    1.26
  -5  -4   4   15.38    1.20
   5   4  -4   13.93    1.13
   5   4  -4   15.51    1.26
  -5  -4   3  143.68    7.12
  -5  -4   3  147.40    7.19
   5   4  -3  148.09    7.19
   5   4  -3  157.05    7.69
  -5  -4   2    9.02    1.01
  -5  -4   2    9.08    0.95
   5   4  -2    8.26    0.88
   5   4  -2    8.76    0.95
  -5  -4   1  363.90   17.09
  -5  -4   1  368.82   17.40
   5   4  -1  343.22   16.20
   5   4  -1  389.24   18.22
  -5  -4   0    5.17    0.76
  -5  -4   0    4.10    0.69
   5   4   0    3.85    0.63
   5   4   0    3.97    0.63
  -5  -4  -2   50.63    2.90
  -5  -4  -2   57.88    3.28
   5   4   2   51.19    2.90
  -5  -4  -3 1666.92   76.60
  -5  -4  -3 1474.00   67.77
   5   4   3 1550.29   71.24
   5   4   3 1524.44   70.04
  -5  -4  -4    7.75    0.95
  -5  -4  -4    7.63    0.88
   5   4   4    8.76    0.95
   5   4   4    7.75    0.95
  -5  -4  -5  909.11   42.05
  -5  -4  -5  937.49   43.31
   5   4   5  954.51   44.13
   5   4   5  895.88   41.42
  -5  -4  -6   16.08    1.39
  -5  -4  -6   16.01    1.32
   5   4   6   13.43    1.26
   5   4   6   17.84    1.45
   5   5 -11  618.16   28.75
   5   5 -11  604.73   28.24
  -5  -5  10    0.57    0.38
  -5  -5  10    0.06    0.44
   5   5 -10   -0.06    0.38
   5   5 -10    0.25    0.50
  -5  -5   9  200.30    9.77
   5   5  -9  241.91   11.73
   5   5  -9  222.36   10.72
  -5  -5   8    5.55    0.82
  -5  -5   7  106.04    5.36
   5   5  -7   98.16    5.11
   5   5  -7  102.70    5.23
  -5  -5   6   36.94    2.21
  -5  -5   6   39.28    2.46
  -5  -5   5  668.91   31.08
  -5  -5   5  706.11   32.72
   5   5  -5  640.54   29.69
   5   5  -5  611.67   28.50
  -5  -5   4   16.20    1.39
  -5  -5   4   17.84    1.32
   5   5  -4   15.64    1.32
   5   5  -4   18.35    1.32
  -5  -5   3 1282.97   59.01
  -5  -5   3 1163.82   53.78
   5   5  -3 1282.34   59.07
   5   5  -3 1347.91   61.91
  -5  -5   1 1867.40   85.80
   5   5  -1 2026.91   92.99
   5   5  -1 1911.54   87.76
  -5  -5   0    0.06    0.44
  -5  -5   0    0.13    0.44
   5   5   0    0.06    0.38
   5   5   0    0.50    0.44
  -5  -5  -1  216.12   10.40
  -5  -5  -1  209.12   10.21
   5   5   1  203.70    9.90
  -5  -5  -2   26.29    1.77
  -5  -5  -2   25.34    1.83
   5   5   2   23.07    1.64
   5   5   2   22.76    1.70
  -5  -5  -3   74.20    4.03
  -5  -5  -3   72.75    3.91
   5   5   3   74.77    4.03
   5   5   3   74.83    3.97
  -5  -5  -4   17.84    1.51
  -5  -5  -4   19.17    1.64
   5   5   4   19.61    1.51
   5   5   4   21.56    1.58
  -5  -5  -5  160.14    7.88
  -5  -5  -5  152.13    7.57
   5   5   5  162.15    8.01
   5   5   5  149.42    7.44
   5   6 -11  231.50   11.16
   5   6 -11  229.42   11.22
  -5  -6  10   83.22    4.48
  -5  -6  10   91.04    4.73
   5   6 -10   85.80    4.48
   5   6 -10   88.20    4.73
  -5  -6   9   35.49    2.27
  -5  -6   9   32.15    2.02
   5   6  -9   40.85    2.46
   5   6  -9   36.38    2.33
  -5  -6   8   -0.32    0.44
  -5  -6   8    0.06    0.32
   5   6  -8   -0.19    0.32
   5   6  -8   -0.19    0.50
  -5  -6   7  555.81   25.91
  -5  -6   7  493.77   23.20
   5   6  -7  569.49   26.54
   5   6  -7  517.73   24.97
  -5  -6   6   14.82    1.32
  -5  -6   6   11.92    1.07
   5   6  -6   12.74    1.20
   5   6  -6   14.00    1.20
  -5  -6   5  113.86    5.74
  -5  -6   5  104.02    5.42
   5   6  -5  102.89    5.36
   5   6  -5  112.79    5.67
  -5  -6   4  117.83    5.93
  -5  -6   4  120.67    6.18
   5   6  -4  127.86    6.37
   5   6  -4  117.14    5.99
  -5  -6   3    0.69    0.44
  -5  -6   3    0.57    0.50
   5   6  -3   -0.19    0.38
   5   6  -3    0.13    0.44
  -5  -6   2  194.24    9.46
  -5  -6   2  195.13    9.58
   5   6  -2  187.75    9.08
   5   6  -2  199.54    9.71
  -5  -6   1  217.95   10.53
  -5  -6   1  196.58    9.65
   5   6  -1  209.50   10.15
   5   6  -1  203.83    9.77
  -5  -6   0   17.34    1.39
  -5  -6   0   13.05    1.26
   5   6   0   11.66    1.13
   5   6   0   13.93    1.20
  -5  -6  -1    5.04    0.82
  -5  -6  -1    7.19    0.88
   5   6   1    7.06    0.82
  -5  -6  -2   16.96    1.51
  -5  -6  -2   15.95    1.32
   5   6   2   16.77    1.32
   5   6   2   14.88    1.32
   5   6   3  306.21   14.50
   5   6   3  313.08   14.88
  -5  -6  -4    2.08    0.69
  -5  -6  -4    2.46    0.63
   5   6   4    2.65    0.69
   5   6   4    2.02    0.57
  -5  -7   9   11.85    1.13
  -5  -7   9   11.98    1.26
   5   7  -9   15.51    1.45
   5   7  -9   14.00    1.20
  -5  -7   8   26.61    1.95
  -5  -7   8   30.07    1.95
   5   7  -8   28.87    2.02
   5   7  -8   28.12    1.89
  -5  -7   7    4.35    0.82
  -5  -7   7    5.11    0.76
   5   7  -7    4.73    0.76
   5   7  -7    6.12    0.82
  -5  -7   6   64.37    3.66
  -5  -7   6   73.01    3.91
   5   7  -6   70.48    3.78
   5   7  -6   61.22    3.47
  -5  -7   5  425.87   19.99
  -5  -7   5  400.65   18.98
   5   7  -5  408.41   19.29
   5   7  -5  452.79   21.18
  -5  -7   4    1.89    0.57
  -5  -7   4    0.06    0.50
   5   7  -4    0.44    0.44
   5   7  -4    0.76    0.50
  -5  -7   3  418.31   19.67
  -5  -7   3  390.00   18.47
   5   7  -3  395.86   18.66
   5   7  -3  421.77   19.73
  -5  -7   2    1.32    0.57
  -5  -7   2    2.14    0.57
   5   7  -2    1.39    0.50
   5   7  -2    0.69    0.50
  -5  -7   1    2.71    0.69
  -5  -7   1    4.03    0.69
   5   7  -1    2.71    0.63
   5   7  -1    4.03    0.69
  -5  -7   0   37.01    2.46
  -5  -7   0   40.73    2.46
   5   7   0   32.78    2.21
  -5  -7  -1    6.18    0.88
  -5  -7  -1    5.86    0.95
   5   7   1    4.67    0.76
   5   7   1    6.68    0.82
  -5  -7  -2  128.42    6.56
   6  -6   1    8.70    1.01
   6  -6   1   11.16    1.01
   6  -6   2   86.94    4.67
   6  -6   2   92.99    4.79
   6  -6   3   60.78    3.34
   6  -6   3   55.29    3.28
   6  -6   4  149.73    7.38
   6  -6   4  134.73    6.87
   6  -5  -1   13.24    1.13
   6  -5  -1   16.01    1.20
  -6   5   0    3.59    0.57
  -6   5   0    2.90    0.63
   6  -5   0    3.85    0.69
   6  -5   0    5.04    0.63
  -6   5  -1   10.15    1.01
  -6   5  -1    9.39    0.95
   6  -5   1   10.78    1.01
   6  -5   1   10.40    1.07
  -6   5  -2  701.70   32.59
   6  -5   2  669.54   31.21
   6  -5   2  721.87   33.48
  -6   5  -3   11.79    1.07
  -6   5  -3   12.86    1.26
   6  -5   3   13.81    1.20
   6  -5   3   11.79    1.20
  -6   5  -4  203.76    9.84
  -6   5  -4  224.76   10.97
   6  -5   4  230.62   11.10
   6  -5   4  219.78   10.72
  -6   5  -5    0.63    0.50
  -6   5  -5    0.57    0.44
   6  -5   5    0.25    0.44
   6  -5   5   -0.13    0.38
  -6   4   2 1165.08   53.46
  -6   4   2 1239.47   56.80
   6  -4  -2 1238.21   56.87
   6  -4  -2 1212.36   55.61
  -6   4   1    8.70    0.88
  -6   4   1    9.20    0.82
   6  -4  -1    8.20    0.76
   6  -4  -1    7.63    0.82
  -6   4   0  616.02   28.50
  -6   4   0  658.19   30.51
   6  -4   0  630.45   29.32
   6  -4   0  628.63   29.13
  -6   4  -1    9.46    0.95
  -6   4  -1    9.71    0.88
   6  -4   1   11.16    1.01
   6  -4   1   10.59    1.07
  -6   4  -2  198.03    9.65
  -6   4  -2  194.31    9.39
   6  -4   2  191.03    9.27
   6  -4   2  194.62    9.52
  -6   4  -3   21.18    1.58
  -6   4  -3   22.00    1.51
   6  -4   3   21.37    1.51
   6  -4   3   18.60    1.51
  -6   4  -4   34.80    2.14
  -6   4  -4   30.96    2.08
   6  -4   4   27.93    1.95
   6  -4   4   32.72    2.08
  -6   4  -5    0.82    0.44
  -6   4  -5    0.82    0.50
   6  -4   5    0.76    0.50
   6  -4   5    0.82    0.38
  -6   4  -6  161.27    8.07
   6  -4   6  147.53    7.38
   6  -4   6  150.80    7.63
  -6   3   3  185.42    8.64
  -6   3   3  205.59    9.58
   6  -3  -3  191.03    8.95
   6  -3  -3  207.48    9.65
  -6   3   2   68.91    3.40
  -6   3   2   67.84    3.40
   6  -3  -2   66.58    3.34
   6  -3  -2   64.37    3.34
  -6   3   1  178.36    8.57
  -6   3   1  161.65    7.75
   6  -3  -1  178.23    8.64
   6  -3  -1  173.56    8.26
  -6   3   0   11.41    1.01
  -6   3   0   12.86    1.01
   6  -3   0   12.67    1.13
   6  -3   0   12.42    1.01
   6  -3   1   23.89    1.70
   6  -3   1   23.07    1.51
  -6   3  -2  216.94   10.47
  -6   3  -2  247.45   11.79
   6  -3   2  225.95   10.97
   6  -3   2  214.67   10.28
  -6   3  -3    1.64    0.44
  -6   3  -4  115.31    5.80
  -6   3  -4  106.61    5.48
   6  -3   4  104.66    5.42
   6  -3   4  104.21    5.30
  -6   3  -5    6.75    0.82
  -6   3  -5    7.06    0.88
   6  -3   5    7.00    0.82
   6  -3   5    6.18    0.88
  -6   3  -6  337.04   16.08
  -6   3  -6  345.05   16.33
   6  -3   6  335.34   16.01
   6  -3   6  325.00   15.38
  -6   2   3   32.97    1.70
  -6   2   3   31.96    1.70
   6  -2  -3   32.28    1.70
   6  -2  -3   35.43    1.83
  -6   2   2  259.75   12.17
  -6   2   2  268.38   12.55
   6  -2  -2  250.98   11.79
   6  -2  -2  257.23   12.04
  -6   2   1   28.87    1.77
  -6   2   1   32.53    1.83
   6  -2  -1   27.74    1.77
   6  -2  -1   26.92    1.64
  -6   2   0    2.46    0.44
  -6   2   0    2.58    0.50
   6  -2   0    2.40    0.44
   6  -2   0    2.90    0.57
  -6   2  -1   12.61    1.07
  -6   2  -1   14.75    1.13
   6  -2   1   12.29    1.01
   6  -2   1   12.92    1.13
  -6   2  -2   18.16    1.26
  -6   2  -2   19.99    1.45
   6  -2   2   18.03    1.32
   6  -2   2   18.28    1.45
  -6   2  -3  176.09    8.70
  -6   2  -4    4.79    0.63
  -6   2  -4    3.53    0.69
   6  -2   4    4.41    0.76
   6  -2   4    3.78    0.63
   6  -2   5  139.83    6.93
   6  -2   5  142.48    7.19
  -6   2  -6    3.22    0.63
  -6   2  -6    3.59    0.57
   6  -2   6    3.34    0.57
   6  -2   6    3.03    0.69
  -6   1   4  227.78   10.59
  -6   1   4  228.04   10.59
   6  -1  -4  221.79   10.34
   6  -1  -4  209.18    9.71
  -6   1   3  127.73    6.12
  -6   1   3  112.91    5.48
   6  -1  -3  114.68    5.55
   6  -1  -3  112.79    5.42
   6  -1  -1  117.45    5.74
   6  -1  -1  110.77    5.55
  -6   1   0  188.44    9.08
  -6   1   0  191.72    9.14
   6  -1   0  195.44    9.39
   6  -1   0  188.44    9.14
  -6   1  -1   26.92    1.64
  -6   1  -1   23.33    1.58
   6  -1   1   23.64    1.64
   6  -1   1   23.64    1.58
  -6   1  -2  332.44   15.64
  -6   1  -2  335.28   15.82
   6  -1   2  328.09   15.45
   6  -1   2  340.95   16.14
  -6   1  -3    4.16    0.63
  -6   1  -4 1013.77   46.84
  -6   1  -4 1042.77   48.04
   6  -1   4 1040.88   48.10
   6  -1   4  990.44   45.71
  -6   1  -5    1.51    0.50
  -6   1  -5    2.33    0.50
   6  -1   5    1.45    0.44
   6  -1   5    1.32    0.50
  -6   1  -6  270.46   12.86
  -6   1  -6  261.76   12.55
   6  -1   6  252.69   12.10
   6  -1   6  269.14   12.99
  -6   0   5    0.06    0.19
  -6   0   5   -0.13    0.19
   6   0  -5    0.13    0.19
   6   0  -5    0.00    0.19
  -6   0   4  581.91   26.86
  -6   0   4  546.79   25.22
   6   0  -4  612.11   28.18
   6   0  -4  610.59   28.18
  -6   0   3   -0.06    0.38
  -6   0   2 3529.91  161.40
  -6   0   2 3125.16  142.86
   6   0  -2 3389.95  155.03
   6   0  -2 3108.14  142.10
  -6   0   1   -0.38    0.25
  -6   0   1    0.25    0.38
   6   0  -1    0.19    0.32
   6   0  -1   -0.19    0.38
  -6   0   0  632.98   29.38
  -6   0   0  648.11   30.01
   6   0   0  658.82   30.58
   6   0   0  718.72   33.29
  -6   0  -1    0.25    0.44
  -6   0  -1   -0.06    0.32
   6   0   1    0.50    0.32
   6   0   1   -0.19    0.44
  -6   0  -2    7.94    0.76
  -6   0  -2    8.89    0.88
   6   0   2    6.75    0.82
   6   0   2    8.13    0.82
  -6   0  -3   -0.63    0.38
  -6   0  -3    0.32    0.32
   6   0   3    0.00    0.44
   6   0   3    0.25    0.32
  -6   0  -4   18.60    1.39
  -6   0  -4   15.57    1.20
   6   0   4   18.28    1.32
   6   0   4   17.59    1.39
  -6   0  -5   -0.25    0.44
  -6   0  -5    0.13    0.32
   6   0   5    0.32    0.44
   6   0   5   -0.19    0.32
  -6   0  -6  155.97    7.63
  -6   0  -6  143.49    7.19
   6   0   6  162.91    8.13
   6   0   6  153.45    7.57
   6   1  -7    3.78    0.44
   6   1  -7    4.03    0.44
  -6  -1   6  402.10   18.66
  -6  -1   6  405.32   18.79
   6   1  -6  431.04   19.99
   6   1  -6  403.49   18.72
  -6  -1   5   11.60    0.88
  -6  -1   5   10.34    0.82
   6   1  -5   10.97    0.88
   6   1  -5   10.91    0.82
  -6  -1   4  204.96    9.71
   6   1  -4  230.12   10.91
   6   1  -4  223.12   10.53
  -6  -1   3  112.03    5.55
  -6  -1   3  110.96    5.48
   6   1  -3  112.60    5.61
   6   1  -3  108.75    5.36
  -6  -1   2  163.29    7.88
  -6  -1   2  181.26    8.70
   6   1  -2  183.90    8.83
   6   1  -2  175.71    8.45
  -6  -1   1  114.55    5.67
  -6  -1   1  105.29    5.30
   6   1  -1  109.45    5.48
   6   1  -1  113.04    5.67
  -6  -1   0  174.45    8.45
  -6  -1   0  185.23    8.95
  -6  -1  -1   23.39    1.58
  -6  -1  -1   22.89    1.51
   6   1   1   25.72    1.70
   6   1   1   24.21    1.64
  -6  -1  -3    4.54    0.63
  -6  -1  -3    4.16    0.69
   6   1   3    5.48    0.69
   6   1   3    4.67    0.76
  -6  -1  -4  958.92   44.26
  -6  -1  -4  964.59   44.57
   6   1   4  979.10   45.27
   6   1   4 1032.68   47.66
  -6  -1  -5    1.58    0.50
  -6  -1  -5    1.64    0.44
   6   1   5    1.45    0.44
   6   1   5    1.77    0.57
  -6  -1  -6  244.68   11.73
  -6  -1  -6  248.08   11.92
   6   1   6  268.45   12.92
   6   1   6  254.58   12.23
   6   2  -8  142.36    7.00
  -6  -2   7  129.05    6.37
   6   2  -7  115.94    5.74
  -6  -2   6   15.89    1.13
  -6  -2   6   15.82    1.20
   6   2  -6   17.65    1.20
   6   2  -6   16.33    1.20
  -6  -2   5   88.07    4.41
  -6  -2   5   93.06    4.73
   6   2  -5   83.54    4.29
   6   2  -5   89.15    4.48
  -6  -2   4    0.44    0.38
  -6  -2   4   -0.13    0.38
   6   2  -4    0.38    0.38
   6   2  -4    0.63    0.38
  -6  -2   3   36.50    2.14
  -6  -2   3   36.38    2.14
   6   2  -3   32.15    1.89
   6   2  -3   35.81    2.14
  -6  -2   2  247.07   11.79
  -6  -2   2  273.74   12.99
   6   2  -2  247.77   11.73
   6   2  -2  262.21   12.48
  -6  -2   1   29.38    1.83
  -6  -2   1   30.26    1.89
   6   2  -1   27.17    1.70
   6   2  -1   31.02    1.95
  -6  -2   0    1.89    0.57
  -6  -2   0    2.33    0.50
   6   2   0    3.47    0.63
   6   2   0    2.40    0.57
  -6  -2  -1    9.84    1.07
  -6  -2  -2   17.78    1.39
  -6  -2  -2   18.54    1.32
   6   2   2   15.26    1.26
   6   2   2   18.54    1.39
  -6  -2  -3  144.50    7.12
  -6  -2  -3  141.41    7.06
   6   2   3  146.01    7.25
   6   2   3  151.06    7.50
  -6  -2  -4    3.40    0.57
  -6  -2  -4    3.09    0.63
   6   2   4    3.47    0.63
   6   2   4    3.78    0.69
  -6  -2  -5  131.01    6.56
  -6  -2  -5  132.21    6.56
   6   2   5  140.59    7.00
   6   2   5  144.82    7.25
   6   3  -8   96.84    4.85
   6   3  -8   93.62    4.79
  -6  -3   7    0.82    0.38
  -6  -3   7    0.13    0.50
   6   3  -7    0.44    0.38
   6   3  -7    0.44    0.44
  -6  -3   6  411.12   19.35
  -6  -3   6  430.47   20.11
   6   3  -6  432.11   20.17
   6   3  -6  417.42   19.54
  -6  -3   5   26.73    1.83
  -6  -3   5   26.98    1.70
   6   3  -5   26.16    1.77
   6   3  -5   26.04    1.70
  -6  -3   4  149.10    7.38
  -6  -3   4  149.35    7.31
   6   3  -4  159.82    7.75
   6   3  -4  145.38    7.19
  -6  -3   3  199.85    9.65
  -6  -3   3  199.60    9.71
   6   3  -3  194.31    9.46
   6   3  -3  194.18    9.33
  -6  -3   2   64.50    3.53
  -6  -3   2   72.75    3.85
   6   3  -2   66.01    3.47
   6   3  -2   69.48    3.72
  -6  -3   1  171.55    8.39
  -6  -3   1  172.18    8.45
   6   3  -1  165.62    8.07
   6   3  -1  165.56    8.13
  -6  -3   0   11.10    1.07
  -6  -3  -1   22.00    1.58
  -6  -3  -1   22.70    1.64
   6   3   1   22.07    1.51
   6   3   1   22.82    1.64
  -6  -3  -2  207.99   10.09
  -6  -3  -2  223.43   10.78
   6   3   2  228.60   11.03
   6   3   2  207.17   10.02
  -6  -3  -3    1.26    0.50
  -6  -3  -3    0.88    0.44
   6   3   3    0.88    0.44
   6   3   3    1.45    0.50
  -6  -3  -4  100.75    5.17
  -6  -3  -4   97.47    5.04
   6   3   4  108.38    5.55
   6   3   4   99.67    5.17
  -6  -3  -5    6.93    0.88
   6   3   5    5.74    0.82
   6   3   5    5.55    0.82
   6   4  -8   24.34    2.96
   6   4  -8   27.55    1.83
  -6  -4   7   26.79    1.77
  -6  -4   7   31.02    2.08
   6   4  -7   25.79    1.77
   6   4  -7   29.95    1.95
   6   4  -6    0.32    0.44
   6   4  -6    1.77    0.50
  -6  -4   5    3.03    0.57
  -6  -4   5    1.89    0.63
   6   4  -5    2.21    0.57
   6   4  -5    3.15    0.57
  -6  -4   4  563.88   26.35
  -6  -4   4  609.08   28.31
   6   4  -4  558.20   26.04
   6   4  -4  549.88   25.60
  -6  -4   3    7.50    0.88
  -6  -4   2 1178.95   54.41
   6   4  -2 1165.08   53.65
   6   4  -2 1189.67   54.85
  -6  -4   1    7.94    1.01
  -6  -4   1    8.95    0.95
   6   4  -1    8.45    0.88
   6   4  -1    7.57    0.95
  -6  -4   0  629.00   29.32
  -6  -4   0  616.77   28.69
   6   4   0  632.98   29.51
   6   4   0  630.01   29.25
  -6  -4  -1   10.47    1.07
  -6  -4  -1   10.15    1.07
   6   4   1    8.32    0.95
   6   4   1    8.51    0.95
  -6  -4  -2  183.90    9.02
  -6  -4  -2  182.58    8.95
   6   4   2  179.81    8.83
   6   4   2  168.46    8.26
  -6  -4  -3   18.47    1.45
  -6  -4  -3   20.11    1.51
   6   4   3   19.42    1.51
   6   4   3   19.35    1.51
  -6  -4  -4   33.22    2.14
   6   4   4   25.41    1.83
   6   4   4   30.07    2.02
   6   5  -8  190.02    9.33
   6   5  -8  206.60   10.02
  -6  -5   7   26.23    1.77
  -6  -5   7   28.43    2.02
   6   5  -7   23.45    1.77
   6   5  -7   28.81    1.89
  -6  -5   6 1340.35   61.78
  -6  -5   6 1329.00   61.15
   6   5  -6 1221.82   56.36
   6   5  -6 1410.33   64.81
  -6  -5   5    3.40    0.63
  -6  -5   5    3.85    0.76
   6   5  -5    2.33    0.63
   6   5  -5    3.03    0.63
  -6  -5   4  248.02   12.04
  -6  -5   4  270.21   12.86
   6   5  -4  235.47   11.41
   6   5  -4  252.56   12.04
  -6  -5   3   18.79    1.58
  -6  -5   3   24.27    1.70
  -6  -5   2  135.17    6.75
  -6  -5   2  127.41    6.56
   6   5  -2  110.01    5.67
   6   5  -2  122.25    6.12
  -6  -5   1   13.74    1.26
  -6  -5   1   14.44    1.39
   6   5  -1   11.98    1.20
   6   5  -1   13.37    1.13
  -6  -5   0    3.59    0.76
  -6  -5   0    4.73    0.76
   6   5   0    3.53    0.63
   6   5   0    3.34    0.69
  -6  -5  -1   10.34    1.13
  -6  -5  -1    9.84    1.07
   6   5   1    8.45    0.95
   6   5   1    8.45    0.95
  -6  -5  -2  690.35   32.09
  -6  -5  -2  611.23   28.56
   6   5   2  603.97   28.06
   6   5   2  646.22   30.07
   6   6  -8   48.42    3.03
   6   6  -8   52.90    3.03
  -6  -6   7   26.86    2.02
  -6  -6   7   29.69    1.95
   6   6  -7   25.72    1.95
   6   6  -7   30.45    1.95
  -6  -6   6   34.23    2.33
  -6  -6   6   35.94    2.27
   6   6  -6   37.13    2.40
   6   6  -6   38.96    2.33
  -6  -6   5   53.53    3.03
  -6  -6   5   44.19    2.77
   6   6  -5   49.30    2.84
   6   6  -5   45.33    2.77
  -6  -6   4    1.64    0.57
  -6  -6   4    0.82    0.57
   6   6  -4    0.76    0.50
   6   6  -4    1.26    0.57
  -6  -6   3   53.40    3.15
  -6  -6   3   55.54    3.15
   6   6  -3   58.38    3.34
   6   6  -3   61.91    3.34
  -6  -6   2  156.73    7.88
  -6  -6   2  185.35    9.08
  -6  -6   1   44.07    2.65
  -6  -6   1   45.83    2.84
   6   6  -1   41.80    2.58
   6   6  -1   46.59    2.65
  -6  -6   0   54.98    3.22
  -6  -6   0   59.77    3.34
   7  -3   2   14.12    1.58
   7  -3   3  116.32    5.86
   7  -3   3  124.58    6.43
   7  -3   4   22.32    1.58
   7  -3   4   20.24    1.64
   7  -2   0   67.65    3.72
   7  -2   1    3.28    0.57
   7  -2   1    2.08    0.57
   7  -2   2   74.71    3.97
   7  -2   2   76.85    4.22
  -7   2  -3   63.80    3.47
   7  -2   3   54.60    3.03
   7  -2   3   55.23    3.28
  -7   2  -4   11.92    1.07
  -7   2  -4    8.76    1.01
   7  -2   4    9.77    0.95
   7  -2   4    9.71    1.07
   7  -1  -1  276.01   13.05
   7  -1  -1  247.26   11.79
   7  -1   0   17.72    1.39
   7  -1   0   17.97    1.32
  -7   1  -2    2.21    0.57
  -7   1  -2    4.03    0.63
   7  -1   2    3.28    0.57
   7  -1   2    3.40    0.69
  -7   1  -3   53.15    3.03
  -7   1  -3   56.05    3.09
   7  -1   3   53.97    3.15
   7  -1   3   49.49    2.84
  -7   1  -4   19.61    1.58
  -7   1  -4   21.06    1.51
   7  -1   4   19.61    1.64
   7  -1   4   19.10    1.39
   7   0  -2   -0.06    2.40
   7   0  -2    0.19    0.38
   7   0  -1  783.02   36.19
   7   0  -1  690.98   32.03
  -7   0   0    0.06    0.44
  -7   0   0   -0.06    0.32
   7   0   0    0.50    0.44
   7   0   0    0.13    0.32
  -7   0  -1    0.06    0.44
  -7   0  -1   -0.06    0.32
   7   0   1    0.19    0.44
   7   0   1   -0.44    0.32
  -7   0  -2    0.13    0.32
  -7   0  -2    0.00    0.44
   7   0   2   -0.25    0.44
   7   0   2   -0.19    0.38
  -7   0  -3   11.92    1.07
  -7   0  -3   11.16    1.13
   7   0   3   11.79    1.07
   7   0   3    9.96    1.07
  -7   0  -4    0.19    0.32
  -7   0  -4    0.00    0.44
   7   0   4   -0.25    0.44
   7   0   4   -0.44    0.32
   7   1  -3  618.92   28.69
   7   1  -3  678.37   31.46
   7   1  -2   66.39    3.59
   7   1  -2   65.38    3.47
  -7  -1   1  272.04   12.99
  -7  -1   1  263.66   12.55
  -7  -1   0   19.35    1.39
   7   1   0   14.12    1.32
  -7  -1  -1  382.62   18.03
  -7  -1  -1  412.95   19.35
  -7  -1  -2    3.78    0.63
  -7  -1  -2    3.59    0.69
   7   1   2    3.22    0.63
   7   1   2    3.47    0.69
  -7  -1  -3   53.02    2.96
  -7  -1  -3   46.72    2.77
   7   1   3   47.85    2.84
   7   1   3   53.21    3.03
   7   2  -3    3.78    0.63
   7   2  -3    3.97    0.63
  -7  -2   2  182.20    8.89
  -7  -2   2  179.87    8.83
   7   2  -2  184.60    8.95
   7   2  -2  175.27    8.57
  -7  -2   1   30.83    1.95
  -7  -2   1   34.74    2.33
   7   2  -1   32.85    2.02
   7   2  -1   34.55    2.21
  -7  -2   0   74.90    3.97
  -7  -2   0   65.88    3.59
  -7  -2  -1    2.14    0.57
  -7  -2  -1    2.46    0.63
   7   2   1    2.90    0.63
   7   2   1    3.03    0.63
  -7  -2  -2   68.66    3.72
  -7  -2  -2   69.92    3.85
  -7  -2  -3   55.10    3.15
  -7  -2  -3   57.75    3.22
   7   2   3   57.62    3.28
   7   2   3   56.68    3.22
   7   3  -4   18.66    1.45
  -7  -3   2   74.90    4.03
  -7  -3   2   77.80    4.16
   7   3  -2   71.81    3.78
   7   3  -2   73.26    3.97
  -7  -3   1  236.86   11.41
  -7  -3   1  217.00   10.53
   7   3  -1  207.17    9.96
   7   3  -1  238.31   11.54
  -7  -3   0    8.76    0.95
  -7  -3   0    6.37    0.88
   7   3   0    7.44    0.95
   7   3   0    9.46    0.95
  -7  -3  -1    0.13    0.44
  -7  -3  -1   -0.19    0.38
   7   3   1   -0.13    0.44
   7   3   1    0.50    0.44
  -7  -3  -2   24.15    1.70
  -7  -3  -2   21.94    1.70
   7   3   2   20.24    1.58
   7   3   2   23.01    1.70
   7   4  -4    3.47    0.69
   7   4  -3  523.84   24.40
   7   4  -3  502.98   23.64
  -7  -4   2   32.53    2.14
  -7  -4   2   32.41    2.14
   7   4  -2   31.77    2.14
   7   4  -2   37.95    2.27
  -7  -4   1  464.39   21.81
  -7  -4   1  423.10   19.99
   7   4  -1  429.84   20.30
   7   4  -1  404.69   18.98
  -7  -4   0    1.89    0.57
  -7  -4   0    0.76    0.57
   7   4   0    1.51    0.57
   7   4   0    1.26    0.50
  -7  -4  -1    0.13    0.50
   7   4   1    0.63    0.50
   7   5  -4   29.38    2.02
   7   5  -3  217.63   10.53
   7   5  -3  193.99    9.58
  -7  -5   2   30.77    2.21
  -7  -5   2   35.49    2.33
   7   5  -2   36.00    2.27
   7   5  -2   29.76    2.08
  -7  -5   1  324.49   15.51
   0   0   0    0.00    0.00

_computing_structure_solution     'SHELXT 2018/2 (Sheldrick, 2018)'
;
_shelx_hkl_checksum   12605

# start Validation Reply Form
_vrf_PLAT029_ReNBDS
;
PROBLEM: _diffrn_measured_fraction_theta_full value Low .      0.966 Why?  
RESPONSE: Due to geometry constraints of the endstation only a single omega sweep was able to be collected at the Australian Synchrotron MX1 beamline.
;
# end Validation Reply Form
