# Supplementary material for: Thermal imaging using sulfur polymer optics
Source: Nat Commun. 2026 Feb 18;17:1561. doi: 10.1038/s41467-026-68889-0 (PMC12916755; doi:10.1038/s41467-026-68889-0)
Supplement: Supplementary file 5 — Source Data [file 41467_2026_68889_MOESM5_ESM.zip › Figure 1 Source Data/Monomer 8.cif]

 
data_sol_a
 
_audit_creation_method            'SHELXL-2018/3'
_shelx_SHELXL_version_number      '2018/3'
_chemical_name_systematic         ?
_chemical_name_common             ?
_chemical_melting_point           ?
_chemical_formula_moiety          ?
_chemical_formula_sum
 'C7 H8 S5' 
_chemical_formula_weight          252.43

loop_
 _atom_type_symbol
 _atom_type_description
 _atom_type_scat_dispersion_real
 _atom_type_scat_dispersion_imag
 _atom_type_scat_source
 'C'  'C'   0.0033   0.0016
 'International Tables Vol C Tables 4.2.6.8 and 6.1.1.4'
 'H'  'H'   0.0000   0.0000
 'International Tables Vol C Tables 4.2.6.8 and 6.1.1.4'
 'S'  'S'   0.1246   0.1234
 'International Tables Vol C Tables 4.2.6.8 and 6.1.1.4'
 
_space_group_crystal_system       triclinic
_space_group_IT_number            2
_space_group_name_H-M_alt         'P -1'
_space_group_name_Hall            '-P 1'
 
_shelx_space_group_comment
;
The symmetry employed for this shelxl refinement is uniquely defined
by the following loop, which should always be used as a source of
symmetry information in preference to the above space-group names.
They are only intended as comments.
;
 
loop_
 _space_group_symop_operation_xyz
 'x, y, z'
 '-x, -y, -z'
 
_cell_length_a                    9.0240(18)
_cell_length_b                    9.921(2)
_cell_length_c                    11.724(2)
_cell_angle_alpha                 87.16(3)
_cell_angle_beta                  71.21(3)
_cell_angle_gamma                 86.85(3)
_cell_volume                      991.6(4)
_cell_formula_units_Z             4
_cell_measurement_temperature     100(2)
_cell_measurement_reflns_used     3435
_cell_measurement_theta_min       0.74
_cell_measurement_theta_max       11.09
 
_exptl_crystal_description        block
_exptl_crystal_colour             colorless
_exptl_crystal_density_meas       ?
_exptl_crystal_density_method     ?
_exptl_crystal_density_diffrn     1.691          
_exptl_crystal_F_000              520
_exptl_transmission_factor_min    ?
_exptl_transmission_factor_max    ?
_exptl_crystal_size_max           0.23
_exptl_crystal_size_mid           0.12
_exptl_crystal_size_min           0.11
_exptl_absorpt_coefficient_mu     1.108
_shelx_estimated_absorpt_T_min    ?
_shelx_estimated_absorpt_T_max    ?
_exptl_absorpt_correction_type    'none'
_exptl_absorpt_correction_T_min   ?
_exptl_absorpt_correction_T_max   ?
_exptl_absorpt_process_details    ?
_exptl_absorpt_special_details    ?
_diffrn_ambient_temperature       100(2)
_diffrn_radiation_wavelength      0.71073
_diffrn_radiation_type            Synchrotron
_diffrn_source                    'MX2 Beamline Australian Synchrotron'
_diffrn_measurement_device_type   'ADSC Quantum 315r'
_diffrn_measurement_method        'Phi Scan'
_diffrn_radiation_monochromator   'Silicon Double Crystal'
_diffrn_detector_area_resol_mean  ?
_diffrn_reflns_number             12602
_diffrn_reflns_av_unetI/netI      0.0318
_diffrn_reflns_av_R_equivalents   0.0390
_diffrn_reflns_limit_h_min        -10
_diffrn_reflns_limit_h_max        10
_diffrn_reflns_limit_k_min        -10
_diffrn_reflns_limit_k_max        10
_diffrn_reflns_limit_l_min        -13
_diffrn_reflns_limit_l_max        13
_diffrn_reflns_theta_min          1.836
_diffrn_reflns_theta_max          28.597
_diffrn_reflns_theta_full         25.242
_diffrn_measured_fraction_theta_max   0.676
_diffrn_measured_fraction_theta_full  0.874
_diffrn_reflns_Laue_measured_fraction_max    0.676
_diffrn_reflns_Laue_measured_fraction_full   0.874
_diffrn_reflns_point_group_measured_fraction_max   0.676
_diffrn_reflns_point_group_measured_fraction_full  0.874
_reflns_number_total              3433
_reflns_number_gt                 3247
_reflns_threshold_expression      'I > 2\s(I)'
_reflns_Friedel_coverage          0.000
_reflns_Friedel_fraction_max      .
_reflns_Friedel_fraction_full     .
 
_reflns_special_details
;
 Reflections were merged by SHELXL according to the crystal
 class for the calculation of statistics and refinement.
 
 _reflns_Friedel_fraction is defined as the number of unique
 Friedel pairs measured divided by the number that would be
 possible theoretically, ignoring centric projections and
 systematic absences.
;
 
_computing_data_collection      'BluIce (McPhillips, 2002)'
_computing_cell_refinement      'XDS (Kabsch, 1993)'
_computing_data_reduction       'XDS (Kabsch, 1993)'
_computing_structure_solution   'SHELXT-2018/3 (Sheldrick, 2018)'
_computing_structure_refinement 'SHELXL-2018/3 (Sheldrick, 2018)'
_computing_molecular_graphics   'shelXle (Huebschle, 2014)'
_computing_publication_material 'CIFTAB (Sheldrick, 1997)'
_refine_special_details           ?
_refine_ls_structure_factor_coef  Fsqd
_refine_ls_matrix_type            full
_refine_ls_weighting_scheme       calc
_refine_ls_weighting_details
'w=1/[\s^2^(Fo^2^)+(0.0498P)^2^+1.2279P] where P=(Fo^2^+2Fc^2^)/3'
_atom_sites_solution_primary      ?
_atom_sites_solution_secondary    ?
_atom_sites_solution_hydrogens    geom
_refine_ls_hydrogen_treatment     constr
_refine_ls_extinction_method      none
_refine_ls_extinction_coef        .
_refine_ls_number_reflns          3433
_refine_ls_number_parameters      217
_refine_ls_number_restraints      0
_refine_ls_R_factor_all           0.0373
_refine_ls_R_factor_gt            0.0361
_refine_ls_wR_factor_ref          0.0990
_refine_ls_wR_factor_gt           0.0976
_refine_ls_goodness_of_fit_ref    1.081
_refine_ls_restrained_S_all       1.081
_refine_ls_shift/su_max           0.000
_refine_ls_shift/su_mean          0.000
 
loop_
 _atom_site_label
 _atom_site_type_symbol
 _atom_site_fract_x
 _atom_site_fract_y
 _atom_site_fract_z
 _atom_site_U_iso_or_equiv
 _atom_site_adp_type
 _atom_site_occupancy
 _atom_site_site_symmetry_order  
 _atom_site_calc_flag
 _atom_site_refinement_flags_posn
 _atom_site_refinement_flags_adp
 _atom_site_refinement_flags_occupancy
 _atom_site_disorder_assembly
 _atom_site_disorder_group
C1 C 0.2375(3) 0.4692(2) 0.8242(2) 0.0184(5) Uani 1 1 d . . . . .
H1 H 0.190650 0.560941 0.836825 0.022 Uiso 1 1 calc R U . . .
C2 C 0.3519(3) 0.4436(3) 0.8994(2) 0.0219(5) Uani 1 1 d . . . . .
H2 H 0.303245 0.420689 0.985185 0.026 Uiso 1 1 calc R U . . .
C3 C 0.4565(3) 0.5630(3) 0.8704(2) 0.0242(5) Uani 1 1 d . . . . .
H3 H 0.453828 0.631922 0.922064 0.029 Uiso 1 1 calc R U . . .
C4 C 0.5526(3) 0.5523(3) 0.7586(2) 0.0250(6) Uani 1 1 d . . . . .
H4 H 0.629959 0.611631 0.717928 0.030 Uiso 1 1 calc R U . . .
C5 C 0.5135(3) 0.4255(3) 0.7089(2) 0.0241(5) Uani 1 1 d . . . . .
H5 H 0.595645 0.387645 0.639781 0.029 Uiso 1 1 calc R U . . .
C6 C 0.4647(3) 0.3349(3) 0.8245(2) 0.0241(5) Uani 1 1 d . . . . .
H6A H 0.412102 0.255255 0.815923 0.029 Uiso 1 1 calc R U . . .
H6AB H 0.551214 0.309753 0.854477 0.029 Uiso 1 1 calc R U . . .
C7 C 0.3503(3) 0.4586(3) 0.6910(2) 0.0196(5) Uani 1 1 d . . . . .
H7 H 0.352208 0.546527 0.648687 0.023 Uiso 1 1 calc R U . . .
S8 S 0.32023(7) 0.32715(7) 0.59831(6) 0.02424(17) Uani 1 1 d . . . . .
S9 S 0.13829(8) 0.40287(7) 0.54425(6) 0.02539(17) Uani 1 1 d . . . . .
S10 S -0.05748(7) 0.31829(7) 0.66424(6) 0.02304(16) Uani 1 1 d . . . . .
S11 S -0.09188(7) 0.41842(7) 0.82117(6) 0.02445(16) Uani 1 1 d . . . . .
S12 S 0.08525(7) 0.34716(6) 0.88298(5) 0.02117(16) Uani 1 1 d . . . . .
C21 C 1.0309(3) 0.0574(3) 0.3064(2) 0.0207(5) Uani 1 1 d . . . . .
H21 H 1.015531 -0.029948 0.350461 0.025 Uiso 1 1 calc R U . . .
C22 C 1.2051(3) 0.0963(3) 0.2769(2) 0.0237(5) Uani 1 1 d . . . . .
H22 H 1.231662 0.135071 0.342721 0.028 Uiso 1 1 calc R U . . .
C23 C 1.3028(3) -0.0277(3) 0.2217(2) 0.0254(6) Uani 1 1 d . . . . .
H23 H 1.360134 -0.085702 0.258034 0.030 Uiso 1 1 calc R U . . .
C24 C 1.2917(3) -0.0385(3) 0.1128(2) 0.0246(5) Uani 1 1 d . . . . .
H24 H 1.340466 -0.105234 0.058564 0.029 Uiso 1 1 calc R U . . .
C25 C 1.1854(3) 0.0774(3) 0.0920(2) 0.0215(5) Uani 1 1 d . . . . .
H25 H 1.194919 0.100857 0.007807 0.026 Uiso 1 1 calc R U . . .
C26 C 1.2265(3) 0.1880(3) 0.1636(2) 0.0245(6) Uani 1 1 d . . . . .
H26A H 1.332933 0.217182 0.127858 0.029 Uiso 1 1 calc R U . . .
H26B H 1.152934 0.265219 0.177292 0.029 Uiso 1 1 calc R U . . .
C27 C 1.0183(3) 0.0409(3) 0.1767(2) 0.0194(5) Uani 1 1 d . . . . .
H27 H 1.001166 -0.053922 0.166840 0.023 Uiso 1 1 calc R U . . .
S28 S 0.87643(7) 0.14791(6) 0.12949(6) 0.02116(16) Uani 1 1 d . . . . .
S29 S 0.67166(8) 0.05422(7) 0.20985(6) 0.02467(16) Uani 1 1 d . . . . .
S30 S 0.56983(8) 0.15357(7) 0.36773(6) 0.02710(17) Uani 1 1 d . . . . .
S31 S 0.70275(8) 0.09166(8) 0.47554(6) 0.02939(18) Uani 1 1 d . . . . .
S32 S 0.90795(8) 0.18676(7) 0.40145(6) 0.02531(17) Uani 1 1 d . . . . .
 
loop_
 _atom_site_aniso_label
 _atom_site_aniso_U_11
 _atom_site_aniso_U_22
 _atom_site_aniso_U_33
 _atom_site_aniso_U_23
 _atom_site_aniso_U_13
 _atom_site_aniso_U_12
C1 0.0232(13) 0.0156(14) 0.0162(12) -0.0007(8) -0.0061(10) -0.0016(9)
C2 0.0259(14) 0.0232(15) 0.0175(13) 0.0013(9) -0.0084(10) -0.0019(9)
C3 0.0297(14) 0.0233(15) 0.0243(14) -0.0002(10) -0.0153(11) -0.0028(10)
C4 0.0236(13) 0.0303(16) 0.0253(14) 0.0037(10) -0.0132(11) -0.0074(10)
C5 0.0189(13) 0.0340(16) 0.0202(13) -0.0029(10) -0.0069(10) -0.0017(10)
C6 0.0237(13) 0.0225(15) 0.0287(14) -0.0016(10) -0.0124(11) 0.0022(9)
C7 0.0210(13) 0.0213(14) 0.0165(13) 0.0001(9) -0.0058(10) -0.0046(9)
S8 0.0211(3) 0.0321(4) 0.0194(3) -0.0082(2) -0.0056(3) 0.0005(2)
S9 0.0267(4) 0.0326(4) 0.0192(3) 0.0027(2) -0.0103(3) -0.0063(3)
S10 0.0216(3) 0.0240(4) 0.0250(3) -0.0013(2) -0.0091(3) -0.0026(2)
S11 0.0192(3) 0.0272(4) 0.0256(4) -0.0053(2) -0.0051(3) 0.0015(2)
S12 0.0228(3) 0.0225(4) 0.0173(3) 0.0028(2) -0.0050(2) -0.0042(2)
C21 0.0263(13) 0.0172(14) 0.0213(13) -0.0015(9) -0.0116(11) 0.0007(9)
C22 0.0242(13) 0.0266(16) 0.0243(14) -0.0020(10) -0.0132(11) -0.0012(10)
C23 0.0229(13) 0.0279(16) 0.0277(15) 0.0012(10) -0.0120(11) 0.0002(10)
C24 0.0219(13) 0.0251(15) 0.0271(14) 0.0007(10) -0.0091(11) 0.0014(10)
C25 0.0257(13) 0.0218(15) 0.0177(13) 0.0016(9) -0.0083(10) 0.0002(9)
C26 0.0259(14) 0.0225(15) 0.0270(14) 0.0013(10) -0.0109(11) -0.0052(10)
C27 0.0244(13) 0.0168(14) 0.0191(12) -0.0011(8) -0.0102(10) 0.0011(9)
S28 0.0232(3) 0.0225(4) 0.0198(3) 0.0020(2) -0.0101(3) -0.0014(2)
S29 0.0222(3) 0.0300(4) 0.0225(3) -0.0035(2) -0.0071(3) -0.0042(2)
S30 0.0244(4) 0.0344(4) 0.0223(4) -0.0037(3) -0.0071(3) 0.0007(3)
S31 0.0269(4) 0.0414(5) 0.0182(3) 0.0012(3) -0.0056(3) 0.0003(3)
S32 0.0286(4) 0.0273(4) 0.0226(3) -0.0077(2) -0.0113(3) 0.0025(2)
 
_geom_special_details
;
 All esds (except the esd in the dihedral angle between two l.s. planes)
 are estimated using the full covariance matrix.  The cell esds are taken
 into account individually in the estimation of esds in distances, angles
 and torsion angles; correlations between esds in cell parameters are only
 used when they are defined by crystal symmetry.  An approximate (isotropic)
 treatment of cell esds is used for estimating esds involving l.s. planes.
;
 
loop_
 _geom_bond_atom_site_label_1
 _geom_bond_atom_site_label_2
 _geom_bond_distance
 _geom_bond_site_symmetry_2
 _geom_bond_publ_flag
C1 C2 1.563(3) . ?
C1 C7 1.570(3) . ?
C1 S12 1.822(3) . ?
C2 C3 1.512(4) . ?
C2 C6 1.538(4) . ?
C3 C4 1.324(4) . ?
C4 C5 1.516(4) . ?
C5 C6 1.542(4) . ?
C5 C7 1.568(3) . ?
C7 S8 1.823(3) . ?
S8 S9 2.0370(11) . ?
S9 S10 2.0614(12) . ?
S10 S11 2.0610(11) . ?
S11 S12 2.0375(10) . ?
C21 C22 1.563(4) . ?
C21 C27 1.578(3) . ?
C21 S32 1.819(3) . ?
C22 C23 1.516(4) . ?
C22 C26 1.537(4) . ?
C23 C24 1.323(4) . ?
C24 C25 1.518(4) . ?
C25 C26 1.544(4) . ?
C25 C27 1.565(4) . ?
C27 S28 1.822(3) . ?
S28 S29 2.0363(11) . ?
S29 S30 2.0560(12) . ?
S30 S31 2.0572(11) . ?
S31 S32 2.0367(12) . ?
 
loop_
 _geom_angle_atom_site_label_1
 _geom_angle_atom_site_label_2
 _geom_angle_atom_site_label_3
 _geom_angle
 _geom_angle_site_symmetry_1
 _geom_angle_site_symmetry_3
 _geom_angle_publ_flag
C2 C1 C7 102.58(19) . . ?
C2 C1 S12 105.81(16) . . ?
C7 C1 S12 119.33(17) . . ?
C3 C2 C6 100.4(2) . . ?
C3 C2 C1 105.7(2) . . ?
C6 C2 C1 100.5(2) . . ?
C4 C3 C2 108.0(2) . . ?
C3 C4 C5 107.5(2) . . ?
C4 C5 C6 100.2(2) . . ?
C4 C5 C7 105.3(2) . . ?
C6 C5 C7 100.7(2) . . ?
C2 C6 C5 93.8(2) . . ?
C5 C7 C1 102.44(19) . . ?
C5 C7 S8 106.89(17) . . ?
C1 C7 S8 118.64(17) . . ?
C7 S8 S9 103.90(9) . . ?
S8 S9 S10 104.86(4) . . ?
S11 S10 S9 103.97(5) . . ?
S12 S11 S10 104.91(5) . . ?
C1 S12 S11 104.46(9) . . ?
C22 C21 C27 102.1(2) . . ?
C22 C21 S32 107.62(17) . . ?
C27 C21 S32 118.76(17) . . ?
C23 C22 C26 100.5(2) . . ?
C23 C22 C21 105.4(2) . . ?
C26 C22 C21 101.1(2) . . ?
C24 C23 C22 107.7(2) . . ?
C23 C24 C25 107.8(2) . . ?
C24 C25 C26 100.1(2) . . ?
C24 C25 C27 104.3(2) . . ?
C26 C25 C27 101.2(2) . . ?
C22 C26 C25 93.7(2) . . ?
C25 C27 C21 102.7(2) . . ?
C25 C27 S28 107.45(17) . . ?
C21 C27 S28 118.89(18) . . ?
C27 S28 S29 102.94(9) . . ?
S28 S29 S30 104.56(5) . . ?
S29 S30 S31 104.72(5) . . ?
S32 S31 S30 104.48(5) . . ?
C21 S32 S31 101.94(9) . . ?
 
_refine_diff_density_max    1.213
_refine_diff_density_min   -0.465
_refine_diff_density_rms    0.079

_shelx_res_file
;
TITL sol_a.res in P-1
    sol_a.res
    created by SHELXL-2018/3 at 14:31:23 on 11-Oct-2023
REM Old TITL sol in P-1
REM SHELXT solution in P-1: R1 0.080, Rweak 0.003, Alpha 0.020
REM <I/s>   0.000 for    0 systematic absences,  Orientation as input
REM Formula found by SHELXT:  C14 S10
CELL  0.71073   9.0240   9.9210  11.7240   87.162   71.207   86.849
ZERR    4.000   0.0018   0.0020   0.0023    0.030    0.030    0.030
LATT  1
SFAC C H S
UNIT 28 32 20
L.S. 10
ACTA
BOND
LIST 4
TEMP 100
FMAP 2
PLAN 20
WGHT    0.049800    1.227900
FVAR       0.44072
C1    1    0.237524    0.469175    0.824162    11.00000    0.02318    0.01564 =
         0.01624   -0.00068   -0.00607   -0.00161
AFIX  13
H1    2    0.190650    0.560941    0.836825    11.00000   -1.20000
AFIX   0
C2    1    0.351929    0.443625    0.899377    11.00000    0.02592    0.02323 =
         0.01749    0.00125   -0.00841   -0.00194
AFIX  13
H2    2    0.303245    0.420689    0.985185    11.00000   -1.20000
AFIX   0
C3    1    0.456504    0.562996    0.870396    11.00000    0.02970    0.02332 =
         0.02434   -0.00024   -0.01526   -0.00282
AFIX  43
H3    2    0.453828    0.631922    0.922064    11.00000   -1.20000
AFIX   0
C4    1    0.552572    0.552250    0.758587    11.00000    0.02359    0.03029 =
         0.02533    0.00366   -0.01324   -0.00743
AFIX  43
H4    2    0.629959    0.611631    0.717928    11.00000   -1.20000
AFIX   0
C5    1    0.513472    0.425548    0.708907    11.00000    0.01894    0.03396 =
         0.02018   -0.00290   -0.00695   -0.00172
AFIX  13
H5    2    0.595645    0.387645    0.639781    11.00000   -1.20000
AFIX   0
C6    1    0.464747    0.334938    0.824532    11.00000    0.02372    0.02252 =
         0.02874   -0.00158   -0.01243    0.00222
AFIX  23
H6A   2    0.412102    0.255255    0.815923    11.00000   -1.20000
H6AB  2    0.551214    0.309753    0.854477    11.00000   -1.20000
AFIX   0
C7    1    0.350330    0.458602    0.690976    11.00000    0.02102    0.02128 =
         0.01654    0.00011   -0.00576   -0.00459
AFIX  13
H7    2    0.352208    0.546527    0.648687    11.00000   -1.20000
AFIX   0
S8    3    0.320234    0.327152    0.598311    11.00000    0.02114    0.03210 =
         0.01941   -0.00817   -0.00561    0.00046
S9    3    0.138292    0.402870    0.544247    11.00000    0.02673    0.03259 =
         0.01918    0.00275   -0.01031   -0.00629
S10   3   -0.057485    0.318287    0.664239    11.00000    0.02157    0.02397 =
         0.02499   -0.00133   -0.00909   -0.00261
S11   3   -0.091877    0.418424    0.821172    11.00000    0.01919    0.02723 =
         0.02559   -0.00534   -0.00508    0.00150
S12   3    0.085254    0.347162    0.882981    11.00000    0.02276    0.02250 =
         0.01726    0.00280   -0.00502   -0.00416
C21   1    1.030859    0.057432    0.306389    11.00000    0.02634    0.01719 =
         0.02128   -0.00147   -0.01157    0.00071
AFIX  13
H21   2    1.015531   -0.029948    0.350461    11.00000   -1.20000
AFIX   0
C22   1    1.205115    0.096281    0.276863    11.00000    0.02417    0.02662 =
         0.02431   -0.00198   -0.01321   -0.00124
AFIX  13
H22   2    1.231662    0.135071    0.342721    11.00000   -1.20000
AFIX   0
C23   1    1.302781   -0.027695    0.221749    11.00000    0.02292    0.02789 =
         0.02772    0.00117   -0.01196    0.00024
AFIX  43
H23   2    1.360134   -0.085702    0.258034    11.00000   -1.20000
AFIX   0
C24   1    1.291745   -0.038517    0.112768    11.00000    0.02195    0.02510 =
         0.02707    0.00073   -0.00909    0.00139
AFIX  43
H24   2    1.340466   -0.105234    0.058564    11.00000   -1.20000
AFIX   0
C25   1    1.185391    0.077368    0.091983    11.00000    0.02567    0.02179 =
         0.01775    0.00156   -0.00828    0.00018
AFIX  13
H25   2    1.194919    0.100857    0.007807    11.00000   -1.20000
AFIX   0
C26   1    1.226512    0.188015    0.163624    11.00000    0.02594    0.02251 =
         0.02702    0.00130   -0.01087   -0.00518
AFIX  23
H26A  2    1.332933    0.217182    0.127858    11.00000   -1.20000
H26B  2    1.152934    0.265219    0.177292    11.00000   -1.20000
AFIX   0
C27   1    1.018300    0.040897    0.176688    11.00000    0.02442    0.01679 =
         0.01906   -0.00113   -0.01019    0.00112
AFIX  13
H27   2    1.001166   -0.053922    0.166840    11.00000   -1.20000
AFIX   0
S28   3    0.876426    0.147915    0.129487    11.00000    0.02325    0.02253 =
         0.01977    0.00202   -0.01008   -0.00141
S29   3    0.671661    0.054219    0.209853    11.00000    0.02219    0.02999 =
         0.02246   -0.00353   -0.00710   -0.00418
S30   3    0.569834    0.153566    0.367733    11.00000    0.02441    0.03443 =
         0.02225   -0.00367   -0.00708    0.00067
S31   3    0.702751    0.091663    0.475535    11.00000    0.02694    0.04144 =
         0.01822    0.00120   -0.00565    0.00028
S32   3    0.907952    0.186761    0.401453    11.00000    0.02858    0.02726 =
         0.02259   -0.00772   -0.01126    0.00246
HKLF 4


REM  sol_a.res in P-1
REM wR2 = 0.0990, GooF = S = 1.081, Restrained GooF = 1.081 for all data
REM R1 = 0.0361 for 3247 Fo > 4sig(Fo) and 0.0373 for all 3433 data
REM 217 parameters refined using 0 restraints

END

WGHT      0.0477      1.2691

REM Highest difference peak  1.213,  deepest hole -0.465,  1-sigma level  0.079
Q1    1   0.8089  0.1580  0.4252  11.00000  0.05    1.21
Q2    1   0.7804  0.1336  0.1878  11.00000  0.05    1.17
Q3    1   0.6601  0.1082  0.3596  11.00000  0.05    0.86
Q4    1   0.0204  0.3703  0.8367  11.00000  0.05    0.50
Q5    1   1.1156  0.0831  0.3050  11.00000  0.05    0.41
Q6    1   0.0382  0.3707  0.6529  11.00000  0.05    0.34
Q7    1   0.1785  0.4207  0.8413  11.00000  0.05    0.32
Q8    1   0.4399  0.4389  0.6989  11.00000  0.05    0.32
Q9    1   1.1238  0.2019  0.2173  11.00000  0.05    0.32
Q10   1   0.2883  0.4475  0.7573  11.00000  0.05    0.31
Q11   1   1.2374  0.0165  0.2532  11.00000  0.05    0.29
Q12   1   0.4065  0.5040  0.8844  11.00000  0.05    0.28
Q13   1   1.0912  0.0937  0.1371  11.00000  0.05    0.28
Q14   1   0.2308  0.3489  0.5838  11.00000  0.05    0.27
Q15   1   1.0096  0.0740  0.2443  11.00000  0.05    0.27
Q16   1   1.2555 -0.0159  0.1043  11.00000  0.05    0.27
Q17   1   0.4755  0.3784  0.7670  11.00000  0.05    0.26
Q18   1   0.3944  0.3879  0.8836  11.00000  0.05    0.25
Q19   1   0.4579  0.5997  0.8815  11.00000  0.05    0.25
Q20   1   0.9493  0.0789  0.1544  11.00000  0.05    0.25
;
_shelx_res_checksum   72925

_shelx_hkl_file
;
   0   0  -1  178.53    8.53
   0   0  -1  159.46    7.62
   0   0   1  162.99    7.81
   0   0   1  151.73    7.28
   0   0  -2  801.28   37.83
   0   0  -2  725.86   34.26
   0   0   2  792.19   37.37
   0   0   2  708.04   33.51
   0   0  -3 1340.28   63.22
   0   0  -3 1477.49   69.55
   0   0   3 1479.38   69.63
   0   0   3 1430.87   67.43
   0   0  -4 1925.13   90.63
   0   0  -4 1741.30   82.14
   0   0   4 1703.01   80.24
   0   0   4 2008.14   94.65
   0   0  -5   16.56    1.48
   0   0  -5   15.58    1.40
   0   0   5   14.14    1.33
   0   0   5   19.07    1.67
   0   0  -6  106.28    6.06
   0   0  -6  109.88    6.14
   0   0   6  120.23    6.60
   0   0   6  114.13    6.44
   0   0  -7    4.06    0.80
   0   0  -7    5.57    0.99
   0   0   7    3.87    0.80
   0   0   7    4.97    0.95
   0   0  -8   29.87    2.43
   0   0  -8   29.45    2.54
   0   0   8   27.14    2.31
   0   0   8   24.52    2.31
   0   0  -9   28.28    2.50
   0   0  -9   34.00    2.88
   0   0   9   26.80    2.50
   0   0   9   29.45    2.54
   0   0 -10  111.55    6.94
   0   0  10   87.63    5.76
   0   0 -11    1.63    0.64
   0   0 -11    0.57    0.45
   0   0  11    0.45    0.45
   0   0  11   -0.08    0.30
   0   0 -12   81.04    5.34
   0   0 -12   91.42    5.99
   0   0  12   78.99    5.19
   0   0  12   71.83    5.12
   0  -1  12  173.71    9.97
   0  -1  12  145.74    8.38
   0   1 -12  163.52    9.32
   0   1 -12  175.00    9.97
   0  -1  11   -0.04    0.38
   0  -1  11    0.38    0.34
   0   1 -11    0.15    0.34
   0   1 -11    0.19    0.38
   0  -1  10    1.18    0.53
   0  -1  10    0.80    0.49
   0   1 -10    0.34    0.49
   0   1 -10    0.68    0.42
   0  -1   9   42.22    3.30
   0  -1   9   51.40    3.60
   0   1  -9   44.04    3.41
   0   1  -9   53.79    3.75
   0  -1   8  178.34    9.59
   0  -1   8  159.27    8.91
   0   1  -8  182.81    9.97
   0   1  -8  206.35   10.92
   0  -1   7  477.59   23.69
   0  -1   7  520.04   25.51
   0   1  -7  551.12   26.95
   0   1  -7  554.15   27.21
   0  -1   6    6.33    0.95
   0  -1   6    8.19    1.14
   0   1  -6    6.94    1.02
   0   1  -6    7.05    0.99
   0  -1   5   22.67    1.86
   0  -1   5   23.69    1.82
   0   1  -5   25.09    1.90
   0   1  -5   23.92    1.93
   0  -1   4   16.56    1.40
   0  -1   4   14.48    1.21
   0   1  -4   13.27    1.25
   0   1  -4   17.02    1.36
   0  -1   3    0.87    0.27
   0  -1   3    0.72    0.30
   0   1  -3    0.57    0.27
   0   1  -3    0.49    0.23
   0  -1   2    0.42    0.23
   0  -1   2    0.61    0.19
   0   1  -2    0.34    0.19
   0   1  -2    0.64    0.23
   0  -1   1   13.15    0.83
   0  -1   1   14.02    0.83
   0   1  -1   12.77    0.80
   0   1  -1   13.27    0.80
   0  -1   0    0.19    0.04
   0   1   0    0.64    0.08
   0   1   1    2.73    0.27
   0   1   1    2.77    0.27
   0  -1  -2    0.27    0.15
   0  -1  -2    0.27    0.15
   0   1   2    0.11    0.15
   0   1   2    0.45    0.19
   0  -1  -3    1.55    0.34
   0  -1  -3    1.93    0.42
   0   1   3    1.74    0.38
   0   1   3    1.63    0.34
   0  -1  -4  133.61    7.01
   0  -1  -4  137.93    7.13
   0   1   4  152.64    7.81
   0   1   4  158.13    8.15
   0  -1  -5    8.41    1.02
   0  -1  -5    5.65    0.80
   0   1   5    6.37    0.91
   0   1   5    6.56    0.83
   0  -1  -6   84.41    4.89
   0  -1  -6   80.20    4.78
   0   1   6   76.53    4.62
   0   1   6   82.29    4.78
   0   1   7   21.11    1.86
   0   1   7   24.26    2.16
   0  -1  -8   52.00    3.68
   0  -1  -8   53.48    3.64
   0   1   8   43.78    3.30
   0   1   8   50.75    3.49
   0  -1  -9   77.21    4.89
   0  -1  -9   74.18    4.89
   0  -1 -11  105.94    6.63
   0  -1 -11  115.91    6.97
   0   1  11  127.32    7.43
   0   1  11  124.25    7.54
   0  -1 -12    0.57    0.49
   0  -1 -12    1.48    0.68
   0   1  12    0.80    0.57
   0   1  12    0.30    0.38
   0  -2  12   26.53    2.77
   0  -2  12   32.14    2.88
   0   2 -12   27.33    2.77
   0   2 -12   24.33    2.58
   0  -2  11  457.12   23.20
   0  -2  11  456.36   22.89
   0   2 -11  467.35   23.46
   0   2 -11  515.87   25.96
   0  -2  10    5.15    1.02
   0  -2  10    5.42    1.14
   0   2 -10    4.32    0.99
   0   2 -10    3.83    0.95
   0  -2   9   63.15    4.36
   0  -2   9   59.17    4.02
   0   2  -9   60.84    4.28
   0   2  -9   66.29    4.40
   0  -2   8  261.80   13.53
   0  -2   8  226.59   12.09
   0   2  -8  256.72   13.49
   0   2  -8  250.24   13.00
   0  -2   7    0.00    0.30
   0  -2   7    0.49    0.34
   0   2  -7    1.97    0.57
   0   2  -7    1.21    0.53
   0  -2   6   29.30    2.24
   0  -2   6   34.72    2.62
   0   2  -6   35.17    2.54
   0   2  -6   36.73    2.73
   0  -2   5  526.48   25.51
   0  -2   5  555.29   26.99
   0   2  -5  553.77   26.87
   0   2  -5  540.13   26.15
   0  -2   4   29.79    2.12
   0  -2   4   26.80    1.90
   0   2  -4   26.65    1.90
   0   2  -4   25.70    1.90
   0  -2   3  175.57    8.87
   0  -2   3  186.75    9.32
   0   2  -3  178.03    8.98
   0   2  -3  183.07    9.13
   0  -2   2  735.33   34.76
   0  -2   2  765.28   36.24
   0   2  -2  768.31   36.39
   0   2  -2  781.95   36.96
   0  -2   1 9999.00  467.35
   0  -2   1 9168.91  428.69
   0   2  -1 9149.96  427.55
   0   2  -1 9195.44  429.83
   0  -2   0  504.88   23.69
   0  -2   0  597.36   28.01
   0   2   0  606.84   28.47
   0   2   0  616.31   28.88
   0  -2  -1 4017.79  187.78
   0  -2  -1 4002.63  187.17
   0   2   1 3995.05  186.87
   0   2   1 4082.23  190.92
   0  -2  -2   81.11    4.13
   0  -2  -2   78.31    4.02
   0   2   2   75.77    3.90
   0   2   2   84.68    4.28
   0  -2  -3 4237.64  198.43
   0  -2  -3 3877.55  181.67
   0   2   3 3904.08  182.77
   0   2   3 3896.50  182.51
   0  -2  -4 2412.95  113.41
   0  -2  -4 2295.45  107.99
   0   2   4 2558.88  120.19
   0   2   4 2510.74  118.07
   0  -2  -5   68.11    3.98
   0  -2  -5   76.45    4.47
   0   2   5   73.72    4.36
   0   2   5   69.86    4.06
   0  -2  -6  216.43   11.14
   0   2   6  195.96   10.27
   0  -2  -7  107.38    6.22
   0  -2  -7  116.21    6.56
   0   2   7  112.38    6.33
   0   2   7  113.56    6.56
   0  -2  -8   41.09    3.03
   0  -2  -8   40.25    3.07
   0   2   8   37.11    2.80
   0   2   8   37.83    2.99
   0  -2  -9    4.89    0.95
   0  -2  -9    5.15    1.06
   0   2   9    4.74    1.02
   0   2   9    5.04    0.99
   0  -2 -11   32.22    3.03
   0  -2 -11   34.49    3.03
   0   2  11   37.07    3.07
   0   2  11   31.91    3.07
   0  -2 -12   17.66    2.16
   0  -2 -12   21.76    2.35
   0   2  12   20.35    2.39
   0   2  12   18.69    2.12
   0  -3  12   12.70    1.74
   0  -3  12   15.84    2.08
   0   3 -12   14.40    1.97
   0   3 -12   15.24    1.93
   0  -3  11    5.53    1.21
   0  -3  11    3.90    0.95
   0   3 -11    4.02    0.99
   0   3 -11    4.74    1.10
   0  -3  10   54.09    4.02
   0  -3  10   54.32    3.87
   0   3 -10   56.86    4.17
   0   3 -10   55.49    3.98
   0  -3   9  350.42   17.78
   0  -3   9  372.29   19.07
   0   3  -9  359.90   18.50
   0   3  -9  394.96   19.94
   0  -3   8  322.03   16.56
   0  -3   8  270.44   13.95
   0   3  -8  271.66   14.02
   0   3  -8  292.39   15.16
   0   3  -7   78.80    4.93
   0   3  -7   77.82    4.78
   0  -3   6    9.97    1.21
   0  -3   6   11.79    1.40
   0   3  -6    9.82    1.25
   0   3  -6   11.45    1.29
   0  -3   5    2.99    0.64
   0   3  -5    1.44    0.53
   0  -3   4  151.58    7.85
   0  -3   4  145.93    7.73
   0   3  -4  153.24    7.92
   0   3  -4  159.35    8.30
   0  -3   3  107.27    5.72
   0  -3   3  104.31    5.50
   0   3  -3  116.97    6.06
   0   3  -3  103.55    5.50
   0  -3   2   67.39    3.64
   0  -3   2   65.27    3.49
   0   3  -2   70.50    3.71
   0   3  -2   66.82    3.60
   0  -3   1   40.41    2.16
   0  -3   1   41.54    2.20
   0   3  -1   42.64    2.24
   0   3  -1   43.67    2.31
   0  -3   0   43.82    2.12
   0  -3   0   41.32    2.01
   0   3   0   39.34    1.93
   0   3   0   43.29    2.08
   0  -3  -1    0.38    0.11
   0  -3  -1    0.34    0.11
   0   3   1    0.45    0.11
   0   3   1    0.38    0.11
   0  -3  -2    2.88    0.38
   0  -3  -2    3.15    0.38
   0   3   2    3.98    0.42
   0   3   2    3.15    0.38
   0  -3  -3   37.68    2.27
   0  -3  -3   37.83    2.24
   0   3   3   36.24    2.12
   0   3   3   41.47    2.46
   0  -3  -4   10.42    1.02
   0  -3  -4   10.73    1.02
   0   3   4    9.17    0.91
   0   3   4   10.31    1.06
   0  -3  -5    9.21    1.06
   0  -3  -5   12.70    1.21
   0   3   5   10.99    1.18
   0   3   5   10.99    1.21
   0  -3  -7    0.27    2.39
   0  -3  -7    0.27    0.30
   0   3   7    0.30    0.27
   0   3   7    0.38    0.38
   0  -3  -8    0.42    0.42
   0  -3  -8    0.15    0.30
   0   3   8    0.38    0.34
   0   3   8   -0.08    0.30
   0  -3  -9   28.92    2.65
   0  -3  -9   30.70    2.62
   0  -3 -10    1.78    0.76
   0   3  10    2.43    0.72
   0   3  11   56.55    4.13
   0   3  11   52.76    4.17
   0  -3 -12   95.52    6.10
   0   3  12  107.00    6.63
   0   3  12  108.48    6.90
   0  -4  12  144.72    8.64
   0  -4  12  144.68    8.34
   0   4 -12  145.63    8.98
   0   4 -12  154.50    9.10
   0  -4  11    0.83    0.49
   0  -4  11   -0.04    0.27
   0   4 -11    0.08    0.38
   0  -4  10  129.02    7.69
   0  -4  10  125.80    7.32
   0   4 -10  112.61    6.82
   0  -4   9  114.17    6.75
   0  -4   9  110.87    6.78
   0   4  -9  121.29    7.09
   0   4  -9  108.06    6.63
   0  -4   8  391.92   19.67
   0  -4   8  391.55   19.86
   0   4  -8  427.93   21.38
   0   4  -8  380.17   19.33
   0  -4   7  521.18   25.59
   0  -4   7  524.97   25.96
   0   4  -7  477.21   23.58
   0   4  -7  507.53   25.13
   0  -4   6   88.32    5.15
   0  -4   6   79.29    4.89
   0  -4   4   57.35    3.41
   0  -4   4   46.20    2.99
   0   4  -4   46.36    2.92
   0   4  -4   45.14    2.92
   0  -4   3  311.30   15.20
   0  -4   3  316.38   15.54
   0   4  -3  335.60   16.34
   0   4  -3  349.66   17.06
   0  -4   2    2.24    0.38
   0  -4   2    2.43    0.42
   0   4  -2    1.63    0.34
   0   4  -2    2.39    0.42
   0  -4   1    0.95    0.19
   0  -4   1    0.99    0.23
   0   4  -1    1.10    0.19
   0   4  -1    0.72    0.19
   0   4   0 1329.28   62.58
   0   4   0 1419.87   66.79
   0   4   1  361.75   17.13
   0  -4  -2  866.48   40.78
   0  -4  -2  847.53   39.87
   0   4   2  839.19   39.50
   0   4   2  844.87   39.76
   0  -4  -3 1245.14   58.64
   0  -4  -3 1191.69   56.17
   0  -4  -4  388.51   18.88
   0  -4  -4  434.76   21.00
   0   4   4  425.28   20.51
   0   4   4  452.19   21.87
   0  -4  -5  225.15   11.37
   0  -4  -5  206.73   10.58
   0   4   5  211.12   10.69
   0   4   5  204.26   10.46
   0  -4  -7 1296.69   61.78
   0  -4  -7 1243.24   59.36
   0   4   7 1268.26   60.61
   0   4   7 1087.84   51.97
   0  -4  -8    5.80    1.10
   0   4   8    5.57    0.95
   0   4   8    4.55    0.99
   0  -4  -9   42.26    3.30
   0  -4  -9   41.32    3.34
   0   4   9   41.01    3.11
   0   4   9   38.47    3.18
   0  -4 -10  334.92   17.44
   0  -4 -10  321.88   16.79
   0   4  10  328.51   16.87
   0  -4 -11   64.66    4.66
   0  -4 -11   65.69    4.59
   0   4  11   60.91    4.36
   0   4  11   66.14    4.81
   0  -4 -12    3.71    0.99
   0  -4 -12    7.32    1.36
   0   4  12    3.87    0.99
   0   4  12    4.74    1.18
   0  -5  11   39.80    3.49
   0  -5  11   51.32    3.79
   0   5 -11   48.14    3.79
   0   5 -11   49.35    3.94
   0  -5  10   18.12    2.05
   0  -5  10   16.83    2.05
   0   5 -10   19.33    2.27
   0   5 -10   15.43    1.90
   0  -5   8  118.45    7.05
   0   5  -8  116.52    6.94
   0   5  -8  118.49    6.90
   0  -5   7   50.56    3.45
   0  -5   7   46.55    3.56
   0  -5   6   13.08    1.40
   0  -5   6   12.28    1.48
   0   5  -6   14.29    1.63
   0   5  -6   13.65    1.52
   0  -5   5  377.71   19.18
   0   5  -5  390.03   19.26
   0  -5   4   21.61    1.78
   0  -5   4   19.18    1.55
   0   5  -4   20.09    1.71
   0   5  -4   18.76    1.55
   0  -5   3  263.85   13.00
   0  -5   3  267.83   13.27
   0   5  -3  250.35   12.36
   0   5  -3  243.23   12.13
   0  -5   2    4.85    0.57
   0  -5   2    4.97    0.61
   0   5  -2    4.25    0.57
   0   5  -2    4.43    0.57
   0  -5   1   35.44    1.93
   0  -5   1   34.49    1.93
   0   5  -1   33.66    1.86
   0   5  -1   35.10    1.93
   0   5   2    3.53    0.34
   0   5   2    3.68    0.34
   0  -5  -3   33.96    2.01
   0  -5  -3   31.80    1.93
   0   5   3   35.33    2.08
   0   5   3   33.70    1.97
   0  -5  -4    0.76    0.30
   0  -5  -4   -0.15    0.19
   0   5   4    0.42    0.30
   0   5   4    0.61    0.27
   0  -5  -5   19.60    1.63
   0  -5  -5   20.01    1.67
   0   5   5   20.09    1.71
   0   5   5   21.45    1.71
   0   5   7   47.53    3.41
   0   5   7   44.65    3.11
   0  -5  -8    4.28    0.91
   0  -5  -8    4.59    0.99
   0   5   8    4.13    0.87
   0   5   8    6.03    1.18
   0  -5  -9    9.25    1.40
   0  -5  -9    8.87    1.40
   0   5   9    5.57    1.14
   0   5   9    7.35    1.21
   0  -5 -10   76.87    5.15
   0  -5 -10   78.54    5.31
   0   5  10   71.68    4.78
   0  -5 -11    5.04    1.10
   0  -5 -11    5.99    1.18
   0   5  11    5.12    1.18
   0   5  11    4.02    0.95
   0  -5 -12    0.15    0.30
   0  -5 -12   -0.11    0.30
   0   5  12   -0.19    0.42
   0   5  12    0.23    0.45
   0  -6  11  180.35   10.01
   0  -6  11  177.39   10.12
   0   6 -11  168.07    9.82
   0   6 -11  179.51   10.12
   0  -6  10    0.64    0.42
   0  -6  10    0.30    0.34
   0   6 -10    0.27    0.38
   0   6 -10    0.00    0.27
   0  -6   9  230.38   12.28
   0  -6   9  217.23   11.90
   0   6  -9  238.41   12.66
   0  -6   8  340.41   17.59
   0  -6   8  373.54   18.88
   0   6  -8  384.72   19.60
   0   6  -8  324.11   16.60
   0  -6   7  107.27    6.25
   0  -6   7   97.37    5.95
   0   6  -7  108.18    6.33
   0   6  -7  109.39    6.52
   0  -6   6   70.50    4.36
   0  -6   6   71.60    4.59
   0   6  -6   74.63    4.74
   0   6  -6   72.70    4.51
   0  -6   5   35.74    2.50
   0  -6   5   29.30    2.35
   0   6  -5   33.20    2.46
   0   6  -5   30.25    2.43
   0  -6   4 1017.71   48.40
   0  -6   4 1064.34   50.75
   0   6  -4 1062.44   50.60
   0   6  -4 1066.23   50.72
   0  -6   3   48.78    2.92
   0  -6   3   46.74    2.92
   0   6  -3   51.74    3.07
   0   6  -3   53.33    3.22
   0  -6   2   87.75    4.59
   0  -6   2   92.03    4.85
   0   6  -2   87.37    4.59
   0   6  -2   91.65    4.81
   0  -6   1   19.52    1.14
   0  -6   1   20.85    1.25
   0   6  -1   19.33    1.18
   0   6  -1   20.09    1.21
   0  -6  -3  620.86   29.45
   0  -6  -3  567.42   26.91
   0   6   3  595.09   28.16
   0   6   3  586.75   27.82
   0  -6  -4  987.01   46.74
   0  -6  -4  952.90   45.18
   0   6   4  951.38   45.11
   0   6   4 1008.62   47.68
   0  -6  -5  101.24    5.53
   0  -6  -5   99.95    5.53
   0   6   5   99.50    5.50
   0   6   5   94.61    5.19
   0  -6  -6  408.22   20.09
   0  -6  -6  383.59   19.03
   0   6   6  375.70   18.53
   0  -6  -7   13.68    1.59
   0  -6  -7   13.42    1.55
   0   6   7   10.76    1.33
   0   6   7   11.33    1.48
   0  -6  -8   97.56    5.84
   0  -6  -8   96.16    5.88
   0   6   8  102.38    6.22
   0   6   8  112.04    6.48
   0  -6  -9  297.39   15.39
   0  -6  -9  292.35   15.28
   0   6   9  313.88   16.11
   0   6   9  306.22   16.00
   0  -6 -10    6.63    1.21
   0  -6 -10    6.41    1.25
   0   6  10    9.82    1.48
   0  -6 -11  142.03    8.45
   0  -6 -11  124.93    7.54
   0   6  11  138.77    8.15
   0   6  11  136.68    8.30
   0  -6 -12   28.28    2.88
   0  -6 -12   33.62    3.26
   0   6  12   25.66    2.84
   0   6  12   26.42    2.73
   0  -7  11    2.16    0.80
   0  -7  11    4.02    0.99
   0   7 -11    2.73    0.91
   0   7 -11    4.66    1.10
   0  -7  10  111.44    7.05
   0  -7  10  114.62    6.94
   0   7 -10  122.05    7.35
   0   7 -10  104.12    6.67
   0  -7   9    0.42    0.42
   0  -7   9    0.57    0.42
   0   7  -9    0.04    0.34
   0   7  -9    0.53    0.38
   0  -7   8   18.61    2.01
   0  -7   8   22.93    2.39
   0   7  -8   20.32    2.24
   0   7  -8   24.14    2.39
   0  -7   7   10.76    1.40
   0  -7   7   15.88    1.86
   0   7  -7   14.21    1.74
   0   7  -7   15.46    1.78
   0  -7   6  137.63    7.81
   0  -7   6  135.62    7.50
   0   7  -6  146.88    8.07
   0   7  -6  133.99    7.58
   0  -7   5   36.58    2.73
   0  -7   5   33.81    2.46
   0   7  -5   37.15    2.80
   0   7  -5   37.03    2.65
   0  -7   4  356.11   17.66
   0  -7   4  379.80   18.61
   0   7  -4  356.79   17.70
   0   7  -4  369.18   18.16
   0  -7   3    0.08    0.19
   0  -7   3    0.11    0.19
   0   7  -3    0.15    0.23
   0   7  -3    0.11    0.23
   0  -7   2    2.73    0.42
   0  -7   2    2.65    0.45
   0   7  -2    2.31    0.42
   0   7  -2    2.62    0.45
   0  -7  -4   42.83    2.54
   0  -7  -4   52.69    3.03
   0   7   4   45.60    2.62
   0   7   4   46.05    2.69
   0  -7  -5    7.35    0.91
   0  -7  -5    7.20    0.91
   0   7   5    7.81    0.95
   0   7   5    7.88    0.91
   0  -7  -6    0.87    0.42
   0  -7  -6    0.53    0.34
   0   7   6    0.61    0.38
   0   7   6    0.53    0.42
   0  -7  -7    0.57    0.42
   0  -7  -7    0.72    0.42
   0   7   7    1.44    0.49
   0   7   7    0.76    0.49
   0  -7  -8    3.18    0.80
   0  -7  -8    2.69    0.76
   0   7   8    4.02    0.87
   0   7   8    3.94    0.95
   0  -7  -9    0.34    0.45
   0  -7  -9    1.29    0.57
   0   7   9    1.93    0.72
   0   7   9    1.71    0.64
   0  -7 -10   29.75    2.88
   0  -7 -10   33.36    2.99
   0   7  10   35.14    3.11
   0   7  10   27.18    2.84
   0  -7 -11   22.02    2.46
   0  -7 -11   22.44    2.54
   0   7  11   20.20    2.31
   0   7  11   23.46    2.65
   0  -7 -12    6.41    1.29
   0  -7 -12    5.72    1.29
   0   7  12    7.50    1.36
   0   7  12    6.10    1.33
   0   8 -11   13.34    2.31
   0  -8  10    4.55    1.02
   0  -8  10    3.34    0.99
   0   8 -10    2.39    0.83
   0   8 -10    2.80    0.87
   0  -8   9    0.61    0.45
   0  -8   9    0.80    0.45
   0   8  -9   -0.11    0.34
   0   8  -9    0.23    0.38
   0   8  -8  115.57    7.09
   0   8  -8   94.11    5.91
   0  -8   7   87.86    5.61
   0  -8   7   86.95    5.38
   0   8  -7   90.63    5.65
   0   8  -7   78.23    5.15
   0  -8   6   10.76    1.36
   0  -8   6   11.33    1.52
   0   8  -6   10.42    1.44
   0   8  -6   12.62    1.55
   0  -8   5  596.60   29.00
   0  -8   5  653.08   31.80
   0   8  -5  676.20   32.90
   0   8  -5  665.97   32.26
   0  -8   4  113.10    6.18
   0  -8   4  122.35    6.75
   0   8  -4  118.60    6.56
   0   8  -4  116.10    6.33
   0  -8   3   33.28    2.27
   0  -8   3   32.79    2.16
   0   8  -3   32.18    2.16
   0   8  -3   27.90    2.01
   0  -8   2  142.90    7.05
   0  -8   2  143.28    7.13
   0   8  -2  137.78    6.90
   0   8  -2  142.52    7.05
   0  -8  -4    2.46    0.34
   0  -8  -4    2.69    0.34
   0   8   4    2.16    0.27
   0   8   4    2.43    0.30
   0  -8  -5   50.98    3.11
   0  -8  -5   52.57    3.15
   0   8   5   46.77    2.88
   0   8   5   48.55    2.88
   0  -8  -6   25.74    2.08
   0  -8  -6   29.72    2.27
   0   8   6   26.91    2.08
   0   8   6   28.28    2.24
   0  -8  -7  206.08   11.33
   0  -8  -7  226.89   11.83
   0   8   7  216.28   11.41
   0  -8  -8    0.72    0.45
   0  -8  -8    0.87    0.45
   0   8   8    0.76    0.42
   0   8   8    1.48    0.64
   0  -8  -9    6.71    1.21
   0  -8  -9    9.29    1.48
   0   8   9    7.54    1.25
   0   8   9    6.82    1.33
   0  -8 -10  337.46   17.51
   0  -8 -10  342.57   17.89
   0   8  10  335.33   17.44
   0   8  10  374.53   19.48
   0  -8 -11    3.90    0.99
   0  -8 -11    2.54    0.87
   0  -9  10    2.35    0.83
   0  -9  10    2.05    0.76
   0  -9   9    2.77    0.87
   0  -9   9    3.22    0.87
   0   9  -9    2.73    0.87
   0   9  -9    3.79    0.99
   0  -9   8    4.89    1.02
   0  -9   8    3.90    0.99
   0   9  -8    4.74    1.10
   0  -9   7   81.57    5.15
   0  -9   7   85.25    5.53
   0  -9   6    7.66    1.21
   0  -9   6    6.25    1.02
   0   9  -6    7.16    1.21
   0   9  -6    7.01    1.18
   0  -9   5  165.98    8.98
   0  -9   5  171.21    9.06
   0   9  -5  170.42    9.10
   0   9  -5  154.38    8.49
   0  -9   4   14.93    1.52
   0  -9   4   14.10    1.36
   0   9  -4   15.62    1.55
   0   9  -4   15.20    1.48
   0  -9   3    2.77    0.49
   0  -9   3    1.93    0.42
   0   9  -3    3.30    0.53
   0   9  -3    2.69    0.49
   0  -9  -6   12.96    1.33
   0  -9  -6   13.72    1.33
   0   9   6   11.48    1.18
   0   9   6   11.30    1.14
   0  -9  -7   14.29    1.55
   0  -9  -7   13.11    1.52
   0   9   7   13.57    1.55
   0   9   7   11.94    1.36
   0  -9  -8    8.76    1.29
   0  -9  -8    6.97    1.18
   0   9   8    8.64    1.36
   0   9   8    9.48    1.44
   0  -9  -9   12.74    1.74
   0  -9  -9    9.48    1.48
   0 -10   7    0.15    0.34
   0 -10   7    0.64    0.42
   0 -10   6    0.23    0.34
   0 -10   6    0.38    0.30
   0 -10   4  204.95   10.46
   0 -10   4  204.30   10.31
   0  10  -4  201.57   10.35
   0  10  -4  206.04   10.50
  -1  10  -3   39.87    2.31
  -1  10  -3   37.71    2.24
   1 -10   3   36.27    2.12
   1 -10   3   38.13    2.20
  -1  10  -4    1.40    0.45
  -1  10  -4    1.06    0.42
   1 -10   4    1.25    0.42
   1 -10   4    1.25    0.42
  -1  10  -6   24.30    2.80
   1 -10   6   35.55    2.99
   1 -10   6   40.48    3.11
   1 -10   7    8.45    1.29
   1 -10   7    7.66    1.36
   1 -10   8    1.71    0.64
   1  -9  -8    0.64    0.49
   1  -9  -8    0.76    0.45
  -1   9   7  322.83   16.34
  -1   9   7  309.26   15.88
   1  -9  -7  313.96   16.03
   1  -9  -7  308.35   15.92
  -1   9   6  240.50   12.32
  -1   9   6  237.58   12.09
   1  -9  -6  227.27   11.67
   1  -9  -6  238.95   12.36
  -1   9   5   19.63    1.59
  -1   9   5   19.26    1.55
   1  -9  -5   21.83    1.74
   1  -9  -5   17.25    1.55
  -1   9  -3   30.36    2.16
  -1   9  -3   31.23    2.12
   1  -9   3   29.53    2.01
   1  -9   3   31.95    2.20
  -1   9  -4    0.53    0.34
  -1   9  -4    0.49    0.30
   1  -9   4    0.11    0.23
   1  -9   4    0.53    0.34
  -1   9  -5   11.45    1.36
  -1   9  -5    8.76    1.33
   1  -9   5   11.45    1.44
   1  -9   5   12.93    1.40
  -1   9  -6    0.00    0.30
  -1   9  -6    0.11    0.38
   1  -9   6    0.23    0.30
   1  -9   6    0.45    0.38
  -1   9  -7    0.68    0.49
  -1   9  -7    0.08    0.30
   1  -9   7    0.49    0.42
   1  -9   7    0.95    0.45
  -1   9  -8    0.19    0.45
  -1   9  -8    1.52    0.61
   1  -9   8    1.33    0.53
   1  -9   8    0.23    0.38
  -1   9  -9    0.08    0.30
  -1   9  -9    0.61    0.42
   1  -9   9    0.57    0.42
   1  -9   9   -0.15    0.34
  -1   9 -10    1.52    0.64
  -1   9 -10    1.02    0.57
   1  -9  10    1.21    0.64
   1  -9  10    1.36    0.64
   1  -8 -11   18.27    2.31
   1  -8 -11   24.30    2.69
  -1   8  10  172.73    9.85
  -1   8  10  170.07   10.01
  -1   8   9   15.12    1.90
  -1   8   9   11.26    1.74
   1  -8  -9   13.04    1.78
   1  -8  -9   13.34    1.82
  -1   8   8   18.38    2.01
  -1   8   8   14.44    1.86
   1  -8  -8   14.82    1.86
   1  -8  -8   15.81    1.90
  -1   8   7    1.06    0.49
  -1   8   7    1.67    0.57
   1  -8  -7    0.61    0.45
   1  -8  -7    0.91    0.53
  -1   8   5    1.52    0.45
  -1   8   5    2.65    0.57
   1  -8  -5    2.01    0.53
   1  -8  -5    2.58    0.61
  -1   8   4   27.63    1.90
  -1   8   4   29.07    2.01
   1  -8  -4   32.14    2.20
   1  -8  -4   31.31    2.20
  -1   8   3   24.68    1.52
  -1   8   3   22.82    1.44
   1  -8  -3   24.41    1.55
   1  -8  -3   24.22    1.52
  -1   8  -2  760.73   36.05
  -1   8  -2  742.53   35.29
   1  -8   2  712.59   33.81
   1  -8   2  767.17   36.39
  -1   8  -3   37.49    2.39
  -1   8  -3   32.86    2.27
   1  -8   3   37.56    2.43
   1  -8   3   31.80    2.20
  -1   8  -4  748.22   36.01
  -1   8  -4  751.25   36.01
   1  -8   4  761.49   36.61
   1  -8   4  788.78   37.79
  -1   8  -5  235.38   12.09
  -1   8  -5  226.70   11.90
   1  -8   5  213.40   11.22
   1  -8   5  240.73   12.32
  -1   8  -6  302.66   15.39
  -1   8  -6  310.43   15.96
   1  -8   6  273.06   13.99
   1  -8   6  282.65   14.63
  -1   8  -7    4.06    0.95
  -1   8  -7    2.43    0.72
   1  -8   7    2.77    0.72
   1  -8   7    2.80    0.80
  -1   8  -8    3.11    0.83
  -1   8  -8    1.93    0.68
   1  -8   8    3.53    0.83
   1  -8   8    2.35    0.76
   1  -8   9  101.13    6.44
   1  -8   9   84.60    5.46
  -1   8 -10    1.36    0.64
  -1   8 -10    1.36    0.68
   1  -8  10    1.52    0.61
   1  -8  10    1.86    0.72
  -1   8 -11    0.68    0.42
  -1   8 -11    0.19    0.45
   1  -8  11    0.91    0.53
   1  -8  11    0.64    0.45
  -1   7  12   70.69    5.34
  -1   7  12   81.34    5.80
   1  -7 -12   72.55    5.34
   1  -7 -12   61.33    4.85
  -1   7  11    1.55    0.72
  -1   7  11    0.00    0.38
   1  -7 -11    0.72    0.61
   1  -7 -11    0.57    0.57
  -1   7  10   17.81    2.12
  -1   7  10   20.20    2.43
   1  -7 -10   18.84    2.24
   1  -7 -10   22.36    2.50
  -1   7   9   40.44    3.37
  -1   7   9   47.04    3.79
   1  -7  -9   40.37    3.37
   1  -7  -9   44.69    3.68
  -1   7   8  331.62   16.91
  -1   7   8  346.86   17.89
   1  -7  -8  324.87   16.68
   1  -7  -8  346.86   17.81
  -1   7   7   36.88    2.84
  -1   7   7   36.69    3.03
   1  -7  -7   31.73    2.73
   1  -7  -7   28.88    2.58
  -1   7   6  308.01   15.62
  -1   7   6  321.20   16.11
   1  -7  -6  313.27   15.84
   1  -7  -6  317.82   16.07
  -1   7   5    3.98    0.76
  -1   7   5    6.25    0.91
   1  -7  -5    5.00    0.87
   1  -7  -5    4.97    0.83
  -1   7   4   80.32    4.47
  -1   7   4   81.99    4.59
   1  -7  -4   82.14    4.66
   1  -7  -4   87.29    4.93
  -1   7   3  698.94   33.17
  -1   7   3  670.90   31.88
   1  -7  -3  706.15   33.58
   1  -7  -3  689.85   32.86
  -1   7   2    8.95    0.72
  -1   7   2    8.68    0.72
  -1   7   1   10.84    0.64
  -1   7   1   11.60    0.68
  -1   7   0   17.93    1.02
  -1   7   0   18.69    1.06
   1  -7   0   17.02    0.99
   1  -7   0   19.56    1.10
  -1   7  -1    0.76    0.23
  -1   7  -1    0.64    0.23
   1  -7   1    0.38    0.19
   1  -7   1    0.83    0.23
  -1   7  -2    6.41    0.76
  -1   7  -2    8.00    0.80
   1  -7   2    7.92    0.80
   1  -7   2    8.15    0.87
  -1   7  -3    5.46    0.80
  -1   7  -3    4.70    0.68
   1  -7   3    4.47    0.68
   1  -7   3    5.65    0.80
  -1   7  -4    1.29    0.42
  -1   7  -4    1.90    0.57
   1  -7   4    1.59    0.42
   1  -7   4    1.25    0.45
  -1   7  -5   47.04    3.30
  -1   7  -5   46.58    3.15
   1  -7   5   48.86    3.34
   1  -7   5   52.57    3.37
  -1   7  -6    0.91    0.42
  -1   7  -6    1.10    0.49
   1  -7   6    1.48    0.53
   1  -7   6    0.19    0.38
  -1   7  -7    1.48    0.61
  -1   7  -7    1.48    0.61
   1  -7   7    1.10    0.53
   1  -7   7    2.20    0.64
  -1   7  -8    8.26    1.36
  -1   7  -8   10.46    1.48
   1  -7   8    8.91    1.40
   1  -7   8    8.11    1.25
  -1   7  -9   96.46    5.95
  -1   7 -10   20.66    2.39
  -1   7 -10   17.70    2.05
   1  -7  10   19.18    2.27
   1  -7  10   16.60    1.97
  -1   7 -11    0.23    0.38
  -1   7 -11    0.49    0.45
   1  -7  11   -0.15    0.27
   1  -7  11    0.95    0.45
  -1   6  12    4.40    1.18
  -1   6  12    3.53    0.95
   1  -6 -12    4.40    1.14
   1  -6 -12    4.62    1.10
  -1   6  11   20.96    2.39
  -1   6  11   23.61    2.69
   1  -6 -11   26.76    2.80
   1  -6 -11   21.19    2.43
  -1   6  10   10.31    1.67
  -1   6  10    8.83    1.44
   1  -6 -10   10.65    1.63
   1  -6 -10    8.98    1.48
  -1   6   9  308.92   16.18
  -1   6   9  283.79   14.74
   1  -6  -9  299.06   15.58
   1  -6  -9  316.19   16.49
  -1   6   8   41.81    3.41
  -1   6   8   38.59    2.99
   1  -6  -8   41.13    3.34
   1  -6  -8   38.28    3.15
  -1   6   7  468.11   23.27
  -1   6   7  419.97   20.88
   1  -6  -7  454.47   22.55
   1  -6  -7  456.36   22.74
  -1   6   6   84.03    5.00
  -1   6   6   94.68    5.61
   1  -6  -6   99.12    5.84
   1  -6  -6   87.82    5.19
  -1   6   5   57.46    3.56
  -1   6   5   60.49    3.79
   1  -6  -5   54.39    3.49
   1  -6  -5   67.13    4.13
  -1   6   4  103.86    5.69
  -1   6   4  115.72    6.14
   1  -6  -4  107.91    5.88
   1  -6  -4  106.36    5.80
  -1   6   3   54.16    3.11
  -1   6   3   52.80    3.07
   1  -6  -3   54.54    3.22
   1  -6  -3   51.89    3.07
  -1   6   2  320.51   15.39
  -1   6   2  321.50   15.43
   1  -6  -2  324.34   15.62
   1  -6  -2  325.71   15.73
  -1   6   1   91.95    4.59
  -1   6   1   90.40    4.51
   1  -6  -1   92.86    4.66
   1  -6  -1   93.85    4.74
  -1   6   0    2.77    0.34
  -1   6   0    1.82    0.30
   1  -6   0    2.46    0.34
   1  -6   0    2.73    0.38
  -1   6  -1  233.75   11.37
  -1   6  -1  240.04   11.60
   1  -6   1  244.52   11.86
   1  -6   1  220.30   10.69
  -1   6  -2    0.72    0.27
  -1   6  -2    0.83    0.30
   1  -6   2    0.87    0.27
   1  -6   2    1.25    0.34
  -1   6  -3   43.25    2.65
  -1   6  -3   44.27    2.80
   1  -6   3   46.24    2.77
   1  -6   3   41.20    2.65
  -1   6  -4   50.30    3.26
  -1   6  -4   53.25    3.26
   1  -6   4   48.40    3.03
   1  -6   4   53.10    3.37
  -1   6  -5 1304.27   61.97
  -1   6  -6  276.28   14.06
  -1   6  -6  294.51   15.09
   1  -6   6  272.07   14.02
   1  -6   6  293.64   14.86
  -1   6  -7   31.69    2.62
  -1   6  -7   38.47    2.92
   1  -6   7   28.58    2.39
   1  -6   7   36.58    2.92
  -1   6  -8  758.83   37.07
  -1   6  -8  712.59   34.72
   1  -6   8  752.77   36.58
   1  -6   8  862.31   41.96
  -1   6 -10   44.35    3.68
  -1   6 -10   40.44    3.26
   1  -6  10   42.49    3.49
   1  -6  10   43.17    3.34
  -1   6 -11  167.80    9.74
  -1   6 -11  137.63    8.07
   1  -6  11  148.17    8.76
   1  -6  11  158.85    8.98
  -1   5  12   42.94    3.68
  -1   5  12   42.87    3.90
   1  -5 -12   38.59    3.41
   1  -5 -12   43.63    3.87
  -1   5  11   46.89    3.79
  -1   5  11   50.68    4.21
   1  -5 -11   48.90    3.94
   1  -5 -11   57.01    4.43
  -1   5  10   27.37    2.62
  -1   5  10   28.12    2.84
   1  -5 -10   23.01    2.43
   1  -5 -10   24.64    2.58
  -1   5   9  127.39    7.39
  -1   5   9  118.11    7.20
   1  -5  -9  144.49    8.38
   1  -5  -9  133.04    7.77
  -1   5   8   48.52    3.75
  -1   5   8   50.45    3.56
   1  -5  -8   47.72    3.53
   1  -5  -8   49.69    3.68
  -1   5   7  125.69    7.05
  -1   5   7  121.67    7.05
   1  -5  -7  126.30    7.24
   1  -5  -7  123.15    6.97
  -1   5   6   43.36    3.11
  -1   5   6   42.83    2.99
   1  -5  -6   46.51    3.22
   1  -5  -6   47.80    3.34
  -1   5   5   46.58    3.15
  -1   5   5   45.94    3.03
   1  -5  -5   43.17    2.92
   1  -5  -5   51.66    3.37
  -1   5   4 1202.68   56.97
  -1   5   4 1176.91   55.83
   1  -5  -4 1102.24   52.31
   1  -5  -4 1204.58   57.16
  -1   5   3  109.47    5.72
  -1   5   3  111.13    5.84
   1  -5  -3  101.81    5.46
   1  -5  -3  103.10    5.50
  -1   5   2  781.95   37.03
  -1   5   2  826.68   39.08
  -1   5   1   30.59    1.74
  -1   5   1   31.23    1.78
   1  -5  -1   33.01    1.93
   1  -5  -1   34.49    1.97
  -1   5   0   33.36    1.86
  -1   5   0   31.69    1.82
   1  -5   0   31.38    1.78
   1  -5   0   34.53    1.97
  -1   5  -1   82.21    4.28
  -1   5  -1   87.29    4.43
   1  -5   1   83.62    4.28
   1  -5   1   90.78    4.70
  -1   5  -2   57.01    3.15
  -1   5  -2   59.17    3.34
   1  -5   2   61.33    3.37
   1  -5   2   60.76    3.41
  -1   5  -3    0.68    0.27
  -1   5  -3    0.83    0.34
   1  -5   3    0.83    0.30
   1  -5   3    0.27    0.27
  -1   5  -4  606.08   29.15
  -1   5  -4  546.19   26.49
   1  -5   4  582.20   28.01
   1  -5   4  628.44   30.32
  -1   5  -6   42.30    2.96
  -1   5  -6   41.43    3.03
   1  -5   6   44.04    2.99
   1  -5   6   46.81    3.30
  -1   5  -7   20.05    1.90
  -1   5  -7   16.37    1.78
   1  -5   7   14.06    1.55
   1  -5   7   15.88    1.74
  -1   5  -8  131.07    7.43
  -1   5  -8  129.06    7.50
   1  -5   8  118.90    6.86
  -1   5  -9   69.59    4.78
  -1   5  -9   78.46    5.00
   1  -5   9   67.89    4.70
  -1   5 -10    1.21    0.57
  -1   5 -10    0.27    0.34
   1  -5  10    1.02    0.57
   1  -5  10    1.93    0.64
  -1   5 -11   11.33    1.59
  -1   5 -11    9.97    1.63
   1  -5  11   10.23    1.52
   1  -5  11    7.88    1.36
  -1   5 -12  112.42    7.13
  -1   5 -12  112.19    6.86
   1  -5  12  106.13    6.78
   1  -5  12  118.75    7.13
  -1   4  12    1.74    0.72
  -1   4  12    0.38    0.45
   1  -4 -12    1.18    0.57
   1  -4 -12    0.64    0.49
  -1   4  11   76.83    5.23
  -1   4  11   84.07    5.72
   1  -4 -11   78.46    5.50
   1  -4 -11   86.61    5.61
  -1   4  10  375.06   19.14
  -1   4  10  416.18   21.26
   1  -4 -10  412.01   20.88
   1  -4 -10  399.13   20.43
  -1   4   9  148.89    8.60
  -1   4   9  154.12    8.64
  -1   4   8    7.77    1.21
  -1   4   8    8.53    1.36
  -1   4   7   36.35    2.77
  -1   4   7   37.26    2.96
   1  -4  -7   36.54    2.88
   1  -4  -7   28.39    2.43
  -1   4   6  596.98   29.15
  -1   4   6  585.99   28.47
   1  -4  -6  564.77   27.52
   1  -4  -6  536.72   26.31
  -1   4   5  290.84   14.67
  -1   4   5  256.19   12.89
   1  -4  -5  261.27   13.27
   1  -4  -5  284.05   14.25
  -1   4   4  182.70    9.40
  -1   4   4  184.86    9.40
   1  -4  -4  192.21    9.78
   1  -4  -4  181.41    9.32
   1  -4  -3 2047.94   96.39
   1  -4  -3 2040.74   95.97
  -1   4   2   14.90    1.14
  -1   4   2   14.78    1.14
   1  -4  -2   17.51    1.29
   1  -4  -2   13.42    1.10
  -1   4   1   26.57    1.59
  -1   4   1   27.40    1.59
   1  -4  -1   25.05    1.55
   1  -4  -1   23.99    1.52
  -1   4   0  183.76    8.95
  -1   4   0  180.69    8.76
   1  -4   0  187.89    9.13
   1  -4   0  182.01    8.83
  -1   4  -1  241.75   11.64
  -1   4  -1  249.79   12.09
   1  -4   1  246.18   11.86
   1  -4   1  278.71   13.46
  -1   4  -2  104.99    5.46
  -1   4  -2  104.35    5.34
   1  -4   2  103.67    5.38
   1  -4   2  102.68    5.27
  -1   4  -3    3.07    0.53
  -1   4  -3    1.82    0.38
   1  -4   3    2.31    0.45
   1  -4   3    3.49    0.53
  -1   4  -4  487.44   23.69
  -1   4  -4  446.51   21.68
   1  -4   4  458.26   22.17
   1  -4   4  487.06   23.69
  -1   4  -5  298.95   15.05
  -1   4  -6   56.86    3.64
  -1   4  -6   49.81    3.41
   1  -4   6   49.58    3.22
   1  -4   6   61.10    3.98
  -1   4  -7  146.01    8.00
  -1   4  -7  131.49    7.47
   1  -4   7  148.96    8.11
   1  -4   7  155.14    8.60
  -1   4  -8  304.29   15.77
  -1   4  -8  279.20   14.37
   1  -4   8  315.74   16.07
   1  -4   8  293.87   15.24
  -1   4  -9  876.33   42.64
  -1   4  -9  912.72   44.12
   1  -4   9  997.25   48.29
   1  -4   9  908.93   43.93
  -1   4 -10   75.16    4.93
  -1   4 -10   82.55    5.50
   1  -4  10   78.38    5.00
   1  -4  10   79.18    5.27
  -1   4 -11  119.74    7.28
   1  -4  11  108.75    6.60
   1  -4  11   91.16    5.91
  -1   4 -12  178.64   10.23
  -1   4 -12  179.55   10.27
   1  -4  12  176.86    9.85
   1  -4  12  167.99    9.70
  -1   3  12    2.50    0.87
  -1   3  12    3.94    1.02
   1  -3 -12    4.25    1.10
   1  -3 -12    3.90    0.95
  -1   3  11  143.77    8.34
  -1   3  11  136.98    8.23
   1  -3 -11  118.64    7.16
   1  -3 -11  144.15    8.53
  -1   3  10  244.63   13.00
  -1   3  10  243.27   13.15
   1  -3 -10  269.27   14.33
   1  -3 -10  241.90   12.89
  -1   3   9  466.97   23.27
   1  -3  -9  444.61   22.29
   1  -3  -9  446.88   22.55
  -1   3   8   40.90    3.07
  -1   3   8   34.11    2.92
   1  -3  -8   30.82    2.69
   1  -3  -8   37.41    2.92
  -1   3   7   28.20    2.35
  -1   3   7   23.23    2.20
   1  -3  -7   25.55    2.24
   1  -3  -7   26.31    2.39
  -1   3   6   26.99    2.16
  -1   3   6   23.65    2.12
   1  -3  -6   24.22    2.05
   1  -3  -6   23.46    2.08
  -1   3   5  931.67   44.46
   1  -3  -5  929.40   44.50
   1  -3  -5  848.29   40.67
  -1   3   4  573.10   27.56
  -1   3   4  581.06   28.05
   1  -3  -4  556.05   26.80
   1  -3  -4  527.62   25.55
  -1   3   3 1563.15   73.72
  -1   3   3 1686.72   79.41
   1  -3  -3 1662.84   78.31
   1  -3  -3 1614.70   76.15
  -1   3   2   11.71    0.99
  -1   3   2   11.56    0.95
   1  -3  -2   11.14    0.95
   1  -3  -2   14.02    1.10
  -1   3   1   83.65    4.28
  -1   3   1   80.51    4.13
   1  -3  -1   81.76    4.21
   1  -3  -1   84.03    4.32
  -1   3   0    8.49    0.68
  -1   3   0    7.39    0.57
   1  -3   0    8.30    0.64
   1  -3   0    7.54    0.64
  -1   3  -1  403.67   19.26
  -1   3  -1  388.13   18.46
   1  -3   1  434.00   20.70
   1  -3   1  400.26   19.03
  -1   3  -2   13.08    1.06
  -1   3  -2   16.45    1.14
   1  -3   2   14.48    1.10
   1  -3   2   14.86    1.06
  -1   3  -3  578.41   27.63
  -1   3  -3  651.56   31.12
   1  -3   3  600.02   28.73
   1  -3   3  641.71   30.59
  -1   3  -4   97.03    5.34
  -1   3  -4   89.04    4.89
   1  -3   4   88.51    4.97
   1  -3   4   97.03    5.27
  -1   3  -5  491.23   23.99
  -1   3  -5  431.34   21.07
   1  -3   5  436.65   21.30
   1  -3   5  392.30   19.37
  -1   3  -6    1.59    0.53
  -1   3  -6    2.01    0.53
   1  -3   6    1.86    0.57
   1  -3   6    1.55    0.49
  -1   3  -7   22.93    2.01
  -1   3  -7   20.96    1.97
   1  -3   7   21.00    1.90
   1  -3   7   25.77    2.27
  -1   3  -8   35.86    2.77
  -1   3  -8   35.33    2.84
   1  -3   8   33.43    2.77
   1  -3   8   31.69    2.54
  -1   3  -9   15.20    1.86
  -1   3  -9   18.91    1.97
   1  -3   9   19.29    2.08
   1  -3   9   16.75    1.78
  -1   3 -10   46.32    3.64
  -1   3 -10   37.68    3.03
   1  -3  10   41.24    3.15
   1  -3  10   34.87    2.99
  -1   3 -11  138.20    8.00
  -1   3 -11  130.73    7.85
   1  -3  11  132.36    7.92
   1  -3  11  138.54    8.00
  -1   3 -12   -0.23    0.23
  -1   3 -12    0.45    0.42
   1  -3  12    0.76    0.42
   1  -3  12    0.53    0.42
  -1   2  12   78.50    5.27
  -1   2  12   94.99    6.37
   1  -2 -12   71.90    5.12
   1  -2 -12   81.76    5.46
  -1   2  11  306.60   16.22
  -1   2  11  268.02   14.14
   1  -2 -11  270.44   14.29
   1  -2 -11  263.09   14.10
  -1   2  10  233.68   12.43
  -1   2  10  263.17   14.10
   1  -2 -10  271.09   14.25
   1  -2 -10  236.22   12.77
  -1   2   9  297.85   15.58
  -1   2   9  278.59   14.44
   1  -2  -9  286.02   14.86
   1  -2  -9  295.54   15.43
  -1   2   8   28.62    2.58
  -1   2   8   30.13    2.54
   1  -2  -8   29.26    2.62
   1  -2  -8   28.05    2.43
  -1   2   7  328.47   16.75
  -1   2   7  326.16   16.45
   1  -2  -7  342.54   17.36
   1  -2  -7  333.21   16.83
  -1   2   6 1076.09   51.51
  -1   2   6 1153.03   54.96
   1  -2  -6 1069.26   51.17
   1  -2  -6 1129.53   53.90
  -1   2   5   80.24    4.62
   1  -2  -5   87.79    5.12
  -1   2   4  239.17   12.05
  -1   2   4  244.78   12.20
   1  -2  -4  227.84   11.45
   1  -2  -4  217.42   11.07
  -1   2   3   85.28    4.66
  -1   2   3   82.52    4.47
   1  -2  -3   79.90    4.36
   1  -2  -3   76.26    4.25
  -1   2   2 1394.48   65.69
  -1   2   2 1569.21   73.80
   1  -2  -2 1369.84   64.47
   1  -2  -2 1510.84   71.15
  -1   2   1   -0.08    0.15
  -1   2   1   -0.08    0.15
  -1   2   0 3494.72  163.55
  -1   2   0 3373.05  157.83
   1  -2   0 3537.17  165.49
   1  -2   0 3362.06  157.34
  -1   2  -1 1767.83   82.93
  -1   2  -1 1759.49   82.52
   1  -2   1 2013.07   94.38
   1  -2   1 1783.37   83.62
  -1   2  -2   82.02    4.32
  -1   2  -2   87.71    4.51
   1  -2   2   88.32    4.62
   1  -2   2   94.91    4.85
  -1   2  -3  199.11    9.85
  -1   2  -3  202.25   10.12
   1  -2   3  185.12    9.29
   1  -2   3  175.12    8.76
  -1   2  -4   10.12    0.99
  -1   2  -4   11.64    1.14
   1  -2   4   12.74    1.14
   1  -2   4   10.95    1.10
  -1   2  -5    3.83    0.68
  -1   2  -5    2.62    0.57
   1  -2   5    3.83    0.68
   1  -2   5    3.83    0.64
  -1   2  -6   48.10    3.26
  -1   2  -6   47.61    3.11
   1  -2   6   50.68    3.26
   1  -2   6   47.80    3.26
  -1   2  -7  375.66   18.72
  -1   2  -7  348.64   17.59
   1  -2   7  372.59   18.57
   1  -2   7  371.42   18.69
  -1   2  -8  833.50   40.41
  -1   2  -8  745.19   36.12
   1  -2   8  821.37   39.87
   1  -2   8  809.62   39.08
  -1   2  -9  175.91    9.78
  -1   2  -9  175.91    9.55
   1  -2   9  166.66    9.10
   1  -2   9  165.83    9.29
  -1   2 -11  178.68    9.89
  -1   2 -11  174.70    9.89
   1  -2  11  173.03    9.55
   1  -2  11  156.58    9.06
  -1   2 -12  206.54   11.45
  -1   2 -12  216.81   11.75
   1  -2  12  216.92   11.75
   1  -2  12  198.88   11.14
  -1   1  12  310.66   16.15
  -1   1  12  316.27   16.72
   1  -1 -12  290.49   15.31
   1  -1 -12  300.88   15.96
  -1   1  11  136.00    7.88
  -1   1  11  141.91    8.41
   1  -1 -11  143.54    8.30
   1  -1 -11  125.73    7.62
  -1   1  10   53.82    3.87
  -1   1  10   59.21    4.36
   1  -1 -10   68.64    4.66
   1  -1 -10   55.30    4.09
  -1   1   9    3.53    0.83
  -1   1   9    3.49    0.91
   1  -1  -9    4.40    0.99
   1  -1  -9    3.15    0.87
  -1   1   8  192.40   10.50
  -1   1   8  212.34   11.26
   1  -1  -8  188.46   10.16
   1  -1  -8  191.68   10.42
  -1   1   7  575.38   28.31
  -1   1   7  504.88   24.83
   1  -1  -7  590.54   28.96
   1  -1  -7  595.09   29.07
  -1   1   6  760.73   36.80
  -1   1   6  765.28   36.84
   1  -1  -6  767.17   37.07
   1  -1  -6  769.07   37.07
  -1   1   4  235.00   11.86
  -1   1   4  226.97   11.41
   1  -1  -4  240.23   12.13
   1  -1  -4  240.27   12.05
  -1   1   3  432.10   20.85
  -1   1   3  455.98   22.02
   1  -1  -3  427.93   20.73
   1  -1  -3  449.16   21.64
  -1   1   2   11.67    0.99
  -1   1   2   10.31    0.87
   1  -1  -2   11.41    0.95
   1  -1  -2   11.45    0.95
  -1   1   1  693.64   32.75
  -1   1   1  661.80   31.31
   1  -1  -1  700.08   33.05
   1  -1  -1  639.81   30.25
  -1   1   0    0.95    0.23
  -1   1   0    0.72    0.19
   1  -1   0    0.49    0.15
   1  -1   0    0.38    0.15
  -1   1  -1    1.36    0.27
  -1   1  -1    1.40    0.23
   1  -1   1    2.01    0.27
   1  -1   1    1.44    0.27
  -1   1  -2   62.96    3.37
  -1   1  -2   63.34    3.34
   1  -1   2   61.93    3.26
   1  -1   2   65.91    3.53
  -1   1  -3    1.33    0.30
  -1   1  -3    2.05    0.42
   1  -1   3    2.35    0.45
   1  -1   3    1.97    0.38
  -1   1  -4  512.84   24.75
  -1   1  -4  513.22   24.68
   1  -1   4  526.10   25.24
   1  -1   4  473.42   22.89
  -1   1  -5   24.79    1.86
  -1   1  -5   20.96    1.74
   1  -1   5   22.29    1.74
   1  -1   5   21.53    1.78
  -1   1  -6   25.13    2.05
  -1   1  -6   23.39    1.90
   1  -1   6   27.06    2.08
   1  -1   6   29.07    2.27
  -1   1  -7  442.34   21.95
  -1   1  -7  416.18   20.58
   1  -1   7  370.43   18.46
   1  -1   7  402.92   20.13
  -1   1  -8  212.45   11.33
  -1   1  -8  219.08   11.48
   1  -1   8  218.36   11.64
   1  -1   8  225.07   11.75
  -1   1  -9  178.03    9.85
  -1   1  -9  189.33   10.20
   1  -1   9  183.64    9.89
   1  -1   9  174.24    9.67
  -1   1 -10   23.65    2.62
   1  -1  10   31.42    2.77
  -1   1 -11    0.99    0.45
  -1   1 -11    1.71    0.68
   1  -1  11    0.95    0.49
   1  -1  11    1.18    0.57
  -1   1 -12   49.92    3.71
  -1   1 -12   44.35    3.60
   1  -1  12   37.34    3.34
   1  -1  12   42.94    3.37
  -1   0  12  142.56    8.49
  -1   0  12  132.70    7.77
   1   0 -12  156.01    8.98
   1   0 -12  130.88    7.96
  -1   0  11  300.16   15.62
  -1   0  11  353.07   18.38
   1   0 -11  331.01   17.28
   1   0 -11  335.90   17.36
  -1   0  10    9.89    1.48
  -1   0  10   11.03    1.67
   1   0 -10   12.85    1.67
   1   0 -10   13.04    1.78
  -1   0   9    2.65    0.76
  -1   0   9    3.26    0.87
   1   0  -9    2.65    0.76
   1   0  -9    3.03    0.87
  -1   0   8    3.30    0.87
  -1   0   8    4.21    0.87
   1   0  -8    4.32    0.91
   1   0  -8    5.42    1.06
  -1   0   7  300.16   15.24
  -1   0   7  284.16   14.71
   1   0  -7  286.21   14.63
   1   0  -7  339.35   17.25
  -1   0   6  209.65   11.03
  -1   0   6  206.16   10.73
   1   0  -6  223.14   11.64
   1   0  -6  223.21   11.56
  -1   0   4   60.15    3.68
  -1   0   4   63.68    3.71
   1   0  -4   63.87    3.83
   1   0  -4   64.28    3.79
  -1   0   3 2066.89   97.19
  -1   0   3 2235.18  105.14
   1   0  -3 2239.73  105.37
   1   0  -3 2322.74  109.16
  -1   0   2  438.93   21.00
  -1   0   2  460.53   22.06
   1   0  -2  474.93   22.78
   1   0  -2  465.08   22.25
  -1   0   1  228.60   11.03
  -1   0   1  204.53    9.93
   1   0  -1  212.64   10.27
   1   0  -1  212.56   10.31
  -1   0   0  454.84   21.49
  -1   0   0  460.91   21.79
   1   0   0  466.97   22.10
   1   0   0  443.47   20.96
  -1   0  -1  678.48   31.95
  -1   0  -1  779.68   36.65
   1   0   1  640.95   30.21
   1   0   1  678.86   31.95
  -1   0  -2  155.97    7.69
  -1   0  -2  134.14    6.63
   1   0   2  132.25    6.52
   1   0   2  141.87    7.05
  -1   0  -3  605.32   28.81
  -1   0  -3  560.22   26.76
   1   0   3  570.45   27.14
   1   0   3  609.87   29.11
  -1   0  -4 2124.88   99.91
  -1   0  -4 2391.35  112.46
   1   0   4 2319.33  108.97
   1   0   4 2027.85   95.48
  -1   0  -5    4.47    0.72
  -1   0  -5    3.37    0.61
   1   0   5    3.75    0.68
   1   0   5    4.97    0.72
  -1   0  -7   88.24    5.34
  -1   0  -7   91.58    5.34
   1   0   7   93.13    5.53
   1   0   7   95.90    5.53
  -1   0  -8  179.17    9.70
  -1   0  -8  153.28    8.38
   1   0   8  163.25    8.83
   1   0   8  158.48    8.79
  -1   0  -9  168.90    9.36
  -1   0  -9  199.30   10.65
   1   0   9  185.39    9.97
   1   0   9  178.83    9.89
  -1   0 -10    0.53    0.42
  -1   0 -10    0.11    0.34
   1   0  10   -0.08    0.27
   1   0  10    0.08    0.42
  -1   0 -11  253.31   13.38
  -1   0 -11  259.53   13.83
   1   0  11  227.61   12.39
   1   0  11  255.13   13.42
  -1   0 -12   22.36    2.43
  -1   0 -12   26.15    2.58
   1   0  12   28.05    2.80
   1   0  12   23.96    2.43
  -1   0 -13   39.80    3.49
  -1   0 -13   47.53    3.75
   1   0  13   44.50    3.49
   1   0  13   52.08    4.21
  -1  -1  12    4.74    1.02
  -1  -1  12    4.40    1.10
   1   1 -12    6.56    1.29
   1   1 -12    4.47    1.02
  -1  -1  11  127.32    7.69
  -1  -1  11  116.33    6.97
   1   1 -11  122.28    7.28
   1   1 -11  122.01    7.43
  -1  -1  10   31.16    2.73
  -1  -1  10   36.77    3.22
   1   1 -10   41.39    3.30
   1   1 -10   32.90    2.92
  -1  -1   9  325.86   16.68
  -1  -1   9  340.41   17.59
   1   1  -9  300.01   15.69
   1   1  -9  347.84   17.74
  -1  -1   8  753.90   36.80
  -1  -1   8  664.45   32.41
   1   1  -8  695.53   34.08
   1   1  -8  741.78   36.08
  -1  -1   7  139.30    7.88
  -1  -1   7  138.01    7.66
   1   1  -7  152.37    8.45
   1   1  -7  138.73    7.69
  -1  -1   6  113.64    6.60
  -1  -1   6  121.56    6.75
   1   1  -6  106.28    6.06
   1   1  -6  106.17    6.14
  -1  -1   4    0.57    0.30
  -1  -1   4    0.91    0.38
   1   1  -4    0.15    0.23
   1   1  -4    0.53    0.34
  -1  -1   3  480.62   23.12
  -1  -1   3  463.18   22.40
   1   1  -3  480.62   23.16
   1   1  -3  469.25   22.67
  -1  -1   2    7.16    0.68
  -1  -1   2    7.20    0.72
   1   1  -2    7.54    0.72
   1   1  -2    6.90    0.72
  -1  -1   1   25.47    1.55
  -1  -1   1   24.98    1.48
   1   1  -1   24.94    1.52
   1   1  -1   25.40    1.52
  -1  -1   0   12.20    0.80
  -1  -1   0   11.37    0.76
   1   1   0   13.61    0.87
   1   1   0   14.21    0.91
  -1  -1  -1   19.03    1.14
  -1  -1  -1   18.69    1.06
   1   1   1   18.35    1.06
   1   1   1   19.22    1.14
  -1  -1  -2  519.66   24.64
  -1  -1  -2  443.85   21.07
   1   1   2  421.11   20.01
   1   1   2  444.23   21.15
  -1  -1  -3   12.09    0.95
  -1  -1  -3   14.02    1.10
   1   1   3   14.40    1.06
   1   1   3   16.56    1.25
  -1  -1  -4   31.38    2.05
  -1  -1  -4   37.83    2.43
   1   1   4   33.13    2.12
   1   1   4   33.32    2.20
  -1  -1  -5  345.57   17.06
  -1  -1  -5  329.76   16.22
  -1  -1  -7  498.81   24.45
  -1  -1  -7  523.83   25.70
   1   1   7  497.68   24.33
   1   1   7  527.62   25.93
  -1  -1  -8  330.44   16.83
  -1  -1  -8  360.73   18.08
   1   1   8  372.21   18.61
   1   1   8  358.87   18.19
  -1  -1  -9   77.63    4.85
  -1  -1  -9   91.16    5.65
   1   1   9   85.97    5.27
   1   1   9   82.55    5.27
  -1  -1 -10    0.61    0.45
  -1  -1 -10    0.08    0.23
   1   1  10   -0.15    0.27
   1   1  10   -0.04    0.27
  -1  -1 -11  131.94    7.66
  -1  -1 -11  106.62    6.60
   1   1  11  114.43    6.78
   1   1  11  108.67    6.78
  -1  -1 -12   30.40    2.84
  -1  -1 -12   37.94    3.34
   1   1  12   29.26    2.92
   1   1  12   39.27    3.22
  -1  -1 -13   21.45    2.46
  -1  -1 -13   19.03    2.20
   1   1  13   22.17    2.54
   1   1  13   20.16    2.24
  -1  -2  12   47.49    3.75
   1   2 -12   40.56    3.64
  -1  -2  11    9.67    1.59
  -1  -2  11    7.39    1.25
   1   2 -11    6.06    1.18
   1   2 -11    8.91    1.52
   1   2 -10  157.64    9.06
   1   2 -10  179.97    9.97
  -1  -2   9   10.73    1.48
   1   2  -9   10.27    1.55
  -1  -2   8  156.43    8.64
  -1  -2   8  159.08    8.95
   1   2  -8  145.97    8.19
   1   2  -8  147.56    8.41
  -1  -2   7  185.73   10.08
  -1  -2   7  172.95    9.29
   1   2  -7  190.73   10.16
   1   2  -7  180.95    9.82
  -1  -2   6  304.97   15.54
  -1  -2   6  297.92   15.05
   1   2  -6  274.61   14.10
   1   2  -6  314.37   15.84
  -1  -2   5    3.98    0.80
   1   2  -5    5.00    0.80
  -1  -2   4   22.40    1.82
  -1  -2   4   22.36    1.74
   1   2  -4   19.44    1.67
   1   2  -4   22.74    1.78
  -1  -2   3    1.18    0.38
  -1  -2   3    1.44    0.38
   1   2  -3    1.40    0.42
   1   2  -3    1.40    0.38
  -1  -2   2 1491.13   70.24
  -1  -2   2 1416.08   66.67
   1   2  -2 1438.07   67.70
   1   2  -2 1521.46   71.68
  -1  -2   1    8.15    0.72
  -1  -2   1    9.25    0.72
   1   2  -1    9.02    0.76
   1   2  -1    7.96    0.64
  -1  -2   0  981.33   46.05
  -1  -2   0 1046.14   49.12
   1   2   0 1047.28   49.16
   1   2   0 1062.44   49.88
  -1  -2  -1 2102.52   98.40
  -1  -2  -1 1954.69   91.54
   1   2   1 1996.39   93.47
   1   2   1 2141.56  100.26
  -1  -2  -2   45.14    2.39
  -1  -2  -2   43.40    2.35
   1   2   2   42.64    2.31
   1   2   2   44.92    2.39
  -1  -2  -3 2389.83  112.08
  -1  -2  -3 2532.35  118.83
   1   2   3 2477.77  116.17
   1   2   3 2496.72  117.12
  -1  -2  -4   11.86    1.06
  -1  -2  -4   10.80    1.02
   1   2   4   10.46    0.99
   1   2   4   12.62    1.14
  -1  -2  -5  388.89   18.95
  -1  -2  -5  373.43   18.35
   1   2   5  407.84   19.82
   1   2   5  372.78   18.31
   1   2   6  179.51    9.36
  -1  -2  -7  278.06   14.18
  -1  -2  -7  317.90   16.00
   1   2   7  322.86   16.34
   1   2   7  306.34   15.43
  -1  -2  -8   46.20    3.22
  -1  -2  -8   51.44    3.60
   1   2   8   44.27    3.26
   1   2   8   40.22    2.96
  -1  -2  -9    5.65    1.06
  -1  -2  -9    7.69    1.21
   1   2   9    5.61    0.99
   1   2   9    5.99    1.14
  -1  -2 -10  110.94    6.71
  -1  -2 -10  103.63    6.22
   1   2  10   90.17    5.80
   1   2  10  111.51    6.63
  -1  -2 -11   26.49    2.65
  -1  -2 -11   25.09    2.43
   1   2  11   27.78    2.58
   1   2  11   28.24    2.77
  -1  -2 -12  141.68    8.19
  -1  -2 -12  139.98    8.30
   1   2  12  120.53    7.47
   1   2  12  139.83    8.11
  -1  -2 -13    0.87    0.49
  -1  -2 -13    1.63    0.64
   1   2  13    1.21    0.57
   1   2  13    0.72    0.61
  -1  -3  11   -0.04    0.30
  -1  -3  11    0.91    0.57
   1   3 -11   -0.19    0.27
   1   3 -11   -0.15    0.34
  -1  -3  10    0.80    0.53
  -1  -3  10    0.83    0.45
   1   3 -10    2.58    0.83
   1   3 -10    1.86    0.68
  -1  -3   8   24.37    2.24
  -1  -3   8   27.44    2.58
   1   3  -8   29.34    2.50
   1   3  -8   28.05    2.58
  -1  -3   7  361.60   18.19
  -1  -3   7  337.00   17.21
   1   3  -7  343.14   17.36
   1   3  -7  303.04   15.62
  -1  -3   6  122.88    6.86
  -1  -3   6  138.27    7.73
   1   3  -6  133.16    7.39
   1   3  -6  130.81    7.35
  -1  -3   5  349.59   17.36
  -1  -3   5  401.40   19.98
   1   3  -5  364.86   18.08
   1   3  -5  367.21   18.31
  -1  -3   4  762.62   36.50
  -1  -3   4  871.03   41.69
   1   3  -4  845.63   40.41
   1   3  -4  893.39   42.72
  -1  -3   3   58.49    3.41
  -1  -3   3   57.80    3.45
   1   3  -3   58.49    3.41
   1   3  -3   54.16    3.26
  -1  -3   2  240.27   11.75
  -1  -3   2  252.67   12.43
   1   3  -2  263.32   12.85
   1   3  -2  252.59   12.43
  -1  -3   1    2.05    0.34
  -1  -3   1    1.59    0.30
   1   3  -1    2.08    0.34
   1   3  -1    1.59    0.30
  -1  -3   0  410.88   19.41
  -1  -3   0  395.71   18.72
   1   3   0  388.51   18.38
   1   3   0  409.36   19.37
  -1  -3  -1    0.61    0.15
  -1  -3  -1    0.99    0.15
   1   3   1    0.64    0.15
   1   3   1    0.64    0.15
  -1  -3  -2   68.38    3.49
  -1  -3  -2   64.85    3.30
   1   3   2   69.06    3.53
   1   3   2   66.10    3.34
  -1  -3  -3    3.30    0.45
  -1  -3  -3    3.41    0.49
   1   3   3    3.98    0.49
   1   3   3    3.98    0.49
  -1  -3  -4 1393.34   65.69
  -1  -3  -4 1436.55   67.77
   1   3   4 1515.01   71.45
   1   3   4 1437.31   67.73
  -1  -3  -5   31.50    2.16
  -1  -3  -5   31.73    2.24
   1   3   5   26.87    1.90
   1   3   5   31.12    2.20
  -1  -3  -6 1051.45   50.07
  -1  -3  -6 1083.67   51.66
   1   3   6 1093.52   52.46
   1   3   6 1035.91   49.31
  -1  -3  -7  333.44   16.68
  -1  -3  -7  333.78   16.79
   1   3   7  329.57   16.49
   1   3   7  301.83   15.35
  -1  -3  -8   22.14    2.01
  -1  -3  -8   17.97    1.90
   1   3   8   15.81    1.78
   1   3   8   19.29    1.86
  -1  -3  -9   36.39    2.80
  -1  -3  -9   35.59    2.92
  -1  -3 -10  113.94    6.90
  -1  -3 -10  116.36    6.82
   1   3  10  108.18    6.67
   1   3  10  122.96    7.16
  -1  -3 -11   79.48    5.15
  -1  -3 -11   82.36    5.53
   1   3  11   81.30    5.46
   1   3  11   76.38    5.04
  -1  -3 -12   22.82    2.50
   1   3  12   21.15    2.43
   1   3  12   19.67    2.24
  -1  -3 -13    3.90    0.99
  -1  -3 -13    3.41    0.91
   1   3  13    4.70    1.14
   1   3  13    3.98    0.99
  -1  -4  11   53.63    4.13
  -1  -4  11   62.54    4.36
   1   4 -11   51.21    4.09
   1   4 -11   63.03    4.47
  -1  -4  10  179.17    9.93
  -1  -4  10  187.66   10.54
   1   4 -10  169.09    9.70
  -1  -4   9  136.45    7.85
  -1  -4   9  138.35    8.15
   1   4  -9  126.11    7.43
  -1  -4   8   68.38    4.47
  -1  -4   8   86.12    5.50
   1   4  -8   78.16    5.19
   1   4  -8   87.41    5.46
  -1  -4   7  245.50   12.93
  -1  -4   7  209.04   11.03
   1   4  -7  219.73   11.75
   1   4  -7  260.36   13.49
  -1  -4   6   51.28    3.56
  -1  -4   6   40.56    2.96
  -1  -4   5   33.39    2.54
  -1  -4   5   35.29    2.54
  -1  -4   4   15.46    1.40
  -1  -4   4   14.21    1.40
   1   4  -4   16.34    1.48
   1   4  -4   14.02    1.40
  -1  -4   3  216.47   10.84
  -1  -4   3  236.67   11.86
   1   4  -3  222.68   11.14
   1   4  -3  220.86   11.14
  -1  -4   2    4.66    0.64
  -1  -4   2    4.66    0.57
   1   4  -2    4.70    0.61
   1   4  -2    3.94    1.25
  -1  -4   1   41.54    2.31
  -1  -4   1   39.65    2.24
   1   4  -1   38.06    2.12
   1   4  -1   37.30    2.12
  -1  -4   0   61.59    3.07
  -1  -4   0   61.97    3.11
   1   4   0   60.00    3.03
   1   4   0   59.47    2.99
   1   4   1  293.75   13.91
  -1  -4  -2   89.83    4.43
  -1  -4  -2   98.85    4.81
   1   4   2   91.61    4.59
  -1  -4  -3  104.31    5.27
  -1  -4  -3   99.00    5.08
  -1  -4  -4 2294.69  107.76
  -1  -4  -4 2282.56  107.27
   1   4   4 2206.38  103.74
   1   4   4 2233.29  104.88
  -1  -4  -5   10.20    1.10
  -1  -4  -5   11.90    1.14
   1   4   5   10.23    1.06
   1   4   5   10.16    1.10
  -1  -4  -6  299.29   14.97
  -1  -4  -6  287.08   14.37
   1   4   6  286.63   14.44
   1   4   6  308.12   15.31
  -1  -4  -7  480.62   23.65
  -1  -4  -7  510.18   24.94
   1   4   7  499.19   24.60
   1   4   7  520.80   25.40
  -1  -4  -8   53.75    3.71
   1   4   8   49.69    3.56
   1   4   8   60.57    3.90
  -1  -4  -9   85.89    5.46
  -1  -4  -9   89.91    5.50
   1   4   9   82.10    5.12
   1   4   9   80.62    5.23
  -1  -4 -10   20.88    2.27
  -1  -4 -10   22.44    2.24
   1   4  10   20.85    2.27
   1   4  10   21.00    2.16
  -1  -4 -11   20.70    2.20
  -1  -4 -11   19.56    2.27
   1   4  11   20.66    2.35
   1   4  11   18.27    2.08
  -1  -4 -12    2.05    0.76
  -1  -4 -12    0.80    0.53
   1   4  12    0.08    0.57
   1   4  12    0.87    0.57
  -1  -4 -13   63.98    4.74
  -1  -4 -13   57.84    4.40
   1   4  13   64.51    4.93
   1   4  13   57.39    4.28
  -1  -5  11   29.30    2.92
  -1  -5  11   23.88    2.43
   1   5 -11   31.31    2.88
   1   5 -11   27.33    2.84
  -1  -5  10    9.02    1.40
  -1  -5  10   11.37    1.71
   1   5 -10   10.01    1.59
   1   5 -10   11.79    1.67
  -1  -5   9   13.91    1.82
  -1  -5   9   11.71    1.59
   1   5  -9   13.00    1.82
   1   5  -9   13.72    1.74
  -1  -5   8  111.25    6.97
  -1  -5   8  102.42    6.33
   1   5  -8  106.40    6.52
   1   5  -8  116.74    6.86
   1   5  -7    5.46    1.02
   1   5  -7    4.51    0.95
  -1  -5   6   29.79    2.39
   1   5  -6   36.58    2.84
   1   5  -6   42.41    3.07
  -1  -5   5  108.67    6.25
  -1  -5   5  105.26    5.91
   1   5  -5  113.82    6.37
   1   5  -5  102.45    5.91
  -1  -5   4  276.74   13.83
  -1  -5   4  270.94   13.72
   1   5  -4  278.55   13.95
   1   5  -4  281.97   14.18
  -1  -5   3  571.97   27.56
  -1  -5   3  555.67   26.72
   1   5  -3  570.07   27.48
   1   5  -3  585.99   28.16
  -1  -5   2   23.16    1.63
  -1  -5   2   22.36    1.55
   1   5  -2   24.22    1.67
   1   5  -2   24.83    1.67
  -1  -5   1    1.02    0.23
  -1  -5   1    1.44    0.30
   1   5  -1    0.99    0.27
   1   5  -1    1.55    0.30
   1   5   0  164.77    7.85
   1   5   0  161.85    7.73
  -1  -5  -3  719.03   33.96
  -1  -5  -3  679.99   32.14
   1   5   3  687.19   32.48
   1   5   3  699.70   33.01
  -1  -5  -4   21.38    1.52
  -1  -5  -4   17.78    1.33
   1   5   4   21.07    1.48
   1   5   4   21.83    1.55
  -1  -5  -5 1363.78   64.51
  -1  -5  -5 1326.25   62.69
   1   5   5 1419.87   67.17
   1   5   5 1220.12   57.73
  -1  -5  -6   50.60    3.22
  -1  -5  -6   49.50    3.22
   1   5   6   49.20    3.26
   1   5   6   54.66    3.37
  -1  -5  -7   11.64    1.40
  -1  -5  -7   13.72    1.48
   1   5   7   11.90    1.33
   1   5   7   14.74    1.63
  -1  -5  -8    0.64    0.42
  -1  -5  -8    0.11    0.27
   1   5   8    0.57    0.38
   1   5   8    0.19    0.34
  -1  -5  -9   94.68    5.76
  -1  -5  -9   92.90    5.80
   1   5   9  102.53    6.10
   1   5   9   90.17    5.72
  -1  -5 -10  299.06   15.54
  -1  -5 -10  306.57   16.00
   1   5  10  319.83   16.68
   1   5  10  297.35   15.35
  -1  -5 -11   27.18    2.65
  -1  -5 -11   24.60    2.58
   1   5  11   21.91    2.50
   1   5  11   20.92    2.24
  -1  -5 -12   12.09    1.74
  -1  -5 -12   13.80    1.93
   1   5  12   12.81    1.74
   1   5  12   14.33    2.05
  -1  -5 -13    0.91    0.57
  -1  -5 -13    0.91    0.53
   1   5  13    0.80    0.68
   1   5  13    0.99    0.53
  -1  -6  11  290.34   15.24
  -1  -6  11  284.62   15.24
   1   6 -11  265.82   14.44
   1   6 -11  313.16   16.45
  -1  -6  10   15.43    2.01
  -1  -6  10   11.94    1.63
   1   6 -10   17.97    2.08
   1   6 -10   16.11    2.08
  -1  -6   9  143.50    8.19
  -1  -6   9  168.56    9.63
   1   6  -9  169.73    9.67
   1   6  -9  175.23    9.78
  -1  -6   8   53.03    4.02
  -1  -6   8   43.63    3.26
   1   6  -8   51.06    3.75
   1   6  -8   42.49    3.41
  -1  -6   7  221.70   11.71
  -1  -6   7  220.56   11.86
   1   6  -7  240.84   12.77
   1   6  -7  236.44   12.47
  -1  -6   6   14.97    1.71
  -1  -6   6   12.66    1.44
   1   6  -6   15.92    1.74
   1   6  -6   10.73    1.40
  -1  -6   5   13.38    1.40
  -1  -6   5   12.81    1.48
   1   6  -5   11.83    1.44
   1   6  -5   12.39    1.40
  -1  -6   4    2.92    0.64
  -1  -6   4    3.53    0.64
  -1  -6   3   22.44    1.78
  -1  -6   3   25.17    1.82
   1   6  -3   23.69    1.82
   1   6  -3   24.60    1.82
  -1  -6   2  535.96   25.66
  -1  -6   2  493.13   23.61
   1   6  -2  546.57   26.12
   1   6  -2  579.93   27.75
  -1  -6   1    1.21    0.23
  -1  -6   1    1.02    0.23
   1   6  -1    0.61    0.19
   1   6  -1    0.83    0.23
  -1  -6  -3  178.72    8.60
  -1  -6  -3  185.20    8.87
   1   6   3  180.91    8.68
   1   6   3  180.00    8.60
  -1  -6  -4    1.63    0.34
  -1  -6  -4    0.80    0.27
   1   6   4    0.87    0.27
   1   6   4    1.52    0.30
  -1  -6  -5   99.95    5.38
  -1  -6  -5   90.17    4.97
   1   6   5   99.72    5.46
   1   6   5   94.49    5.08
  -1  -6  -6  165.30    8.72
  -1  -6  -6  171.93    8.95
   1   6   6  166.81    8.68
   1   6   6  161.28    8.53
  -1  -6  -7  323.43   16.30
  -1  -6  -7  343.67   17.13
   1   6   7  329.50   16.60
   1   6   7  303.08   15.24
  -1  -6  -8  363.72   18.38
  -1  -6  -8  351.67   17.70
   1   6   8  343.22   17.47
   1   6   8  367.48   18.42
  -1  -6  -9    4.40    0.95
  -1  -6  -9    8.15    1.29
   1   6   9    7.24    1.29
   1   6   9    4.93    0.99
  -1  -6 -10  283.25   14.93
  -1  -6 -10  279.99   14.63
   1   6  10  269.15   14.33
   1   6  10  291.37   15.12
  -1  -6 -11   80.89    5.50
  -1  -6 -11   89.98    5.84
   1   6  11   85.59    5.80
   1   6  11   83.92    5.50
  -1  -6 -12    4.81    1.14
  -1  -6 -12    7.88    1.40
   1   6  12    6.97    1.36
   1   6  12    6.52    1.25
  -1  -6 -13   46.17    4.06
  -1  -6 -13   51.40    4.17
   1   6  13   51.40    4.17
   1   6  13   47.46    4.17
  -1  -7  10  124.36    7.47
  -1  -7  10  127.81    7.77
   1   7 -10  117.54    7.35
   1   7 -10  124.97    7.58
  -1  -7   9    0.57    0.42
  -1  -7   9    0.57    0.38
   1   7  -9    0.68    0.49
   1   7  -9    0.95    0.53
  -1  -7   8    0.80    0.49
  -1  -7   8    1.55    0.57
   1   7  -8    1.25    0.61
  -1  -7   7    7.58    1.29
  -1  -7   7    8.30    1.25
   1   7  -7   10.04    1.48
   1   7  -7    9.29    1.36
  -1  -7   6   26.65    2.43
  -1  -7   6   31.42    2.54
   1   7  -6   26.38    2.39
   1   7  -6   28.35    2.39
  -1  -7   5  221.43   11.48
  -1  -7   5  226.82   11.86
   1   7  -5  216.09   11.26
   1   7  -5  236.67   12.36
  -1  -7   4  151.99    8.15
  -1  -7   4  146.65    7.77
   1   7  -4  156.09    8.49
   1   7  -4  150.59    8.11
  -1  -7   3   28.09    2.01
  -1  -7   3   32.14    2.27
   1   7  -3   27.33    1.97
   1   7  -3   25.24    1.93
  -1  -7   2   10.99    1.02
  -1  -7   2   11.18    0.95
   1   7  -2   12.20    1.06
   1   7  -2   11.30    1.02
  -1  -7   1   13.80    0.87
  -1  -7   1   13.53    0.91
   1   7  -1   13.57    0.91
   1   7  -1   13.49    0.91
  -1  -7  -4  960.10   45.26
  -1  -7  -4  964.65   45.48
   1   7   4  940.01   44.27
   1   7   4  948.35   44.69
  -1  -7  -5    4.97    0.68
  -1  -7  -5    5.91    0.76
   1   7   5    5.31    0.68
   1   7   5    7.05    0.83
  -1  -7  -6    1.40    0.42
  -1  -7  -6    1.55    0.45
   1   7   6    1.10    0.42
   1   7   6    1.10    0.38
  -1  -7  -8  316.46   16.07
  -1  -7  -8  295.35   15.20
   1   7   8  277.80   14.21
   1   7   8  278.18   14.44
  -1  -7  -9  379.04   19.33
  -1  -7  -9  399.13   20.13
   1   7   9  383.59   19.60
   1   7   9  359.90   18.23
  -1  -7 -10    0.11    0.42
  -1  -7 -10    0.91    0.49
   1   7  10    0.42    0.38
   1   7  10    0.42    0.45
  -1  -7 -11   37.11    3.26
  -1  -7 -11   38.17    3.45
   1   7  11   30.47    2.92
   1   7  11   41.05    3.68
  -1  -7 -12   11.83    1.82
  -1  -7 -12   12.24    1.82
   1   7  12   14.18    2.05
   1   7  12   11.22    1.71
  -1  -7 -13  101.62    6.78
  -1  -7 -13  104.84    6.94
   1   7  13   97.94    6.71
   1   7  13   92.30    6.44
  -1  -8  10  230.95   12.77
  -1  -8  10  225.11   12.36
   1   8 -10  222.04   12.24
   1   8 -10  199.87   11.33
  -1  -8   9    0.23    0.38
  -1  -8   9    1.63    0.72
   1   8  -9    1.82    0.68
   1   8  -9    1.29    0.64
  -1  -8   7   27.86    2.58
  -1  -8   7   24.49    2.35
   1   8  -7   22.78    2.35
   1   8  -7   23.73    2.35
  -1  -8   6  125.73    7.32
  -1  -8   6  133.23    7.50
   1   8  -6  114.05    6.67
   1   8  -6  131.11    7.58
  -1  -8   5    5.72    1.02
  -1  -8   5    7.05    1.06
   1   8  -5    8.19    1.18
   1   8  -5    6.78    1.14
  -1  -8   4   59.05    3.79
  -1  -8   4   71.18    4.25
   1   8  -4   65.38    4.09
   1   8  -4   62.62    3.87
  -1  -8   3   45.75    2.84
  -1  -8   3   49.35    3.11
   1   8  -3   52.80    3.26
   1   8  -3   45.22    2.88
  -1  -8   2   39.50    2.27
  -1  -8   2   41.20    2.43
   1   8  -2   42.22    2.50
   1   8  -2   42.83    2.50
  -1  -8  -5    2.16    0.38
  -1  -8  -5    2.65    0.42
   1   8   5    3.03    0.42
   1   8   5    2.69    0.42
  -1  -8  -6   26.65    1.97
  -1  -8  -6   23.54    1.90
   1   8   6   26.00    1.93
   1   8   6   26.65    2.01
  -1  -8  -7  277.38   14.06
  -1  -8  -7  285.19   14.37
   1   8   7  294.21   14.78
   1   8   7  277.91   14.14
  -1  -8  -8   50.64    3.60
  -1  -8  -8   53.90    3.79
   1   8   8   56.06    3.79
   1   8   8   55.34    3.98
  -1  -8  -9   16.37    1.90
  -1  -8  -9   18.38    2.05
   1   8   9   17.81    1.97
   1   8   9   18.91    2.16
  -1  -8 -10   12.89    1.74
  -1  -8 -10   15.69    1.97
   1   8  10   13.23    1.74
   1   8  10   13.15    1.90
  -1  -8 -11  107.72    6.97
  -1  -8 -11  121.97    7.54
   1   8  11  123.57    7.92
  -1  -8 -12    0.30    0.34
  -1  -9  10    1.67    0.72
  -1  -9  10    1.90    0.72
  -1  -9   9   87.63    5.80
  -1  -9   9   88.66    5.91
   1   9  -9   77.74    5.53
   1   9  -9   81.68    5.61
  -1  -9   8    1.06    0.57
  -1  -9   8    1.71    0.72
   1   9  -8    0.23    0.38
  -1  -9   7   78.16    5.08
  -1  -9   7   88.81    5.76
   1   9  -7   79.14    5.23
   1   9  -7   70.92    4.97
  -1  -9   6    5.46    0.99
  -1  -9   6    4.74    0.99
   1   9  -6    6.22    1.14
   1   9  -6    5.57    1.10
  -1  -9   5    2.43    0.68
  -1  -9   5    1.90    0.57
   1   9  -5    1.36    0.53
   1   9  -5    1.18    0.53
  -1  -9   4   94.91    5.34
  -1  -9   4  109.28    6.14
   1   9  -4   98.81    5.61
   1   9  -4  104.42    5.95
  -1  -9   3   14.14    1.33
  -1  -9   3   15.35    1.29
   1   9  -3   14.63    1.36
   1   9  -3   13.30    1.25
   1   9  -2    1.52    0.19
   1   9  -2    1.86    0.23
  -1  -9  -6    1.63    0.34
  -1  -9  -6    1.25    0.34
   1   9   6    1.71    0.34
   1   9   6    0.76    0.27
  -1  -9  -7  556.43   26.99
  -1  -9  -7  529.51   25.70
   1   9   7  554.15   26.76
   1   9   7  571.97   27.75
   1   9   8  201.46   10.76
  -1  -9  -9   12.43    1.63
  -1  -9  -9   16.30    1.90
  -1 -10   7  124.97    7.43
  -1 -10   6   41.24    3.18
  -1 -10   6   40.37    3.34
  -1 -10   5    0.34    0.30
  -1 -10   5    0.23    0.38
   1  10  -5    0.11    0.27
  -1 -10   4    6.22    0.87
  -1 -10   4    5.46    0.87
   1  10  -4    6.18    0.95
   1  10  -4    5.00    0.83
  -1 -10   3    0.00    0.15
  -1 -10   3    0.11    0.15
   1  10  -3    0.30    0.19
   1  10  -3    0.04    0.15
   2 -10  -4   64.47    3.64
   2 -10  -4   66.03    3.64
  -2  10  -3   24.60    1.90
  -2  10  -3   26.61    1.90
   2 -10   3   27.40    1.97
   2 -10   3   23.01    1.78
  -2  10  -4   14.40    1.48
  -2  10  -4   13.72    1.52
   2 -10   4   13.00    1.40
   2 -10   4   11.94    1.29
  -2  10  -5  170.26    9.13
  -2  10  -5  167.95    9.25
   2 -10   5  179.66    9.70
   2 -10   5  167.23    8.95
   2 -10   6    0.68    0.42
   2 -10   6    0.19    0.30
   2 -10   7   -0.08    0.34
   2 -10   7    0.23    0.34
   2 -10   8   10.80    1.59
   2  -9  -8   24.49    2.58
   2  -9  -8   29.38    3.11
  -2   9   7  103.82    7.01
   2  -9  -7  124.06    7.58
   2  -9  -7  127.05    7.54
  -2   9   6    9.74    1.40
  -2   9   6   10.16    1.33
   2  -9  -6   12.51    1.55
   2  -9  -6    9.70    1.48
  -2   9   5  127.09    6.97
  -2   9   5  125.80    6.97
   2  -9  -5  130.05    7.32
   2  -9  -5  127.47    7.05
  -2   9   4   65.99    3.94
  -2   9   4   69.63    4.09
   2  -9  -4   63.34    3.94
   2  -9  -4   63.19    3.87
  -2   9   3  119.25    6.18
  -2   9   3  112.01    5.84
   2  -9  -3  115.64    6.14
   2  -9  -3  117.62    6.18
  -2   9   2  257.86   12.43
  -2   9   2  254.52   12.28
   2  -9  -2  257.21   12.47
   2  -9  -2  257.78   12.47
  -2   9  -1  127.96    6.37
  -2   9  -1  131.79    6.56
   2  -9   1  132.25    6.60
   2  -9   1  131.53    6.60
  -2   9  -2    5.12    0.72
  -2   9  -2    4.43    0.61
   2  -9   2    4.66    0.68
   2  -9   2    4.62    0.64
  -2   9  -3   98.40    5.53
  -2   9  -3   96.46    5.27
   2  -9   3   94.38    5.31
   2  -9   3   92.83    5.15
  -2   9  -4   29.15    2.39
  -2   9  -4   30.78    2.35
   2  -9   4   26.38    2.20
   2  -9   4   33.20    2.46
  -2   9  -5   15.65    1.67
  -2   9  -5   14.40    1.67
   2  -9   5   17.21    1.74
   2  -9   5   16.15    1.78
  -2   9  -6   55.07    4.02
  -2   9  -6   56.93    3.90
   2  -9   6   59.81    4.02
   2  -9   6   47.30    3.49
  -2   9  -7   -0.08    0.30
  -2   9  -7    0.91    0.49
   2  -9   7    0.08    0.34
   2  -9   7    0.15    0.23
  -2   9  -8   42.60    3.68
  -2   9  -8   44.23    3.53
   2  -9   8   50.87    3.79
   2  -9   8   44.31    3.64
  -2   9  -9   13.42    1.82
  -2   9  -9   13.83    1.93
   2  -9   9   13.95    1.97
   2  -9   9   16.22    1.97
  -2   9 -10    3.07    0.87
  -2   9 -10    3.64    0.99
   2  -9  10    3.79    1.02
   2  -9  10    3.45    0.91
   2  -9  11    0.34    0.45
   2  -9  11   -0.23    0.27
   2  -8 -10    0.61    0.53
   2  -8 -10   -0.23    0.30
  -2   8   9   17.97    2.31
  -2   8   8   78.80    5.31
  -2   8   8   87.52    5.99
   2  -8  -8  101.85    6.52
   2  -8  -8   90.89    5.95
  -2   8   7  150.36    8.45
  -2   8   7  148.24    8.60
   2  -8  -7  143.77    8.26
   2  -8  -7  154.50    8.91
  -2   8   6    2.46    0.68
  -2   8   6    3.53    0.87
   2  -8  -6    2.16    0.76
   2  -8  -6    2.58    0.72
  -2   8   5  284.01   14.48
  -2   8   4    9.93    1.14
  -2   8   4    9.55    1.14
   2  -8  -4    9.67    1.25
   2  -8  -4    9.10    1.18
  -2   8   3    3.37    0.61
  -2   8   3    4.43    0.68
   2  -8  -3    2.77    0.57
   2  -8  -3    3.53    0.64
  -2   8   2    6.86    0.80
  -2   8   2    6.06    0.72
   2  -8  -2    6.44    0.80
   2  -8  -2    5.88    0.76
  -2   8   1  666.73   31.69
  -2   8   1  670.14   31.80
   2  -8  -1  672.79   32.03
   2  -8  -1  675.82   32.14
  -2   8   0   20.05    1.40
  -2   8   0   19.79    1.40
   2  -8   0   19.67    1.44
   2  -8   0   19.18    1.40
  -2   8  -1   15.62    1.29
  -2   8  -1   16.03    1.25
   2  -8   1   17.17    1.36
   2  -8   1   17.32    1.36
  -2   8  -2  126.33    6.56
  -2   8  -2  123.91    6.60
   2  -8   2  123.38    6.48
   2  -8   2  126.45    6.67
  -2   8  -3  111.36    6.14
  -2   8  -3  112.61    6.06
   2  -8   3  116.59    6.25
   2  -8   3  119.78    6.52
  -2   8  -4   42.22    2.88
  -2   8  -4   41.69    2.96
   2  -8   4   40.52    2.80
   2  -8   4   44.42    3.07
  -2   8  -5   25.40    2.16
  -2   8  -5   27.90    2.50
   2  -8   5   25.51    2.27
   2  -8   5   24.49    2.16
  -2   8  -6  218.86   11.71
  -2   8  -6  208.21   10.99
   2  -8   6  197.55   10.50
   2  -8   6  206.61   11.07
  -2   8  -7    5.31    1.02
  -2   8  -7    5.57    1.10
   2  -8   7    6.22    1.10
   2  -8   7    7.47    1.25
  -2   8  -8  252.74   13.30
  -2   8  -8  244.97   13.23
   2  -8   8  243.46   13.08
   2  -8   8  276.09   14.40
  -2   8  -9   26.57    2.77
  -2   8  -9   26.38    2.58
   2  -8   9   19.98    2.35
   2  -8   9   26.31    2.54
  -2   8 -10    0.45    0.45
  -2   8 -10    0.61    0.45
   2  -8  10    0.80    0.57
   2  -8  10    0.27    0.30
  -2   8 -11   87.25    5.76
  -2   8 -11   89.23    6.06
   2  -8  11   75.47    5.38
   2  -8  11   72.43    5.12
  -2   7  11    1.02    0.57
  -2   7  11    0.19    0.53
   2  -7 -11    0.64    0.45
   2  -7 -11    1.06    0.57
  -2   7  10    0.19    0.45
  -2   7  10    0.11    0.34
   2  -7 -10   -0.04    0.34
   2  -7 -10   -0.08    0.38
  -2   7   9    2.27    0.80
   2  -7  -9    1.59    0.80
   2  -7  -9    1.59    0.76
  -2   7   8    3.68    0.91
  -2   7   8    2.92    0.87
   2  -7  -8    2.88    0.83
   2  -7  -8    3.37    0.87
  -2   7   7   38.59    3.07
  -2   7   7   44.69    3.64
   2  -7  -7   36.77    3.11
   2  -7  -7   36.61    3.15
  -2   7   6  143.35    7.92
  -2   7   6  151.61    8.49
   2  -7  -6  140.36    7.96
   2  -7  -6  148.77    8.38
  -2   7   5   58.14    3.87
  -2   7   5   59.32    3.83
   2  -7  -5   62.81    4.13
   2  -7  -5   68.08    4.47
  -2   7   4  164.24    8.68
  -2   7   4  159.27    8.38
   2  -7  -4  162.57    8.76
   2  -7  -4  155.48    8.34
  -2   7   3   85.55    4.78
  -2   7   3   85.09    4.74
   2  -7  -3   83.69    4.78
   2  -7  -3   84.90    4.89
  -2   7   2  112.23    5.88
  -2   7   2  109.84    5.80
   2  -7  -2   96.16    5.27
   2  -7  -2  102.34    5.53
  -2   7   1   86.76    4.66
  -2   7   1   92.45    4.85
   2  -7  -1   97.15    5.19
   2  -7  -1   90.25    4.89
  -2   7   0   12.05    1.02
  -2   7   0   11.11    1.02
   2  -7   0   12.24    1.10
   2  -7   0   13.08    1.18
  -2   7  -1  275.33   13.42
  -2   7  -1  276.55   13.61
   2  -7   1  293.30   14.40
   2  -7   1  283.60   13.91
  -2   7  -2  182.17    9.17
  -2   7  -2  159.46    8.26
   2  -7   2  160.60    8.19
   2  -7   2  171.89    8.83
  -2   7  -3   38.06    2.50
  -2   7  -3   42.76    2.84
   2  -7   3   38.74    2.62
   2  -7   3   42.94    2.73
  -2   7  -4   24.41    1.97
  -2   7  -4   29.56    2.35
   2  -7   4   30.47    2.24
   2  -7   4   30.74    2.35
  -2   7  -5  267.94   13.80
  -2   7  -5  282.53   14.25
   2  -7   5  258.69   13.30
   2  -7   5  264.08   13.42
  -2   7  -6    0.23    0.34
  -2   7  -6    0.42    0.34
   2  -7   6    0.68    0.42
   2  -7   6    0.87    0.38
  -2   7  -7  111.74    6.71
  -2   7  -7  107.27    6.29
   2  -7   7  124.97    7.13
   2  -7   7  115.53    6.86
  -2   7  -8   19.90    2.16
  -2   7  -8   26.61    2.43
   2  -7   8   25.81    2.54
   2  -7   8   18.61    1.97
  -2   7  -9    0.23    0.30
   2  -7   9    0.53    0.45
  -2   7 -10    2.50    0.80
  -2   7 -10    2.46    0.76
   2  -7  10    3.94    0.95
   2  -7  10    4.55    1.06
  -2   7 -11  100.18    6.56
  -2   7 -11  123.19    7.39
   2  -7  11   95.52    6.22
   2  -7  11  112.23    6.86
  -2   6  11   21.15    2.58
  -2   6  11   23.80    2.54
   2  -6 -11   24.37    2.73
   2  -6 -11   23.80    2.62
  -2   6  10   13.46    1.93
  -2   6  10   13.15    1.82
   2  -6 -10   11.94    1.82
   2  -6 -10   10.46    1.63
  -2   6   9  379.04   19.60
   2  -6  -9  340.45   17.85
   2  -6  -9  378.58   19.48
  -2   6   8   -0.04    0.42
  -2   6   8    0.68    0.49
   2  -6  -8    2.05    0.72
   2  -6  -8    0.64    0.42
  -2   6   7   54.62    4.06
  -2   6   7   51.44    3.68
   2  -6  -7   47.04    3.60
   2  -6  -7   58.49    4.17
  -2   6   6  231.25   12.02
  -2   6   6  240.57   12.62
   2  -6  -6  242.92   12.74
   2  -6  -6  227.04   11.98
  -2   6   5   92.67    5.53
  -2   6   5   95.86    5.53
   2  -6  -5  110.98    6.37
   2  -6  -5   99.80    5.84
  -2   6   4    0.08    0.27
  -2   6   4   -0.15    0.23
   2  -6  -4    0.04    0.23
   2  -6  -4   -0.23    0.19
  -2   6   3   58.07    3.56
  -2   6   3   63.79    3.79
   2  -6  -3   61.14    3.79
   2  -6  -3   62.24    3.79
  -2   6   2  417.70   20.24
  -2   6   2  381.31   18.50
   2  -6  -2  407.84   19.86
   2  -6  -2  392.30   19.14
  -2   6   1   21.42    1.55
  -2   6   1   21.30    1.52
   2  -6  -1   23.73    1.71
   2  -6  -1   22.97    1.71
  -2   6   0  664.07   31.57
  -2   6   0  639.44   30.51
   2  -6   0  642.09   30.63
   2  -6   0  681.51   32.52
  -2   6  -1  108.37    5.76
  -2   6  -1  111.85    5.80
   2  -6   1  109.47    5.72
   2  -6   1  113.18    5.95
  -2   6  -2  322.14   15.69
  -2   6  -2  314.56   15.50
   2  -6   2  333.21   16.26
   2  -6   2  327.45   16.07
  -2   6  -3   43.63    2.73
  -2   6  -3   45.14    2.92
   2  -6   3   47.64    3.03
   2  -6   3   45.33    2.80
  -2   6  -4   12.58    1.36
  -2   6  -4   13.65    1.33
  -2   6  -5  255.96   13.19
  -2   6  -5  255.85   13.00
   2  -6   5  265.71   13.42
   2  -6   5  236.71   12.24
  -2   6  -6   44.01    3.22
  -2   6  -6   38.78    2.80
   2  -6   6   32.64    2.46
   2  -6   6   36.46    2.80
  -2   6  -7   59.93    3.98
  -2   6  -7   65.91    4.40
   2  -6   7   69.33    4.59
   2  -6   7   65.27    4.21
  -2   6  -8   22.74    2.35
  -2   6  -8   19.07    1.97
   2  -6   8   19.67    2.01
   2  -6   8   23.61    2.39
  -2   6  -9  180.23   10.12
   2  -6   9  206.39   11.18
  -2   6 -10    3.18    0.83
  -2   6 -10    2.69    0.83
   2  -6  10    2.58    0.80
   2  -6  10    3.60    0.87
  -2   6 -11   62.65    4.43
  -2   6 -11   72.62    5.19
   2  -6  11   82.36    5.57
   2  -6  11   70.27    4.74
  -2   6 -12   68.49    5.00
   2  -6  12   43.29    3.60
  -2   5  11   53.25    4.17
  -2   5  11   64.47    4.93
   2  -5 -11   61.40    4.62
   2  -5 -11   54.09    4.40
  -2   5  10   10.12    1.63
  -2   5  10    9.63    1.52
   2  -5 -10    8.79    1.44
   2  -5 -10    8.23    1.48
  -2   5   9   52.31    4.13
   2  -5  -9   58.52    4.66
  -2   5   8   21.95    2.20
  -2   5   8   24.18    2.50
   2  -5  -8   23.96    2.43
   2  -5  -8   24.71    2.46
  -2   5   7    6.14    1.14
  -2   5   7    4.89    0.95
   2  -5  -7    4.06    0.91
   2  -5  -7    4.21    0.95
  -2   5   6   47.57    3.49
  -2   5   6   52.19    3.53
   2  -5  -6   49.39    3.49
   2  -5  -6   53.37    3.71
  -2   5   5   25.89    2.27
  -2   5   5   26.31    2.16
   2  -5  -5   22.86    2.08
   2  -5  -5   28.31    2.35
  -2   5   4    2.58    0.61
  -2   5   4    3.56    0.83
   2  -5  -4    1.33    0.49
   2  -5  -4    3.41    0.72
  -2   5   3  413.91   20.20
  -2   5   3  420.73   20.58
   2  -5  -3  444.99   21.76
   2  -5  -3  438.55   21.45
  -2   5   2  130.24    6.78
  -2   5   2  132.70    6.90
  -2   5   1  528.38   25.28
  -2   5   1  535.96   25.66
   2  -5  -1  520.04   24.98
   2  -5  -1  476.45   23.08
  -2   5   0  391.17   18.84
  -2   5   0  392.68   18.99
   2  -5   0  394.96   19.10
   2  -5   0  380.55   18.42
  -2   5  -1   18.99    1.48
  -2   5  -1   18.04    1.36
   2  -5   1   19.86    1.52
   2  -5   1   18.50    1.36
  -2   5  -2   20.66    1.63
  -2   5  -2   21.49    1.55
   2  -5   2   21.42    1.63
   2  -5   2   22.59    1.59
  -2   5  -3    0.53    0.34
  -2   5  -3    0.80    0.30
   2  -5   3    0.76    0.34
   2  -5   3    0.72    0.30
  -2   5  -4   15.50    1.52
  -2   5  -4   12.89    1.25
   2  -5   4   16.07    1.40
   2  -5   4   14.48    1.44
  -2   5  -5  142.52    7.66
   2  -5   5  159.84    8.60
   2  -5   5  174.93    9.32
  -2   5  -6  452.19   22.44
  -2   5  -6  466.22   22.93
   2  -5   6  434.00   21.61
   2  -5   6  405.57   20.01
  -2   5  -7   54.20    3.64
  -2   5  -7   62.35    4.21
   2  -5   7   65.19    4.32
   2  -5   7   59.24    3.83
  -2   5  -8   39.42    3.15
  -2   5  -8   46.20    3.34
   2  -5   8   45.29    3.30
   2  -5   8   39.42    3.11
  -2   5  -9   13.99    1.82
  -2   5  -9   20.92    2.08
   2  -5   9   17.44    1.93
  -2   5 -10  245.05   13.27
  -2   5 -10  235.23   12.55
   2  -5  10  225.57   12.28
  -2   5 -11   67.58    4.66
  -2   5 -11   65.00    4.74
   2  -5  11   75.47    5.15
   2  -5  11   65.76    4.47
  -2   5 -12   30.21    2.99
  -2   5 -12   29.60    2.77
   2  -5  12   25.21    2.65
   2  -5  12   23.54    2.39
  -2   4  11   -0.27    0.23
  -2   4  11   -0.15    0.49
   2  -4 -11   -0.08    0.38
   2  -4 -11    0.00    0.30
  -2   4  10  459.39   23.35
  -2   4  10  530.27   26.49
   2  -4 -10  491.61   24.68
   2  -4 -10  470.76   23.84
  -2   4   9   64.59    4.62
   2  -4  -9   60.76    4.66
  -2   4   8  256.23   13.42
  -2   4   8  253.46   13.46
   2  -4  -8  234.78   12.96
   2  -4  -8  241.41   12.77
  -2   4   7    5.42    1.06
  -2   4   7    4.40    0.91
   2  -4  -7    7.43    1.21
   2  -4  -7    4.32    0.91
  -2   4   6  398.37   20.01
  -2   4   6  397.23   19.79
   2  -4  -6  409.74   20.51
   2  -4  -6  404.81   20.20
  -2   4   5   10.31    1.36
  -2   4   5    8.60    1.14
   2  -4  -5    9.32    1.21
   2  -4  -5    9.29    1.25
  -2   4   4  127.62    6.90
   2  -4  -4  111.40    6.22
   2  -4  -4  111.47    6.22
  -2   4   3   89.87    5.04
   2  -4  -3   94.11    5.27
   2  -4  -3   96.81    5.38
  -2   4   2   65.80    3.87
   2  -4  -2   61.37    3.60
   2  -4  -2   65.04    3.75
  -2   4   1  449.54   21.61
  -2   4   1  444.99   21.42
   2  -4  -1  428.31   20.73
   2  -4  -1  437.03   21.07
  -2   4   0  288.37   14.02
  -2   4   0  317.18   15.46
   2  -4   0  304.37   14.82
   2  -4   0  294.74   14.40
  -2   4  -1    0.45    0.23
  -2   4  -1    0.15    0.23
   2  -4   1    0.42    0.27
   2  -4   1    0.45    0.23
  -2   4  -2  108.71    5.69
  -2   4  -2  103.97    5.57
   2  -4   2  120.23    6.25
   2  -4   2  112.42    5.95
   2  -4   3 1021.88   48.44
   2  -4   3 1073.43   50.98
  -2   4  -4   91.20    5.19
  -2   4  -4   77.10    4.40
   2  -4   4   72.28    4.17
   2  -4   4   83.84    4.81
  -2   4  -6  115.49    6.60
  -2   4  -6  128.99    7.09
   2  -4   6  132.89    7.24
   2  -4   6  124.32    7.01
  -2   4  -7   24.56    2.24
  -2   4  -7   29.64    2.39
   2  -4   7   28.96    2.27
   2  -4   7   23.73    2.16
  -2   4  -8  298.57   15.50
  -2   4  -8  304.63   15.54
   2  -4   8  275.37   14.37
   2  -4   8  270.86   13.95
  -2   4  -9  182.24    9.93
  -2   4  -9  152.98    8.76
   2  -4   9  173.79    9.51
   2  -4   9  167.19    9.44
  -2   4 -10    0.23    0.34
  -2   4 -10    0.08    0.30
   2  -4  10    0.27    0.42
   2  -4  10    0.91    0.45
  -2   4 -11  114.96    6.90
   2  -4  11  118.90    7.05
   2  -4  11  129.25    7.73
  -2   4 -12    2.73    0.87
   2  -4  12    3.41    0.87
   2  -4  12    3.83    0.99
  -2   3  11   47.72    3.98
  -2   3  11   54.24    4.17
   2  -3 -11   45.45    3.83
  -2   3  10   13.19    1.86
  -2   3  10   14.14    1.86
   2  -3 -10   11.94    1.78
   2  -3 -10   13.72    1.78
  -2   3   9    5.04    1.14
   2  -3  -9    2.50    0.83
  -2   3   8    7.58    1.33
   2  -3  -8    6.75    1.18
   2  -3  -8    7.39    1.25
  -2   3   7    4.13    0.87
  -2   3   7    5.08    1.02
   2  -3  -7    5.84    1.06
   2  -3  -7    6.52    1.18
  -2   3   6  280.22   14.44
  -2   3   6  249.22   12.89
   2  -3  -6  242.32   12.55
   2  -3  -6  255.02   13.27
  -2   3   5   71.79    4.47
  -2   3   5   88.32    5.15
   2  -3  -5   80.43    4.89
   2  -3  -5   73.87    4.51
  -2   3   4   89.07    5.04
   2  -3  -4   80.89    4.74
   2  -3  -4   83.50    4.89
  -2   3   3   11.03    1.18
  -2   3   3   10.95    1.14
   2  -3  -3   11.60    1.21
   2  -3  -3   10.27    1.14
  -2   3   2   25.09    1.78
  -2   3   2   27.67    1.93
   2  -3  -2   31.69    2.16
   2  -3  -2   28.12    1.97
  -2   3   1    5.34    0.64
  -2   3   1    4.25    0.61
   2  -3  -1    3.75    0.61
   2  -3  -1    5.88    0.72
  -2   3   0  575.00   27.37
  -2   3   0  640.95   30.55
   2  -3   0  610.25   29.11
   2  -3   0  615.94   29.34
  -2   3  -1  317.78   15.35
  -2   3  -1  296.26   14.44
   2  -3   1  308.57   14.93
   2  -3   1  288.18   14.10
   2  -3   2  281.25   13.72
   2  -3   2  307.59   15.05
  -2   3  -3   96.28    5.27
  -2   3  -3   92.71    4.97
  -2   3  -4  429.45   21.00
  -2   3  -4  429.45   20.85
   2  -3   4  413.53   20.24
   2  -3   4  486.30   23.50
  -2   3  -5  463.56   22.74
   2  -3   5  512.46   24.86
  -2   3  -6   21.53    1.86
  -2   3  -6   23.39    2.01
  -2   3  -7    3.79    0.83
  -2   3  -7    3.18    0.72
   2  -3   7    3.34    0.72
   2  -3   7    2.58    0.72
  -2   3  -8  297.35   15.39
  -2   3  -8  284.39   14.59
   2  -3   8  251.34   13.23
   2  -3   8  261.61   13.49
   2  -3   9  409.36   20.73
   2  -3   9  413.91   20.73
  -2   3 -10   33.28    2.77
   2  -3  10   31.04    3.49
  -2   3 -11    0.61    0.49
  -2   3 -11    0.23    0.45
   2  -3  11   -0.30    0.30
   2  -3  11    0.19    0.30
  -2   3 -12   52.95    4.09
  -2   3 -12   53.82    3.98
   2  -3  12   53.41    3.90
   2  -3  12   64.78    4.70
  -2   2  11  203.81   11.48
  -2   2  11  189.82   10.54
   2  -2 -11  220.11   12.02
   2  -2 -11  206.54   11.56
  -2   2  10    9.51    1.55
  -2   2  10    8.30    1.36
   2  -2 -10    8.79    1.48
   2  -2 -10    6.90    1.25
  -2   2   9  448.02   22.70
   2  -2  -9  415.42   21.00
  -2   2   8   96.35    6.03
  -2   2   8   91.88    5.61
   2  -2  -8   92.56    5.69
   2  -2  -8   89.87    5.65
  -2   2   7  111.21    6.60
  -2   2   7  102.42    6.03
   2  -2  -7  101.28    6.03
   2  -2  -7   97.68    5.95
  -2   2   6    3.87    0.87
  -2   2   6    4.85    0.91
   2  -2  -6    4.59    0.87
   2  -2  -6    4.59    0.95
  -2   2   5  946.46   45.45
  -2   2   5  834.26   40.06
   2  -2  -5  945.32   45.37
   2  -2  -5  894.15   42.91
  -2   2   4   29.64    2.16
   2  -2  -4   30.32    2.27
   2  -2  -4   29.91    2.46
  -2   2   3  233.11   11.79
  -2   2   3  277.95   13.80
   2  -2  -3  254.41   12.81
   2  -2  -3  261.57   13.08
  -2   2   2    7.47    0.87
  -2   2   2    6.52    0.80
   2  -2  -2    6.78    0.87
   2  -2  -2    6.56    0.83
  -2   2   1   14.59    1.18
  -2   2   1   16.18    1.25
   2  -2  -1   15.81    1.25
   2  -2  -1   14.63    1.21
  -2   2   0    5.84    0.64
  -2   2   0    5.53    0.64
   2  -2   0    4.66    0.61
   2  -2   0    6.63    0.72
  -2   2  -1   54.70    3.11
  -2   2  -1   56.70    3.11
   2  -2   1   53.63    2.99
   2  -2   1   53.97    3.07
  -2   2  -2 2075.99   97.49
  -2   2  -2 1970.99   92.71
   2  -2   2 1754.18   82.59
   2  -2   2 1929.68   90.67
  -2   2  -3  147.60    7.66
  -2   2  -3  147.07    7.50
   2  -2   3  142.14    7.39
   2  -2   3  141.91    7.24
  -2   2  -4  589.78   28.47
  -2   2  -4  629.96   30.17
   2  -2   4  666.73   32.03
   2  -2   4  696.67   33.28
  -2   2  -5    0.08    0.23
  -2   2  -5   -0.08    0.15
   2  -2   5    0.08    0.23
   2  -2   5    0.15    0.23
  -2   2  -6  330.48   16.60
  -2   2  -6  309.82   15.50
   2  -2   6  373.47   18.46
   2  -2   6  332.49   16.72
  -2   2  -7   74.03    4.55
  -2   2  -7   85.59    5.19
   2  -2   7   77.40    4.66
   2  -2   7   76.76    4.78
  -2   2  -8  117.77    6.71
  -2   2  -8  132.97    7.58
   2  -2   8  125.99    7.28
   2  -2   8  117.46    6.67
  -2   2  -9  190.54   10.46
  -2   2  -9  197.33   10.54
   2  -2   9  210.93   11.41
   2  -2   9  216.01   11.41
  -2   2 -10   30.25    3.11
   2  -2  10   41.85    3.64
  -2   2 -11   30.44    2.65
  -2   2 -11   35.14    3.07
   2  -2  11   32.79    2.99
   2  -2  11   33.66    2.80
  -2   2 -12  376.91   19.44
  -2   2 -12  418.84   21.19
   2  -2  12  345.11   17.74
   2  -2  12  404.81   20.81
  -2   2 -13    0.53    0.49
   2  -2  13    0.42    0.38
  -2   1  11  178.03    9.93
  -2   1  11  185.54   10.50
   2  -1 -11  172.35    9.74
   2  -1 -11  191.26   10.80
  -2   1  10   99.16    6.33
  -2   1  10  107.38    6.52
   2  -1 -10  107.46    6.60
   2  -1 -10  109.43    6.82
  -2   1   9   93.13    5.95
   2  -1  -9   98.17    6.06
   2  -1  -9   98.13    6.25
  -2   1   8  492.75   24.64
  -2   1   8  488.58   24.22
   2  -1  -8  458.26   23.01
   2  -1  -8  490.85   24.41
  -2   1   7  173.71    9.59
  -2   1   7  173.79    9.40
   2  -1  -7  153.96    8.64
   2  -1  -7  171.25    9.32
  -2   1   6  127.36    7.24
  -2   1   6  129.71    7.20
   2  -1  -6  127.24    7.24
   2  -1  -6  126.52    7.09
  -2   1   5   92.41    5.46
  -2   1   5   91.04    5.27
   2  -1  -5   78.01    4.74
   2  -1  -5   80.43    4.81
  -2   1   4    6.56    0.91
   2  -1  -4    5.76    0.91
  -2   1   3   22.33    1.74
  -2   1   3   23.50    1.78
   2  -1  -3   19.44    1.55
   2  -1  -3   22.97    1.82
  -2   1   2  430.59   20.88
  -2   1   2  426.80   20.62
   2  -1  -2  382.07   18.57
   2  -1  -2  452.57   21.91
  -2   1   1    0.08    0.19
  -2   1   1    0.38    0.23
   2  -1  -1    0.72    0.30
   2  -1  -1    0.57    0.30
  -2   1   0  924.09   43.67
  -2   1   0  973.37   46.05
   2  -1   0  994.21   47.00
   2  -1   0 1060.17   50.07
  -2   1  -1  166.32    8.23
  -2   1  -1  165.45    8.26
   2  -1   1  173.26    8.64
   2  -1   1  163.21    8.07
  -2   1  -2   51.02    2.96
  -2   1  -2   58.56    3.22
   2  -1   2   56.82    3.15
   2  -1   2   54.51    3.11
  -2   1  -3  675.44   32.14
  -2   1  -3  603.81   28.92
   2  -1   3  695.15   33.09
   2  -1   3  638.68   30.55
  -2   1  -4   35.52    2.31
  -2   1  -4   39.99    2.62
   2  -1   4   40.86    2.65
   2  -1   4   36.77    2.35
  -2   1  -5  256.34   12.96
  -2   1  -5  241.83   12.17
   2  -1   5  238.11   12.09
   2  -1   5  243.23   12.20
  -2   1  -6  236.97   12.20
  -2   1  -6  207.56   10.69
   2  -1   6  212.60   10.92
   2  -1   6  201.19   10.54
  -2   1  -7  567.42   27.82
  -2   1  -7  592.06   28.81
   2  -1   7  614.04   30.02
   2  -1   7  561.35   27.37
  -2   1  -8  663.32   32.41
  -2   1  -8  603.43   29.45
   2  -1   8  608.73   29.68
   2  -1   8  615.18   30.21
  -2   1  -9  111.10    6.48
  -2   1  -9  104.24    6.29
   2  -1   9   98.51    5.84
   2  -1   9  110.34    6.63
  -2   1 -10    5.12    0.99
  -2   1 -10    3.37    0.87
   2  -1  10    5.91    1.18
   2  -1  10    5.91    1.10
  -2   1 -11  122.50    7.35
  -2   1 -11  108.78    6.56
   2  -1  11  117.16    7.16
   2  -1  11  115.42    6.82
  -2   1 -12  210.44   11.64
  -2   1 -12  215.79   11.67
   2  -1  12  204.30   11.11
   2  -1  12  209.23   11.60
  -2   1 -13   96.81    6.25
  -2   1 -13  102.72    6.37
   2  -1  13   89.60    5.95
   2  -1  13   92.03    5.84
  -2   0  11    0.04    0.42
  -2   0  11    0.23    0.34
   2   0 -11   -0.23    0.27
   2   0 -11   -0.04    0.30
   2   0 -10  258.12   13.91
   2   0 -10  268.55   14.18
  -2   0   9   79.45    5.12
  -2   0   9   89.91    5.76
   2   0  -9   80.36    5.34
   2   0  -9   78.88    5.12
  -2   0   8    7.62    1.21
  -2   0   8   10.61    1.52
   2   0  -8   10.92    1.48
   2   0  -8    7.88    1.33
  -2   0   7  295.00   15.09
  -2   0   7  276.77   14.44
   2   0  -7  305.96   15.65
   2   0  -7  284.85   14.78
  -2   0   6  996.87   47.80
  -2   0   6 1120.81   53.75
   2   0  -6  984.74   47.38
   2   0  -6 1090.11   52.19
  -2   0   5  177.77    9.51
  -2   0   5  151.27    8.11
   2   0  -5  165.53    8.83
   2   0  -5  164.16    8.83
  -2   0   4  230.91   11.75
   2   0  -4  197.48   10.35
  -2   0   3    6.97    0.87
  -2   0   3    6.82    0.91
   2   0  -3    6.52    0.83
   2   0  -3    7.85    0.99
  -2   0   2  888.46   42.26
  -2   0   2  920.68   43.70
   2   0  -2  871.03   41.39
   2   0  -2  941.15   44.73
  -2   0   1  533.31   25.47
  -2   0   1  568.93   27.21
   2   0  -1  506.01   24.26
   2   0  -1  520.04   24.90
  -2   0   0   14.97    1.14
  -2   0   0   16.87    1.21
   2   0   0   16.15    1.21
   2   0   0   17.21    1.25
  -2   0  -1  342.91   16.49
  -2   0  -1  352.47   16.98
   2   0   1  309.33   14.97
   2   0   1  340.68   16.37
   2   0   2   22.02    1.48
   2   0   2   22.48    1.55
  -2   0  -3 1783.37   83.96
  -2   0  -3 1650.71   77.66
   2   0   3 1502.88   70.88
   2   0   3 1630.24   76.72
  -2   0  -4  706.53   33.70
  -2   0  -4  639.81   30.70
   2   0   4  757.32   36.20
   2   0   4  734.57   34.99
  -2   0  -5  135.58    7.16
  -2   0  -5  119.66    6.52
   2   0   5  115.80    6.22
   2   0   5  108.94    5.99
  -2   0  -7  249.79   12.77
  -2   0  -7  230.99   12.02
   2   0   7  232.08   12.09
   2   0   7  233.94   12.02
  -2   0  -8   42.91    3.07
  -2   0  -8   43.85    3.22
   2   0   8   42.00    2.99
   2   0   8   39.31    3.03
  -2   0  -9  172.58    9.36
  -2   0  -9  156.88    8.79
   2   0   9  147.86    8.38
   2   0   9  160.33    8.76
  -2   0 -10   78.01    4.93
  -2   0 -10   69.89    4.74
   2   0  10   73.80    4.89
   2   0  10   63.68    4.28
  -2   0 -11    5.80    1.14
  -2   0 -11    8.45    1.40
   2   0  11    8.72    1.33
   2   0  11   10.88    1.59
  -2   0 -12   -0.11    0.27
  -2   0 -12   -0.04    0.27
   2   0  12    0.15    0.38
   2   0  12    0.11    0.34
  -2   0 -13  126.67    7.73
  -2   0 -13  146.84    8.49
   2   0  13  134.44    8.15
   2   0  13  117.88    7.09
  -2  -1  11   12.36    1.82
  -2  -1  11   10.58    1.55
   2   1 -11   10.58    1.67
   2   1 -11   12.09    1.71
  -2  -1  10    0.08    0.49
  -2  -1  10    0.34    0.42
   2   1 -10    0.57    0.53
   2   1 -10    0.57    0.45
  -2  -1   9   63.94    4.55
  -2  -1   9   58.33    4.06
   2   1  -9   64.63    4.51
   2   1  -9   59.17    4.17
  -2  -1   8  114.32    6.67
  -2  -1   8  127.17    7.47
   2   1  -8  129.67    7.58
   2   1  -8  120.76    7.01
  -2  -1   7   15.12    1.78
  -2  -1   7   10.12    1.36
   2   1  -7   13.00    1.63
   2   1  -7   13.23    1.55
  -2  -1   6   18.46    1.82
  -2  -1   6   17.55    1.86
   2   1  -6   15.84    1.74
   2   1  -6   13.57    1.55
  -2  -1   5 1645.40   78.12
  -2  -1   5 1690.51   80.09
   2   1  -5 1691.26   80.17
   2   1  -5 1627.21   77.25
  -2  -1   3  702.73   33.73
  -2  -1   3  706.90   33.85
   2   1  -3  729.27   35.02
   2   1  -3  639.81   30.74
  -2  -1   2  457.88   22.14
  -2  -1   2  516.25   24.79
   2   1  -2  492.37   23.77
   2   1  -2  489.34   23.58
  -2  -1   1  574.62   27.48
  -2  -1   1  590.92   28.16
   2   1  -1  541.64   25.93
   2   1  -1  563.25   26.91
  -2  -1   0  330.18   15.92
  -2  -1   0  334.12   16.11
   2   1   0  309.48   14.97
   2   1   0  337.65   16.30
  -2  -1  -1    0.23    0.19
  -2  -1  -1    0.23    0.19
   2   1   1    0.49    0.23
   2   1   1    0.38    0.23
  -2  -1  -2  713.35   33.85
  -2  -1  -2  804.70   38.06
   2   1   2  775.51   36.77
   2   1   2  701.60   33.24
  -2  -1  -3  340.91   16.56
  -2  -1  -3  345.99   16.72
   2   1   3  319.30   15.58
   2   1   3  350.42   16.91
   2   1   4  336.24   16.37
   2   1   4  330.98   16.22
  -2  -1  -5    4.70    0.72
  -2  -1  -5    5.34    0.80
   2   1   5    3.75    0.64
   2   1   5    3.79    0.64
  -2  -1  -7  581.82   28.43
  -2  -1  -7  602.67   29.26
   2   1   7  601.91   29.22
   2   1   7  613.28   29.91
  -2  -1  -8    2.08    0.61
  -2  -1  -8    1.18    0.49
   2   1   8    1.21    0.49
   2   1   8    1.02    0.45
  -2  -1  -9  564.39   27.75
  -2  -1  -9  584.48   28.81
   2   1   9  590.92   29.15
   2   1   9  561.73   27.56
  -2  -1 -10  129.78    7.43
  -2  -1 -10  138.46    8.04
  -2  -1 -11  413.15   20.88
  -2  -1 -11  423.38   21.53
   2   1  11  412.39   21.15
   2   1  11  381.31   19.33
  -2  -1 -12  273.44   14.40
  -2  -1 -12  293.60   15.54
   2   1  12  282.27   15.05
   2   1  12  271.05   14.25
  -2  -1 -13  111.51    6.86
  -2  -1 -13   96.88    6.29
   2   1  13  104.73    6.71
   2   1  13   97.60    6.14
  -2  -2  11    2.35    0.76
  -2  -2  11    4.89    1.14
   2   2 -11    3.64    0.99
   2   2 -11    3.18    0.87
  -2  -2  10    1.06    0.53
  -2  -2  10    1.97    0.76
   2   2 -10    0.99    0.49
   2   2 -10    0.95    0.49
  -2  -2   9    8.83    1.36
  -2  -2   9   10.99    1.67
   2   2  -9    9.59    1.55
   2   2  -9   10.88    1.55
  -2  -2   8   77.78    4.93
  -2  -2   8   69.10    4.70
   2   2  -8   65.38    4.51
   2   2  -8   63.72    4.28
  -2  -2   7  515.49   25.43
  -2  -2   7  514.73   25.59
   2   2  -7  518.14   25.74
   2   2  -7  544.30   26.84
  -2  -2   6   99.95    5.84
  -2  -2   6  106.55    6.29
   2   2  -6   97.94    5.88
   2   2  -6  101.73    5.95
  -2  -2   5  905.90   43.44
  -2  -2   5  893.39   43.02
   2   2  -5  819.86   39.57
   2   2  -5  831.99   40.03
  -2  -2   3  103.33    5.61
  -2  -2   3  103.33    5.72
   2   2  -3   94.72    5.31
   2   2  -3   96.39    5.31
  -2  -2   2  920.68   43.70
  -2  -2   2  956.69   45.45
   2   2  -2  974.88   46.32
   2   2  -2  844.12   40.14
  -2  -2   1  730.03   34.68
  -2  -2   1  723.58   34.42
   2   2  -1  795.60   37.79
   2   2  -1  735.33   34.95
  -2  -2   0  950.63   44.88
  -2  -2   0  942.29   44.50
   2   2   0  952.90   44.99
   2   2   0  979.81   46.28
  -2  -2  -1  101.81    5.23
  -2  -2  -1  101.66    5.15
   2   2   1   96.20    4.93
   2   2   1   94.68    4.89
  -2  -2  -2   41.35    2.35
  -2  -2  -2   43.63    2.50
   2   2   2   47.76    2.69
   2   2   2   44.54    2.50
  -2  -2  -3  210.02   10.35
  -2  -2  -3  222.76   11.03
   2   2   3  228.71   11.30
   2   2   3  205.13   10.08
  -2  -2  -4  295.08   14.44
  -2  -2  -4  290.49   14.33
   2   2   4  289.96   14.29
   2   2   4  295.19   14.44
  -2  -2  -5   98.51    5.38
  -2  -2  -5   85.36    4.85
   2   2   5   93.21    5.12
   2   2   5   94.72    5.27
  -2  -2  -6  181.41    9.51
   2   2   6  213.74   10.92
  -2  -2  -7 1110.20   52.99
  -2  -2  -7 1195.10   57.05
   2   2   7 1174.26   55.91
   2   2   7 1226.56   58.56
  -2  -2  -8   17.06    1.74
  -2  -2  -8   17.47    1.82
   2   2   8   17.89    1.74
   2   2   8   13.61    1.59
  -2  -2  -9  104.73    6.14
  -2  -2  -9  113.48    6.71
   2   2   9  106.55    6.22
   2   2   9  125.12    7.28
  -2  -2 -10  130.92    7.66
  -2  -2 -10  123.98    7.16
   2   2  10  117.96    6.90
   2   2  10  128.08    7.58
  -2  -2 -11  160.29    9.13
  -2  -2 -11  168.79    9.40
   2   2  11  149.72    8.72
   2   2  11  165.94    9.25
  -2  -2 -12  175.04    9.74
  -2  -2 -12  162.76    9.36
   2   2  12  182.28   10.12
   2   2  12  215.07   11.90
  -2  -2 -13    9.97    1.52
  -2  -2 -13   10.27    1.63
   2   2  13    8.34    1.63
  -2  -3  11   40.33    3.30
  -2  -3  11   39.23    3.53
   2   3 -11   41.43    3.68
   2   3 -11   39.50    3.37
  -2  -3  10   43.10    3.37
  -2  -3  10   45.83    3.79
   2   3 -10   37.64    3.37
   2   3 -10   44.04    3.49
  -2  -3   9   67.20    4.51
  -2  -3   9   81.76    5.46
   2   3  -9   68.19    4.66
   2   3  -9   63.98    4.59
  -2  -3   8    8.15    1.29
  -2  -3   8   11.14    1.59
   2   3  -8    8.45    1.36
   2   3  -8    9.36    1.48
  -2  -3   7   10.54    1.52
  -2  -3   7    6.03    1.10
   2   3  -7   10.27    1.48
   2   3  -7   10.35    1.40
  -2  -3   6  723.96   35.29
  -2  -3   6  792.19   38.28
   2   3  -6  754.66   36.54
   2   3  -6  822.89   39.87
  -2  -3   5  319.41   16.07
  -2  -3   5  363.19   18.23
   2   3  -5  318.69   16.15
   2   3  -5  340.22   17.06
  -2  -3   3    0.11    0.23
  -2  -3   3    0.53    0.34
   2   3  -3    0.80    0.34
   2   3  -3    0.80    0.34
  -2  -3   2  491.61   23.69
  -2  -3   2  452.57   21.91
   2   3  -2  517.39   24.90
   2   3  -2  477.59   23.12
  -2  -3   1 1524.87   71.79
  -2  -3   1 1508.19   71.07
   2   3  -1 1367.19   64.47
   2   3  -1 1468.39   69.21
  -2  -3   0  376.16   18.04
  -2  -3   0  374.15   17.97
   2   3   0  359.82   17.32
   2   3   0  337.23   16.26
  -2  -3  -1  547.33   25.93
  -2  -3  -1  532.55   25.32
   2   3   1  520.80   24.79
   2   3   1  507.91   24.14
  -2  -3  -2  164.35    8.15
  -2  -3  -2  188.95    9.21
   2   3   2  197.40    9.70
   2   3   2  180.04    8.79
  -2  -3  -3   97.26    5.04
  -2  -3  -3  103.29    5.42
   2   3   3   99.35    5.12
   2   3   3  105.71    5.50
  -2  -3  -4    0.08    0.19
  -2  -3  -4    0.15    0.19
   2   3   4    0.34    0.19
   2   3   4    0.15    0.19
  -2  -3  -5    6.29    0.80
  -2  -3  -5    6.22    0.83
   2   3   5    5.00    0.72
   2   3   5    7.16    0.91
  -2  -3  -6  276.85   13.87
  -2  -3  -6  305.28   15.28
   2   3   6  281.13   14.06
   2   3   6  290.30   14.63
  -2  -3  -7  197.55   10.31
  -2  -3  -7  213.13   11.11
   2   3   7  201.84   10.46
   2   3   7  197.25   10.42
  -2  -3  -8  587.13   28.66
  -2  -3  -8  652.70   31.84
   2   3   8  566.28   27.86
   2   3   8  598.88   29.15
  -2  -3  -9    6.71    1.06
  -2  -3  -9    9.40    1.36
  -2  -3 -10  449.92   22.67
  -2  -3 -10  385.10   19.44
   2   3  10  411.63   20.92
   2   3  10  400.26   20.16
  -2  -3 -11  166.89    9.29
  -2  -3 -11  139.79    8.19
   2   3  11  140.47    8.07
   2   3  11  150.71    8.79
  -2  -3 -12  447.26   22.74
   2   3  12  513.60   25.70
   2   3  12  514.73   25.93
  -2  -3 -13  168.82    9.51
  -2  -3 -13  174.89    9.97
   2   3  13  171.78    9.97
   2   3  13  149.34    8.68
  -2  -4  11   14.21    2.01
  -2  -4  11   12.36    1.67
   2   4 -11   13.57    1.97
   2   4 -11   10.69    2.05
  -2  -4  10    8.41    1.36
  -2  -4  10    8.34    1.44
   2   4 -10   10.04    1.59
   2   4 -10    8.72    1.44
  -2  -4   9   60.15    4.17
  -2  -4   9   55.87    4.17
  -2  -4   8   36.99    2.92
  -2  -4   8   37.87    3.22
  -2  -4   7    8.15    1.29
  -2  -4   7    4.97    0.95
   2   4  -7    4.59    0.99
  -2  -4   6  169.96    9.32
  -2  -4   6  155.14    8.49
   2   4  -6  167.76    9.10
   2   4  -6  178.49    9.74
   2   4  -5    1.06    0.42
   2   4  -5    1.14    0.49
  -2  -4   4   57.73    3.75
   2   4  -4   57.50    3.64
  -2  -4   3  476.83   23.12
  -2  -4   3  419.59   20.58
   2   4  -3  461.29   22.48
   2   4  -3  416.18   20.43
  -2  -4   2 1059.41   50.30
  -2  -4   2 1029.46   48.82
   2   4  -2  998.76   47.42
   2   4  -2 1010.51   48.02
  -2  -4   1 1363.02   64.28
  -2  -4   1 1345.20   63.41
   2   4  -1 1355.44   63.94
   2   4  -1 1248.55   58.94
  -2  -4   0  791.05   37.41
  -2  -4   0  822.51   38.85
   2   4   0  758.83   35.97
   2   4   0  793.70   37.56
  -2  -4  -1  409.36   19.48
  -2  -4  -1  408.60   19.48
   2   4   1  387.00   18.50
   2   4   1  417.32   19.94
  -2  -4  -2   17.17    1.18
  -2  -4  -2   16.75    1.10
  -2  -4  -3  396.09   19.03
  -2  -4  -3  387.38   18.57
   2   4   3  392.68   18.80
   2   4   3  385.10   18.50
  -2  -4  -4  152.26    7.69
  -2  -4  -4  161.92    8.26
   2   4   4  155.29    7.85
   2   4   4  148.17    7.58
  -2  -4  -5   18.46    1.48
  -2  -4  -5   17.09    1.52
   2   4   5   16.68    1.44
   2   4   5   17.70    1.44
  -2  -4  -6  386.62   19.07
  -2  -4  -6  448.40   21.87
   2   4   6  380.55   18.84
   2   4   6  421.11   20.58
  -2  -4  -7   13.68    1.44
  -2  -4  -7   11.64    1.36
   2   4   7   11.64    1.40
   2   4   7   12.89    1.36
  -2  -4  -8  255.74   13.30
   2   4   8  225.83   11.71
   2   4   8  222.91   11.79
  -2  -4  -9    2.05    0.64
  -2  -4  -9    2.08    0.64
   2   4   9    2.69    0.80
   2   4   9    2.12    0.64
  -2  -4 -10  548.09   27.10
  -2  -4 -10  579.17   28.73
   2   4  10  618.97   30.63
   2   4  10  611.01   30.02
  -2  -4 -11    2.27    0.72
  -2  -4 -11    1.40    0.61
   2   4  11    4.40    1.06
   2   4  11    3.45    0.95
  -2  -4 -12   21.34    2.27
  -2  -4 -12   26.61    2.73
   2   4  12   26.80    2.62
   2   4  12   30.32    2.96
  -2  -4 -13  121.60    7.35
  -2  -4 -13  116.93    7.28
   2   4  13  128.46    7.92
   2   4  13  116.29    7.16
  -2  -5  10   61.14    4.51
  -2  -5  10   52.08    3.83
   2   5 -10   63.00    4.66
   2   5 -10   63.15    4.51
  -2  -5   9   88.85    5.84
  -2  -5   9   94.08    5.84
   2   5  -9   95.59    6.22
   2   5  -9   95.10    5.99
  -2  -5   7    0.08    0.27
  -2  -5   7    0.64    0.45
   2   5  -7    1.21    0.53
   2   5  -7    0.91    0.45
  -2  -5   6   29.53    2.58
   2   5  -6   31.35    2.65
   2   5  -6   32.75    2.65
  -2  -5   5  310.70   15.84
   2   5  -5  330.98   16.79
   2   5  -5  304.97   15.46
  -2  -5   4   77.93    4.59
   2   5  -4   72.28    4.55
   2   5  -4   78.80    4.66
  -2  -5   3  222.84   11.30
  -2  -5   3  209.42   10.76
   2   5  -3  218.59   11.11
   2   5  -3  225.83   11.52
  -2  -5   2 1523.73   71.98
  -2  -5   2 1596.88   75.31
   2   5  -2 1497.95   70.73
   2   5  -2 1527.90   72.17
  -2  -5   1   36.35    2.27
  -2  -5   1   37.03    2.24
   2   5  -1   42.11    2.54
   2   5  -1   36.88    2.31
  -2  -5   0    0.61    0.23
   2   5   0    1.02    0.27
   2   5   0    0.42    0.19
   2   5   1    3.41    0.42
   2   5   1    3.26    0.42
  -2  -5  -2  966.92   45.48
  -2  -5  -2 1023.40   48.29
   2   5   2  969.58   45.67
   2   5   2  976.40   45.94
  -2  -5  -3  325.71   15.62
  -2  -5  -3  316.69   15.28
   2   5   3  299.70   14.40
   2   5   3  308.99   14.90
  -2  -5  -4   51.51    2.96
  -2  -5  -4   52.35    3.03
   2   5   4   51.66    3.03
   2   5   4   47.83    2.77
  -2  -5  -5  175.34    9.02
  -2  -5  -5  166.47    8.49
   2   5   5  169.01    8.60
   2   5   5  162.08    8.38
  -2  -5  -6   23.46    1.93
  -2  -5  -6   21.61    1.74
   2   5   6   21.53    1.82
   2   5   6   22.55    1.82
  -2  -5  -7   46.92    3.26
  -2  -5  -7   45.79    3.07
   2   5   7   40.56    2.92
   2   5   7   44.16    2.96
  -2  -5  -8    2.80    0.68
  -2  -5  -8    3.34    0.80
   2   5   8    2.58    0.64
   2   5   8    3.68    0.83
  -2  -5  -9  158.17    8.72
  -2  -5  -9  151.12    8.57
   2   5   9  162.34    9.13
   2   5   9  172.61    9.40
  -2  -5 -10    0.30    0.38
  -2  -5 -10    1.18    0.49
   2   5  10    0.72    0.45
   2   5  10    0.15    0.30
  -2  -5 -11  465.84   24.11
  -2  -5 -11  465.84   23.50
   2   5  11  532.93   26.76
  -2  -5 -12  120.50    7.28
  -2  -5 -12  119.51    7.39
   2   5  12  105.41    6.82
   2   5  12  115.27    7.05
  -2  -5 -13    0.00    0.34
  -2  -5 -13    0.34    0.42
   2   5  13    0.38    0.42
   2   5  13    0.38    0.38
  -2  -6  10   39.76    3.30
  -2  -6  10   43.17    3.71
   2   6 -10   34.64    3.15
   2   6 -10   30.78    3.07
  -2  -6   9   21.53    2.39
  -2  -6   9   18.46    2.08
   2   6  -9   12.55    1.74
   2   6  -9   14.52    1.97
  -2  -6   8   12.09    1.74
  -2  -6   8    9.74    1.48
   2   6  -8   10.95    1.59
  -2  -6   7    2.35    0.76
  -2  -6   7    2.50    0.72
   2   6  -7    1.06    0.49
   2   6  -7    2.54    0.76
  -2  -6   6   22.29    2.27
  -2  -6   6   24.22    2.16
   2   6  -6   20.92    2.12
   2   6  -6   21.91    2.16
  -2  -6   5   25.24    2.24
  -2  -6   5   26.87    2.24
   2   6  -5   24.49    2.20
   2   6  -5   23.50    2.08
  -2  -6   4   57.31    3.64
  -2  -6   4   60.84    3.90
   2   6  -4   57.05    3.75
   2   6  -4   58.94    3.75
  -2  -6   3   95.14    5.31
  -2  -6   3   95.02    5.38
   2   6  -3  109.77    6.10
   2   6  -3   96.58    5.42
  -2  -6   2  412.39   20.01
  -2  -6   2  384.34   18.76
   2   6  -2  396.09   19.33
   2   6  -2  397.61   19.37
  -2  -6   1  609.87   29.03
  -2  -6   1  606.84   28.96
   2   6  -1  576.14   27.52
   2   6  -1  582.20   27.86
  -2  -6   0   46.20    2.50
  -2  -6   0   44.04    2.43
   2   6   0   43.21    2.43
   2   6   0   43.40    2.43
  -2  -6  -1    8.00    0.57
  -2  -6  -1    8.60    0.57
   2   6   1    8.57    0.61
   2   6   1    8.60    0.61
   2   6   2 2145.35  100.71
   2   6   2 2108.58   99.00
  -2  -6  -3  155.63    7.58
  -2  -6  -3  148.89    7.32
   2   6   3  147.52    7.24
   2   6   3  143.39    7.01
  -2  -6  -4  103.93    5.42
  -2  -6  -4  103.29    5.31
   2   6   4  105.56    5.50
   2   6   4  106.32    5.46
  -2  -6  -5   46.62    2.88
  -2  -6  -5   47.34    2.88
   2   6   5   51.13    3.03
   2   6   5   47.27    2.92
  -2  -6  -6    0.53    0.30
  -2  -6  -6    0.57    0.30
   2   6   6    0.27    0.23
   2   6   6    0.19    0.23
   2   6   7  314.49   15.88
  -2  -6  -8   84.11    5.15
  -2  -6  -8   84.49    5.08
   2   6   8   75.69    4.70
   2   6   8   72.85    4.70
  -2  -6  -9   80.09    5.00
  -2  -6  -9   74.33    4.89
   2   6   9   71.64    4.78
   2   6   9   83.31    5.15
  -2  -6 -10    0.64    0.42
  -2  -6 -10    0.23    0.42
   2   6  10    0.38    0.38
   2   6  10    0.11    0.42
   2   6  11  238.11   12.96
  -2  -6 -12   16.26    2.08
  -2  -6 -12   12.70    1.74
   2   6  12   14.93    2.08
   2   6  12   11.75    1.71
  -2  -6 -13    3.11    0.99
  -2  -6 -13    3.37    0.99
   2   6  13    4.97    1.18
   2   6  13    4.36    1.06
  -2  -7  10   89.72    5.84
  -2  -7  10   72.21    5.15
   2   7 -10   77.70    5.42
   2   7 -10   69.93    5.12
  -2  -7   9   21.38    2.27
  -2  -7   9   21.68    2.46
   2   7  -9   24.64    2.58
   2   7  -9   27.48    2.80
  -2  -7   8   24.83    2.58
  -2  -7   8   23.39    2.31
   2   7  -8   26.91    2.69
   2   7  -8   28.16    2.69
  -2  -7   7   35.21    3.11
  -2  -7   7   34.49    2.84
   2   7  -7   31.76    2.80
   2   7  -7   38.62    3.18
  -2  -7   6   11.07    1.52
  -2  -7   6   11.79    1.48
   2   7  -6   13.27    1.63
   2   7  -6   11.48    1.55
  -2  -7   5   12.39    1.55
  -2  -7   5   16.79    1.71
   2   7  -5   14.40    1.67
   2   7  -5   15.20    1.67
  -2  -7   4    3.83    0.72
  -2  -7   4    2.20    0.61
   2   7  -4    1.67    0.53
   2   7  -4    2.99    0.72
  -2  -7   3  131.53    7.13
  -2  -7   3  138.96    7.35
   2   7  -3  125.31    6.78
   2   7  -3  139.18    7.50
  -2  -7   2   14.74    1.29
  -2  -7   2   11.90    1.18
   2   7  -2   14.63    1.33
   2   7  -2   12.47    1.21
  -2  -7   1  213.51   10.46
  -2  -7   1  218.48   10.73
   2   7  -1  205.06   10.12
   2   7  -1  217.11   10.73
  -2  -7   0  468.87   22.14
  -2  -7   0  458.26   21.68
   2   7   0  489.72   23.16
   2   7   0  469.63   22.25
  -2  -7  -4    0.42    0.19
  -2  -7  -4    0.34    0.15
   2   7   4    0.15    0.15
   2   7   4    0.57    0.19
  -2  -7  -5   44.50    2.73
  -2  -7  -5   45.29    2.69
   2   7   5   42.22    2.54
   2   7   5   48.78    2.92
  -2  -7  -6   65.73    3.94
  -2  -7  -6   70.35    4.09
   2   7   6   63.15    3.79
   2   7   6   63.64    3.75
  -2  -7  -7  101.92    5.91
  -2  -7  -7  110.30    6.18
   2   7   7  104.16    5.88
  -2  -7  -8   94.65    5.57
  -2  -7  -8   97.19    5.88
   2   7   8   98.47    5.76
   2   7   8   88.88    5.46
  -2  -7  -9    0.80    0.45
  -2  -7  -9    1.21    0.53
   2   7   9    0.99    0.45
   2   7   9    1.02    0.57
  -2  -7 -10  113.75    6.94
  -2  -7 -10  124.70    7.35
   2   7  10  111.06    6.67
   2   7  10  111.06    6.86
  -2  -7 -12    0.19    0.38
  -2  -7 -12   -0.11    0.27
   2   7  12    0.42    0.38
   2   7  12   -0.08    0.38
  -2  -7 -13   14.25    1.93
  -2  -7 -13   13.72    1.97
   2   7  13   10.35    1.67
   2   7  13   15.54    2.20
  -2  -8  10   -0.11    0.38
  -2  -8  10    0.53    0.45
   2   8 -10    0.08    0.42
  -2  -8   9   42.11    3.68
  -2  -8   9   39.95    3.37
   2   8  -9   36.96    3.41
   2   8  -9   41.35    3.56
  -2  -8   8   33.81    3.15
  -2  -8   8   38.02    3.18
   2   8  -8   33.62    3.03
   2   8  -8   33.89    3.18
  -2  -8   7    0.99    0.45
  -2  -8   7    1.14    0.53
   2   8  -7    0.45    0.45
   2   8  -7    0.61    0.42
  -2  -8   6   19.18    1.97
  -2  -8   6   21.76    2.24
   2   8  -6   16.49    1.90
   2   8  -6   17.02    1.97
  -2  -8   5    2.77    0.76
  -2  -8   5    2.08    0.61
   2   8  -5    3.11    0.80
   2   8  -5    2.69    0.72
  -2  -8   4    1.93    0.61
  -2  -8   4    1.74    0.53
   2   8  -4    1.74    0.57
   2   8  -4    2.12    0.61
  -2  -8   3   92.56    5.31
  -2  -8   3   82.14    4.70
   2   8  -3   92.45    5.27
   2   8  -3   91.20    5.27
  -2  -8   2   12.81    1.14
  -2  -8   2   11.67    1.14
   2   8  -2   11.86    1.18
   2   8  -2   10.61    1.10
  -2  -8   1   72.47    3.75
  -2  -8   1   74.86    3.83
   2   8  -1   76.76    3.98
   2   8  -1   75.77    3.98
  -2  -8  -5   93.47    4.78
  -2  -8  -5   88.73    4.51
   2   8   5   94.68    4.78
   2   8   5   92.07    4.70
  -2  -8  -6    4.06    0.61
  -2  -8  -6    4.28    0.68
   2   8   6    2.92    0.53
   2   8   6    3.26    0.61
  -2  -8  -7  109.35    6.14
  -2  -8  -7  100.82    5.69
   2   8   7  106.17    6.03
   2   8   7   98.13    5.53
  -2  -8  -8   58.75    3.94
  -2  -8  -8   62.01    4.02
   2   8   8   56.70    3.83
   2   8   8   58.07    3.98
  -2  -8  -9  103.52    6.18
  -2  -8  -9   96.01    5.95
   2   8   9   98.17    6.18
   2   8   9   96.84    5.84
  -2  -8 -10   82.25    5.57
  -2  -8 -10   92.52    5.84
   2   8  10   93.36    6.25
   2   8  10   81.87    5.34
  -2  -8 -11    5.19    1.18
  -2  -8 -11    4.97    1.10
   2   8  11    5.12    1.14
  -2  -8 -12    1.14    0.64
  -2  -8 -12    2.77    0.87
  -2  -9   9   80.73    5.65
  -2  -9   9   80.73    5.61
  -2  -9   8    0.42    0.49
  -2  -9   8   -0.11    0.34
   2   9  -8    0.11    0.27
   2   9  -8    0.30    0.34
  -2  -9   7  133.46    7.81
  -2  -9   7  128.72    7.81
   2   9  -7  134.22    8.07
   2   9  -7  122.35    7.39
  -2  -9   6   19.29    2.16
  -2  -9   6   13.46    1.67
   2   9  -6   17.59    2.05
   2   9  -6   16.15    1.93
  -2  -9   5  129.25    7.47
  -2  -9   5  145.51    8.04
   2   9  -5  138.12    7.85
   2   9  -5  140.21    7.96
   2   9  -4   31.27    2.58
  -2  -9   3   10.76    1.21
  -2  -9   3    9.59    1.06
   2   9  -3   10.16    1.18
   2   9  -3    9.59    1.18
  -2  -9   2   21.00    1.48
  -2  -9   2   23.61    1.63
   2   9  -2   22.36    1.63
   2   9  -2   19.86    1.52
  -2  -9  -7   44.31    2.88
  -2  -9  -7   42.98    2.88
   2   9   7   42.30    2.77
   2   9   7   45.75    3.03
  -2  -9  -8    1.93    0.57
  -2  -9  -8    2.31    0.61
   2   9   8    2.39    0.61
  -2  -9  -9  110.07    6.63
  -2  -9  -9  107.99    6.41
  -2 -10   6   29.22    2.88
  -2 -10   6   29.94    2.69
  -2 -10   5   13.72    1.71
  -2 -10   5   11.30    1.44
  -2 -10   4   -0.04    0.23
  -2 -10   4    0.95    0.38
  -2 -10   3   16.18    1.40
  -2 -10   3   16.26    1.36
   2  10  -3   15.12    1.40
   2  10  -3   19.37    1.63
   3 -10  -4    6.86    1.14
   3 -10  -3   47.04    3.15
   3 -10  -3   49.65    3.41
   3 -10  -2   63.45    3.79
   3 -10  -2   56.32    3.41
  -3  10   1   64.66    3.68
  -3  10   1   70.24    3.94
   3 -10  -1   76.30    4.21
   3 -10  -1   76.57    4.25
  -3  10   0   25.93    1.78
  -3  10   0   22.78    1.63
   3 -10   0   24.64    1.74
   3 -10   0   23.69    1.71
  -3  10  -1   40.10    2.54
  -3  10  -1   39.34    2.50
   3 -10   1   39.08    2.54
   3 -10   1   41.09    2.62
  -3  10  -2    3.11    0.61
  -3  10  -2    2.80    0.57
   3 -10   2    3.18    0.64
   3 -10   2    2.24    0.53
  -3  10  -3   64.13    4.09
  -3  10  -3   63.19    3.94
   3 -10   3   64.25    4.06
   3 -10   3   66.22    4.13
  -3  10  -5   61.63    4.32
  -3  10  -5   68.23    4.47
   3 -10   5   71.83    4.74
   3 -10   5   64.40    4.25
   3 -10   6    0.19    0.30
   3 -10   6    0.08    0.23
   3 -10   7   42.87    3.41
   3 -10   7   47.11    3.83
   3  -9  -7   43.17    3.87
   3  -9  -7   44.50    3.75
  -3   9   6   15.88    1.97
  -3   9   6   22.14    2.24
   3  -9  -6   19.60    2.31
   3  -9  -6   19.18    2.16
  -3   9   5    7.47    1.21
  -3   9   5    7.01    1.14
   3  -9  -5    7.01    1.25
   3  -9  -5    5.53    1.06
  -3   9   4  228.45   11.86
   3  -9  -4  231.78   12.09
   3  -9  -4  227.95   12.02
  -3   9   3   60.34    3.79
  -3   9   3   54.35    3.56
   3  -9  -3   55.98    3.68
   3  -9  -3   55.15    3.75
  -3   9   2   10.20    1.14
  -3   9   2   12.51    1.29
   3  -9  -2    9.97    1.21
   3  -9  -2   10.84    1.25
  -3   9   1    0.64    0.34
  -3   9   1    1.14    0.38
   3  -9  -1    0.83    0.34
   3  -9  -1    0.72    0.34
  -3   9   0  146.80    7.66
  -3   9   0  138.27    7.20
   3  -9   0  133.80    7.13
   3  -9   0  142.10    7.50
  -3   9  -1   95.82    5.31
  -3   9  -1   91.27    5.04
   3  -9   1   93.13    5.23
   3  -9   1   92.07    5.23
  -3   9  -2  108.44    5.91
  -3   9  -2  120.69    6.63
   3  -9   2  121.18    6.63
   3  -9   2  122.58    6.71
  -3   9  -3    2.46    0.64
  -3   9  -3    3.22    0.68
   3  -9   3    2.39    0.61
   3  -9   3    2.39    0.61
  -3   9  -4   37.11    2.99
  -3   9  -4   27.97    2.31
   3  -9   4   30.25    2.43
   3  -9   4   31.04    2.58
  -3   9  -5    1.93    0.61
  -3   9  -5    0.76    0.45
   3  -9   5    1.48    0.57
   3  -9   5    1.06    0.45
  -3   9  -6   -0.04    0.27
  -3   9  -6    0.00    0.34
   3  -9   6    0.08    0.34
   3  -9   6    0.08    0.27
  -3   9  -7    0.23    0.34
  -3   9  -7    0.15    0.23
   3  -9   7    0.08    0.38
   3  -9   7    0.34    0.34
  -3   9  -8   10.80    1.71
   3  -9   8   15.96    1.97
   3  -9   8   14.10    1.90
  -3   9  -9   59.77    4.43
  -3   9  -9   55.83    4.40
   3  -9   9   59.55    4.51
   3  -9   9   59.43    4.32
  -3   9 -10   14.86    2.05
  -3   9 -10   16.60    2.08
   3  -9  10   19.71    2.31
   3  -9  10   19.18    2.35
   3  -8 -10   11.18    1.97
  -3   8   9    2.92    0.95
   3  -8  -9    2.12    0.83
   3  -8  -9    2.39    0.87
  -3   8   8    5.76    1.29
  -3   8   7   18.46    2.27
  -3   8   7   14.25    1.82
   3  -8  -7   14.52    1.90
   3  -8  -7   17.70    2.24
  -3   8   6   16.18    1.86
  -3   8   6   15.35    1.93
   3  -8  -6   16.11    2.05
   3  -8  -6   12.93    1.74
  -3   8   5    1.71    0.57
  -3   8   5    2.16    0.68
   3  -8  -5    1.33    0.61
   3  -8  -5    1.63    0.61
  -3   8   4   58.79    3.94
  -3   8   4   62.50    4.13
   3  -8  -4   57.35    4.06
   3  -8  -4   65.42    4.32
  -3   8   2   54.81    3.49
  -3   8   2   53.03    3.37
   3  -8  -2   52.65    3.45
   3  -8  -2   49.73    3.37
  -3   8   1   95.74    5.34
  -3   8   1   97.75    5.38
   3  -8  -1   91.92    5.31
   3  -8  -1  105.64    5.91
  -3   8   0  450.30   21.83
  -3   8   0  449.54   21.87
   3  -8   0  438.17   21.42
   3  -8   0  484.79   23.61
  -3   8  -1   54.09    3.41
  -3   8  -1   61.71    3.68
   3  -8   1   60.08    3.75
   3  -8   1   62.58    3.83
  -3   8  -2    8.19    1.14
  -3   8  -2    6.06    0.83
   3  -8   2    6.63    0.99
   3  -8   2    6.41    0.95
  -3   8  -3    0.11    0.30
   3  -8   3    0.00    0.27
   3  -8   3    0.42    0.30
  -3   8  -4  198.92   10.58
  -3   8  -4  186.07    9.74
   3  -8   4  197.02   10.42
   3  -8   4  183.19    9.67
  -3   8  -5    3.90    0.87
  -3   8  -5    3.79    0.80
   3  -8   5    4.70    0.95
   3  -8   5    3.41    0.76
  -3   8  -6   13.23    1.59
  -3   8  -6   10.80    1.55
   3  -8   6   14.97    1.71
   3  -8   6   15.16    1.82
  -3   8  -7  110.30    6.52
  -3   8  -7  109.01    6.71
   3  -8   7   98.74    6.10
   3  -8   7  103.86    6.22
  -3   8  -8  131.22    7.92
  -3   8  -8  126.37    7.35
   3  -8   8  135.96    8.00
   3  -8   8  122.32    7.20
  -3   8  -9   65.12    4.85
  -3   8  -9   72.17    4.81
   3  -8   9   68.98    4.66
   3  -8   9   80.62    5.46
  -3   8 -10   13.30    1.90
  -3   8 -10   11.33    1.63
   3  -8  10   11.30    1.63
   3  -8  10   12.96    1.90
  -3   8 -11    0.42    0.42
  -3   8 -11    0.08    0.45
   3  -8  11    0.27    0.34
   3  -8  11    0.49    0.38
  -3   7  10    2.58    0.87
  -3   7  10    2.99    0.95
   3  -7 -10    2.84    0.91
   3  -7 -10    1.90    0.83
  -3   7   9    9.44    1.52
  -3   7   9    7.39    1.44
   3  -7  -9    8.95    1.55
   3  -7  -9   10.08    1.67
  -3   7   8    0.15    0.38
   3  -7  -8    0.08    0.49
  -3   7   7    0.38    0.42
  -3   7   7    1.21    0.57
   3  -7  -7    0.61    0.45
   3  -7  -7    0.04    0.38
  -3   7   6   71.22    4.97
  -3   7   6   61.37    4.25
   3  -7  -6   65.38    4.59
   3  -7  -6   69.93    4.93
  -3   7   5   19.29    2.08
  -3   7   5   16.56    1.78
   3  -7  -5   16.98    2.01
   3  -7  -5   19.22    2.08
  -3   7   4    1.14    0.49
  -3   7   4    0.87    0.45
   3  -7  -4    0.95    0.45
   3  -7  -4    1.36    0.57
  -3   7   3  107.23    6.14
  -3   7   2   50.22    3.26
  -3   7   2   52.91    3.34
   3  -7  -2   52.76    3.45
   3  -7  -2   49.09    3.37
  -3   7   1  640.95   30.78
  -3   7   1  638.68   30.74
   3  -7  -1  672.41   32.45
   3  -7  -1  649.67   31.35
  -3   7   0  560.60   26.99
  -3   7   0  551.50   26.68
   3  -7   0  574.24   27.82
   3  -7   0  539.37   26.19
  -3   7  -1  111.55    6.14
  -3   7  -1  103.74    5.61
   3  -7   1   96.73    5.46
   3  -7   1  101.96    5.69
  -3   7  -2    1.74    0.45
  -3   7  -2    2.84    0.64
   3  -7   2    2.01    0.53
   3  -7   2    3.15    0.64
  -3   7  -3   66.37    4.17
  -3   7  -3   63.30    3.83
   3  -7   3   68.49    4.09
   3  -7   3   60.65    3.83
  -3   7  -4  104.84    5.88
  -3   7  -4   87.29    5.27
   3  -7   4   92.71    5.61
   3  -7   4   89.07    5.15
  -3   7  -5   45.14    3.26
  -3   7  -5   45.37    3.15
   3  -7   5   38.40    2.96
   3  -7   5   45.14    3.15
  -3   7  -6    0.23    0.30
  -3   7  -6    0.42    0.34
   3  -7   6    0.34    0.30
   3  -7   6    0.45    0.34
  -3   7  -7    0.38    0.38
  -3   7  -7    0.34    0.38
   3  -7   7    0.49    0.38
   3  -7   7    0.11    0.30
  -3   7  -8    4.17    0.99
  -3   7  -8    4.17    0.91
   3  -7   8    4.43    1.02
   3  -7   8    2.88    0.76
  -3   7  -9    4.59    1.10
  -3   7  -9    4.74    1.02
   3  -7   9    6.18    1.14
   3  -7   9    4.55    1.06
  -3   7 -10    4.02    0.95
  -3   7 -10    3.60    0.95
   3  -7  10    2.08    0.68
   3  -7  10    4.17    1.02
  -3   7 -11   16.87    2.20
  -3   7 -11   14.48    1.86
   3  -7  11   15.62    1.93
   3  -7  11   14.67    1.97
  -3   6  10    0.42    0.49
  -3   6  10    0.72    0.57
   3  -6 -10    0.76    0.53
   3  -6 -10    0.99    0.68
  -3   6   9   10.65    1.59
  -3   6   9   11.86    1.78
   3  -6  -9   13.08    1.86
   3  -6  -9   12.62    1.86
  -3   6   8    4.28    1.10
  -3   6   7   29.72    2.88
  -3   6   7   34.38    2.92
   3  -6  -7   36.80    3.18
   3  -6  -7   27.48    2.73
  -3   6   6    1.86    0.72
  -3   6   6    1.86    0.61
   3  -6  -6    2.27    0.76
   3  -6  -6    2.69    0.80
  -3   6   5   31.42    2.58
  -3   6   5   31.42    2.73
   3  -6  -5   27.67    2.62
   3  -6  -5   34.00    2.88
  -3   6   4    8.07    1.21
  -3   6   4    5.15    0.91
   3  -6  -4    8.23    1.29
   3  -6  -4    5.95    1.06
  -3   6   3    1.63    0.53
  -3   6   2  187.78    9.67
  -3   6   2  186.37    9.67
   3  -6  -2  178.19    9.44
   3  -6  -2  189.33    9.89
  -3   6   1  711.83   34.08
  -3   6   1  692.12   33.24
   3  -6  -1  737.61   35.44
   3  -6  -1  669.76   32.29
  -3   6   0  205.86   10.39
  -3   6   0  192.74    9.89
   3  -6   0  208.05   10.65
   3  -6   0  207.30   10.61
  -3   6  -1  643.98   30.85
  -3   6  -1  615.56   29.72
   3  -6   1  595.47   28.73
   3  -6   1  662.18   31.88
  -3   6  -2   56.93    3.60
  -3   6  -2   59.24    3.53
   3  -6   2   61.33    3.68
   3  -6   2   62.35    3.83
  -3   6  -3  163.67    8.53
  -3   6  -3  155.71    8.34
   3  -6   3  146.95    7.77
   3  -6   3  176.82    9.29
  -3   6  -4  466.22   22.78
  -3   6  -5  207.75   11.03
  -3   6  -5  182.20    9.59
   3  -6   5  186.49    9.82
   3  -6   5  171.89    9.29
  -3   6  -6    0.23    0.30
  -3   6  -6    0.80    0.42
   3  -6   6    1.33    0.57
   3  -6   6    1.06    0.42
  -3   6  -7   -0.11    0.15
  -3   6  -7    0.91    0.49
   3  -6   7    0.30    0.38
   3  -6   7    1.02    0.45
  -3   6  -8    0.72    0.45
  -3   6  -8    1.29    0.57
   3  -6   8    0.49    0.42
   3  -6   8    0.27    0.34
  -3   6 -10    5.50    1.10
  -3   6 -10    7.09    1.36
   3  -6  10    4.55    1.02
   3  -6  10    5.76    1.10
  -3   6 -11  194.79   11.07
  -3   6 -11  223.71   12.05
   3  -6  11  227.80   12.24
   3  -6  11  223.06   12.28
  -3   6 -12   12.81    1.86
   3  -6  12    9.78    1.90
   3  -6  12    8.00    1.36
  -3   5  10   26.04    2.84
  -3   5  10   22.14    2.39
   3  -5 -10   25.24    2.73
   3  -5 -10   19.75    2.31
  -3   5   9    3.03    0.91
  -3   5   9    3.60    0.91
   3  -5  -9    1.97    0.72
   3  -5  -9    3.41    0.95
  -3   5   8   60.99    4.78
  -3   5   7   31.35    2.73
  -3   5   7   27.06    2.65
   3  -5  -7   31.31    2.92
   3  -5  -7   23.08    2.43
  -3   5   6   36.88    2.92
  -3   5   6   39.99    3.30
   3  -5  -6   35.52    3.07
   3  -5  -6   40.14    3.26
  -3   5   5    6.33    1.02
  -3   5   5    7.54    1.25
   3  -5  -5    7.81    1.25
   3  -5  -5    7.81    1.25
  -3   5   4   28.09    2.43
  -3   5   4   27.48    2.31
   3  -5  -4   28.66    2.50
   3  -5  -4   22.55    2.12
  -3   5   3   -0.04    0.27
  -3   5   2  164.12    8.60
  -3   5   2  162.64    8.53
   3  -5  -2  169.51    9.02
   3  -5  -2  158.63    8.45
  -3   5   1  189.25    9.67
  -3   5   1  190.39    9.78
  -3   5   0   15.05    1.44
  -3   5   0   16.79    1.44
   3  -5   0   17.17    1.52
   3  -5   0   14.78    1.48
  -3   5  -1  444.61   21.53
  -3   5  -1  449.92   21.98
   3  -5   1  456.74   22.17
   3  -5   1  483.27   23.50
  -3   5  -2  995.73   47.34
  -3   5  -2  898.70   42.94
   3  -5   2  922.20   43.89
   3  -5   2  886.19   42.38
  -3   5  -3  851.32   40.82
  -3   5  -3  894.53   42.68
   3  -5   3  874.44   41.88
   3  -5   3  896.80   42.79
  -3   5  -5    1.44    0.53
  -3   5  -5    1.25    0.45
   3  -5   5    1.06    0.42
   3  -5   5    1.71    0.57
  -3   5  -6    0.34    0.38
  -3   5  -6    0.38    0.27
   3  -5   6    0.68    0.38
   3  -5   6   -0.08    0.19
  -3   5  -7    5.27    1.06
  -3   5  -7    6.90    1.10
   3  -5   7    6.10    1.14
   3  -5   7    8.76    1.21
  -3   5  -8   29.30    2.50
  -3   5  -8   30.93    2.69
   3  -5   8   25.66    2.24
   3  -5   8   20.58    2.20
  -3   5  -9    6.71    1.25
  -3   5  -9    7.58    1.25
   3  -5   9    6.75    1.18
  -3   5 -10    3.11    0.87
  -3   5 -10    3.75    0.91
   3  -5  10    3.07    0.87
  -3   5 -11    5.72    1.14
  -3   5 -11    3.75    0.99
   3  -5  11    5.53    1.10
   3  -5  11    3.60    0.99
  -3   5 -12   87.10    5.84
  -3   5 -12   74.25    4.97
   3  -5  12   65.00    4.51
   3  -5  12   74.63    5.23
  -3   4  10   30.63    2.92
  -3   4  10   30.10    3.03
   3  -4 -10   36.20    3.34
   3  -4 -10   30.06    2.92
  -3   4   9    0.08    0.57
  -3   4   9    0.11    0.38
   3  -4  -9    0.38    0.34
   3  -4  -9    0.27    0.34
  -3   4   7   21.49    2.20
  -3   4   7   26.12    2.54
   3  -4  -7   19.79    2.65
  -3   4   6    3.98    0.87
  -3   4   6    3.87    0.91
   3  -4  -6    2.80    0.80
   3  -4  -6    2.73    0.76
  -3   4   5    5.19    0.99
  -3   4   5    7.43    1.14
   3  -4  -5    5.46    1.02
   3  -4  -5    6.56    1.14
  -3   4   4   92.60    5.53
  -3   4   4   87.06    5.15
   3  -4  -4   94.68    5.61
   3  -4  -4   85.66    5.19
  -3   4   3   37.03    2.73
   3  -4  -2  304.25   15.24
   3  -4  -2  290.80   14.67
  -3   4   1  189.59    9.74
  -3   4   1  194.26    9.89
   3  -4  -1  216.47   11.07
   3  -4  -1  202.44   10.39
  -3   4   0 1487.72   70.39
  -3   4   0 1527.52   72.09
   3  -4   0 1390.31   65.84
   3  -4   0 1429.35   67.66
  -3   4  -1   93.17    5.08
  -3   4  -1   97.37    5.42
   3  -4   1   89.76    5.04
   3  -4   1   89.15    4.93
  -3   4  -2   22.29    1.71
  -3   4  -2   19.52    1.67
   3  -4   2   19.52    1.63
   3  -4   2   18.95    1.52
   3  -4   3 1827.34   86.38
   3  -4   3 2030.12   95.67
  -3   4  -4  791.43   38.06
   3  -4   4  799.01   38.24
   3  -4   4  747.08   36.24
  -3   4  -5   87.94    5.08
  -3   4  -5  101.05    5.88
   3  -4   5   87.94    5.04
   3  -4   5   83.08    4.97
  -3   4  -6  112.57    6.52
  -3   4  -6  112.69    6.33
   3  -4   6  121.75    6.75
   3  -4   6  125.12    7.09
  -3   4  -7  415.80   20.66
  -3   4  -7  452.95   22.63
   3  -4   7  423.01   21.23
   3  -4   7  447.64   22.14
  -3   4  -8    3.07    0.83
  -3   4  -8    2.84    0.76
   3  -4   8    3.87    0.87
   3  -4   8    3.45    0.80
  -3   4  -9   64.82    4.32
  -3   4  -9   71.79    4.81
   3  -4   9   72.05    4.85
   3  -4   9   66.26    4.40
  -3   4 -10   13.27    1.82
  -3   4 -10    9.93    1.44
   3  -4  10   12.13    1.55
   3  -4  10   12.62    1.74
  -3   4 -11   25.43    2.77
  -3   4 -11   30.78    2.73
   3  -4  11   27.90    2.77
   3  -4  11   26.31    2.50
  -3   4 -12  304.22   16.00
   3  -4  12  330.26   17.32
   3  -4  12  298.98   15.58
  -3   3  11  236.94   13.27
  -3   3  10   56.29    4.43
  -3   3  10   63.22    4.55
   3  -3 -10   59.02    4.40
   3  -3 -10   66.14    4.81
  -3   3   9   50.60    4.06
  -3   3   9   45.75    3.64
   3  -3  -9   44.61    3.53
   3  -3  -9   36.88    3.34
  -3   3   7  294.55   15.20
  -3   3   7  296.33   15.46
   3  -3  -7  296.10   15.43
   3  -3  -7  302.96   15.65
  -3   3   6    2.16    0.64
  -3   3   6    3.15    0.83
   3  -3  -6    1.86    0.68
   3  -3  -6    2.20    0.68
  -3   3   5  264.11   13.72
  -3   3   5  256.08   13.19
   3  -3  -5  232.84   12.24
   3  -3  -5  232.39   12.17
  -3   3   4  149.30    8.15
  -3   3   4  150.29    8.11
   3  -3  -4  153.09    8.34
   3  -3  -4  142.48    7.85
  -3   3   2  155.10    8.19
  -3   3   2  141.31    7.50
   3  -3  -2  152.03    8.07
   3  -3  -2  143.09    7.69
  -3   3   1   78.23    4.47
  -3   3   1   80.92    4.59
   3  -3  -1   78.20    4.51
   3  -3  -1   86.00    4.93
  -3   3   0  957.07   45.60
  -3   3   0  882.40   41.96
   3  -3   0  894.15   42.68
   3  -3   0  921.44   43.89
  -3   3  -1  644.36   30.85
  -3   3  -1  639.06   30.74
   3  -3   1  634.13   30.47
   3  -3   1  584.10   28.05
  -3   3  -2  288.64   14.21
  -3   3  -2  281.81   14.06
   3  -3   2  288.71   14.37
   3  -3   2  275.33   13.65
  -3   3  -3  173.41    8.87
  -3   3  -3  156.50    8.23
  -3   3  -4  760.35   36.43
  -3   3  -4  783.47   37.68
   3  -3   4  872.16   41.66
   3  -3   4  749.74   36.08
  -3   3  -5  672.79   32.41
   3  -3   5  620.10   29.98
   3  -3   5  657.63   31.88
  -3   3  -6  346.29   17.28
  -3   3  -6  324.57   16.45
   3  -3   6  329.19   16.45
   3  -3   6  315.02   16.00
  -3   3  -7  383.59   19.33
  -3   3  -7  362.40   18.12
   3  -3   7  356.86   18.08
   3  -3   7  337.23   16.94
  -3   3  -8   21.95    2.16
  -3   3  -8   22.97    2.08
   3  -3   8   22.40    2.16
   3  -3   8   26.99    2.27
  -3   3  -9   42.53    3.15
  -3   3  -9   50.87    3.75
   3  -3   9   48.63    3.64
   3  -3   9   45.79    3.30
  -3   3 -10    3.75    0.87
   3  -3  10    4.25    1.02
  -3   3 -11   22.78    2.46
  -3   3 -11   26.38    2.50
   3  -3  11   23.31    2.46
   3  -3  11   25.81    2.46
  -3   3 -12    1.55    0.64
  -3   3 -12    1.48    0.61
   3  -3  12    0.27    0.38
   3  -3  12    0.42    0.42
  -3   2  11   -0.19    0.23
  -3   2  10   10.27    1.55
  -3   2  10    7.69    1.44
   3  -2 -10   10.42    1.63
   3  -2 -10    9.32    1.52
  -3   2   9   14.33    1.93
  -3   2   9   19.14    2.12
   3  -2  -9   16.87    2.01
   3  -2  -9   15.58    2.01
  -3   2   7  155.78    8.83
  -3   2   7  165.53    9.10
   3  -2  -7  171.97    9.48
   3  -2  -7  155.41    8.79
  -3   2   6  135.43    7.62
  -3   2   6  126.90    7.32
   3  -2  -6  117.12    6.78
   3  -2  -6  120.84    7.05
  -3   2   5    2.16    0.68
  -3   2   5    1.21    0.45
   3  -2  -5    1.74    0.57
   3  -2  -5    0.99    0.49
  -3   2   4   57.23    3.79
  -3   2   4   57.95    3.71
   3  -2  -4   62.50    3.98
   3  -2  -4   61.06    3.98
  -3   2   2    2.16    0.53
  -3   2   2    2.62    0.57
   3  -2  -2    2.39    0.61
   3  -2  -2    2.08    0.53
  -3   2   1  278.59   13.83
  -3   2   1  270.37   13.46
   3  -2  -1  280.37   14.02
   3  -2  -1  273.85   13.68
  -3   2   0    4.85    0.68
  -3   2   0    5.61    0.80
   3  -2   0    5.08    0.76
   3  -2   0    5.42    0.76
  -3   2  -1   35.71    2.27
  -3   2  -1   39.15    2.54
   3  -2   1   34.38    2.24
   3  -2   1   37.45    2.46
  -3   2  -2  922.58   43.82
  -3   2  -2  920.68   43.85
   3  -2   2  980.19   46.51
   3  -2   2  998.38   47.49
  -3   2  -3  346.93   17.13
  -3   2  -3  316.57   15.54
   3  -2   3  323.13   15.88
   3  -2   3  358.91   17.70
  -3   2  -4 1457.02   68.91
  -3   2  -4 1458.91   69.14
   3  -2   4 1314.88   62.28
   3  -2   4 1369.84   65.00
  -3   2  -6  864.20   41.66
  -3   2  -6  888.46   42.57
   3  -2   6  835.78   40.29
   3  -2   6  748.60   36.05
  -3   2  -7  173.33    9.44
  -3   2  -7  203.47   10.65
   3  -2   7  203.05   10.61
   3  -2   7  203.92   10.84
  -3   2  -8  944.18   45.60
  -3   2  -8  958.21   46.05
   3  -2   8 1013.92   48.63
   3  -2   8 1038.56   50.03
  -3   2  -9   36.31    2.96
  -3   2  -9   34.64    2.73
   3  -2   9   33.89    2.88
   3  -2   9   32.98    2.65
  -3   2 -11    0.34    0.38
  -3   2 -11    1.10    0.53
   3  -2  11    1.52    0.61
   3  -2  11    0.53    0.45
  -3   2 -12    0.64    0.42
  -3   2 -12    0.72    0.45
   3  -2  12    0.11    0.30
   3  -2  12    0.57    0.42
  -3   2 -13   24.71    2.46
  -3   2 -13   22.40    2.54
   3  -2  13   26.61    2.80
   3  -2  13   25.55    2.54
  -3   1  11   50.18    4.43
  -3   1  10   49.77    4.06
  -3   1  10   58.94    4.21
   3  -1 -10   57.23    4.25
   3  -1 -10   56.67    4.32
  -3   1   9  149.87    8.76
  -3   1   9  153.21    8.68
   3  -1  -9  152.68    8.76
   3  -1  -9  146.01    8.53
  -3   1   7  196.80   10.76
  -3   1   7  216.05   11.48
   3  -1  -7  202.71   10.92
   3  -1  -7  220.56   11.90
  -3   1   6   66.48    4.43
  -3   1   6   68.76    4.43
   3  -1  -6   76.49    4.93
   3  -1  -6   70.12    4.51
  -3   1   5   60.30    3.94
  -3   1   5   50.79    3.56
   3  -1  -5   57.35    3.79
   3  -1  -5   54.92    3.79
  -3   1   4 2235.94  105.56
  -3   1   4 1942.94   91.99
   3  -1  -4 2110.86   99.80
   3  -1  -4 2215.47  104.73
  -3   1   2    1.33    0.42
  -3   1   2    0.34    0.30
   3  -1  -2   -0.11    0.23
   3  -1  -2    0.80    0.38
  -3   1   1   10.23    1.06
  -3   1   1    8.83    0.99
   3  -1  -1    9.29    1.06
   3  -1  -1    6.94    0.87
  -3   1   0   21.04    1.59
  -3   1   0   17.59    1.48
   3  -1   0   17.55    1.44
   3  -1   0   17.81    1.48
  -3   1  -1  218.74   10.88
  -3   1  -1  228.37   11.45
   3  -1   1  245.39   12.17
   3  -1   1  238.83   11.94
   3  -1   2   25.51    1.78
   3  -1   2   28.54    2.01
  -3   1  -3 4086.02  191.57
  -3   1  -3 3517.84  165.18
   3  -1   3 3995.05  187.43
   3  -1   3 3544.00  166.28
   3  -1   4 1060.92   50.53
   3  -1   4  964.65   45.90
  -3   1  -5  140.77    7.62
   3  -1   5  137.74    7.39
  -3   1  -6  240.80   12.43
  -3   1  -6  231.33   11.83
  -3   1  -7   60.08    3.83
  -3   1  -7   54.62    3.68
   3  -1   7   56.32    3.79
   3  -1   7   60.72    3.87
   3  -1   8   83.62    5.04
   3  -1   8   91.92    5.61
  -3   1  -9  162.34    8.91
  -3   1  -9  148.70    8.45
   3  -1   9  152.64    8.41
   3  -1   9  173.71    9.63
  -3   1 -10  146.19    8.41
  -3   1 -10  133.80    7.62
   3  -1  10  136.49    7.81
   3  -1  10  136.15    7.96
  -3   1 -11    9.59    1.48
  -3   1 -11    6.41    1.18
   3  -1  11    5.69    1.18
   3  -1  11    6.03    1.10
  -3   1 -12   67.32    4.74
  -3   1 -12   64.21    4.43
   3  -1  12   61.02    4.47
   3  -1  12   60.08    4.17
  -3   1 -13   16.91    2.12
  -3   1 -13   11.71    1.67
   3  -1  13   10.76    1.59
   3  -1  13   11.22    1.74
  -3   0  10   19.67    2.16
  -3   0  10   19.90    2.31
   3   0 -10   15.31    1.97
   3   0 -10   20.01    2.31
  -3   0   9   34.91    3.18
  -3   0   9   39.69    3.18
   3   0  -9   31.76    2.88
   3   0  -9   39.34    3.37
  -3   0   7  138.80    7.85
  -3   0   7  116.82    6.97
   3   0  -7  151.99    8.49
   3   0  -7  150.10    8.53
  -3   0   6   84.49    5.15
  -3   0   6   92.49    5.72
   3   0  -6   87.33    5.46
   3   0  -6   88.88    5.42
  -3   0   5  159.88    8.64
  -3   0   5  164.62    8.98
   3   0  -5  143.81    7.92
   3   0  -5  160.79    8.83
  -3   0   4    4.32    0.83
  -3   0   4    4.43    0.87
   3   0  -4    4.81    0.87
   3   0  -4    4.81    0.91
  -3   0   2  145.25    7.73
  -3   0   2  154.76    8.07
   3   0  -2  150.48    7.96
   3   0  -2  152.83    8.07
  -3   0   1  365.66   17.93
  -3   0   1  388.13   18.95
   3   0  -1  393.44   19.22
   3   0  -1  426.42   20.81
  -3   0   0  131.60    6.86
  -3   0   0  135.85    7.13
   3   0   0  123.19    6.52
   3   0   0  137.29    7.20
  -3   0  -1    2.31    0.45
  -3   0  -1    2.35    0.53
   3   0   1    1.82    0.45
   3   0   1    2.69    0.49
  -3   0  -2    5.00    0.72
  -3   0  -2    4.81    0.64
   3   0   2    4.66    0.64
   3   0   2    4.78    0.68
  -3   0  -3 2054.76   96.84
  -3   0  -3 1946.73   91.65
   3   0   3 2061.58   97.00
   3   0   3 1979.33   93.28
  -3   0  -4   45.52    2.84
  -3   0  -4   52.00    3.26
   3   0   4   55.26    3.41
   3   0   4   46.70    2.88
  -3   0  -5    6.86    0.87
  -3   0  -5    6.56    0.95
   3   0   5    8.26    1.06
   3   0   5    7.13    0.91
  -3   0  -6   87.67    5.19
  -3   0  -6   87.48    5.04
   3   0   6  101.58    5.69
   3   0   6   97.30    5.65
  -3   0  -7 2334.87  110.22
  -3   0  -7 2369.74  112.01
   3   0   7 2564.19  121.10
   3   0   7 2470.56  116.52
  -3   0  -8    0.83    0.45
  -3   0  -8    0.64    0.38
   3   0   8    0.15    0.23
   3   0   8    0.68    0.42
  -3   0  -9  137.97    7.77
  -3   0  -9  127.39    7.43
   3   0   9  121.03    6.90
   3   0   9  130.01    7.54
  -3   0 -10  519.28   25.70
  -3   0 -10  515.11   25.74
   3   0  10  603.05   29.83
   3   0  10  581.44   28.62
  -3   0 -11    1.40    0.61
  -3   0 -11    1.40    0.57
   3   0  11    1.78    0.61
   3   0  11    1.55    0.64
  -3   0 -12   30.21    2.77
  -3   0 -12   34.23    3.07
   3   0  12   30.10    2.92
   3   0  12   30.44    2.73
  -3   0 -13  152.03    8.72
  -3   0 -13  158.48    9.25
   3   0  13  181.33   10.35
   3   0  13  153.36    8.76
  -3  -1  10   16.64    2.12
  -3  -1  10   19.82    2.20
   3   1 -10   21.61    2.43
   3   1 -10   18.95    2.16
  -3  -1   9    0.87    0.57
  -3  -1   9    0.53    0.45
   3   1  -9    0.27    0.38
   3   1  -9    0.15    0.42
  -3  -1   8  356.98   18.38
   3   1  -8  377.18   19.18
  -3  -1   7   53.86    3.75
  -3  -1   7   50.83    3.75
   3   1  -7   49.43    3.71
   3   1  -7   43.06    3.22
  -3  -1   6   47.61    3.49
  -3  -1   6   48.44    3.41
   3   1  -6   47.04    3.37
   3   1  -6   47.64    3.49
  -3  -1   5 1464.98   69.82
  -3  -1   5 1563.53   74.25
   3   1  -5 1432.38   68.30
   3   1  -5 1546.09   73.50
  -3  -1   4    9.36    1.25
  -3  -1   4   11.83    1.33
   3   1  -4    8.57    1.21
   3   1  -4    9.78    1.25
  -3  -1   2   69.97    4.09
  -3  -1   2   71.49    4.25
   3   1  -2   72.32    4.32
   3   1  -2   73.00    4.28
  -3  -1   1 2021.41   95.21
  -3  -1   1 1979.71   93.32
   3   1  -1 1905.80   89.87
   3   1  -1 2141.94  100.90
  -3  -1   0 1977.06   93.05
  -3  -1   0 1732.58   81.68
   3   1   0 1848.19   87.14
   3   1   0 1884.57   88.81
  -3  -1  -1  235.50   11.64
  -3  -1  -1  252.59   12.55
   3   1   1  243.11   12.09
   3   1   1  258.09   12.74
  -3  -1  -2  556.43   26.65
  -3  -1  -2  528.00   25.40
   3   1   2  527.24   25.28
   3   1   2  516.25   24.86
  -3  -1  -3    0.38    0.23
  -3  -1  -3   -0.11    0.19
   3   1   3    0.42    0.27
   3   1   3    0.57    0.30
  -3  -1  -4   11.75    1.10
  -3  -1  -4   10.39    1.10
   3   1   4   11.64    1.10
   3   1   4    8.87    1.02
   3   1   5   13.30    1.33
   3   1   5   13.19    1.25
  -3  -1  -6 1368.32   64.93
  -3  -1  -6 1209.51   57.69
   3   1   6 1372.87   65.27
   3   1   6 1352.78   64.25
   3   1   7  831.99   40.14
   3   1   7  842.98   40.48
  -3  -1  -8  150.82    8.38
  -3  -1  -8  151.61    8.26
   3   1   8  147.71    8.26
   3   1   8  130.20    7.24
  -3  -1  -9   69.48    4.47
  -3  -1  -9   84.22    5.34
   3   1   9   65.76    4.43
   3   1   9   76.98    4.78
  -3  -1 -10    1.55    0.57
  -3  -1 -10    1.63    0.64
   3   1  10    1.40    0.57
   3   1  10    3.03    0.80
  -3  -1 -11   37.52    3.03
  -3  -1 -11   41.24    3.37
   3   1  11   45.56    3.56
   3   1  11   38.78    3.11
  -3  -1 -12    4.74    1.06
  -3  -1 -12    3.75    0.91
   3   1  12    4.06    1.02
   3   1  12    2.69    0.76
  -3  -1 -13   65.16    4.74
  -3  -1 -13   73.23    4.97
   3   1  13   71.33    5.04
   3   1  13   77.02    5.12
  -3  -2  10    0.57    0.53
  -3  -2  10    0.83    0.57
   3   2 -10    0.64    0.49
   3   2 -10   -0.04    0.42
  -3  -2   9    2.35    0.72
  -3  -2   9    4.70    1.10
   3   2  -9    2.88    0.83
   3   2  -9    4.02    1.02
  -3  -2   8  309.22   16.18
  -3  -2   8  305.69   15.77
   3   2  -8  285.19   14.86
   3   2  -8  288.49   15.24
  -3  -2   7    0.64    0.45
  -3  -2   7    0.72    0.42
   3   2  -7    0.30    0.38
   3   2  -7    0.38    0.38
  -3  -2   6   21.00    1.97
  -3  -2   6   18.50    2.01
   3   2  -6   24.26    2.27
   3   2  -6   19.71    2.01
  -3  -2   5   15.65    1.74
  -3  -2   5   18.38    1.78
   3   2  -5   19.98    1.86
   3   2  -5   17.78    1.86
  -3  -2   4  604.94   29.53
  -3  -2   4  688.33   33.28
   3   2  -4  665.21   32.26
   3   2  -4  613.28   29.91
  -3  -2   2   44.46    2.88
  -3  -2   2   44.39    2.92
   3   2  -2   40.56    2.73
   3   2  -2   42.72    2.84
  -3  -2   1  453.33   21.98
  -3  -2   1  437.79   21.30
   3   2  -1  435.13   21.19
   3   2  -1  481.76   23.39
  -3  -2   0  632.23   30.29
  -3  -2   0  676.58   32.33
   3   2   0  625.41   30.02
   3   2   0  670.14   32.07
  -3  -2  -1    2.24    0.45
  -3  -2  -1    3.15    0.53
   3   2   1    3.34    0.57
   3   2   1    2.35    0.45
  -3  -2  -2    0.11    0.19
  -3  -2  -2    0.27    0.23
   3   2   2   -0.11    0.15
   3   2   2    0.34    0.23
  -3  -2  -3   82.33    4.47
  -3  -2  -3   97.49    5.31
   3   2   3   84.53    4.59
   3   2   3   80.77    4.51
  -3  -2  -4    4.36    0.68
  -3  -2  -4    4.51    0.64
   3   2   4    3.98    0.68
   3   2   4    3.53    0.61
  -3  -2  -5   10.69    1.18
  -3  -2  -5    7.85    0.95
   3   2   5   11.41    1.21
   3   2   5    9.97    1.06
  -3  -2  -7    2.99    0.72
  -3  -2  -7    2.77    0.64
   3   2   7    2.99    0.68
   3   2   7    2.58    0.68
  -3  -2  -8  136.04    7.66
  -3  -2  -8  126.07    7.05
   3   2   8  132.74    7.54
   3   2   8  113.64    6.44
  -3  -2  -9  210.25   11.14
  -3  -2  -9  219.46   11.75
   3   2   9  252.89   13.11
   3   2   9  239.21   12.70
  -3  -2 -10   73.46    4.74
  -3  -2 -10   83.69    5.38
   3   2  10   79.45    5.23
   3   2  10   77.17    4.97
  -3  -2 -11  114.85    6.82
  -3  -2 -11   94.87    6.03
   3   2  11  114.85    6.82
   3   2  11  113.94    7.01
  -3  -2 -12   47.68    3.56
  -3  -2 -12   46.85    3.79
   3   2  12   43.36    3.64
   3   2  12   54.09    3.90
  -3  -2 -13  131.03    7.92
  -3  -2 -13  117.96    7.09
   3   2  13   85.32    6.44
  -3  -3  10    2.80    0.83
  -3  -3  10    0.99    0.61
   3   3 -10    1.74    0.72
   3   3 -10    2.96    0.91
  -3  -3   9   13.23    1.86
  -3  -3   9   14.25    1.78
   3   3  -9   13.72    1.78
   3   3  -9   13.99    1.90
  -3  -3   8   -0.08    0.23
  -3  -3   8   -0.30    0.23
   3   3  -8    0.38    0.38
   3   3  -8   -0.23    0.23
  -3  -3   7  224.47   11.86
  -3  -3   7  217.95   11.79
   3   3  -7  209.99   11.30
   3   3  -7  221.05   11.98
  -3  -3   6  124.02    7.24
  -3  -3   6  148.01    8.23
   3   3  -6  140.21    7.88
   3   3  -6  157.83    8.87
  -3  -3   5  172.35    9.40
  -3  -3   5  146.46    8.04
   3   3  -5  164.96    9.10
   3   3  -5  159.04    8.68
  -3  -3   4  850.56   41.01
  -3  -3   4  856.24   41.16
   3   3  -4  761.49   36.77
   3   3  -4  761.11   36.84
  -3  -3   3   23.99    2.16
   3   3  -3   20.70    1.78
  -3  -3   2 3138.43  147.56
  -3  -3   2 3160.03  148.51
   3   3  -2 2900.77  136.45
   3   3  -2 3070.58  144.41
  -3  -3   1  901.73   42.91
  -3  -3   1  991.56   47.15
   3   3  -1  958.21   45.64
   3   3  -1  956.69   45.56
  -3  -3   0  448.02   21.64
  -3  -3   0  500.33   24.11
   3   3   0  477.97   23.12
   3   3   0  432.86   20.96
  -3  -3  -1   52.61    3.03
  -3  -3  -1   59.89    3.45
   3   3   1   52.53    3.07
   3   3   1   56.78    3.34
   3   3   2  399.51   19.37
   3   3   2  377.45   18.27
  -3  -3  -3   96.54    5.23
  -3  -3  -3   97.22    5.15
   3   3   3   99.46    5.27
   3   3   3   98.21    5.31
  -3  -3  -4   27.56    1.90
  -3  -3  -4   26.27    1.93
   3   3   4   31.46    2.12
   3   3   4   26.00    1.93
  -3  -3  -5  723.58   34.64
  -3  -3  -5  622.38   30.06
   3   3   5  654.60   31.54
   3   3   5  720.93   34.53
  -3  -3  -7  214.91   11.26
  -3  -3  -7  180.27    9.51
   3   3   7  187.89   10.01
   3   3   7  198.80   10.35
  -3  -3  -8   21.23    1.93
  -3  -3  -8   18.46    1.90
   3   3   8   23.16    2.12
   3   3   8   19.63    1.82
  -3  -3  -9   96.01    5.72
  -3  -3  -9   90.89    5.65
   3   3   9   97.34    5.80
  -3  -3 -10  126.90    7.32
  -3  -3 -10  129.37    7.58
   3   3  10  117.05    6.86
   3   3  10  119.97    7.16
  -3  -3 -11   54.51    4.06
  -3  -3 -11   54.05    3.87
  -3  -3 -12  105.71    6.67
   3   3  12  116.06    7.16
   3   3  12   96.31    6.03
  -3  -3 -13   32.41    2.92
  -3  -3 -13   33.09    3.11
   3   3  13   36.50    3.18
   3   3  13   36.20    3.37
  -3  -4  10   13.72    1.90
  -3  -4  10    8.23    1.36
   3   4 -10   11.14    1.67
   3   4 -10    6.41    1.36
  -3  -4   9  369.52   18.88
  -3  -4   9  359.97   18.69
   3   4  -9  387.38   19.82
   3   4  -9  420.35   21.53
  -3  -4   8  132.70    7.88
  -3  -4   8  132.13    7.62
   3   4  -8  137.29    7.96
   3   4  -8  133.57    7.96
  -3  -4   7   24.90    2.46
  -3  -4   7   27.52    2.43
   3   4  -7   27.82    2.62
  -3  -4   6   39.00    2.96
  -3  -4   6   39.38    3.11
  -3  -4   5  313.80   15.92
  -3  -4   5  313.73   16.07
   3   4  -5  318.85   16.37
  -3  -4   4   47.99    3.26
  -3  -4   4   42.57    3.11
   3   4  -4   56.86    3.75
  -3  -4   3  207.41   10.76
  -3  -4   3  186.07    9.82
   3   4  -3  198.77   10.35
  -3  -4   2  243.30   12.36
  -3  -4   2  229.51   11.64
   3   4  -2  222.95   11.64
   3   4  -2  206.01   10.61
  -3  -4   1  168.10    8.64
  -3  -4   1  175.49    9.02
   3   4  -1  169.43    8.79
  -3  -4   0  109.84    5.80
  -3  -4   0  110.03    5.84
  -3  -4  -1  278.67   13.61
  -3  -4  -1  290.27   14.21
  -3  -4  -2  677.34   32.22
  -3  -4  -2  685.30   32.71
   3   4   2  671.27   32.07
   3   4   2  671.65   31.99
  -3  -4  -3  182.01    9.10
  -3  -4  -3  173.07    8.79
   3   4   3  185.01    9.25
   3   4   3  177.12    8.98
  -3  -4  -4  323.09   15.92
  -3  -4  -4  286.86   14.10
   3   4   4  296.44   14.56
   3   4   4  340.11   16.72
  -3  -4  -5    4.55    0.76
  -3  -4  -5    3.94    0.64
   3   4   5    3.75    0.64
   3   4   5    4.74    0.76
  -3  -4  -6    0.61    0.34
  -3  -4  -6    0.30    0.27
   3   4   6    0.00    0.23
  -3  -4  -7    8.45    1.10
  -3  -4  -7   10.69    1.33
   3   4   7   10.99    1.29
   3   4   7   10.54    1.33
  -3  -4  -8    0.57    0.42
   3   4   8    1.06    0.49
   3   4   8    1.40    0.49
  -3  -4  -9   52.12    3.75
  -3  -4  -9   48.40    3.41
   3   4   9   47.83    3.37
   3   4   9   56.10    3.94
  -3  -4 -10  255.47   13.38
  -3  -4 -10  281.13   14.78
   3   4  10  252.89   13.27
   3   4  10  276.58   14.56
   3   4  11   37.41    3.26
  -3  -4 -12    9.06    1.44
  -3  -4 -12    6.82    1.29
   3   4  12    5.38    1.14
   3   4  12    5.12    1.14
  -3  -4 -13  197.59   11.11
  -3  -4 -13  195.32   10.76
   3   4  13  157.83    9.13
   3   4  13  167.00    9.74
   3   5 -10   16.00    2.01
   3   5 -10   10.65    1.67
  -3  -5   9   20.01    2.31
  -3  -5   9   18.84    2.08
   3   5  -9   19.29    2.20
   3   5  -9   20.73    2.43
  -3  -5   8    9.02    1.48
  -3  -5   8   12.20    1.63
   3   5  -8   10.58    1.63
   3   5  -8   10.23    1.52
  -3  -5   7   18.04    1.93
  -3  -5   7   15.92    1.97
   3   5  -7   19.71    2.20
   3   5  -7   16.72    1.93
  -3  -5   6   12.93    1.55
  -3  -5   6   15.88    1.90
   3   5  -6   15.81    1.86
   3   5  -6   11.52    1.55
  -3  -5   5   54.01    3.64
  -3  -5   5   48.18    3.53
   3   5  -5   56.55    3.90
   3   5  -5   62.69    4.17
  -3  -5   4   16.15    1.71
   3   5  -4   13.30    1.52
   3   5  -4   16.07    1.74
  -3  -5   3  298.64   15.20
   3   5  -3  280.94   14.33
   3   5  -3  317.97   15.96
   3   5  -2    4.36    0.80
   3   5  -2    6.44    0.91
   3   5  -1 1304.27   61.82
   3   5  -1 1301.61   61.71
  -3  -5   0  801.28   38.21
   3   5   0  838.81   39.95
   3   5   0  834.26   39.76
  -3  -5  -1  622.38   29.72
  -3  -5  -1  639.06   30.44
   3   5   1  702.36   33.47
   3   5   1  699.70   33.36
  -3  -5  -2  276.09   13.53
  -3  -5  -2  282.50   13.72
   3   5   2  290.80   14.21
   3   5   2  297.66   14.56
  -3  -5  -3    0.64    0.27
  -3  -5  -3    0.57    0.27
   3   5   3    0.49    0.27
   3   5   3    0.76    0.27
  -3  -5  -4  115.57    6.06
  -3  -5  -4  124.67    6.60
   3   5   4  112.35    5.99
   3   5   4  120.15    6.29
  -3  -5  -5    1.36    0.38
  -3  -5  -5    0.49    0.34
   3   5   5    0.34    0.27
   3   5   5    0.76    0.30
  -3  -5  -6   88.96    5.04
  -3  -5  -6   97.07    5.53
   3   5   6   95.52    5.34
   3   5   6   90.89    5.27
  -3  -5  -7    6.14    0.99
  -3  -5  -7    6.03    0.95
   3   5   7    4.93    0.91
   3   5   7    5.34    0.87
  -3  -5  -8   99.42    5.76
  -3  -5  -8   88.77    5.42
   3   5   8   80.81    4.89
   3   5   8   83.08    5.15
  -3  -5  -9   20.88    2.12
  -3  -5  -9   20.88    2.05
   3   5   9   18.35    1.90
   3   5   9   22.78    2.27
  -3  -5 -10   19.44    2.16
  -3  -5 -10   24.64    2.35
   3   5  10   24.98    2.35
   3   5  10   21.98    2.31
   3   5  11    3.30    1.18
  -3  -5 -12    0.64    0.45
  -3  -5 -12   -0.27    0.27
   3   5  12    0.00    0.34
   3   5  12   -0.04    0.38
  -3  -5 -13    0.45    0.38
  -3  -5 -13   -0.42    0.34
   3   5  13    1.48    0.64
   3   5  13    0.30    0.45
  -3  -6   9   99.00    6.44
  -3  -6   9   94.76    5.95
   3   6  -9   87.44    5.72
   3   6  -9   99.35    6.48
  -3  -6   8  116.59    7.16
  -3  -6   8  129.37    7.54
   3   6  -8  114.89    6.97
   3   6  -8  125.27    7.58
   3   6  -7  101.89    6.41
  -3  -6   6  106.74    6.52
  -3  -6   6  127.05    7.28
   3   6  -6  105.79    6.44
   3   6  -6  124.21    7.20
  -3  -6   5  179.66    9.67
  -3  -6   5  179.78    9.85
   3   6  -5  198.77   10.76
   3   6  -5  170.42    9.32
  -3  -6   4  130.84    7.24
  -3  -6   4  127.13    7.24
   3   6  -4  134.41    7.54
   3   6  -4  143.81    7.96
  -3  -6   3    2.01    0.61
  -3  -6   3    2.16    0.57
   3   6  -3    1.97    0.61
   3   6  -3    2.50    0.64
  -3  -6   2   13.11    1.33
  -3  -6   2   11.56    1.29
   3   6  -2   12.24    1.36
   3   6  -2   12.24    1.36
  -3  -6   1  130.46    6.90
  -3  -6   1  135.39    7.09
   3   6  -1  146.50    7.69
   3   6  -1  136.07    7.24
  -3  -6   0   75.54    4.13
  -3  -6   0   85.62    4.62
   3   6   0   79.22    4.40
   3   6   0   76.57    4.28
  -3  -6  -1  147.90    7.43
  -3  -6  -1  156.28    7.85
   3   6   1  153.55    7.77
   3   6   1  153.06    7.73
  -3  -6  -2  206.69   10.16
  -3  -6  -2  198.80    9.82
   3   6   2  217.53   10.73
   3   6   2  206.50   10.20
  -3  -6  -3  393.06   18.88
  -3  -6  -3  400.64   19.33
   3   6   3  365.54   17.66
   3   6   3  391.92   18.88
  -3  -6  -4    0.80    0.27
  -3  -6  -4    1.36    0.38
   3   6   4    0.80    0.27
   3   6   4    1.02    0.34
  -3  -6  -5    1.86    0.45
  -3  -6  -5    2.08    0.53
   3   6   5    1.48    0.42
   3   6   5    2.12    0.53
  -3  -6  -6  126.22    6.78
  -3  -6  -6  131.00    7.16
   3   6   6  145.55    7.81
   3   6   6  127.55    6.82
  -3  -6  -7   12.43    1.48
  -3  -6  -7   10.76    1.29
   3   6   7   13.15    1.48
  -3  -6  -8    1.55    0.53
  -3  -6  -8    0.80    0.45
   3   6   8    0.38    0.38
   3   6   8    0.11    0.27
  -3  -6  -9   10.80    1.40
  -3  -6  -9   10.95    1.55
   3   6   9   10.50    1.52
   3   6   9   12.05    1.52
  -3  -6 -10   26.95    2.50
  -3  -6 -10   25.59    2.54
   3   6  10   29.30    2.77
   3   6  10   28.92    2.62
  -3  -6 -12   81.08    5.42
  -3  -6 -12   72.43    5.15
   3   6  12   84.34    5.72
   3   6  12   75.96    5.19
  -3  -6 -13   79.11    5.65
  -3  -6 -13   71.98    5.04
   3   6  13   85.66    5.69
   3   6  13   80.77    5.76
  -3  -7   9  147.10    8.76
  -3  -7   9  129.14    7.69
   3   7  -9  138.42    8.38
   3   7  -9  129.63    7.81
  -3  -7   8    8.49    1.48
  -3  -7   8    8.87    1.36
   3   7  -8    6.86    1.33
   3   7  -8    9.63    1.55
   3   7  -7    7.13    1.33
  -3  -7   6   50.18    3.83
  -3  -7   6   51.89    3.71
   3   7  -6   51.55    3.87
   3   7  -6   51.06    3.75
  -3  -7   5   -0.11    0.19
  -3  -7   5    0.61    0.42
   3   7  -5    0.19    0.34
   3   7  -5   -0.15    0.27
  -3  -7   4   26.34    2.24
  -3  -7   4   20.24    2.01
   3   7  -4   32.56    2.62
   3   7  -4   24.90    2.27
  -3  -7   3    7.47    1.10
  -3  -7   3    7.05    1.02
   3   7  -3    7.09    1.14
   3   7  -3    7.73    1.14
  -3  -7   2  699.32   33.58
  -3  -7   2  726.24   34.99
   3   7  -2  709.56   34.19
   3   7  -2  726.99   35.02
  -3  -7   1  187.28    9.48
  -3  -7   1  195.24    9.89
   3   7  -1  196.49   10.01
   3   7  -1  198.12   10.12
  -3  -7   0   10.61    0.99
  -3  -7   0   10.92    0.99
   3   7   0   12.05    1.14
   3   7   0    8.98    0.95
  -3  -7  -1   77.74    4.09
  -3  -7  -1   69.10    3.68
   3   7   1   73.80    3.94
   3   7   1   77.89    4.13
  -3  -7  -2  128.68    6.37
  -3  -7  -2  130.84    6.48
   3   7   2  130.92    6.56
   3   7   2  126.37    6.33
  -3  -7  -3  896.04   42.26
  -3  -7  -3  919.54   43.40
   3   7   3  902.87   42.64
   3   7   3  921.06   43.51
  -3  -7  -4   46.39    2.65
  -3  -7  -4   49.88    2.92
   3   7   4   46.58    2.73
   3   7   4   49.92    2.92
  -3  -7  -5   25.70    1.82
  -3  -7  -5   28.69    2.08
   3   7   5   28.50    2.01
   3   7   5   29.11    2.01
  -3  -7  -6   66.94    4.02
  -3  -7  -6   65.54    3.87
   3   7   6   70.27    4.13
   3   7   6   63.75    3.87
   3   7   7   19.60    1.93
  -3  -7  -8   38.81    2.88
  -3  -7  -8   38.24    3.03
   3   7   8   41.77    3.18
   3   7   8   33.92    2.69
  -3  -7  -9   76.00    5.00
  -3  -7  -9   86.72    5.31
   3   7   9   76.83    5.12
   3   7   9   87.86    5.38
  -3  -7 -10    2.31    0.76
  -3  -7 -10    1.48    0.61
   3   7  10    1.74    0.64
   3   7  10    2.65    0.76
  -3  -7 -11   13.23    2.08
  -3  -7 -11   13.04    1.86
   3   7  11    8.07    1.36
  -3  -7 -12    0.57    0.45
  -3  -7 -12    0.30    0.38
   3   7  12    0.68    0.53
   3   7  12    0.27    0.34
  -3  -7 -13    0.00    0.34
  -3  -7 -13    0.00    0.42
   3   7  13    0.08    0.34
   3   7  13    0.15    0.38
  -3  -8   9  110.72    7.09
  -3  -8   9   88.51    5.91
   3   8  -9  101.62    6.60
   3   8  -9   98.78    6.44
  -3  -8   8  219.54   12.20
  -3  -8   8  183.42   10.20
   3   8  -8  190.81   10.84
   3   8  -8  188.65   10.65
  -3  -8   7   -0.15    0.27
  -3  -8   7   -0.11    0.23
   3   8  -7    0.34    0.38
   3   8  -7    0.04    0.34
  -3  -8   6   18.50    2.12
  -3  -8   6   18.04    1.97
   3   8  -6   19.94    2.24
   3   8  -6   16.60    1.97
  -3  -8   5    8.91    1.40
  -3  -8   5    7.16    1.18
   3   8  -5    6.67    1.18
   3   8  -5    8.38    1.33
  -3  -8   4  138.69    7.85
  -3  -8   4  134.71    7.47
   3   8  -4  130.58    7.47
   3   8  -4  127.58    7.32
  -3  -8   3    8.72    1.25
   3   8  -3   10.23    1.33
  -3  -8   2   17.89    1.59
  -3  -8   2   18.80    1.71
   3   8  -2   15.73    1.52
   3   8  -2   19.67    1.78
  -3  -8   1   22.10    1.67
  -3  -8   1   24.18    1.74
   3   8  -1   24.11    1.86
   3   8  -1   21.26    1.74
  -3  -8   0    0.64    0.23
  -3  -8   0    1.59    0.34
   3   8   0    0.80    0.27
   3   8   0    0.68    0.23
  -3  -8  -5  234.32   11.45
  -3  -8  -5  226.36   11.18
   3   8   5  227.38   11.22
   3   8   5  226.66   11.14
  -3  -8  -6    0.76    0.30
  -3  -8  -6    0.91    0.38
   3   8   6    0.76    0.30
   3   8   6    0.49    0.30
  -3  -8  -7   55.15    3.64
  -3  -8  -7   62.65    3.83
   3   8   7   62.84    3.98
   3   8   7   60.57    3.79
  -3  -8  -8    4.81    0.91
  -3  -8  -8    2.92    0.68
   3   8   8    1.90    0.61
   3   8   8    3.41    0.72
  -3  -8  -9   33.85    2.77
  -3  -8  -9   27.44    2.58
   3   8   9   29.98    2.77
   3   8   9   24.60    2.31
  -3  -8 -10    0.49    0.45
  -3  -8 -10    0.72    0.45
   3   8  10    2.16    0.76
   3   8  10    1.33    0.57
  -3  -8 -11    2.20    0.80
  -3  -8 -11    1.97    0.76
   3   8  11    2.99    0.83
   3   8  11    3.53    1.02
  -3  -8 -12   -0.04    0.30
  -3  -8 -12   -0.27    0.27
  -3  -9   9    0.57    0.57
  -3  -9   8   28.66    2.84
  -3  -9   8   29.38    2.96
  -3  -9   7    0.19    0.34
  -3  -9   7    0.30    0.42
   3   9  -7    0.49    0.49
   3   9  -7   -0.23    0.27
  -3  -9   6   56.78    4.13
  -3  -9   6   68.04    4.81
   3   9  -6   64.06    4.62
   3   9  -6   55.07    4.25
  -3  -9   5   59.55    4.25
  -3  -9   5   65.84    4.40
   3   9  -5   65.46    4.62
   3   9  -5   60.99    4.32
  -3  -9   4    0.00    0.23
  -3  -9   4   -0.08    0.27
   3   9  -4    0.34    0.34
   3   9  -4    0.23    0.38
   3   9  -3   12.36    1.59
  -3  -9   2   23.42    1.82
  -3  -9   2   24.56    1.97
   3   9  -2   24.45    1.97
   3   9  -2   23.54    1.97
  -3  -9   1   72.78    3.90
  -3  -9   1   70.54    3.83
   3   9  -1   68.04    3.75
   3   9  -1   64.51    3.64
  -3  -9  -6  189.59    9.32
  -3  -9  -6  180.84    8.87
   3   9   6  183.19    9.06
   3   9   6  185.61    9.13
  -3  -9  -7   11.07    1.18
  -3  -9  -7   10.39    1.18
   3   9   7    9.85    1.14
   3   9   7   10.01    1.06
  -3  -9  -8   18.16    1.74
  -3  -9  -8   15.69    1.71
   3   9   8   15.05    1.71
   3   9   8   16.03    1.63
  -3  -9  -9    4.66    0.91
  -3  -9  -9    6.10    1.10
  -3 -10   5  176.14    9.67
  -3 -10   5  161.09    9.44
  -3 -10   4    1.71    0.61
  -3 -10   4    2.62    0.64
  -3 -10   3   26.84    2.12
  -3 -10   3   29.72    2.31
  -3 -10   2   86.84    4.66
  -3 -10   2   89.98    4.78
   3  10  -2   83.81    4.70
   3  10  -2   84.87    4.74
   4 -10  -1    2.69    0.68
   4 -10  -1    3.79    0.80
   4 -10   0   10.84    1.36
   4 -10   0    8.83    1.21
   4 -10   1    9.48    1.25
   4 -10   1   11.30    1.36
  -4  10  -3    2.31    0.64
  -4  10  -3    1.71    0.64
   4 -10   3    2.46    0.68
   4 -10   3    1.82    0.61
   4 -10   4  105.75    6.33
   4 -10   4  109.62    6.52
   4 -10   5   19.33    2.05
   4 -10   5   21.95    2.31
   4 -10   6    8.19    1.33
   4 -10   6    7.88    1.36
   4 -10   7   10.20    1.59
   4 -10   7    9.78    1.52
   4  -9  -6   26.61    2.80
   4  -9  -6   24.49    2.77
  -4   9   5    1.36    0.61
  -4   9   5    2.65    0.80
   4  -9  -5    2.08    0.76
   4  -9  -5    1.82    0.76
  -4   9   4   99.61    6.10
  -4   9   4   97.68    6.06
   4  -9  -4   98.63    6.22
   4  -9  -4   91.16    5.99
  -4   9   3   72.89    4.74
  -4   9   3   69.44    4.62
   4  -9  -3   69.97    4.74
   4  -9  -3   70.20    4.85
  -4   9   2  136.49    7.58
  -4   9   2  140.81    7.85
   4  -9  -2  131.98    7.50
   4  -9  -2  123.19    7.28
  -4   9   1   18.00    2.08
  -4   9   1   20.43    1.93
   4  -9  -1   18.57    1.93
   4  -9  -1   20.77    2.12
  -4   9   0  338.59   16.94
  -4   9  -1  104.58    5.95
  -4   9  -2   56.93    3.79
  -4   9  -2   63.94    4.28
   4  -9   2   60.57    4.09
   4  -9   2   72.28    4.59
  -4   9  -3    1.71    0.64
  -4   9  -3    0.91    0.42
   4  -9   3    1.63    0.57
   4  -9   3    1.10    0.45
  -4   9  -4   12.89    1.55
  -4   9  -4   16.03    1.86
   4  -9   4   14.40    1.71
   4  -9   4   16.03    1.78
  -4   9  -5    9.70    1.40
  -4   9  -5   12.05    1.63
   4  -9   5   11.79    1.52
   4  -9   5   12.17    1.63
  -4   9  -6   16.26    1.90
  -4   9  -6   15.12    1.93
   4  -9   6   14.71    1.86
   4  -9   6   17.44    1.93
  -4   9  -7  142.86    8.49
  -4   9  -7  135.70    7.85
   4  -9   7  132.17    7.69
   4  -9   7  129.78    7.73
  -4   9  -8    9.89    1.74
  -4   9  -8   12.66    1.74
   4  -9   8   10.84    1.67
   4  -9   8   14.02    1.82
  -4   9  -9    2.58    0.80
  -4   9  -9    2.12    0.80
   4  -9   9    3.75    0.99
   4  -9   9    2.27    0.72
  -4   9 -10   14.63    2.05
  -4   9 -10   16.34    2.05
   4  -9  10   16.30    2.16
   4  -9  10   14.59    1.97
   4  -8  -9   23.20    2.69
   4  -8  -9   21.42    2.96
  -4   8   8    7.39    1.48
  -4   8   8    4.81    1.06
   4  -8  -8    5.08    1.21
   4  -8  -8    5.95    1.36
  -4   8   7  560.97   28.20
  -4   8   7  561.35   28.01
   4  -8  -7  568.93   28.77
   4  -8  -7  600.77   30.02
  -4   8   6    4.93    1.10
  -4   8   6    6.44    1.21
   4  -8  -6    4.21    1.14
   4  -8  -6    5.46    1.18
  -4   8   5   48.14    3.75
  -4   8   5   51.93    3.90
   4  -8  -5   50.64    4.02
   4  -8  -5   48.02    3.94
  -4   8   4    3.53    0.83
  -4   8   4    3.37    0.83
   4  -8  -4    3.53    0.87
   4  -8  -4    3.60    0.91
  -4   8   3  202.56   10.76
  -4   8   3  189.82   10.20
   4  -8  -3  199.34   10.84
   4  -8  -3  198.01   10.73
  -4   8   2    3.18    0.76
  -4   8   2    2.96    0.72
   4  -8  -2    2.65    0.76
   4  -8  -2    2.62    0.72
  -4   8   1   22.67    2.08
  -4   8   1   22.48    2.01
   4  -8  -1   21.49    2.16
   4  -8  -1   25.24    2.31
  -4   8   0    1.21    0.53
  -4   8   0    1.82    0.53
   4  -8   0    0.68    0.45
   4  -8   0    2.01    0.61
  -4   8  -1  205.10   10.61
   4  -8   1  194.60   10.39
   4  -8   1  205.67   10.84
  -4   8  -2    4.02    0.83
  -4   8  -2    3.64    0.76
   4  -8   2    2.80    0.72
   4  -8   2    3.60    0.80
  -4   8  -3    0.95    0.42
  -4   8  -3    0.76    0.45
   4  -8   3    0.30    0.38
   4  -8   3    0.83    0.42
  -4   8  -4   19.44    2.05
  -4   8  -4   17.28    1.74
   4  -8   4   16.72    1.78
   4  -8   4   16.45    1.86
  -4   8  -5    0.23    0.34
  -4   8  -5   -0.04    0.27
   4  -8   5    0.04    0.23
   4  -8   5    0.15    0.27
  -4   8  -6    0.49    0.38
  -4   8  -6    1.18    0.53
   4  -8   6    0.83    0.45
   4  -8   6    0.53    0.42
  -4   8  -7  102.57    6.18
  -4   8  -7  113.18    6.97
   4  -8   7  116.63    7.05
   4  -8   7  121.78    7.09
  -4   8  -9   53.18    4.21
  -4   8  -9   49.62    3.79
   4  -8   9   48.59    3.71
   4  -8   9   50.41    4.06
  -4   8 -10   34.38    3.07
  -4   8 -10   37.52    3.45
   4  -8  10   48.33    3.83
   4  -8  10   42.57    3.71
  -4   8 -11   24.41    2.77
  -4   8 -11   30.63    2.99
   4  -8  11   32.18    3.15
   4  -8  11   28.50    2.96
  -4   7   9    2.84    0.95
  -4   7   9    1.25    0.76
   4  -7  -9    2.24    0.91
   4  -7  -9    1.29    0.76
  -4   7   8    1.18    0.64
  -4   7   8    2.27    0.76
   4  -7  -8    1.36    0.76
   4  -7  -8    0.95    0.57
  -4   7   7    9.55    1.48
  -4   7   7    7.62    1.44
   4  -7  -7    8.60    1.48
   4  -7  -7    9.93    1.67
  -4   7   6    9.59    1.48
  -4   7   6    6.94    1.33
   4  -7  -6    7.43    1.36
   4  -7  -6    8.95    1.55
  -4   7   5    8.91    1.36
  -4   7   5    8.60    1.40
   4  -7  -5   11.26    1.71
   4  -7  -5    9.85    1.52
  -4   7   4  165.87    9.10
  -4   7   4  166.78    9.21
   4  -7  -4  163.21    9.25
   4  -7  -4  171.32    9.55
  -4   7   3  212.15   11.18
  -4   7   3  201.08   10.65
   4  -7  -3  203.88   10.95
   4  -7  -3  192.51   10.50
  -4   7   2   36.84    2.88
  -4   7   2   36.39    2.80
   4  -7  -2   40.29    3.15
   4  -7  -2   37.18    2.99
  -4   7   1  144.45    7.88
  -4   7   1  141.76    7.69
   4  -7  -1  148.77    8.23
   4  -7  -1  146.95    8.11
  -4   7   0   15.62    1.67
  -4   7   0   20.39    1.82
   4  -7   0   18.95    1.93
   4  -7   0   18.12    1.82
  -4   7  -1  560.60   27.21
  -4   7  -1  525.72   26.08
   4  -7   1  519.28   25.47
   4  -7   1  571.21   27.94
  -4   7  -2   91.16    5.46
  -4   7  -2  101.85    5.76
   4  -7   2   90.93    5.38
   4  -7   2   94.46    5.61
  -4   7  -3   72.21    4.66
  -4   7  -3   73.61    4.47
   4  -7   3   68.68    4.28
   4  -7   3   69.40    4.43
  -4   7  -4  344.51   17.51
  -4   7  -4  340.79   17.09
   4  -7   4  331.05   16.68
   4  -7   4  338.25   17.17
  -4   7  -5    4.40    0.87
  -4   7  -5    4.55    0.99
   4  -7   5    5.04    0.99
   4  -7   5    3.64    0.80
  -4   7  -6  103.40    6.10
  -4   7  -6  100.44    6.22
   4  -7   6   99.69    5.91
   4  -7   6  104.27    6.33
  -4   7  -7    0.83    0.49
  -4   7  -7   -0.08    0.23
   4  -7   7    0.34    0.38
   4  -7   7    0.27    0.38
  -4   7  -8  125.95    7.35
  -4   7  -8  133.88    7.88
   4  -7   8  104.42    6.52
   4  -7   8  115.38    6.82
  -4   7  -9   84.68    5.65
  -4   7  -9   89.30    5.61
   4  -7   9   91.99    6.03
   4  -7   9   99.50    6.10
  -4   7 -10   90.10    6.03
  -4   7 -10   95.37    5.99
   4  -7  10   86.57    5.84
   4  -7  10   85.59    5.57
  -4   7 -11   23.08    2.58
  -4   7 -11   23.12    2.43
   4  -7  11   22.36    2.50
   4  -7  11   23.96    2.50
  -4   6   9   10.42    1.78
  -4   6   9   10.61    1.63
   4  -6  -9   12.17    1.90
   4  -6  -9   14.25    2.01
  -4   6   8  503.36   25.24
  -4   6   8  572.73   28.73
   4  -6  -8  578.03   29.00
   4  -6  -8  515.49   26.08
  -4   6   7    4.13    0.99
  -4   6   7    4.40    1.06
   4  -6  -7    5.84    1.25
   4  -6  -7    3.87    1.02
  -4   6   6  336.13   17.47
  -4   6   6  327.15   16.79
   4  -6  -6  328.21   17.06
   4  -6  -6  359.40   18.65
  -4   6   5    0.83    0.42
  -4   6   5    1.48    0.64
   4  -6  -5    1.67    0.64
   4  -6  -5    1.71    0.68
  -4   6   4  373.77   18.91
  -4   6   4  373.01   18.76
   4  -6  -4  376.16   19.10
   4  -6  -4  373.69   19.07
  -4   6   3  147.75    8.15
  -4   6   3  156.92    8.57
   4  -6  -3  163.21    9.02
   4  -6  -3  157.07    8.79
  -4   6   2  154.23    8.38
  -4   6   2  154.31    8.34
   4  -6  -2  137.14    7.66
   4  -6  -2  159.99    8.83
  -4   6   1    1.44    0.53
  -4   6   1    1.67    0.49
   4  -6  -1    1.48    0.57
   4  -6  -1    2.12    0.61
  -4   6   0   64.82    4.40
  -4   6   0   72.66    4.36
   4  -6   0   63.87    4.06
   4  -6   0   72.59    4.51
  -4   6  -1    1.82    0.53
   4  -6   1    3.53    0.91
   4  -6   1    1.78    0.61
  -4   6  -2  105.79    6.18
  -4   6  -2  111.13    6.14
   4  -6   2   99.16    5.69
   4  -6   2  105.79    6.10
  -4   6  -3   56.97    3.60
  -4   6  -3   66.63    4.28
   4  -6   3   66.98    4.28
   4  -6   3   60.57    3.83
  -4   6  -4    0.38    0.34
  -4   6  -4    0.23    0.23
   4  -6   4    0.04    0.23
   4  -6   4    0.27    0.30
  -4   6  -5   67.20    4.25
  -4   6  -5   68.91    4.47
   4  -6   5   70.16    4.40
   4  -6   5   73.76    4.74
  -4   6  -6    1.86    0.61
  -4   6  -6    1.59    0.61
   4  -6   6    1.48    0.57
   4  -6   6    1.33    0.49
  -4   6  -7   46.77    3.37
  -4   6  -7   45.41    3.53
   4  -6   7   39.61    3.03
   4  -6   7   47.68    3.64
  -4   6  -8    5.34    1.14
  -4   6  -8    3.64    0.83
   4  -6   8    5.15    1.02
   4  -6   8    5.46    1.10
  -4   6  -9    0.49    0.38
  -4   6  -9    0.19    0.42
   4  -6   9    1.06    0.57
   4  -6   9    1.59    0.61
  -4   6 -10   25.59    2.50
  -4   6 -10   33.58    3.15
   4  -6  10   25.17    2.62
   4  -6  10   29.22    2.69
  -4   6 -11  114.51    7.24
  -4   6 -11  119.02    7.13
   4  -6  11  125.20    7.39
   4  -6  11  103.70    6.63
  -4   5   9    0.08    0.30
  -4   5   9   -0.27    0.27
   4  -5  -9    0.00    0.30
   4  -5  -9    0.00    0.30
  -4   5   8   46.20    3.90
  -4   5   8   57.12    4.13
   4  -5  -8   39.69    3.53
   4  -5  -8   42.41    3.68
  -4   5   7   36.88    3.30
  -4   5   7   33.17    3.49
   4  -5  -7   42.68    3.64
   4  -5  -7   35.14    3.22
  -4   5   6   12.66    1.71
  -4   5   6   17.85    2.01
  -4   5   5    1.02    0.57
  -4   5   5    0.15    0.34
   4  -5  -5    0.61    0.53
   4  -5  -5    1.52    0.64
  -4   5   4   19.29    1.97
  -4   5   4   21.91    2.20
   4  -5  -4   18.76    2.05
   4  -5  -4   16.75    1.97
  -4   5   3  151.99    8.34
  -4   5   3  152.45    8.30
   4  -5  -3  152.87    8.49
   4  -5  -3  159.57    8.87
  -4   5   2    2.01    0.57
  -4   5   2    1.36    0.49
   4  -5  -2    1.44    0.57
   4  -5  -2    1.40    0.53
  -4   5   1   33.51    2.46
  -4   5   1   33.54    2.54
   4  -5  -1   37.37    2.80
   4  -5  -1   35.33    2.88
  -4   5   0  855.11   40.94
  -4   5  -2   68.42    4.09
  -4   5  -3  272.45   13.95
  -4   5  -3  295.61   14.82
   4  -5   3  252.14   12.96
   4  -5   3  269.53   13.61
  -4   5  -4  148.01    7.96
  -4   5  -4  143.69    7.96
   4  -5   4  137.02    7.62
   4  -5   4  146.50    7.88
  -4   5  -5  675.07   32.94
  -4   5  -5  695.15   33.62
   4  -5   5  666.35   32.29
   4  -5   5  741.78   36.05
  -4   5  -6   38.40    2.84
  -4   5  -6   37.22    2.96
   4  -5   6   38.59    2.99
   4  -5   6   39.72    2.92
  -4   5  -7   62.35    4.09
  -4   5  -7   53.52    3.83
   4  -5   7   63.75    4.17
   4  -5   7   61.82    4.25
  -4   5  -8    3.56    0.91
  -4   5  -8    3.53    0.83
   4  -5   8    3.71    0.83
   4  -5   8    4.51    1.06
  -4   5 -10   15.62    2.01
  -4   5 -10   17.32    1.97
   4  -5  10   16.56    2.01
  -4   5 -11  248.80   13.23
  -4   5 -11  244.21   13.38
   4  -5  11  265.14   13.99
   4  -5  11  239.70   13.04
  -4   5 -12   36.46    3.07
  -4   5 -12   35.52    3.34
   4  -5  12   40.97    3.30
   4  -5  12   45.52    3.71
  -4   4  10   10.54    1.71
  -4   4   9   59.09    4.51
  -4   4   9   52.53    4.09
   4  -4  -9   53.82    4.25
   4  -4  -9   62.12    4.74
  -4   4   8   16.49    2.01
  -4   4   8   16.11    2.08
   4  -4  -8   15.24    2.01
   4  -4  -8   14.44    1.97
  -4   4   7  519.28   26.04
   4  -4  -7  482.89   24.41
  -4   4   6  220.64   11.90
  -4   4   6  234.70   12.43
   4  -4  -6  201.57   11.07
  -4   4   5  252.93   13.34
  -4   4   5  280.41   14.48
   4  -4  -5  256.53   13.53
   4  -4  -5  260.74   13.72
  -4   4   4  361.79   18.35
  -4   4   4  381.31   19.14
   4  -4  -4  349.59   17.78
   4  -4  -4  358.61   18.27
  -4   4   3  253.05   13.04
  -4   4   3  233.98   12.20
   4  -4  -3  247.97   13.00
   4  -4  -3  232.08   12.17
  -4   4   2  318.35   16.00
   4  -4  -2  335.14   16.98
   4  -4  -2  326.69   16.49
  -4   4   1    6.75    1.21
   4  -4  -1    7.43    1.14
   4  -4  -1    6.82    1.02
  -4   4  -3  205.48   10.58
   4  -4   3  224.39   11.67
   4  -4   3  193.92   10.12
  -4   4  -4  156.39    8.34
  -4   4  -4  154.19    8.41
   4  -4   4  160.86    8.72
   4  -4   4  166.89    8.83
  -4   4  -5   12.24    1.48
  -4   4  -5   11.90    1.36
   4  -4   5   18.00    1.86
   4  -4   5   15.43    1.55
  -4   4  -6    9.82    1.36
  -4   4  -6   11.11    1.33
   4  -4   6   10.99    1.33
   4  -4   6   11.83    1.48
  -4   4  -7  292.81   14.93
  -4   4  -7  285.45   14.86
   4  -4   7  323.36   16.37
   4  -4   7  292.50   15.16
  -4   4  -8  127.51    7.28
  -4   4  -8  128.99    7.58
   4  -4   8  143.69    8.26
   4  -4   8  149.95    8.34
  -4   4  -9   33.51    2.92
  -4   4  -9   31.69    2.73
   4  -4   9   28.81    2.65
   4  -4   9   33.92    2.77
  -4   4 -10   -0.19    0.23
  -4   4 -10    0.34    0.38
   4  -4  10   -0.19    0.23
   4  -4  10    0.34    0.38
  -4   4 -11   15.12    1.86
  -4   4 -11   14.90    2.08
   4  -4  11   15.16    1.82
   4  -4  11   16.30    2.01
  -4   4 -12    8.60    1.40
   4  -4  12    4.32    1.02
   4  -4  12    6.52    1.18
  -4   3  10   23.39    2.50
   4  -3 -10   19.18    2.35
  -4   3   9    5.76    1.18
  -4   3   9    4.21    1.10
   4  -3  -9    4.13    1.02
   4  -3  -9    4.59    1.06
  -4   3   8   30.85    2.88
  -4   3   8   30.29    2.99
   4  -3  -8   33.24    3.18
   4  -3  -8   37.56    3.30
  -4   3   7  134.18    8.00
  -4   3   6    0.30    0.53
  -4   3   6    0.72    0.45
   4  -3  -6    0.00    0.38
   4  -3  -6    0.57    0.49
  -4   3   5   33.13    2.84
  -4   3   5   34.49    2.77
   4  -3  -5   33.28    2.88
   4  -3  -5   28.12    2.62
  -4   3   4   69.17    4.43
  -4   3   4   68.19    4.47
   4  -3  -4   68.72    4.51
   4  -3  -4   73.99    4.78
  -4   3   3   19.41    1.97
  -4   3   3   21.57    1.97
   4  -3  -3   22.51    2.08
   4  -3  -3   23.58    2.20
  -4   3   2    0.38    0.34
  -4   3   2    0.11    0.30
   4  -3  -2    0.38    0.34
   4  -3  -2   -0.11    0.23
   4  -3  -1   19.94    1.82
   4  -3  -1   18.99    1.86
  -4   3  -1   62.24    3.90
   4  -3   1   56.97    3.56
   4  -3   1   52.38    3.68
  -4   3  -2    6.06    0.91
   4  -3   2    4.21    0.76
  -4   3  -4 1373.25   65.35
  -4   3  -4 1372.11   65.12
   4  -3   4 1672.69   79.37
   4  -3   4 1587.03   75.13
  -4   3  -5    1.63    0.53
  -4   3  -5    2.12    0.57
   4  -3   5    2.77    0.68
   4  -3   5    1.67    0.53
  -4   3  -6    2.43    0.64
  -4   3  -6    2.31    0.61
   4  -3   6    1.93    0.61
   4  -3   6    3.49    0.72
  -4   3  -7   34.42    2.65
  -4   3  -7   35.82    2.88
   4  -3   7   41.62    2.99
   4  -3   7   36.92    2.92
  -4   3  -8   30.78    2.69
  -4   3  -8   33.47    2.65
   4  -3   8   30.25    2.46
   4  -3   8   28.31    2.54
  -4   3  -9    2.39    0.80
  -4   3  -9    1.48    0.57
   4  -3   9    3.34    0.87
   4  -3   9    1.40    0.53
  -4   3 -10   61.37    4.21
  -4   3 -10   66.41    4.66
   4  -3  10   61.78    4.21
   4  -3  10   52.91    3.98
  -4   3 -11   -0.30    0.23
  -4   3 -11    0.72    0.57
   4  -3  11    0.68    0.45
   4  -3  11    0.38    0.45
  -4   3 -12   22.02    2.35
  -4   3 -12   31.31    3.03
   4  -3  12   32.33    2.99
   4  -3  12   26.27    2.54
  -4   2  10   13.11    2.24
  -4   2  10   14.02    1.82
   4  -2 -10   15.46    2.05
   4  -2 -10   15.20    2.05
  -4   2   9   20.66    2.39
  -4   2   9   23.99    2.43
   4  -2  -9   21.34    2.39
   4  -2  -9   24.11    2.62
  -4   2   8   59.55    4.21
  -4   2   8   57.16    4.28
   4  -2  -8   61.21    4.40
   4  -2  -8   60.15    4.47
  -4   2   6   20.28    2.20
  -4   2   6   19.03    2.05
   4  -2  -6   20.47    2.16
   4  -2  -6   20.54    2.20
  -4   2   5    3.83    0.87
  -4   2   5    1.33    0.53
   4  -2  -5    2.80    0.80
   4  -2  -5    0.61    0.45
  -4   2   4  510.94   25.32
  -4   2   4  548.47   26.91
   4  -2  -4  543.92   26.84
   4  -2  -4  571.97   28.16
  -4   2   3 1485.83   70.61
  -4   2   3 1480.52   70.46
   4  -2  -3 1401.30   66.75
   4  -2  -3 1450.20   69.10
  -4   2   2    2.88    0.68
  -4   2   2    3.45    0.76
   4  -2  -2    2.08    0.64
   4  -2  -2    2.43    0.64
  -4   2   1   75.35    4.47
   4  -2  -1   74.86    4.62
  -4   2   0   51.59    3.34
   4  -2   0   45.94    3.07
  -4   2  -1  253.46   12.89
  -4   2  -1  233.26   11.79
   4  -2   1  251.91   12.74
   4  -2   1  243.80   12.43
  -4   2  -2  636.78   30.66
  -4   2  -2  643.61   31.16
   4  -2   2  664.07   32.10
   4  -2   2  708.04   34.00
  -4   2  -3  300.69   15.12
   4  -2   3  352.66   17.55
  -4   2  -4  259.64   13.08
   4  -2   4  228.07   11.79
   4  -2   5  192.70   10.23
   4  -2   5  176.29    9.25
  -4   2  -6  694.40   33.58
  -4   2  -6  753.15   36.54
   4  -2   7  208.81   10.92
   4  -2   7  176.82    9.67
  -4   2  -8  247.51   13.08
  -4   2  -8  220.83   11.60
   4  -2   8  207.26   10.95
   4  -2   8  208.62   11.26
  -4   2  -9   13.68    1.74
  -4   2  -9   15.58    1.71
   4  -2   9   13.76    1.59
   4  -2   9   12.58    1.67
  -4   2 -10  527.24   26.12
   4  -2  10  530.27   26.57
  -4   2 -11    2.39    0.76
  -4   2 -11    1.67    0.64
   4  -2  11    3.15    0.80
   4  -2  11    2.39    0.80
  -4   2 -12   37.90    3.34
  -4   2 -12   29.98    2.73
   4  -2  12   33.81    3.07
   4  -2  12   29.75    2.69
  -4   2 -13    1.55    0.64
   4  -2  13    0.53    0.53
   4  -2  13   -0.11    0.34
  -4   1  10   97.00    6.63
  -4   1  10  108.86    6.67
   4  -1 -10   96.39    6.25
   4  -1 -10  120.80    7.50
  -4   1   9   -0.11    0.30
  -4   1   9   -0.08    0.34
   4  -1  -9    0.64    0.42
   4  -1  -9    0.23    0.34
  -4   1   8  156.01    9.02
  -4   1   8  153.74    8.72
   4  -1  -8  161.58    9.17
   4  -1  -8  168.14    9.59
  -4   1   6    2.99    0.83
  -4   1   6    2.39    0.72
   4  -1  -6    3.37    0.87
   4  -1  -6    2.92    0.80
  -4   1   5  180.38    9.89
  -4   1   5  171.59    9.36
  -4   1   4   49.27    3.53
  -4   1   4   53.79    3.64
   4  -1  -4   41.47    3.11
   4  -1  -4   42.45    3.18
  -4   1   3   25.93    2.12
  -4   1   3   29.38    2.39
   4  -1  -3   24.52    2.12
   4  -1  -3   22.51    2.05
  -4   1   2    7.39    1.06
  -4   1   2    7.16    1.06
   4  -1  -2    6.60    1.06
   4  -1  -2    7.85    1.14
  -4   1   0    4.70    0.80
  -4   1   0    5.27    0.83
   4  -1   0    4.66    0.83
   4  -1   0    5.80    0.91
  -4   1  -1    0.49    0.34
  -4   1  -1    0.34    0.27
   4  -1   1    0.72    0.34
   4  -1   1    0.23    0.27
  -4   1  -2  426.80   20.96
  -4   1  -2  413.91   20.24
   4  -1   2  454.09   22.14
   4  -1   2  431.34   21.19
  -4   1  -3   20.35    1.74
  -4   1  -3   16.53    1.44
   4  -1   3   22.33    1.78
   4  -1   3   16.79    1.59
  -4   1  -5   27.29    2.24
  -4   1  -5   24.56    1.97
   4  -1   5   27.59    2.12
   4  -1   5   31.42    2.46
  -4   1  -6  168.63    8.95
  -4   1  -6  175.34    9.44
   4  -1   6  184.89    9.89
   4  -1   6  193.04   10.08
  -4   1  -7 1105.65   53.07
  -4   1  -7 1085.18   51.89
   4  -1   7 1037.80   49.69
   4  -1   7 1150.00   55.15
  -4   1  -8   61.90    4.06
  -4   1  -8   60.61    4.13
   4  -1   8   60.27    4.13
   4  -1   8   61.52    4.02
  -4   1  -9    1.97    0.64
  -4   1  -9    1.44    0.57
   4  -1   9    2.12    0.68
   4  -1   9    1.48    0.57
  -4   1 -11   69.29    4.78
  -4   1 -11   61.18    4.21
   4  -1  11   57.54    4.02
   4  -1  11   62.54    4.59
  -4   1 -12   19.79    2.27
  -4   1 -12   15.69    1.90
   4  -1  12   17.32    1.97
   4  -1  12   17.28    2.12
  -4   1 -13   55.45    4.02
  -4   1 -13   62.96    4.62
   4  -1  13   59.55    4.47
   4  -1  13   59.32    4.21
  -4   0  10   29.91    2.77
  -4   0   9    5.31    1.18
  -4   0   9    6.22    1.18
   4   0  -9    4.13    1.02
   4   0  -9    6.06    1.25
  -4   0   8   47.00    3.56
  -4   0   8   46.13    3.79
   4   0  -8   41.85    3.41
   4   0  -8   46.09    3.68
  -4   0   6  146.27    8.23
  -4   0   6  127.09    7.47
   4   0  -6  127.02    7.47
   4   0  -6  144.75    8.19
  -4   0   5  438.93   21.87
  -4   0   5  394.96   20.05
   4   0  -5  378.13   19.10
   4   0  -5  403.67   20.39
  -4   0   4  474.55   23.58
  -4   0   4  479.48   23.69
   4   0  -4  507.91   25.13
   4   0  -4  437.41   21.79
  -4   0   3   -0.04    0.27
  -4   0   3    1.52    0.53
   4   0  -3    0.42    0.38
   4   0  -3    0.45    0.34
  -4   0   2   77.85    4.74
  -4   0   2   88.43    5.15
   4   0  -2   83.54    5.00
   4   0  -2   93.13    5.50
  -4   0   0  416.18   20.47
  -4   0   0  443.09   21.64
   4   0   0  471.90   23.05
   4   0   0  443.85   21.83
  -4   0  -1   14.29    1.40
  -4   0  -1   14.56    1.33
   4   0   1   15.05    1.44
   4   0   1   14.93    1.40
  -4   0  -2   80.51    4.70
  -4   0  -2   94.68    5.27
   4   0   2   74.25    4.40
   4   0   2   89.64    5.00
   4   0   3  360.69   17.74
   4   0   3  332.11   16.53
  -4   0  -4   70.31    4.43
   4   0   4   59.47    3.79
   4   0   5  446.13   21.83
   4   0   5  455.60   22.48
  -4   0  -6   12.39    1.36
  -4   0  -6   10.84    1.33
   4   0   6   10.65    1.36
   4   0   6   13.08    1.40
  -4   0  -7  820.24   39.53
  -4   0  -7  722.82   35.17
   4   0   7  795.60   38.55
   4   0   7  777.41   37.49
  -4   0  -8    0.19    0.30
  -4   0  -8    0.19    0.27
   4   0   8    0.49    0.38
   4   0   8    0.30    0.30
  -4   0  -9  255.51   13.49
  -4   0  -9  254.22   13.23
   4   0   9  284.16   14.86
   4   0   9  278.21   14.33
  -4   0 -10    4.70    0.95
  -4   0 -10    5.31    1.10
   4   0  10    4.85    0.99
   4   0  10    7.43    1.29
  -4   0 -11  372.44   18.99
  -4   0 -11  435.51   22.10
   4   0  11  421.87   21.57
   4   0  11  392.30   19.86
  -4   0 -12    5.61    1.18
  -4   0 -12    5.50    1.10
   4   0  12    4.47    1.06
   4   0  12    4.97    1.02
  -4   0 -13   52.80    4.13
  -4   0 -13   52.08    3.90
   4   0  13   39.76    3.22
   4   0  13   42.34    3.56
  -4  -1  10    2.80    0.95
   4   1 -10    3.26    1.06
  -4  -1   9   13.68    1.74
  -4  -1   9   11.83    1.78
   4   1  -9   12.32    1.78
   4   1  -9   11.22    1.67
  -4  -1   8  187.05   10.50
  -4  -1   8  177.05    9.78
   4   1  -8  164.65    9.44
   4   1  -8  170.15    9.55
  -4  -1   7  128.99    7.62
   4   1  -7   99.61    6.14
  -4  -1   6   48.93    3.68
  -4  -1   6   41.13    3.18
   4   1  -6   41.20    3.18
   4   1  -6   47.76    3.64
  -4  -1   5    9.36    1.33
  -4  -1   5    9.74    1.40
   4   1  -5    8.07    1.29
   4   1  -5   11.64    1.52
  -4  -1   4  551.88   27.06
  -4  -1   4  511.70   25.32
   4   1  -4  578.79   28.47
   4   1  -4  592.44   29.03
  -4  -1   3   52.80    3.60
  -4  -1   3   58.79    3.83
   4   1  -3   52.99    3.60
   4   1  -3   53.75    3.60
  -4  -1   2    6.60    0.95
  -4  -1   2    8.76    1.18
   4   1  -2    8.45    1.18
   4   1  -2    9.67    1.21
  -4  -1   0  355.65   17.63
  -4  -1   0  367.89   18.12
   4   1   0  365.81   18.12
   4   1   0  369.33   18.23
  -4  -1  -1   18.16    1.55
  -4  -1  -1   22.10    1.82
   4   1   1   22.29    1.78
   4   1   1   20.77    1.74
  -4  -1  -2   31.61    2.20
  -4  -1  -2   26.23    2.05
   4   1   2   30.06    2.20
   4   1   2   29.72    2.12
  -4  -1  -3  274.95   13.83
  -4  -1  -3  244.29   12.28
   4   1   3  264.30   13.34
   4   1   3  288.11   14.33
  -4  -1  -4   34.49    2.39
  -4  -1  -4   34.30    2.50
   4   1   4   37.79    2.65
   4   1   4   37.68    2.58
  -4  -1  -5   92.11    5.23
   4   1   5   91.27    5.31
  -4  -1  -6  464.32   22.97
  -4  -1  -6  428.31   21.07
   4   1   6  446.88   22.10
   4   1   6  441.20   21.68
  -4  -1  -7   32.33    2.62
  -4  -1  -7   30.29    2.35
   4   1   7   33.28    2.50
   4   1   7   26.68    2.27
  -4  -1  -8  463.94   22.93
  -4  -1  -8  418.46   21.00
   4   1   8  416.94   20.73
   4   1   8  411.63   20.70
  -4  -1  -9    5.61    1.02
  -4  -1  -9    6.06    1.14
   4   1   9    6.75    1.18
   4   1   9    6.18    1.06
  -4  -1 -10   34.34    2.80
  -4  -1 -10   36.35    2.99
   4   1  10   27.75    2.62
   4   1  10   34.08    2.80
  -4  -1 -11  107.68    6.67
  -4  -1 -11  115.11    6.86
   4   1  11  105.90    6.41
   4   1  11  110.64    6.86
  -4  -1 -12   15.24    1.90
  -4  -1 -12   14.59    1.93
   4   1  12   10.46    1.52
   4   1  12   16.34    2.05
  -4  -1 -13   15.35    1.93
  -4  -1 -13   11.48    1.74
   4   1  13    9.97    1.63
   4   1  13   10.99    1.59
  -4  -2   9   55.68    4.32
  -4  -2   9   49.73    3.79
   4   2  -9   55.76    4.13
   4   2  -9   48.02    3.90
  -4  -2   8  732.68   35.82
  -4  -2   8  657.25   32.56
   4   2  -8  698.19   34.30
   4   2  -8  702.36   34.68
  -4  -2   7   70.20    4.66
  -4  -2   7   67.39    4.70
   4   2  -7   71.56    4.74
   4   2  -7   73.76    5.04
  -4  -2   6  165.03    9.10
  -4  -2   6  168.03    9.44
   4   2  -6  178.83    9.93
   4   2  -6  174.93    9.63
  -4  -2   5   13.91    1.71
  -4  -2   5   19.75    1.97
   4   2  -5   14.97    1.82
   4   2  -5   14.67    1.74
  -4  -2   4   19.52    1.86
  -4  -2   4   18.16    1.90
   4   2  -4   17.36    1.86
   4   2  -4   16.68    1.86
  -4  -2   3  315.66   16.03
  -4  -2   3  295.88   15.01
   4   2  -3  311.19   15.81
   4   2  -3  319.34   16.22
  -4  -2   2   65.91    4.06
  -4  -2   2   67.01    4.21
   4   2  -2   69.29    4.32
   4   2  -2   63.72    4.06
  -4  -2   0  434.00   21.23
  -4  -2   0  434.00   21.23
   4   2   0  472.66   23.12
   4   2   0  471.14   23.01
  -4  -2  -1  372.63   18.27
  -4  -2  -1  383.59   18.91
   4   2   1  353.45   17.47
   4   2   1  372.78   18.35
  -4  -2  -2  216.39   11.07
  -4  -2  -2  231.71   11.67
   4   2   2  211.81   10.84
   4   2   2  199.03   10.16
  -4  -2  -3   20.70    1.63
  -4  -2  -3   17.06    1.55
   4   2   3   19.48    1.63
   4   2   3   14.90    1.36
  -4  -2  -4   68.15    4.13
  -4  -2  -4   65.95    3.90
   4   2   4   69.44    4.17
   4   2   4   57.42    3.53
  -4  -2  -6  752.01   36.35
  -4  -2  -6  795.22   38.21
   4   2   6  775.51   37.30
   4   2   6  816.45   39.34
  -4  -2  -7  162.00    8.68
  -4  -2  -7  163.78    8.95
   4   2   7  161.70    8.83
   4   2   7  184.44    9.74
  -4  -2  -8    2.88    0.76
  -4  -2  -8    3.56    0.80
   4   2   8    4.02    0.83
   4   2   8    2.46    0.68
  -4  -2  -9   21.98    2.24
  -4  -2  -9   27.90    2.39
   4   2   9   29.68    2.50
   4   2   9   24.18    2.35
  -4  -2 -10  864.20   42.00
  -4  -2 -10  802.80   38.97
   4   2  10  895.29   43.32
   4   2  10  813.41   39.72
  -4  -2 -11  176.10    9.70
  -4  -2 -11  182.17   10.20
   4   2  11  157.83    9.10
   4   2  11  159.95    8.98
  -4  -2 -12    4.55    1.06
  -4  -2 -12    3.79    0.95
   4   2  12    3.26    0.91
   4   2  12    3.71    0.91
  -4  -2 -13  106.05    6.71
  -4  -2 -13  108.10    6.60
   4   2  13  122.05    7.32
  -4  -3   9    2.24    0.80
  -4  -3   9    2.20    0.83
   4   3  -9    2.54    0.83
   4   3  -9    2.08    0.80
  -4  -3   8   20.13    2.31
  -4  -3   8   22.63    2.35
   4   3  -8   17.09    2.16
   4   3  -8   21.61    2.31
  -4  -3   7  205.51   11.30
  -4  -3   7  199.68   10.84
   4   3  -7  209.00   11.52
   4   3  -7  181.86   10.04
  -4  -3   6   75.73    5.04
  -4  -3   6   75.47    4.81
   4   3  -6   74.48    4.89
   4   3  -6   74.75    5.00
  -4  -3   5  103.67    6.25
  -4  -3   5  107.61    6.33
   4   3  -5  104.27    6.29
   4   3  -5   94.57    5.76
  -4  -3   4   13.95    1.59
  -4  -3   4   14.14    1.63
   4   3  -4   12.51    1.52
   4   3  -4   15.69    1.78
  -4  -3   3  250.01   12.96
  -4  -3   3  249.63   12.85
   4   3  -3  252.14   13.08
   4   3  -3  227.65   11.90
  -4  -3   2   83.96    5.00
  -4  -3   2   71.83    4.36
   4   3  -2   74.67    4.59
   4   3  -2   72.85    4.51
  -4  -3   0  477.97   23.27
  -4  -3   0  465.84   22.70
   4   3   0  485.93   23.77
   4   3   0  540.51   26.38
  -4  -3  -1   77.85    4.55
  -4  -3  -1   66.60    3.90
   4   3   1   69.89    4.17
   4   3   1   67.43    4.02
  -4  -3  -2   32.37    2.20
  -4  -3  -2   35.86    2.50
   4   3   2   32.90    2.27
   4   3   2   35.74    2.46
  -4  -3  -3  175.23    8.98
  -4  -3  -3  148.43    7.88
   4   3   3  164.77    8.64
   4   3   3  170.23    8.79
  -4  -3  -4   67.43    4.09
  -4  -3  -4   58.75    3.56
   4   3   4   66.18    4.02
   4   3   4   71.83    4.17
  -4  -3  -6  195.58   10.31
  -4  -3  -6  184.10    9.63
   4   3   6  218.67   11.41
   4   3   6  225.22   11.56
  -4  -3  -7  834.64   40.29
  -4  -3  -7  811.90   39.08
   4   3   7  869.13   41.73
   4   3   7  762.62   36.96
  -4  -3  -8   27.37    2.27
  -4  -3  -8   36.43    2.88
   4   3   8   32.45    2.65
  -4  -3  -9    0.64    0.45
  -4  -3  -9   -0.11    0.34
   4   3   9    0.45    0.38
   4   3   9   -0.04    0.27
  -4  -3 -10   59.81    4.25
  -4  -3 -10   61.75    4.21
   4   3  10   49.27    3.75
   4   3  10   62.01    4.21
  -4  -3 -11   81.76    5.42
  -4  -3 -11   83.46    5.31
   4   3  11   90.82    5.91
   4   3  11   88.35    5.57
  -4  -3 -12   -0.04    0.27
   4   3  12    0.30    0.38
   4   3  12    0.08    0.27
  -4  -3 -13  128.57    7.58
  -4  -3 -13  157.53    9.21
   4   3  13  134.29    8.11
   4   3  13  150.21    8.68
  -4  -4   9  207.48   11.56
  -4  -4   9  206.69   11.22
   4   4  -9  180.80   10.39
   4   4  -9  199.45   11.07
  -4  -4   8   77.32    5.08
  -4  -4   8   62.54    4.62
   4   4  -8   66.37    4.78
   4   4  -8   59.02    4.28
  -4  -4   7  447.64   22.70
  -4  -4   7  443.85   22.29
   4   4  -7  420.35   21.30
   4   4  -7  431.72   21.98
  -4  -4   6    0.99    0.53
  -4  -4   6    0.80    0.53
   4   4  -6    1.67    0.64
   4   4  -6    1.97    0.76
  -4  -4   5   96.24    5.80
  -4  -4   5   98.40    6.03
   4   4  -5   87.97    5.46
   4   4  -5   99.65    6.14
  -4  -4   4    8.34    1.21
  -4  -4   4    6.90    1.18
   4   4  -4    8.45    1.55
   4   4  -4    7.35    1.21
  -4  -4   3   25.43    2.16
  -4  -4   3   24.26    2.16
   4   4  -3   23.01    2.20
  -4  -4   2    5.04    0.91
  -4  -4   2    5.42    0.87
   4   4  -2    4.62    0.95
  -4  -4   0  457.88   22.33
  -4  -4   0  485.93   23.61
   4   4   0  482.51   23.61
   4   4   0  477.21   23.31
  -4  -4  -1   23.46    1.78
  -4  -4  -1   22.51    1.78
   4   4   1   24.26    1.90
   4   4   1   22.44    1.82
  -4  -4  -2   16.60    1.52
  -4  -4  -2   15.16    1.33
   4   4   2   15.05    1.36
   4   4   2   14.02    1.36
  -4  -4  -3  273.63   13.57
  -4  -4  -3  274.35   13.76
   4   4   3  270.10   13.57
   4   4   3  245.09   12.28
  -4  -4  -4   74.59    4.40
  -4  -4  -4   86.80    4.85
   4   4   4   73.53    4.36
   4   4   4   73.87    4.25
  -4  -4  -5  273.44   13.68
  -4  -4  -5  300.27   15.09
   4   4   5  291.18   14.86
   4   4   5  279.12   13.99
  -4  -4  -6  695.91   33.70
  -4  -4  -6  718.65   34.61
   4   4   6  670.52   32.52
   4   4   6  777.03   37.34
  -4  -4  -7   44.54    3.18
  -4  -4  -7   43.82    3.03
   4   4   7   48.06    3.22
   4   4   7   48.93    3.45
  -4  -4  -8   37.68    2.80
   4   4   8   39.91    2.88
   4   4   8   39.27    3.07
  -4  -4  -9  319.87   16.45
  -4  -4  -9  299.36   15.35
  -4  -4 -10  252.86   13.49
  -4  -4 -10  249.10   13.11
   4   4  10  267.60   14.14
   4   4  10  250.92   13.19
  -4  -4 -11   25.02    2.43
  -4  -4 -11   23.31    2.43
   4   4  11   22.14    2.35
   4   4  11   24.83    2.54
  -4  -4 -12    4.32    1.06
  -4  -4 -12    4.81    1.02
   4   4  12    3.75    0.95
   4   4  12    6.18    1.25
   4   4  13   73.72    5.08
   4   4  13   68.08    5.00
  -4  -5   9   29.56    2.73
  -4  -5   9   34.91    3.26
   4   5  -9   33.92    3.11
   4   5  -9   27.59    2.88
  -4  -5   8  111.89    6.97
  -4  -5   8  102.95    6.33
   4   5  -8   91.92    5.91
   4   5  -8   87.86    5.91
  -4  -5   7   11.26    1.55
  -4  -5   7   10.54    1.63
   4   5  -7    8.64    1.44
   4   5  -7    9.44    1.55
  -4  -5   6  222.19   11.83
  -4  -5   6  202.78   11.18
   4   5  -6  217.00   11.67
   4   5  -6  209.00   11.45
  -4  -5   5   59.40    4.17
  -4  -5   5   61.33    4.09
   4   5  -5   52.95    3.79
   4   5  -5   51.09    3.79
  -4  -5   4  231.06   12.24
  -4  -5   4  234.43   12.24
   4   5  -4  250.01   13.11
   4   5  -4  213.81   11.41
  -4  -5   3   14.74    1.59
  -4  -5   3   11.22    1.44
   4   5  -3   12.51    1.55
   4   5  -3   14.63    1.67
  -4  -5   2    1.59    0.57
  -4  -5   2    0.95    0.42
   4   5  -2    1.14    0.53
   4   5  -2    1.40    0.49
  -4  -5   0   46.32    2.99
  -4  -5   0   49.62    3.15
   4   5   0   54.01    3.45
   4   5   0   44.54    3.03
  -4  -5  -1    0.61    0.30
  -4  -5  -1    1.06    0.38
   4   5   1    1.10    0.42
   4   5   1    0.95    0.38
  -4  -5  -2  274.92   13.61
  -4  -5  -2  258.96   13.00
   4   5   2  257.25   12.89
   4   5   2  267.52   13.38
  -4  -5  -3  120.19    6.52
  -4  -5  -3  116.90    6.22
   4   5   3  120.99    6.52
   4   5   3  113.26    6.10
  -4  -5  -4   29.11    2.20
  -4  -5  -4   30.40    2.12
   4   5   4   35.17    2.46
   4   5   4   30.85    2.16
  -4  -5  -5   21.61    1.74
  -4  -5  -5   20.01    1.78
   4   5   5   17.47    1.55
   4   5   5   23.58    1.97
   4   5   6    1.44    0.49
  -4  -5  -7  174.89    9.48
  -4  -5  -7  184.14    9.70
   4   5   7  178.00    9.59
   4   5   7  155.29    8.34
  -4  -5  -8  157.87    8.60
  -4  -5  -8  151.12    8.45
   4   5   8  158.70    8.83
   4   5   8  158.82    8.60
  -4  -5  -9    5.50    1.02
  -4  -5  -9    6.25    1.18
   4   5   9    4.62    0.91
   4   5   9    4.17    0.99
  -4  -5 -10  263.66   13.80
  -4  -5 -10  267.45   14.18
   4   5  10  266.12   13.87
   4   5  10  222.61   12.05
  -4  -5 -11   86.61    5.88
   4   5  11   84.56    5.61
  -4  -5 -12   21.64    2.46
  -4  -5 -12   20.28    2.24
   4   5  12   18.04    2.24
   4   5  12   19.71    2.16
  -4  -5 -13   15.84    1.97
  -4  -5 -13   13.91    1.97
   4   5  13   16.49    2.16
   4   5  13   18.19    2.20
  -4  -6   9   60.38    4.36
  -4  -6   9   58.49    4.51
  -4  -6   8  356.45   18.57
  -4  -6   8  382.07   19.48
   4   6  -8  407.46   20.85
   4   6  -8  388.13   20.13
  -4  -6   7   11.83    1.59
  -4  -6   7   11.45    1.71
   4   6  -7    9.48    1.48
   4   6  -7   10.80    1.67
  -4  -6   6    7.24    1.36
  -4  -6   6    7.13    1.21
   4   6  -6    8.07    1.36
  -4  -6   5  144.56    8.11
  -4  -6   5  143.09    8.30
   4   6  -5  139.45    8.00
   4   6  -5  152.64    8.72
  -4  -6   4  138.08    7.73
  -4  -6   4  137.86    7.88
   4   6  -4  143.47    8.15
   4   6  -4  143.12    8.15
  -4  -6   3  131.41    7.32
  -4  -6   3  132.55    7.50
   4   6  -3  144.03    8.11
   4   6  -3  139.22    7.81
  -4  -6   2   20.54    1.86
  -4  -6   2   17.51    1.78
   4   6  -2   18.84    1.93
   4   6  -2   19.41    1.86
   4   6  -1    1.29    0.49
  -4  -6   0   14.90    1.44
  -4  -6   0   11.37    1.21
   4   6   0   15.46    1.48
   4   6   0   12.70    1.36
  -4  -6  -1   26.31    1.97
  -4  -6  -1   29.64    2.08
   4   6   1   29.64    2.16
   4   6   1   26.99    2.05
  -4  -6  -2    0.68    0.30
  -4  -6  -2    0.95    0.30
   4   6   2    0.87    0.34
   4   6   2    0.68    0.30
  -4  -6  -3    8.11    0.91
  -4  -6  -3    7.81    0.99
   4   6   3    7.58    0.95
   4   6   3    5.38    0.80
  -4  -6  -4   10.99    1.14
  -4  -6  -4   10.95    1.21
   4   6   4   12.20    1.21
   4   6   4   13.42    1.33
  -4  -6  -5  513.60   24.86
  -4  -6  -5  503.74   24.60
   4   6   5  523.45   25.36
   4   6   5  537.85   26.12
  -4  -6  -7  526.86   25.89
  -4  -6  -7  531.79   25.96
   4   6   7  534.82   26.15
   4   6   7  474.18   23.42
  -4  -6  -8   16.79    1.78
  -4  -6  -8   13.76    1.63
   4   6   8    9.82    1.33
   4   6   8   13.76    1.67
  -4  -6  -9  212.22   11.26
  -4  -6  -9  223.82   12.05
   4   6   9  222.46   11.75
   4   6   9  216.32   11.67
  -4  -6 -10   36.27    3.15
  -4  -6 -10   37.07    3.03
   4   6  10   27.75    2.73
   4   6  10   37.03    2.99
   4   6  11  171.10   10.04
  -4  -6 -12   48.37    3.94
  -4  -6 -12   44.39    3.56
   4   6  12   37.87    3.49
   4   6  12   46.43    3.75
  -4  -6 -13  158.10    9.13
  -4  -6 -13  129.71    8.04
   4   6  13  135.39    8.34
   4   6  13  149.95    8.83
  -4  -7   8   11.33    1.74
  -4  -7   8   10.27    1.52
  -4  -7   7  123.11    7.58
  -4  -7   7  119.17    7.09
  -4  -7   5    3.87    0.87
  -4  -7   5    3.45    0.87
   4   7  -5    2.05    0.72
   4   7  -5    3.18    0.83
  -4  -7   4   18.04    1.90
  -4  -7   4   22.55    2.27
   4   7  -4   25.02    2.43
   4   7  -4   20.92    2.16
  -4  -7   3  201.42   10.76
  -4  -7   3  172.01    9.25
   4   7  -3  179.10    9.74
   4   7  -3  184.44   10.04
  -4  -7   2   24.79    2.20
  -4  -7   2   26.12    2.16
   4   7  -2   22.48    2.12
   4   7  -2   24.26    2.24
  -4  -7   1  132.55    7.20
  -4  -7   1  132.93    7.16
   4   7  -1  126.71    7.01
  -4  -7   0   98.51    5.46
  -4  -7   0   90.32    5.08
   4   7   0   95.52    5.42
   4   7   0   86.04    5.00
  -4  -7  -1   34.53    2.31
  -4  -7  -1   33.70    2.27
   4   7   1   40.22    2.65
   4   7   1   33.70    2.35
  -4  -7  -2  247.44   12.24
  -4  -7  -2  250.58   12.43
   4   7   2  256.61   12.81
   4   7   2  266.01   13.23
  -4  -7  -3   58.86    3.41
  -4  -7  -3   61.71    3.60
   4   7   3   60.72    3.56
   4   7   3   60.65    3.60
  -4  -7  -4    5.65    0.83
  -4  -7  -4    4.02    0.64
   4   7   4    5.84    0.83
   4   7   4    6.14    0.83
  -4  -7  -5  190.54    9.74
  -4  -7  -5  203.24   10.50
   4   7   5  217.45   11.11
   4   7   5  205.48   10.46
  -4  -7  -6   48.52    3.15
  -4  -7  -6   48.29    3.30
   4   7   6   46.17    3.15
   4   7   6   52.95    3.37
  -4  -7  -7   19.07    1.90
  -4  -7  -7   16.11    1.63
   4   7   7   14.29    1.59
   4   7   7   18.61    1.78
  -4  -7  -8    0.15    0.34
  -4  -7  -8   -0.04    0.27
   4   7   8   -0.11    0.27
   4   7   8    0.49    0.38
  -4  -7  -9   75.96    4.81
  -4  -7  -9   78.61    5.15
   4   7   9   77.55    4.93
   4   7   9   69.21    4.74
  -4  -7 -10    3.41    0.91
  -4  -7 -10    4.13    0.91
   4   7  10    2.96    0.87
   4   7  10    4.62    0.99
   4   7  11  164.31    9.70
  -4  -7 -12    7.62    1.33
  -4  -7 -12    7.50    1.36
   4   7  12    8.68    1.59
   4   7  12    8.87    1.48
  -4  -7 -13    5.08    1.10
  -4  -7 -13    3.83    1.02
   4   7  13    4.81    1.21
   4   7  13    5.31    1.21
  -4  -8   8   -0.04    0.34
  -4  -8   8    0.11    0.42
   4   8  -8    0.08    0.34
   4   8  -8    0.11    0.38
  -4  -8   7   11.64    1.78
  -4  -8   7   13.27    1.71
   4   8  -7   15.01    2.01
   4   8  -7   14.93    2.05
   4   8  -6    3.90    0.99
  -4  -8   5  313.92   16.37
  -4  -8   5  299.40   15.50
   4   8  -5  337.53   17.51
   4   8  -5  328.32   17.06
  -4  -8   4  276.55   14.52
  -4  -8   4  287.31   14.82
   4   8  -4  320.93   16.56
   4   8  -4  301.52   15.77
  -4  -8   3   31.23    2.58
  -4  -8   3   34.45    2.80
   4   8  -3   34.80    2.88
   4   8  -3   36.31    2.99
  -4  -8   2   39.91    2.84
  -4  -8   2   43.63    3.11
   4   8  -2   41.50    3.15
   4   8  -2   47.08    3.34
  -4  -8   1   14.78    1.48
  -4  -8   1   14.02    1.44
   4   8  -1   11.79    1.36
   4   8  -1   13.76    1.55
  -4  -8   0    6.78    0.87
  -4  -8   0    6.48    0.87
   4   8   0    5.84    0.87
   4   8   0    4.43    0.76
  -4  -8  -1   27.18    1.90
  -4  -8  -1   28.77    1.97
   4   8   1   28.92    2.05
   4   8   1   27.37    2.01
  -4  -8  -2   19.67    1.48
  -4  -8  -2   19.94    1.48
   4   8   2   20.47    1.59
   4   8   2   23.05    1.67
  -4  -8  -3   44.31    2.62
   4   8   3   49.12    2.92
   4   8   3   47.04    2.80
  -4  -8  -4  166.40    8.41
  -4  -8  -4  170.98    8.60
   4   8   4  180.19    9.10
   4   8   4  173.67    8.79
  -4  -8  -5    1.97    0.45
  -4  -8  -5    1.55    0.45
   4   8   5    1.63    0.45
   4   8   5    1.74    0.45
  -4  -8  -6  539.37   26.23
  -4  -8  -6  523.07   25.32
   4   8   6  580.31   28.12
   4   8   6  523.83   25.40
  -4  -8  -7    0.08    0.23
  -4  -8  -7    0.00    0.23
   4   8   7    0.00    0.27
   4   8   8   47.57    3.37
   4   8   8   47.23    3.45
  -4  -8  -9  120.61    6.97
  -4  -8  -9  119.93    7.13
   4   8   9  130.65    7.47
   4   8   9  125.73    7.50
  -4  -8 -10  487.06   24.26
  -4  -8 -10  451.05   22.93
   4   8  10  477.59   24.22
   4   8  10  484.03   24.18
  -4  -8 -11   43.89    3.56
  -4  -8 -11   43.32    3.68
   4   8  11   44.73    3.79
   4   8  11   35.29    3.56
  -4  -8 -12    8.95    1.52
  -4  -8 -12    7.20    1.36
  -4  -9   7    5.15    1.10
  -4  -9   7    4.59    1.10
  -4  -9   6   13.65    1.74
  -4  -9   6   12.55    1.82
   4   9  -6   13.99    2.01
   4   9  -6   11.94    1.90
  -4  -9   5   10.65    1.48
  -4  -9   5   10.65    1.67
   4   9  -5   12.51    1.74
   4   9  -5   12.28    1.82
  -4  -9   4  127.85    7.54
  -4  -9   4  130.81    7.47
   4   9  -4  124.36    7.35
   4   9  -4  137.48    8.15
  -4  -9   3   92.22    5.50
  -4  -9   3  104.20    6.22
   4   9  -3  100.26    6.06
   4   9  -3  104.92    6.41
   4   9  -2    2.84    0.80
  -4  -9   1   18.16    1.59
  -4  -9   1   17.85    1.59
   4   9  -1   18.46    1.71
   4   9  -1   13.76    1.48
  -4  -9   0  104.24    5.53
  -4  -9   0  108.48    5.76
   4   9   0  111.02    5.95
   4   9   0   98.81    5.38
  -4  -9  -1   33.66    1.97
  -4  -9  -1   33.09    1.97
   4   9   1   33.85    2.08
   4   9   1   38.17    2.27
  -4  -9  -5   22.97    1.44
  -4  -9  -5   19.98    1.33
   4   9   5   20.16    1.40
   4   9   5   21.76    1.48
  -4  -9  -6  227.88   11.41
  -4  -9  -6  223.14   11.07
   4   9   6  235.99   11.79
   4   9   6  229.85   11.48
  -4  -9  -7    0.30    0.30
  -4  -9  -7    0.68    0.34
   4   9   7    0.38    0.30
   4   9   7    0.42    0.30
  -4  -9  -9   96.46    6.03
  -4  -9  -9   96.69    5.84
  -4 -10   3    1.44    0.53
  -4 -10   3    1.74    0.53
  -4 -10   2    0.08    0.23
  -4 -10   2    0.34    0.27
  -4 -10   1  156.28    7.96
  -4 -10   1  137.14    7.09
   5 -10   0   25.59    2.58
   5 -10   0   17.51    2.08
   5 -10   1  365.20   18.69
   5 -10   1  380.55   19.41
   5 -10   2    1.40    0.61
   5 -10   2    1.33    0.57
   5 -10   3   25.32    2.54
   5 -10   3   28.88    2.77
   5 -10   4   53.86    4.13
   5 -10   4   51.13    4.06
   5 -10   5   14.33    1.90
   5 -10   5   16.30    2.01
   5 -10   6    5.19    1.10
   5 -10   6    5.00    1.21
   5  -9  -4   29.38    2.96
   5  -9  -4   23.58    2.73
  -5   9   3   52.91    4.02
  -5   9   3   54.88    4.09
   5  -9  -3   44.04    3.71
   5  -9  -3   51.78    4.17
  -5   9   2   28.12    2.65
  -5   9   2   24.60    2.43
   5  -9  -2   25.21    2.58
   5  -9  -2   21.11    2.43
  -5   9   1   16.30    1.86
  -5   9   1   15.24    1.82
   5  -9  -1   13.23    1.82
   5  -9  -1   16.41    1.97
  -5   9   0   27.59    2.50
  -5   9   0   28.81    2.58
   5  -9   0   30.66    2.84
   5  -9   0   30.47    2.80
  -5   9  -1    0.34    0.34
  -5   9  -1    0.68    0.45
   5  -9   1    0.34    0.38
   5  -9   1    0.42    0.49
  -5   9  -2    5.84    1.10
  -5   9  -2    7.35    1.21
   5  -9   2    7.39    1.25
   5  -9   2    6.63    1.21
  -5   9  -3    8.79    1.40
  -5   9  -3   11.41    1.52
   5  -9   3    8.64    1.36
   5  -9   3    8.04    1.36
  -5   9  -4   35.29    3.18
  -5   9  -4   32.82    2.84
   5  -9   4   35.86    3.07
   5  -9   4   39.76    3.30
  -5   9  -5   19.94    2.12
  -5   9  -5   20.32    2.35
   5  -9   5   20.47    2.27
   5  -9   5   19.22    2.12
  -5   9  -6   15.01    1.97
  -5   9  -6   12.13    1.63
   5  -9   6   14.59    1.82
   5  -9   6   15.58    1.97
  -5   9  -7    2.92    0.80
  -5   9  -8   28.28    2.77
  -5   9  -8   31.16    3.11
   5  -9   8   25.36    2.58
   5  -9   8   23.01    2.58
  -5   9  -9   63.72    4.89
  -5   9  -9   70.88    5.00
   5  -9   9   58.45    4.47
   5  -9   9   63.79    4.78
   5  -9  10   -0.04    0.38
   5  -9  10    0.04    0.27
   5  -8  -8   10.54    1.93
   5  -8  -8   10.99    1.82
  -5   8   7  110.53    7.05
  -5   8   7   97.53    6.63
   5  -8  -7   99.31    6.78
   5  -8  -7  104.31    7.20
  -5   8   6   81.30    5.57
  -5   8   6   68.42    5.12
   5  -8  -6   75.92    5.53
   5  -8  -6   75.62    5.76
  -5   8   4    1.18    0.57
  -5   8   4    0.91    0.49
   5  -8  -4    1.82    0.68
   5  -8  -4    2.73    0.83
  -5   8   3   59.74    4.32
  -5   8   3   67.17    4.62
   5  -8  -3   62.20    4.59
   5  -8  -3   58.75    4.47
  -5   8   2   15.92    1.86
  -5   8   2   12.55    1.67
   5  -8  -2   12.20    1.71
   5  -8  -2   11.94    1.71
  -5   8   1  140.17    7.96
  -5   8   1  126.60    7.28
   5  -8  -1  143.28    8.23
   5  -8  -1  144.83    8.30
  -5   8   0   38.97    3.03
  -5   8   0   38.06    3.07
   5  -8   0   32.03    2.88
   5  -8   0   33.62    2.96
  -5   8  -1   22.97    2.27
  -5   8  -1   29.11    2.50
   5  -8   1   23.99    2.39
   5  -8   1   23.01    2.35
  -5   8  -2  140.74    7.85
  -5   8  -2  131.79    7.62
   5  -8   2  134.25    7.77
   5  -8   2  128.49    7.50
  -5   8  -3    9.29    1.44
  -5   8  -3   11.30    1.48
   5  -8   3   12.02    1.63
   5  -8   3   11.48    1.59
  -5   8  -4   36.96    3.18
  -5   8  -4   31.19    2.69
   5  -8   4   31.46    2.84
   5  -8   4   31.57    2.77
  -5   8  -5   59.40    4.36
  -5   8  -5   62.62    4.21
   5  -8   5   59.74    4.09
   5  -8   5   51.21    3.94
  -5   8  -6   23.92    2.35
  -5   8  -6   28.05    2.77
   5  -8   6   20.51    2.16
   5  -8   6   29.38    2.77
  -5   8  -7  233.75   12.77
   5  -8   7  195.13   10.95
   5  -8   7  214.76   11.64
  -5   8  -8   77.89    5.46
  -5   8  -8   74.40    5.00
   5  -8   8   83.01    5.57
   5  -8   8   83.69    5.42
  -5   8  -9   25.36    2.77
  -5   8  -9   19.86    2.20
   5  -8   9   24.07    2.46
   5  -8   9   20.77    2.43
  -5   8 -10    1.55    0.68
  -5   8 -10    1.52    0.57
   5  -8  10    1.02    0.57
   5  -8  10    0.95    0.53
  -5   7   8   18.35    2.39
  -5   7   8   21.68    2.43
   5  -7  -8   18.57    2.46
   5  -7  -8   17.89    2.39
  -5   7   7    4.21    1.06
  -5   7   7    6.10    1.29
   5  -7  -7    4.02    1.10
   5  -7  -7    4.25    1.18
  -5   7   6   47.91    3.87
  -5   7   6   54.47    4.28
   5  -7  -6   57.80    4.70
   5  -7  -6   65.00    4.89
  -5   7   4   16.87    1.97
  -5   7   4   16.64    1.97
   5  -7  -4   14.56    2.01
   5  -7  -4   14.59    1.93
  -5   7   3  122.09    7.16
  -5   7   3  106.24    6.37
   5  -7  -3  106.36    6.63
   5  -7  -3  103.55    6.52
  -5   7   2  137.59    7.81
  -5   7   2  143.24    8.07
   5  -7  -2  136.23    7.96
   5  -7  -2  144.79    8.34
  -5   7   1    0.11    0.34
  -5   7   1    0.08    0.27
   5  -7  -1    0.27    0.30
   5  -7  -1    0.30    0.42
  -5   7   0    1.71    0.61
  -5   7   0    2.35    0.72
   5  -7   0    1.52    0.64
   5  -7   0    2.05    0.68
  -5   7  -1    4.74    0.91
  -5   7  -1    5.12    1.02
   5  -7   1    4.51    0.95
   5  -7   1    4.47    0.99
  -5   7  -2    7.62    1.14
  -5   7  -2    8.76    1.33
   5  -7   2    7.92    1.29
   5  -7   2    6.71    1.14
  -5   7  -3  190.05   10.12
  -5   7  -3  177.09    9.74
   5  -7   3  195.62   10.50
   5  -7   3  178.00    9.82
  -5   7  -4   89.72    5.65
  -5   7  -4   77.06    4.81
   5  -7   4   88.05    5.57
   5  -7   4   85.09    5.27
  -5   7  -5    1.21    0.53
  -5   7  -5    1.10    0.49
   5  -7   5    0.83    0.45
   5  -7   5    1.33    0.57
  -5   7  -6   12.47    1.71
  -5   7  -6   10.73    1.44
   5  -7   6   11.37    1.63
   5  -7   6    9.93    1.44
  -5   7  -7    7.32    1.25
  -5   7  -7    4.21    0.99
   5  -7   7    5.88    1.29
   5  -7   7    4.43    0.99
  -5   7  -8    3.49    0.87
  -5   7  -8    2.27    0.80
   5  -7   8    3.87    0.99
   5  -7   8    2.46    0.76
  -5   7  -9   24.52    2.65
  -5   7  -9   23.92    2.43
   5  -7   9   17.32    2.01
   5  -7   9   24.41    2.62
  -5   7 -10    3.49    1.02
  -5   7 -10    4.02    0.99
   5  -7  10    2.73    0.83
   5  -7  10    4.32    1.06
  -5   7 -11   23.23    2.46
  -5   7 -11   19.90    2.39
   5  -7  11   17.59    2.08
   5  -7  11   20.39    2.39
  -5   6   8    4.66    1.18
  -5   6   8    4.78    1.06
   5  -6  -8    6.29    1.40
   5  -6  -8    7.43    1.44
  -5   6   7  214.38   11.71
  -5   6   7  198.05   11.22
   5  -6  -7  191.79   10.99
   5  -6  -7  193.04   10.99
  -5   6   6  491.23   24.60
  -5   6   6  470.76   23.80
   5  -6  -6  465.84   23.65
   5  -6  -6  490.85   24.98
  -5   6   5   -0.15    0.19
   5  -6  -5    0.30    0.45
  -5   6   4  177.88    9.82
  -5   6   4  157.45    8.87
   5  -6  -4  174.55    9.85
   5  -6  -4  172.73    9.85
  -5   6   3    6.75    1.18
  -5   6   3    7.54    1.25
   5  -6  -3    8.30    1.40
   5  -6  -3    7.81    1.36
  -5   6   2  328.55   16.72
  -5   6   2  347.80   17.59
   5  -6  -2  321.04   16.64
   5  -6  -2  321.35   16.56
  -5   6   1   31.35    2.65
  -5   6   1   22.86    2.16
   5  -6  -1   29.94    2.73
   5  -6  -1   33.89    2.88
  -5   6   0   16.68    1.78
  -5   6   0   19.37    1.97
   5  -6   0   17.59    1.97
   5  -6   0   19.52    2.05
  -5   6  -1    1.36    0.53
  -5   6  -1    1.25    0.53
   5  -6   1    1.82    0.61
   5  -6   1    1.86    0.64
  -5   6  -2   22.06    2.05
  -5   6  -2   27.82    2.54
   5  -6   2   26.84    2.46
   5  -6   2   19.79    2.01
  -5   6  -3    1.21    0.45
  -5   6  -3    0.30    0.42
   5  -6   3    1.02    0.49
   5  -6   3    0.49    0.45
  -5   6  -4   21.76    2.16
  -5   6  -4   21.72    2.08
   5  -6   4   18.23    1.97
   5  -6   4   21.53    2.05
  -5   6  -5   29.60    2.50
  -5   6  -5   33.73    2.84
   5  -6   5   25.96    2.31
   5  -6   5   26.49    2.50
  -5   6  -6   58.18    3.94
  -5   6  -6   52.80    3.87
   5  -6   6   57.39    3.94
   5  -6   6   53.10    3.87
  -5   6  -7   91.73    5.61
  -5   6  -7   89.49    5.76
   5  -6   7   96.77    6.10
   5  -6   7   83.62    5.23
  -5   6  -9    8.64    1.36
  -5   6  -9    9.63    1.59
   5  -6   9    8.91    1.48
   5  -6   9   11.83    1.59
  -5   6 -10   34.57    3.26
  -5   6 -10   35.63    3.11
   5  -6  10   35.52    3.03
   5  -6  10   36.84    3.30
  -5   6 -11  179.28   10.04
  -5   6 -11  207.48   11.71
   5  -6  11  174.32    9.74
   5  -6  11  193.23   11.03
  -5   5   8    8.98    1.52
  -5   5   8    9.70    1.67
   5  -5  -8    8.34    1.55
   5  -5  -8    6.97    1.40
  -5   5   7   96.62    6.41
  -5   5   7  101.70    6.41
   5  -5  -7  102.34    6.63
   5  -5  -7  107.31    6.90
  -5   5   6    6.18    1.21
  -5   5   6    6.67    1.29
   5  -5  -6    6.60    1.36
   5  -5  -6    5.38    1.18
  -5   5   5  143.31    8.49
  -5   5   5  142.90    8.19
   5  -5  -5  158.25    9.13
   5  -5  -5  165.94    9.59
  -5   5   4    5.80    1.14
  -5   5   4    5.72    1.10
   5  -5  -4    4.85    1.14
   5  -5  -4    5.15    1.10
  -5   5   3  155.86    8.64
  -5   5   3  147.26    8.30
   5  -5  -3  149.53    8.53
   5  -5  -3  153.78    8.83
  -5   5   2    4.89    0.99
  -5   5   2    6.06    1.06
   5  -5  -2    5.65    1.14
   5  -5  -2    5.65    1.10
  -5   5   1  264.49   13.65
  -5   5   1  282.12   14.44
   5  -5  -1  286.93   14.82
   5  -5  -1  273.63   14.29
  -5   5   0    0.42    0.30
  -5   5   0    0.19    0.30
   5  -5   0    0.19    0.38
   5  -5   0    0.04    0.30
  -5   5  -1  209.00   11.14
  -5   5  -1  210.90   10.99
   5  -5   1  214.69   11.56
  -5   5  -2    5.50    1.02
  -5   5  -2    4.43    0.87
   5  -5   2    3.87    0.87
   5  -5   3   33.51    3.07
   5  -5   3   37.98    2.80
  -5   5  -4  243.42   12.55
  -5   5  -4  252.21   13.23
   5  -5   4  266.27   13.65
   5  -5   4  284.01   14.71
  -5   5  -5    3.07    0.80
  -5   5  -5    1.97    0.61
   5  -5   5    1.29    0.57
   5  -5   5    1.36    0.53
  -5   5  -6   38.02    2.88
  -5   5  -6   49.05    3.60
   5  -5   6   42.83    3.34
   5  -5   6   42.72    3.15
  -5   5  -7  336.96   17.13
  -5   5  -7  342.35   17.59
   5  -5   7  317.63   16.91
   5  -5   7  328.06   16.75
  -5   5  -8   58.86    4.28
  -5   5  -8   57.99    3.98
   5  -5   8   69.74    4.59
  -5   5  -9   24.71    2.54
  -5   5  -9   25.05    2.39
   5  -5   9   23.88    2.54
  -5   5 -10   15.16    2.01
  -5   5 -10   12.51    1.67
   5  -5  10   14.59    1.97
   5  -5  10   10.61    1.71
  -5   5 -11   31.69    3.11
  -5   5 -11   26.80    2.62
   5  -5  11   28.84    2.69
   5  -5  11   23.77    2.58
  -5   5 -12    1.18    0.68
  -5   4   8  103.14    6.44
  -5   4   8   93.96    6.22
   5  -4  -8   87.25    5.91
   5  -4  -8   89.34    6.06
  -5   4   7  230.91   12.51
  -5   4   7  254.30   13.72
   5  -4  -7  258.43   13.95
   5  -4  -7  262.71   14.14
  -5   4   6   89.45    5.69
  -5   4   6   93.05    6.03
   5  -4  -6   99.31    6.37
  -5   4   5    1.14    0.53
  -5   4   5    1.21    0.57
   5  -4  -5    0.61    0.57
   5  -4  -5    1.78    0.76
  -5   4   4    0.87    0.57
  -5   4   4    1.33    0.64
   5  -4  -4    4.06    0.99
   5  -4  -4    1.25    0.64
  -5   4   3 1063.20   51.06
  -5   4   3 1126.50   54.09
   5  -4  -3 1127.64   54.35
   5  -4  -3 1051.45   50.68
  -5   4   2   30.85    2.62
  -5   4   2   32.03    2.62
   5  -4  -2   28.16    2.62
   5  -4  -2   34.34    2.84
  -5   4   1    0.64    0.42
   5  -4  -1    1.40    0.61
   5  -4  -1    0.99    0.53
  -5   4   0  331.66   16.75
   5  -4   0  389.27   19.52
   5  -4   0  361.49   18.31
  -5   4  -1   30.82    2.54
  -5   4  -1   32.37    2.46
   5  -4   1   30.82    2.50
   5  -4   1   29.91    2.46
  -5   4  -2    2.96    0.76
  -5   4  -2    2.01    0.57
   5  -4   2    2.50    0.68
   5  -4   2    2.80    0.68
  -5   4  -3   11.07    1.44
  -5   4  -3   10.65    1.29
   5  -4   3   12.70    1.55
   5  -4   3   11.03    1.33
  -5   4  -4    0.53    0.38
  -5   4  -4    0.30    0.34
   5  -4   4    0.87    0.42
   5  -4   4    0.64    0.42
  -5   4  -5   22.86    2.16
  -5   4  -5   29.00    2.31
   5  -4   5   22.51    2.20
   5  -4   5   18.65    1.82
  -5   4  -6   65.08    4.40
  -5   4  -6   52.65    3.56
   5  -4   6   65.50    4.40
   5  -4   6   52.16    3.56
  -5   4  -7   98.21    6.10
  -5   4  -7   90.97    5.50
   5  -4   7   91.61    5.76
   5  -4   7   84.68    5.19
  -5   4  -8   78.95    5.15
  -5   4  -8   79.90    5.08
   5  -4   8   71.87    4.89
   5  -4   8   70.84    4.59
  -5   4  -9    3.03    0.80
   5  -4   9    2.27    0.76
   5  -4   9    1.55    0.64
  -5   4 -10  363.91   18.80
  -5   4 -10  390.41   19.82
   5  -4  10  327.49   16.87
   5  -4  10  383.21   19.75
  -5   4 -11   17.63    2.46
  -5   4 -11   14.29    1.82
   5  -4  11   15.20    1.97
   5  -4  11   21.11    2.24
  -5   4 -12  283.63   15.09
   5  -4  12  309.86   16.41
   5  -4  12  316.57   16.41
  -5   3   9    1.55    0.64
  -5   3   8   73.65    5.31
  -5   3   8   85.21    5.65
   5  -3  -8   77.10    5.34
   5  -3  -8   66.22    4.93
  -5   3   7   25.09    2.54
   5  -3  -7   21.11    2.39
   5  -3  -7   22.44    2.50
  -5   3   6  125.69    7.43
  -5   3   6  118.90    7.24
   5  -3  -6  116.82    7.16
   5  -3  -6  107.99    6.71
  -5   3   5   17.21    1.97
  -5   3   5   12.70    1.74
   5  -3  -5   16.11    2.01
   5  -3  -5   16.41    2.01
  -5   3   4    7.16    1.21
  -5   3   4    5.04    1.10
   5  -3  -4    8.41    1.36
   5  -3  -4    8.30    1.40
  -5   3   3   19.03    2.01
  -5   3   3   15.81    1.78
   5  -3  -3   19.63    2.16
   5  -3  -3   20.24    2.16
  -5   3   2  800.53   38.74
  -5   3   2  830.47   40.14
   5  -3  -2  789.53   38.43
   5  -3  -2  720.17   35.10
  -5   3   1    1.44    0.57
  -5   3   1    1.63    0.57
   5  -3  -1    2.39    0.68
   5  -3  -1    1.90    0.61
  -5   3   0  118.07    6.60
  -5   3   0  116.55    6.67
   5  -3   0  109.62    6.41
   5  -3   0  117.92    6.71
  -5   3  -1   35.02    2.73
  -5   3  -1   38.36    2.73
   5  -3   1   34.87    2.65
   5  -3   1   39.23    2.96
  -5   3  -2  302.66   15.46
  -5   3  -2  296.71   14.97
   5  -3   2  304.37   15.54
   5  -3   2  317.52   16.00
  -5   3  -3    1.06    0.45
  -5   3  -3    1.33    0.49
   5  -3   3    0.42    0.30
   5  -3   3    0.19    0.27
  -5   3  -4   57.58    3.90
  -5   3  -4   56.97    3.68
   5  -3   4   54.05    3.56
   5  -3   4   59.93    4.02
  -5   3  -5   14.78    1.55
  -5   3  -5   14.06    1.63
   5  -3   5   10.84    1.44
   5  -3   5   12.93    1.48
  -5   3  -6  138.50    7.88
  -5   3  -6  149.53    8.19
   5  -3   6  147.98    8.11
   5  -3   6  137.33    7.81
  -5   3  -7   13.68    1.59
  -5   3  -7    8.83    1.36
   5  -3   7   16.72    1.78
   5  -3   7   11.56    1.55
  -5   3  -8  144.26    8.07
  -5   3  -8  124.89    7.39
   5  -3   8  143.54    8.30
   5  -3   8  160.26    8.79
  -5   3 -10    6.06    1.25
  -5   3 -10    8.26    1.33
   5  -3  10    5.42    1.06
   5  -3  10    4.89    1.14
  -5   3 -11  169.51    9.51
  -5   3 -11  173.64    9.89
   5  -3  11  167.65    9.36
   5  -3  11  164.27    9.48
  -5   3 -12  162.87    9.21
  -5   3 -12  189.37   10.73
   5  -3  12  185.20   10.23
   5  -3  12  163.86    9.51
  -5   2   9    0.11    0.38
   5  -2  -9    0.61    0.53
  -5   2   8   27.94    2.84
  -5   2   8   23.96    2.46
   5  -2  -8   24.11    2.62
   5  -2  -8   21.87    2.54
  -5   2   7  121.18    7.24
  -5   2   7  117.88    7.24
  -5   2   6   62.09    4.32
  -5   2   6   63.11    4.55
   5  -2  -6   62.77    4.55
   5  -2  -6   56.29    4.17
  -5   2   5    3.45    0.87
  -5   2   5    4.32    1.10
   5  -2  -5    2.99    0.87
   5  -2  -5    4.28    1.02
  -5   2   4  725.10   35.33
  -5   2   4  763.76   37.26
   5  -2  -4  740.64   36.27
   5  -2  -4  731.54   35.74
  -5   2   3  129.40    7.35
  -5   2   3  134.37    7.66
   5  -2  -3  131.41    7.62
   5  -2  -3  125.50    7.39
  -5   2   2   57.77    3.90
  -5   2   2   63.75    4.13
   5  -2  -2   63.30    4.28
   5  -2  -2   66.98    4.40
  -5   2   1  220.03   11.52
  -5   2   1  196.83   10.39
   5  -2  -1  228.37   12.05
   5  -2  -1  223.14   11.83
  -5   2   0  277.00   14.21
  -5   2   0  293.11   14.82
   5  -2   0  283.41   14.48
   5  -2   0  266.80   13.80
  -5   2  -1  733.82   35.36
  -5   2  -1  804.32   38.85
   5  -2   1  757.32   36.69
   5  -2   1  758.83   36.65
  -5   2  -2   11.94    1.44
  -5   2  -2   16.11    1.55
   5  -2   2   10.99    1.33
   5  -2   2   11.71    1.44
  -5   2  -3   29.03    2.35
  -5   2  -3   31.04    2.35
   5  -2   3   32.90    2.58
   5  -2   3   31.80    2.39
  -5   2  -4   89.15    5.19
  -5   2  -4   81.00    5.00
   5  -2   4   90.21    5.27
   5  -2   4   87.44    5.31
  -5   2  -5  134.03    7.39
  -5   2  -5  113.33    6.60
   5  -2   5  119.74    6.71
   5  -2   5  119.59    6.90
  -5   2  -6   12.20    1.36
  -5   2  -6   15.43    1.74
   5  -2   6   15.35    1.78
   5  -2   6   16.30    1.63
  -5   2  -7  211.28   11.37
  -5   2  -7  176.40    9.48
   5  -2   7  212.79   11.18
   5  -2   7  195.24   10.61
  -5   2  -8    5.12    0.95
  -5   2  -8    8.23    1.33
   5  -2   8    4.13    0.87
   5  -2   8    6.71    1.25
  -5   2  -9   51.51    3.68
  -5   2  -9   50.53    3.75
   5  -2   9   42.76    3.41
   5  -2   9   45.14    3.37
  -5   2 -10    0.45    0.42
  -5   2 -10    1.02    0.53
   5  -2  10    0.42    0.38
   5  -2  10    0.45    0.38
   5  -2  11  697.43   34.49
   5  -2  11  800.53   38.97
  -5   2 -12   66.79    4.74
  -5   2 -12   63.56    4.40
   5  -2  12   60.57    4.47
   5  -2  12   61.90    4.36
  -5   1   9   12.55    1.71
   5  -1  -9    8.53    1.74
   5  -1  -9    9.17    1.55
  -5   1   8    0.64    0.42
  -5   1   8    0.68    0.49
   5  -1  -8    0.53    0.53
   5  -1  -8    0.57    0.49
  -5   1   7   65.08    4.51
  -5   1   7   68.72    4.85
  -5   1   6    0.11    0.42
  -5   1   6    0.23    0.34
   5  -1  -6    1.02    0.61
   5  -1  -6    0.11    0.49
  -5   1   5    0.57    0.42
  -5   1   5    0.57    0.45
   5  -1  -5    1.18    0.53
   5  -1  -5    0.23    0.45
  -5   1   4   76.60    4.89
  -5   1   4   77.78    5.04
   5  -1  -4   66.71    4.55
   5  -1  -4   75.09    4.97
   5  -1  -3  265.06   13.91
   5  -1  -3  255.24   13.38
  -5   1   2   37.45    2.80
  -5   1   2   46.39    3.34
   5  -1  -2   42.83    3.30
   5  -1  -2   37.94    2.92
  -5   1   1  110.87    6.37
  -5   1   1  120.99    6.78
   5  -1  -1  115.42    6.63
   5  -1  -1  125.54    7.20
  -5   1   0   21.07    1.82
  -5   1   0   19.56    1.86
   5  -1   0   20.43    1.97
   5  -1   0   22.33    2.01
  -5   1  -1 1090.49   52.19
  -5   1  -1 1115.89   53.18
   5  -1   1 1090.87   52.23
   5  -1   1  976.78   46.85
  -5   1  -2  945.32   45.41
  -5   1  -2 1033.26   49.31
   5  -1   2  975.64   46.85
   5  -1   2  969.58   46.43
  -5   1  -3    0.23    0.30
  -5   1  -3    0.91    0.38
   5  -1   3    0.38    0.30
   5  -1   3    1.10    0.49
  -5   1  -4   23.84    2.08
  -5   1  -4   26.99    2.12
   5  -1   4   23.84    1.97
   5  -1   4   27.59    2.31
  -5   1  -5    1.78    0.53
  -5   1  -5    2.62    0.68
   5  -1   5    1.40    0.53
   5  -1   5    2.54    0.64
  -5   1  -6    7.96    1.21
  -5   1  -6    6.97    1.06
   5  -1   6    7.16    1.06
   5  -1   6    7.62    1.18
  -5   1  -7  255.85   13.19
  -5   1  -7  248.16   13.04
   5  -1   7  257.97   13.30
   5  -1   7  275.83   14.37
  -5   1  -8   74.75    4.70
  -5   1  -8   65.76    4.47
   5  -1   8   65.80    4.47
   5  -1   8   81.11    5.00
  -5   1  -9   41.05    3.26
  -5   1  -9   39.42    3.03
   5  -1   9   41.73    3.15
   5  -1   9   40.22    3.22
  -5   1 -10   54.43    3.83
  -5   1 -10   56.48    4.17
  -5   1 -11    0.27    0.38
  -5   1 -11    0.08    0.30
   5  -1  11    0.57    0.45
   5  -1  11    0.27    0.38
   5  -1  12   92.98    5.84
   5  -1  12   87.25    5.76
  -5   1 -13   -0.27    0.23
  -5   1 -13    0.42    0.42
   5  -1  13    0.45    0.38
  -5   0   9   32.26    2.92
   5   0  -9   31.80    3.18
  -5   0   8   49.39    3.75
  -5   0   8   46.58    3.90
   5   0  -8   50.94    4.09
   5   0  -8   53.18    4.13
  -5   0   7   19.03    2.27
  -5   0   7   20.58    2.20
   5   0  -7   14.52    1.93
   5   0  -7   17.81    2.16
  -5   0   6   10.31    1.48
  -5   0   6    8.91    1.44
   5   0  -6    8.07    1.40
   5   0  -6    8.79    1.48
  -5   0   5    0.57    0.38
  -5   0   5    0.08    0.30
   5   0  -5    0.53    0.45
   5   0  -5    0.45    0.38
  -5   0   4   10.99    1.55
  -5   0   4   12.93    1.63
   5   0  -4   14.21    1.78
   5   0  -4   13.08    1.71
  -5   0   3  268.78   13.87
  -5   0   3  260.51   13.61
   5   0  -3  279.20   14.56
   5   0  -3  249.79   13.15
  -5   0   2   80.05    4.89
  -5   0   2   85.47    5.23
   5   0  -2   90.17    5.50
   5   0  -2   84.83    5.31
  -5   0   1  455.22   22.48
  -5   0   1  449.16   22.21
   5   0  -1  443.47   22.02
   5   0  -1  462.43   22.97
  -5   0   0 1486.20   70.54
  -5   0   0 1472.18   70.01
   5   0   0 1350.51   64.32
   5   0   0 1461.19   69.55
  -5   0  -1  164.84    8.72
  -5   0  -1  176.37    9.44
   5   0   1  181.98    9.63
   5   0   1  150.52    8.23
  -5   0  -2    0.76    0.42
  -5   0  -2    1.06    0.38
   5   0   2    0.49    0.34
   5   0   2    0.27    0.30
  -5   0  -3  657.25   31.95
  -5   0  -3  664.07   32.07
   5   0   3  606.84   29.60
   5   0   3  694.78   33.51
  -5   0  -4  159.88    8.53
  -5   0  -4  148.92    8.15
   5   0   4  154.27    8.45
   5   0   4  157.45    8.38
  -5   0  -5   82.36    4.89
  -5   0  -5   89.07    5.38
   5   0   5   96.39    5.72
   5   0   5   95.67    5.53
  -5   0  -6  152.52    8.45
  -5   0  -6  164.77    8.83
   5   0   6  164.01    8.83
   5   0   6  148.85    8.26
  -5   0  -7  259.53   13.57
  -5   0  -7  258.12   13.27
   5   0   7  276.17   14.14
   5   0   7  241.48   12.74
  -5   0  -8    3.98    0.91
  -5   0  -8    3.68    0.80
   5   0   8    4.62    0.91
   5   0   8    3.49    0.87
  -5   0  -9    1.67    0.64
  -5   0  -9    2.20    0.64
   5   0   9    0.80    0.45
   5   0   9    1.21    0.53
  -5   0 -10  435.13   21.87
   5   0  10  433.24   21.98
  -5   0 -11  183.83   10.12
  -5   0 -11  153.96    8.91
   5   0  11  165.41    9.21
   5   0  11  193.76   10.80
  -5   0 -12  109.69    6.82
  -5   0 -12  105.60    6.48
   5   0  12  131.26    7.66
   5   0  12  117.80    7.24
  -5   0 -13    3.41    0.99
  -5   0 -13    2.46    0.76
   5   0  13    3.45    0.91
   5   0  13    4.55    1.10
  -5  -1   9   64.13    4.97
   5   1  -9   48.48    4.59
  -5  -1   8    9.63    1.48
  -5  -1   8    5.69    1.21
   5   1  -8    5.61    1.21
   5   1  -8    7.35    1.40
  -5  -1   7    2.99    0.95
  -5  -1   7    4.32    0.99
   5   1  -7    3.56    0.95
   5   1  -7    1.59    0.72
  -5  -1   6   22.14    2.39
  -5  -1   6   17.59    2.01
   5   1  -6   13.76    1.78
   5   1  -6   19.52    2.24
  -5  -1   5   29.83    2.73
  -5  -1   5   28.69    2.62
   5   1  -5   27.97    2.69
   5   1  -5   26.57    2.54
  -5  -1   4  176.06    9.63
  -5  -1   4  176.67    9.78
   5   1  -4  171.17    9.51
   5   1  -4  194.52   10.61
  -5  -1   3  167.80    9.25
  -5  -1   3  157.38    8.64
   5   1  -3  151.73    8.53
   5   1  -3  169.20    9.36
  -5  -1   2  366.79   18.50
  -5  -1   2  348.60   17.55
   5   1  -2  337.91   17.21
   5   1  -2  284.73   14.67
   5   1  -1   24.26    2.20
   5   1  -1   27.48    2.31
  -5  -1   0  297.05   15.01
  -5  -1   0  299.67   15.20
   5   1   0  296.18   15.09
   5   1   0  311.49   15.77
  -5  -1  -1  694.78   33.51
  -5  -1  -1  733.82   35.52
   5   1   1  694.40   33.66
   5   1   1  613.66   29.83
  -5  -1  -2  493.89   24.11
  -5  -1  -2  540.51   26.46
   5   1   2  515.87   25.21
   5   1   2  483.27   23.77
  -5  -1  -3  756.18   36.35
  -5  -1  -3  819.48   39.50
   5   1   3  871.41   41.73
   5   1   3  784.99   37.87
  -5  -1  -4  178.64    9.40
  -5  -1  -4  184.44    9.82
   5   1   4  187.62    9.78
   5   1   4  217.79   11.37
  -5  -1  -5  281.70   14.44
  -5  -1  -5  301.52   15.20
   5   1   5  341.89   17.25
   5   1   5  298.04   15.01
  -5  -1  -6    4.32    0.80
  -5  -1  -6    3.49    0.80
   5   1   6    3.18    0.76
   5   1   6    3.79    0.83
  -5  -1  -7    4.81    0.99
  -5  -1  -7    7.96    1.14
   5   1   7    6.75    1.06
   5   1   7    7.66    1.18
  -5  -1  -8  212.34   11.41
  -5  -1  -8  202.67   10.76
   5   1   8  196.53   10.46
   5   1   8  231.63   12.32
  -5  -1  -9    0.91    0.49
  -5  -1  -9    0.04    0.27
   5   1   9    0.34    0.42
   5   1   9    0.45    0.34
  -5  -1 -11  145.93    8.34
  -5  -1 -11  142.40    8.34
   5   1  11  163.86    9.13
   5   1  11  144.38    8.45
  -5  -1 -12    3.18    0.91
  -5  -1 -12    1.52    0.64
   5   1  12    2.27    0.72
   5   1  12    3.68    0.99
  -5  -1 -13   27.10    2.80
  -5  -1 -13   22.40    2.43
   5   1  13   22.51    2.35
   5   1  13   23.23    2.58
  -5  -2   8   33.85    3.26
  -5  -2   8   41.81    3.37
   5   2  -8   37.15    3.41
   5   2  -8   33.43    3.07
  -5  -2   7    0.80    0.53
  -5  -2   7    1.48    0.64
   5   2  -7    0.72    0.53
   5   2  -7    0.38    0.45
  -5  -2   6   -0.27    0.27
  -5  -2   6    0.61    0.42
   5   2  -6    0.80    0.49
   5   2  -6    0.61    0.45
  -5  -2   5   64.02    4.47
  -5  -2   5   73.95    4.81
   5   2  -5   59.81    4.25
   5   2  -5   64.93    4.51
  -5  -2   4    1.14    0.49
  -5  -2   4    0.68    0.45
   5   2  -4    0.99    0.53
   5   2  -4    0.72    0.49
  -5  -2   3   14.48    1.67
  -5  -2   3   13.87    1.71
   5   2  -3   16.00    1.82
   5   2  -3   12.51    1.63
  -5  -2   2    9.70    1.33
  -5  -2   2    7.05    1.10
  -5  -2   1   56.78    3.75
  -5  -2   1   53.48    3.56
   5   2  -1   61.59    4.09
   5   2  -1   56.97    3.79
  -5  -2   0  279.96   14.18
  -5  -2   0  278.25   14.18
   5   2   0  313.43   15.84
   5   2   0  303.12   15.43
  -5  -2  -1  134.29    7.39
  -5  -2  -1  134.79    7.32
   5   2   1  113.98    6.48
   5   2   1  119.81    6.71
  -5  -2  -2   69.63    4.17
  -5  -2  -2   75.13    4.59
   5   2   2   76.60    4.59
   5   2   2   78.35    4.74
  -5  -2  -3 1084.80   51.70
  -5  -2  -3 1061.30   50.79
   5   2   3 1024.54   48.90
   5   2   3 1016.58   48.67
  -5  -2  -4  754.28   36.31
  -5  -2  -4  761.86   36.80
   5   2   4  779.68   37.64
   5   2   4  739.88   35.63
  -5  -2  -5    7.58    1.02
  -5  -2  -5    7.66    1.10
   5   2   5    9.06    1.18
   5   2   5    9.02    1.21
  -5  -2  -6  445.75   22.17
  -5  -2  -6  502.98   24.64
   5   2   6  461.29   22.74
   5   2   6  466.59   23.12
  -5  -2  -7    4.66    0.95
  -5  -2  -7    6.18    0.99
   5   2   7    5.80    1.02
   5   2   7    6.06    1.10
  -5  -2  -8  317.33   16.37
  -5  -2  -8  313.35   15.92
   5   2   8  358.95   18.27
   5   2   8  362.89   18.27
  -5  -2  -9  118.26    6.86
  -5  -2  -9   95.21    5.91
   5   2   9  116.10    6.75
   5   2   9  105.98    6.60
  -5  -2 -10  130.50    7.73
   5   2  10  153.28    8.60
  -5  -2 -11   15.54    1.82
  -5  -2 -11   16.03    1.97
   5   2  11   17.28    1.97
   5   2  11   17.21    2.08
  -5  -2 -12   -0.04    0.34
  -5  -2 -12    0.45    0.38
   5   2  12    1.44    0.61
   5   2  12    0.80    0.42
  -5  -2 -13   48.52    3.87
  -5  -2 -13   60.49    4.25
   5   2  13   44.39    4.13
   5   2  13   55.34    4.09
  -5  -3   8   -0.04    0.27
  -5  -3   8   -0.27    0.34
   5   3  -8    0.00    0.30
   5   3  -8    0.76    0.53
  -5  -3   7   81.61    5.53
  -5  -3   7   85.25    5.50
   5   3  -7   83.35    5.50
   5   3  -7   76.03    5.34
  -5  -3   6  154.08    8.91
  -5  -3   6  142.48    8.15
   5   3  -6  145.13    8.57
   5   3  -6  154.04    8.83
  -5  -3   5  141.34    8.19
  -5  -3   5  153.43    8.60
   5   3  -5  132.70    7.85
   5   3  -5  131.83    7.73
  -5  -3   4    7.43    1.21
  -5  -3   4    9.55    1.44
   5   3  -4    7.81    1.29
   5   3  -4   10.08    1.48
  -5  -3   3    0.45    0.42
  -5  -3   3    1.55    0.57
   5   3  -3    1.59    0.61
   5   3  -3    1.67    0.68
  -5  -3   2    9.25    1.29
  -5  -3   2    8.11    1.18
   5   3  -2    7.85    1.25
   5   3  -2    8.04    1.29
  -5  -3   1  100.33    5.84
  -5  -3   1  106.17    6.06
   5   3  -1  106.55    6.22
   5   3  -1  122.69    7.05
  -5  -3   0   87.94    5.19
  -5  -3   0   96.16    5.57
   5   3   0   99.12    5.84
   5   3   0  103.67    5.99
  -5  -3  -1  507.53   24.75
  -5  -3  -1  523.45   25.62
   5   3   1  545.81   26.72
   5   3   1  523.45   25.59
  -5  -3  -2 1250.82   59.47
  -5  -3  -2 1296.31   61.75
   5   3   2 1179.56   56.29
   5   3   2 1234.90   58.79
  -5  -3  -3   42.22    2.84
  -5  -3  -3   44.99    3.15
   5   3   3   47.57    3.26
   5   3   3   50.79    3.30
  -5  -3  -4   10.08    1.29
  -5  -3  -4   13.49    1.36
   5   3   4   13.61    1.40
   5   3   4    9.82    1.25
  -5  -3  -5   12.05    1.44
  -5  -3  -5   12.28    1.33
   5   3   5   13.30    1.40
   5   3   5   12.62    1.44
  -5  -3  -6  206.42   10.92
  -5  -3  -6  181.94    9.59
   5   3   6  219.80   11.56
   5   3   6  194.14   10.20
  -5  -3  -7   84.94    5.27
  -5  -3  -7   85.59    5.12
  -5  -3  -8   75.62    4.70
  -5  -3  -8   77.40    5.00
   5   3   8   68.68    4.59
  -5  -3  -9   23.73    2.27
  -5  -3  -9   19.75    1.97
   5   3   9   23.99    2.27
   5   3   9   22.93    2.31
  -5  -3 -10    3.68    0.95
  -5  -3 -10    2.88    0.76
   5   3  10    2.50    0.72
   5   3  10    4.02    0.99
  -5  -3 -11   69.25    4.62
  -5  -3 -11   76.72    5.19
   5   3  11   69.63    4.93
   5   3  11   82.18    5.31
  -5  -3 -12   63.19    4.40
   5   3  12   56.63    4.28
   5   3  12   59.17    4.28
  -5  -3 -13    5.72    1.14
  -5  -3 -13    3.79    0.99
   5   3  13    3.34    0.91
   5   3  13    2.84    0.87
  -5  -4   8   66.18    5.12
  -5  -4   8   79.33    5.15
   5   4  -8   67.35    4.81
   5   4  -8   67.01    4.89
  -5  -4   7  155.10    9.06
  -5  -4   7  133.88    7.81
   5   4  -7  142.44    8.38
   5   4  -7  154.42    9.06
  -5  -4   6   48.18    3.75
  -5  -4   6   53.94    3.90
   5   4  -6   48.29    3.75
   5   4  -6   43.82    3.68
  -5  -4   5  166.55    9.44
  -5  -4   5  153.47    8.64
   5   4  -5  164.62    9.32
   5   4  -5  171.82    9.74
  -5  -4   4   11.90    1.59
  -5  -4   4   17.44    1.90
   5   4  -4   12.43    1.67
   5   4  -4   13.19    1.74
  -5  -4   3   24.11    2.31
  -5  -4   3   20.35    2.01
   5   4  -3   26.15    2.43
   5   4  -3   21.11    2.12
  -5  -4   2   13.23    1.55
  -5  -4   2   10.58    1.67
   5   4  -2   10.69    1.48
   5   4  -2   11.48    1.52
  -5  -4   1   21.45    1.93
  -5  -4   1   22.67    2.01
   5   4  -1   20.96    2.01
   5   4  -1   20.32    1.97
  -5  -4   0   25.66    2.08
  -5  -4   0   22.33    1.97
   5   4   0   23.84    2.12
   5   4   0   22.14    2.05
  -5  -4  -1   16.56    1.59
  -5  -4  -1   19.71    1.78
   5   4   1   18.88    1.82
   5   4   1   22.59    1.97
  -5  -4  -2   97.45    5.57
   5   4   2   90.93    5.34
   5   4   3  325.29   16.37
  -5  -4  -4  525.72   25.59
  -5  -4  -4  521.56   25.59
   5   4   4  571.21   27.90
   5   4   4  506.77   24.71
  -5  -4  -5    1.29    0.49
  -5  -4  -5    2.20    0.61
   5   4   5    1.29    0.45
   5   4   5    2.62    0.68
  -5  -4  -6   10.35    1.25
  -5  -4  -6   10.39    1.36
   5   4   6    8.60    1.25
   5   4   6    9.67    1.25
   5   4   7 1301.61   62.01
   5   4   7 1286.07   61.52
  -5  -4  -8   19.33    2.01
  -5  -4  -8   21.64    2.05
   5   4   8   21.34    2.12
   5   4   8   24.33    2.24
  -5  -4  -9   35.48    2.84
  -5  -4  -9   43.29    3.37
   5   4   9   48.14    3.45
   5   4   9   37.18    3.07
  -5  -4 -10  190.20   10.35
  -5  -4 -10  206.42   11.33
   5   4  10  194.79   10.58
   5   4  10  179.55   10.04
  -5  -4 -11  181.75   10.20
  -5  -4 -11  159.61    9.02
   5   4  11  159.99    9.21
   5   4  11  162.46    9.17
  -5  -4 -12  198.73   10.88
  -5  -4 -12  180.54   10.27
   5   4  12  177.88    9.97
   5   4  12  171.02    9.82
  -5  -4 -13  109.58    6.67
  -5  -4 -13  120.99    7.47
   5   4  13   92.94    6.22
   5   4  13  115.49    7.09
  -5  -5   8   69.82    5.12
  -5  -5   8   80.20    5.27
   5   5  -8   86.19    5.88
   5   5  -8   81.23    5.53
  -5  -5   7  181.67   10.31
  -5  -5   7  151.16    8.68
   5   5  -7  163.21    9.40
   5   5  -7  155.03    9.13
  -5  -5   6   38.66    3.11
  -5  -5   6   41.88    3.53
   5   5  -6   34.15    3.07
   5   5  -6   38.09    3.37
  -5  -5   5   93.43    6.37
  -5  -5   5   90.02    5.65
   5   5  -5  109.12    6.75
  -5  -5   4   84.79    5.46
  -5  -5   4   74.22    4.81
   5   5  -4   74.56    5.00
   5   5  -4   80.17    5.23
  -5  -5   3  123.64    7.09
  -5  -5   3  120.00    7.05
   5   5  -3  133.69    7.77
   5   5  -3  135.20    7.81
  -5  -5   2  576.89   28.35
  -5  -5   2  572.35   28.05
   5   5  -2  595.47   29.22
   5   5  -2  580.68   28.66
  -5  -5   1    8.60    1.18
  -5  -5   1    9.70    1.29
   5   5  -1    8.57    1.25
   5   5  -1    9.25    1.33
  -5  -5   0   73.65    4.51
  -5  -5   0   76.22    4.59
   5   5   0   71.64    4.55
   5   5   0   81.42    4.97
  -5  -5  -1  163.18    8.64
  -5  -5  -1  144.98    7.85
   5   5   1  148.13    8.11
   5   5   1  156.69    8.49
   5   5   4   28.69    2.31
  -5  -5  -5  911.96   43.85
  -5  -5  -5  891.87   42.72
   5   5   5  861.55   41.35
   5   5   5  800.53   38.66
  -5  -5  -6  294.55   14.86
  -5  -5  -6  270.06   13.91
  -5  -5  -7    2.62    0.72
  -5  -5  -7    1.82    0.57
   5   5   7    1.52    0.57
   5   5   7    2.84    0.72
  -5  -5  -8   10.42    1.44
  -5  -5  -8   13.34    1.55
   5   5   8   11.37    1.44
   5   5   8   16.72    1.93
  -5  -5  -9   30.74    2.62
  -5  -5  -9   28.39    2.65
   5   5   9   20.51    2.20
   5   5   9   26.84    2.43
  -5  -5 -10   19.26    2.16
  -5  -5 -10   20.13    2.12
   5   5  10   20.35    2.24
   5   5  10   17.55    1.93
  -5  -5 -11    1.33    0.64
  -5  -5 -11    1.48    0.61
   5   5  11    1.86    0.64
   5   5  11    1.10    0.53
  -5  -5 -12   36.96    3.11
  -5  -5 -12   37.94    3.41
   5   5  12   35.21    3.11
   5   5  12   31.84    3.11
  -5  -5 -13    1.36    0.68
  -5  -5 -13    1.06    0.53
   5   5  13    0.64    0.49
   5   5  13    1.10    0.57
  -5  -6   8   17.93    2.12
  -5  -6   8   15.16    2.05
   5   6  -8   14.48    2.01
   5   6  -8   16.00    2.16
  -5  -6   7    6.71    1.25
  -5  -6   7    6.33    1.29
   5   6  -7    5.95    1.25
   5   6  -7    6.97    1.33
  -5  -6   6    7.32    1.36
  -5  -6   6    7.85    1.33
   5   6  -6    6.63    1.29
   5   6  -6    6.67    1.33
  -5  -6   4  435.89   22.06
  -5  -6   4  426.42   21.42
   5   6  -4  451.43   22.78
   5   6  -4  438.93   22.21
  -5  -6   3   44.54    3.30
  -5  -6   3   42.53    3.26
   5   6  -3   45.07    3.41
   5   6  -3   43.13    3.41
  -5  -6   2  226.97   11.98
  -5  -6   2  250.54   13.00
   5   6  -2  237.58   12.55
   5   6  -2  246.18   13.04
  -5  -6   1   48.93    3.37
  -5  -6   1   58.86    3.87
   5   6  -1   52.08    3.68
   5   6  -1   57.58    3.90
  -5  -6   0   90.40    5.31
  -5  -6   0   95.48    5.50
   5   6   0   86.38    5.27
   5   6   0   95.82    5.69
  -5  -6  -1    4.21    0.87
   5   6   1    5.61    0.95
   5   6   3  234.36   12.09
  -5  -6  -5  112.65    6.25
  -5  -6  -5  106.28    6.14
   5   6   5   95.18    5.57
   5   6   5  110.75    6.52
  -5  -6  -6  556.81   27.14
  -5  -6  -6  559.46   27.48
   5   6   6  615.18   29.91
   5   6   6  551.12   27.03
  -5  -6  -7    6.97    1.10
  -5  -6  -7    7.54    1.21
   5   6   7    7.62    1.21
   5   6   7    7.77    1.18
  -5  -6  -8   54.77    3.94
  -5  -6  -8   49.39    3.49
   5   6   8   41.16    3.18
   5   6   8   38.62    2.96
  -5  -6  -9  122.50    7.32
  -5  -6  -9  123.72    7.16
   5   6   9  127.51    7.32
   5   6   9  128.04    7.58
  -5  -6 -10  466.97   23.35
  -5  -6 -10  500.71   25.17
   5   6  10  479.86   23.96
   5   6  10  464.70   23.46
  -5  -6 -11  356.18   18.53
  -5  -6 -11  311.38   16.18
   5   6  11  346.97   18.08
   5   6  11  305.69   15.96
  -5  -6 -12    3.26    0.87
  -5  -6 -12    5.12    1.18
   5   6  12    3.41    0.95
   5   6  12    2.16    0.80
  -5  -6 -13    0.95    0.49
  -5  -6 -13    0.57    0.45
   5   6  13   -0.08    0.34
   5   6  13    0.34    0.42
  -5  -7   7   44.54    3.83
  -5  -7   7   41.62    3.49
   5   7  -7   41.20    3.68
   5   7  -7   43.82    3.83
  -5  -7   6  195.13   10.99
  -5  -7   6  176.14    9.82
   5   7  -6  179.85   10.23
   5   7  -6  184.25   10.54
   5   7  -5    7.85    1.44
  -5  -7   4   26.68    2.65
  -5  -7   4   33.17    2.80
  -5  -7   3  574.62   28.28
  -5  -7   3  609.11   30.02
   5   7  -3  558.70   27.78
   5   7  -3  551.50   27.37
  -5  -7   2  114.32    6.60
  -5  -7   2  104.46    6.22
   5   7  -2  109.31    6.60
   5   7  -2  105.79    6.37
  -5  -7   1   60.15    3.90
  -5  -7   1   51.70    3.53
   5   7  -1   59.89    4.09
   5   7  -1   61.25    4.13
  -5  -7   0   -0.15    0.23
  -5  -7   0    0.00    0.23
   5   7   0    0.53    0.34
   5   7   0   -0.30    0.23
  -5  -7  -2    1.48    0.45
  -5  -7  -2    0.87    0.38
   5   7   2    0.30    0.34
   5   7   2    1.06    0.42
   5   7   3  109.01    6.14
   5   7   3  111.66    6.25
  -5  -7  -4  189.82    9.97
  -5  -7  -4  162.83    8.60
   5   7   4  189.56    9.93
   5   7   4  199.11   10.39
  -5  -7  -6   66.07    4.28
  -5  -7  -6   62.05    3.94
   5   7   6   58.33    3.79
   5   7   6   62.01    4.06
  -5  -7  -7   55.38    3.68
  -5  -7  -7   59.17    4.06
   5   7   7   51.51    3.64
   5   7   7   59.24    3.87
  -5  -7  -8  210.56   11.14
  -5  -7  -8  203.28   10.99
   5   7   8  222.15   11.71
   5   7   8  201.84   10.95
  -5  -7  -9   16.87    1.86
  -5  -7  -9   15.65    1.93
   5   7   9   19.33    2.16
   5   7   9   14.25    1.71
  -5  -7 -10   11.75    1.59
  -5  -7 -10   10.61    1.63
   5   7  10   10.35    1.59
   5   7  10   10.12    1.52
  -5  -7 -11   69.48    5.08
  -5  -7 -11   71.37    4.85
   5   7  11   65.61    4.78
  -5  -7 -12    6.90    1.36
  -5  -7 -12    7.85    1.36
   5   7  12    8.76    1.48
   5   7  12    7.20    1.40
  -5  -7 -13   74.18    5.19
  -5  -7 -13   77.36    5.53
   5   7  13   83.77    5.72
   5   7  13   68.38    5.27
  -5  -8   7   22.44    2.54
  -5  -8   7   19.26    2.24
   5   8  -7   21.23    2.46
   5   8  -7   21.57    2.50
  -5  -8   6    0.42    0.34
  -5  -8   6    0.27    0.38
   5   8  -6    1.02    0.57
   5   8  -6    0.68    0.45
  -5  -8   5  171.21    9.55
  -5  -8   5  169.54    9.74
   5   8  -5  153.09    9.25
   5   8  -5  172.54    9.97
  -5  -8   4   44.57    3.56
  -5  -8   4   52.35    3.87
   5   8  -4   46.36    3.71
   5   8  -4   54.73    4.21
  -5  -8   3    0.99    0.49
  -5  -8   3    1.44    0.57
   5   8  -3    1.40    0.68
   5   8  -3    2.96    0.83
  -5  -8   2    1.21    0.49
  -5  -8   2    1.93    0.61
   5   8  -2    0.49    0.38
   5   8  -2    1.55    0.64
  -5  -8   1  323.62   16.37
  -5  -8   1  369.11   18.46
   5   8  -1  311.64   15.96
   5   8  -1  350.08   17.81
  -5  -8   0  143.28    7.85
  -5  -8   0  151.54    8.19
   5   8   0  147.56    8.15
  -5  -8  -1    1.02    0.42
  -5  -8  -1    1.14    0.42
   5   8   1    1.44    0.49
   5   8   1    1.48    0.49
  -5  -8  -2    5.80    0.83
  -5  -8  -2    6.14    0.91
   5   8   2    5.88    0.95
   5   8   2    6.52    0.99
  -5  -8  -3    1.55    0.45
  -5  -8  -3    3.22    0.64
   5   8   3    2.27    0.61
   5   8   3    2.35    0.61
   5   8   4   33.09    2.46
   5   8   4   31.01    2.39
  -5  -8  -5   37.75    2.65
  -5  -8  -5   39.91    2.88
   5   8   5   40.14    2.88
   5   8   5   39.53    2.88
  -5  -8  -7  117.73    6.82
  -5  -8  -7  122.96    6.86
   5   8   7  128.19    7.16
   5   8   7  110.07    6.44
  -5  -8  -8    4.25    0.95
  -5  -8  -8    5.34    0.95
   5   8   8    4.09    0.91
   5   8   8    5.53    1.06
  -5  -8  -9  111.17    6.86
  -5  -8  -9  125.35    7.24
   5   8   9  136.95    8.04
   5   8   9  121.90    7.09
  -5  -8 -10  232.27   12.70
  -5  -8 -10  232.54   12.39
   5   8  10  221.28   11.94
   5   8  10  234.06   12.77
  -5  -8 -12    4.55    1.25
  -5  -9   6    2.50    0.87
  -5  -9   6    3.34    0.91
  -5  -9   5   12.55    1.67
  -5  -9   5    8.00    1.44
   5   9  -5   12.02    2.05
  -5  -9   4  167.42    9.36
  -5  -9   4  169.88    9.67
   5   9  -4  190.31   10.84
   5   9  -4  206.95   11.45
  -5  -9   3   44.50    3.53
  -5  -9   3   57.39    4.02
   5   9  -3   53.29    4.21
   5   9  -3   50.45    3.90
  -5  -9   2  231.44   12.17
  -5  -9   2  238.34   12.43
   5   9  -2  227.50   12.32
   5   9  -2  234.17   12.43
  -5  -9   1    3.07    0.72
  -5  -9   1    1.21    0.49
   5   9  -1    2.58    0.72
   5   9  -1    1.06    0.49
  -5  -9   0  220.64   11.37
  -5  -9   0  218.97   11.26
   5   9   0  205.86   10.80
  -5  -9  -1   19.71    1.71
  -5  -9  -1   21.23    1.78
   5   9   1   17.85    1.71
   5   9   1   20.16    1.86
  -5  -9  -2  150.40    7.85
  -5  -9  -2  171.02    8.79
   5   9   2  160.86    8.41
   5   9   2  165.53    8.64
  -5  -9  -3    7.09    0.87
  -5  -9  -3    7.88    0.91
   5   9   3    9.70    1.10
   5   9   3    8.68    1.02
  -5  -9  -4    1.63    0.42
  -5  -9  -4    1.93    0.45
   5   9   4    1.63    0.45
   5   9   4    1.10    0.38
  -5  -9  -5    9.40    1.02
  -5  -9  -5    8.60    1.02
   5   9   5   12.43    1.36
   5   9   5    9.93    1.14
  -5  -9  -6   95.74    5.38
  -5  -9  -6  104.84    5.91
   5   9   6   92.79    5.34
   5   9   6  102.72    5.84
  -5  -9  -7   46.62    3.18
  -5  -9  -7   42.87    3.68
   5   9   7   50.30    3.45
  -5  -9  -8    0.76    0.45
  -5  -9  -8    0.80    0.38
  -5  -9  -9   11.26    1.59
  -5  -9  -9   11.30    1.63
  -5 -10   1  151.65    8.60
  -5 -10   0   42.60    2.88
  -5 -10   0   42.38    2.80
  -5 -10  -1    2.62    0.45
  -5 -10  -1    3.11    0.49
   6  -9  -4   23.92    2.88
   6  -9  -3    7.01    1.36
   6  -9  -3    7.88    1.48
  -6   9   2    1.02    0.57
  -6   9   2    0.83    0.61
   6  -9  -2    0.57    0.49
   6  -9  -2    2.08    0.80
  -6   9   1   18.84    2.16
  -6   9   1   19.03    2.20
   6  -9  -1   17.59    2.24
   6  -9  -1   21.26    2.46
  -6   9   0    5.72    1.14
  -6   9   0    5.99    1.14
   6  -9   0    6.94    1.33
   6  -9   0    6.14    1.29
  -6   9  -1   10.84    1.55
  -6   9  -1    9.74    1.52
   6  -9   1   13.34    1.86
   6  -9   1   13.34    1.90
  -6   9  -2    8.11    1.33
  -6   9  -2   10.01    1.55
   6  -9   2    7.92    1.40
   6  -9   2    9.06    1.52
  -6   9  -3  128.53    7.81
  -6   9  -3  123.53    7.32
   6  -9   3  138.05    8.26
   6  -9   3  143.05    8.49
  -6   9  -4  168.18    9.44
  -6   9  -4  153.09    9.06
   6  -9   4  148.70    8.72
   6  -9   4  148.28    8.72
  -6   9  -5   26.95    2.88
   6  -9   5   21.95    2.96
   6  -9   5   24.75    2.77
  -6   9  -6   27.25    2.69
  -6   9  -6   23.08    2.69
   6  -9   6   25.47    2.69
   6  -9   6   23.80    2.58
  -6   9  -7    9.13    1.63
  -6   9  -7    8.60    1.44
   6  -9   7    8.87    1.52
   6  -9   7    6.60    1.25
  -6   9  -8   48.33    3.90
  -6   9  -8   42.87    3.83
   6  -9   8   46.62    3.83
   6  -9   8   48.29    4.06
  -6   9  -9    1.59    0.64
   6  -9   9    1.74    0.68
   6  -9   9    0.08    0.30
   6  -8  -6    9.17    1.71
   6  -8  -6    8.91    1.63
  -6   8   5   27.14    2.84
  -6   8   5   26.87    2.80
   6  -8  -5   27.10    2.92
   6  -8  -5   25.21    2.88
  -6   8   4   39.69    3.49
  -6   8   4   31.91    3.03
   6  -8  -4   29.64    3.18
   6  -8  -4   32.56    3.22
  -6   8   3   25.66    2.62
   6  -8  -3   23.08    2.88
   6  -8  -3   21.61    2.65
  -6   8   2    2.84    0.87
  -6   8   2    3.07    0.87
   6  -8  -2    1.93    0.83
   6  -8  -2    2.24    0.83
  -6   8   1    0.64    0.42
  -6   8   1    1.36    0.57
   6  -8  -1    0.72    0.53
   6  -8  -1    0.91    0.57
  -6   8   0   11.75    1.59
  -6   8   0   12.74    1.71
   6  -8   0   13.57    1.90
   6  -8   0   13.46    1.86
  -6   8  -1   36.08    3.15
  -6   8  -1   38.62    3.18
   6  -8   1   39.15    3.41
   6  -8   1   32.86    3.07
  -6   8  -2   81.72    5.50
  -6   8  -2   89.87    5.57
   6  -8   2   81.83    5.53
   6  -8   2   85.17    5.61
  -6   8  -3    4.43    1.06
  -6   8  -3    4.97    0.99
   6  -8   3    5.76    1.18
   6  -8   3    5.12    1.14
  -6   8  -4  301.60   15.58
  -6   8  -4  280.41   14.97
   6  -8   4  266.01   14.21
   6  -8   4  281.55   14.82
  -6   8  -5   14.74    1.78
  -6   8  -5   16.53    2.12
   6  -8   5   18.12    2.08
   6  -8   5   13.68    1.86
  -6   8  -6  139.33    8.04
  -6   8  -7   79.52    5.50
  -6   8  -7   77.10    5.12
   6  -8   7   66.03    4.81
   6  -8   7   73.95    4.93
  -6   8  -8   97.98    6.14
  -6   8  -8   82.82    5.76
   6  -8   8   92.75    5.91
   6  -8   8   93.66    6.18
  -6   8  -9  104.16    6.52
  -6   8  -9  128.00    7.88
   6  -8   9  113.67    7.24
   6  -8   9  122.77    7.43
  -6   8 -10    6.48    1.52
  -6   8 -10    6.29    1.29
   6  -8  10    8.30    1.48
   6  -8  10    6.22    1.29
  -6   7   7    1.93    0.76
   6  -7  -7    1.52    0.87
   6  -7  -7    1.10    0.76
  -6   7   6   11.48    1.78
  -6   7   6   12.43    1.82
   6  -7  -6   12.36    2.01
   6  -7  -6   16.30    2.24
  -6   7   5  106.81    6.82
  -6   7   5  113.90    7.13
   6  -7  -5  107.61    7.01
   6  -7  -5  103.48    6.90
  -6   7   4   14.63    1.90
  -6   7   4   15.69    2.05
   6  -7  -4   14.52    2.05
   6  -7  -4   12.89    1.93
  -6   7   3   43.93    4.02
  -6   7   2    0.45    0.45
  -6   7   2    0.30    0.38
   6  -7  -2    0.72    0.49
   6  -7  -2    0.64    0.49
  -6   7   1   24.30    2.39
  -6   7   1   29.56    2.77
   6  -7  -1   27.90    2.77
   6  -7  -1   28.01    2.77
  -6   7   0   17.40    2.01
  -6   7   0   18.19    1.97
   6  -7   0   16.79    2.05
   6  -7   0   15.35    1.97
  -6   7  -1   15.39    1.86
  -6   7  -1   15.50    1.78
   6  -7   1   16.26    2.05
   6  -7   1   12.02    1.67
  -6   7  -2  129.74    7.62
  -6   7  -2  125.50    7.20
   6  -7   2  112.38    6.86
   6  -7   2  110.30    6.75
  -6   7  -3  215.60   11.75
  -6   7  -3  227.57   12.05
   6  -7   3  219.58   11.83
   6  -7   3  212.75   11.60
  -6   7  -4    2.54    0.76
  -6   7  -4    3.22    0.83
   6  -7   4    3.11    0.83
   6  -7   4    2.31    0.76
  -6   7  -5    0.42    0.38
  -6   7  -5    1.33    0.53
   6  -7   5    1.02    0.49
   6  -7   5    0.95    0.53
  -6   7  -6   83.58    5.53
   6  -7   6   83.88    5.38
   6  -7   6   80.62    5.50
  -6   7  -7  440.82   22.17
  -6   7  -7  441.20   22.48
   6  -7   7  440.82   22.44
   6  -7   7  434.00   21.87
  -6   7  -8   32.26    2.88
  -6   7  -8   29.26    2.96
   6  -7   8   33.58    3.18
   6  -7   8   28.47    2.65
   6  -7   9    2.01    0.68
   6  -7   9    1.44    0.64
  -6   7 -10    1.18    0.53
  -6   7 -10    1.63    0.72
   6  -7  10    1.14    0.64
   6  -7  10    1.36    0.61
  -6   6   7    3.68    0.99
  -6   6   7    2.01    0.83
   6  -6  -7    4.02    1.14
   6  -6  -7    3.75    1.06
  -6   6   6   20.96    2.35
  -6   6   6   22.14    2.58
   6  -6  -6   17.74    2.35
   6  -6  -6   18.65    2.35
  -6   6   5    0.80    0.49
  -6   6   5    0.53    0.45
   6  -6  -5    0.11    0.57
   6  -6  -5   -0.04    0.38
  -6   6   4   26.46    2.65
  -6   6   4   22.93    2.46
   6  -6  -4   23.12    2.58
   6  -6  -4   20.28    2.43
  -6   6   3   18.50    2.24
  -6   6   2  109.20    6.56
  -6   6   2   97.07    5.99
   6  -6  -2  103.29    6.56
   6  -6  -2   89.87    5.88
  -6   6   1   20.73    2.20
  -6   6   1   19.03    2.08
   6  -6  -1   17.28    2.16
   6  -6  -1   22.51    2.39
  -6   6   0  137.33    7.77
  -6   6   0  112.76    6.71
   6  -6   0  126.67    7.50
   6  -6   0  128.65    7.66
  -6   6  -1    0.49    0.42
  -6   6  -1    0.19    0.27
   6  -6   1    0.30    0.38
   6  -6   1   -0.34    0.30
  -6   6  -2    3.83    0.91
  -6   6  -2    3.41    0.83
   6  -6   2    3.34    0.87
   6  -6   2    2.20    0.72
  -6   6  -3   17.51    2.05
  -6   6  -3   11.71    1.52
   6  -6   3   14.14    1.86
   6  -6   3   14.40    1.78
  -6   6  -4   28.62    2.69
  -6   6  -4   31.61    2.69
   6  -6   4   29.19    2.62
   6  -6   4   34.87    3.03
  -6   6  -5  701.22   34.49
  -6   6  -5  764.52   37.15
   6  -6   5  695.53   33.96
   6  -6   5  650.05   32.10
  -6   6  -6   28.81    2.77
  -6   6  -6   35.97    2.88
   6  -6   6   31.91    2.96
   6  -6   6   29.68    2.65
  -6   6  -7    1.21    0.53
  -6   6  -8  387.00   19.63
  -6   6  -8  394.58   20.32
   6  -6   8  388.89   19.75
   6  -6   8  371.91   19.22
  -6   6  -9   40.10    3.26
  -6   6  -9   42.45    3.64
   6  -6   9   49.43    3.94
   6  -6   9   44.54    3.49
  -6   6 -10   -0.11    0.34
  -6   6 -10   -0.23    0.38
   6  -6  10    0.23    0.34
   6  -6  10   -0.04    0.38
  -6   6 -11   34.95    3.18
  -6   5   7   17.89    2.20
  -6   5   7   23.77    2.69
   6  -5  -7   21.98    2.58
   6  -5  -7   20.58    2.58
  -6   5   6   61.59    4.59
  -6   5   6   55.07    4.40
   6  -5  -6   61.02    4.78
   6  -5  -6   61.48    4.81
  -6   5   5   27.59    2.77
  -6   5   5   26.99    2.77
   6  -5  -5   34.42    3.26
   6  -5  -5   26.08    2.88
  -6   5   4  242.51   13.00
  -6   5   4  253.99   13.49
   6  -5  -4  245.84   13.38
   6  -5  -4  254.60   13.72
  -6   5   3   12.89    1.74
  -6   5   3   10.35    1.63
   6  -5  -3   11.30    1.71
   6  -5  -3   12.13    1.78
  -6   5   2   11.52    1.59
  -6   5   2    8.98    1.36
   6  -5  -2   10.92    1.67
   6  -5  -2    9.32    1.48
  -6   5   1  163.93    9.10
  -6   5   1  157.98    8.76
   6  -5  -1  161.39    9.13
   6  -5  -1  168.75    9.55
  -6   5   0    5.34    1.06
  -6   5   0    6.78    1.14
   6  -5   0    5.50    1.06
   6  -5   0    4.74    1.06
  -6   5  -1  198.69   10.80
  -6   5  -1  209.57   11.11
   6  -5   1  221.13   11.86
   6  -5   1  211.43   11.41
  -6   5  -2   96.69    5.99
  -6   5  -2   91.65    5.53
   6  -5   2   92.11    5.76
   6  -5   2  100.41    6.29
  -6   5  -3    0.61    0.42
  -6   5  -3    0.53    0.38
   6  -5   3    0.72    0.45
  -6   5  -4    0.19    0.30
  -6   5  -4    0.49    0.42
  -6   5  -5  222.57   11.79
  -6   5  -5  228.94   12.32
   6  -5   5  210.63   11.33
  -6   5  -6  538.61   26.61
  -6   5  -6  539.75   26.95
   6  -5   6  532.17   26.38
  -6   5  -7    0.15    0.42
   6  -5   7    0.64    0.53
  -6   5  -8   78.08    5.00
  -6   5  -8   78.27    5.27
   6  -5   8   83.27    5.53
  -6   5  -9   20.09    2.16
  -6   5  -9   21.49    2.43
   6  -5   9   24.90    2.62
   6  -5   9   21.72    2.62
  -6   5 -10   93.51    5.88
  -6   5 -10  102.15    6.60
   6  -5  10  106.70    6.48
   6  -5  10   90.74    5.95
  -6   5 -11   49.43    3.75
  -6   5 -11   37.56    3.45
   6  -5  11   42.53    3.41
   6  -5  11   47.42    3.87
  -6   4   7    1.36    0.68
  -6   4   7    1.33    0.64
   6  -4  -7    1.33    0.68
   6  -4  -7    1.52    0.68
  -6   4   6   41.85    3.56
  -6   4   6   43.29    3.75
   6  -4  -6   42.07    3.79
   6  -4  -6   37.56    3.41
  -6   4   5   13.30    1.86
  -6   4   5   17.32    2.08
   6  -4  -5   16.18    2.12
  -6   4   4   42.79    3.41
  -6   4   4   36.20    3.18
   6  -4  -4   40.37    3.53
   6  -4  -4   32.03    3.26
  -6   4   3  296.10   15.39
  -6   4   3  298.19   15.50
   6  -4  -3  301.90   15.92
   6  -4  -3  313.84   16.37
  -6   4   2   16.94    1.97
  -6   4   2   16.26    1.90
   6  -4  -2   18.35    2.16
   6  -4  -2   17.97    2.08
  -6   4   1  344.89   17.51
  -6   4   1  317.25   16.30
   6  -4  -1  322.41   16.72
   6  -4  -1  320.10   16.53
  -6   4   0    1.78    0.64
  -6   4   0    1.48    0.68
   6  -4   0    0.68    0.45
   6  -4   0    1.86    0.64
   6  -4   1  506.01   25.21
   6  -4   1  587.51   28.96
  -6   4  -2   13.11    1.55
  -6   4  -2   11.45    1.97
   6  -4   2   10.84    1.48
   6  -4   2   12.02    1.67
   6  -4   3   30.44    2.58
   6  -4   3   30.40    2.65
  -6   4  -4  144.83    8.30
  -6   4  -4  142.44    7.88
   6  -4   4  158.25    8.91
   6  -4   4  145.17    8.07
   6  -4   5   18.84    2.08
   6  -4   5   18.61    1.90
  -6   4  -6  181.10   10.04
  -6   4  -6  176.06    9.59
   6  -4   6  182.13   10.08
   6  -4   6  179.51    9.74
  -6   4  -7   94.72    5.99
  -6   4  -7   91.01    5.61
   6  -4   7  106.28    6.52
   6  -4   7  113.56    6.67
  -6   4  -8  188.91   10.27
   6  -4   8  191.45   10.76
  -6   4  -9  257.40   13.80
  -6   4  -9  252.02   13.30
   6  -4   9  268.93   14.10
   6  -4   9  265.89   14.21
  -6   4 -10   40.78    3.22
  -6   4 -10   37.49    3.41
   6  -4  10   41.16    3.26
   6  -4  10   34.00    3.07
  -6   4 -11  313.12   16.34
  -6   3   7    0.19    0.38
  -6   3   7   -0.19    0.19
   6  -3  -7    0.27    0.42
   6  -3  -7   -0.08    0.30
  -6   3   6    9.44    1.59
   6  -3  -6    7.62    1.40
   6  -3  -6    8.38    1.55
  -6   3   5  276.39   14.59
  -6   3   5  303.42   15.96
   6  -3  -5  301.71   15.96
   6  -3  -5  296.75   15.69
  -6   3   4   33.77    3.07
   6  -3  -4   21.91    2.65
  -6   3   3   25.89    2.50
  -6   3   3   26.23    2.50
   6  -3  -3   22.70    2.46
   6  -3  -3   25.17    2.62
  -6   3   2  364.14   18.50
  -6   3   2  422.63   21.23
   6  -3  -2  416.56   21.07
   6  -3  -2  425.66   21.61
  -6   3   1  239.78   12.55
  -6   3   1  212.18   11.33
   6  -3  -1  256.99   13.53
   6  -3  -1  245.35   13.08
  -6   3   0  692.88   33.66
  -6   3   0  630.34   30.93
   6  -3   0  664.83   32.56
   6  -3   0  660.66   32.45
  -6   3  -1    1.48    0.53
  -6   3  -1    1.25    0.53
   6  -3   1    1.14    0.53
   6  -3   1    0.99    0.49
  -6   3  -2  181.26    9.70
  -6   3  -2  175.42    9.70
   6  -3   2  174.89    9.51
   6  -3   2  153.85    8.64
  -6   3  -3    0.08    0.38
  -6   3  -3    1.25    0.49
   6  -3   3   -0.08    0.30
   6  -3   3    0.38    0.34
  -6   3  -4  429.07   21.30
  -6   3  -4  434.00   21.83
   6  -3   4  443.09   22.02
   6  -3   4  444.61   22.29
  -6   3  -5   67.58    4.32
  -6   3  -5   73.04    4.81
   6  -3   5   78.92    5.12
   6  -3   5   70.92    4.51
  -6   3  -6   32.29    2.58
  -6   3  -6   30.89    2.69
   6  -3   6   30.55    2.50
   6  -3   6   27.06    2.50
  -6   3  -7  149.72    8.38
  -6   3  -7  149.95    8.57
   6  -3   7  151.01    8.41
   6  -3   7  164.12    9.29
  -6   3  -8   53.18    3.94
   6  -3   8   52.65    3.87
  -6   3  -9  162.08    9.02
  -6   3  -9  178.34   10.04
   6  -3   9  164.43    9.44
   6  -3   9  196.00   10.65
  -6   3 -10  106.40    6.63
  -6   3 -10  118.75    7.05
   6  -3  10  127.89    8.07
   6  -3  10  128.99    7.50
  -6   3 -11   41.88    3.30
  -6   3 -11   38.13    3.37
   6  -3  11   36.61    3.07
   6  -3  11   42.98    3.60
  -6   3 -12    1.44    0.68
  -6   3 -12    1.74    0.61
   6  -3  12    0.38    0.45
   6  -3  12    1.36    0.64
  -6   2   7    3.49    0.99
  -6   2   7    2.27    0.80
   6  -2  -7    2.31    0.87
   6  -2  -7    5.61    1.25
  -6   2   6    0.00    0.34
  -6   2   6   -0.23    0.23
   6  -2  -6    0.30    0.42
   6  -2  -6    0.42    0.42
  -6   2   5  146.31    8.53
  -6   2   5  158.13    8.98
   6  -2  -5  159.50    9.21
   6  -2  -5  153.85    9.02
  -6   2   3    3.71    0.91
  -6   2   3    1.90    0.64
   6  -2  -3    2.01    0.76
   6  -2  -3    2.24    0.80
  -6   2   2   30.47    2.62
  -6   2   2   24.14    2.31
   6  -2  -2   28.05    2.73
   6  -2  -2   27.94    2.65
  -6   2   1  217.53   11.60
  -6   2   1  219.84   11.60
   6  -2  -1  204.04   11.11
   6  -2  -1  203.16   10.99
  -6   2   0 1591.96   75.66
  -6   2   0 1759.49   83.65
   6  -2   0 1720.07   81.87
   6  -2   0 1734.85   82.59
  -6   2  -1  132.44    7.39
  -6   2  -1  133.08    7.66
   6  -2   1  121.52    7.05
   6  -2   1  121.10    7.09
  -6   2  -2    1.78    0.57
  -6   2  -2    2.46    0.72
   6  -2   2    3.71    0.87
   6  -2   2    2.96    0.76
  -6   2  -3   55.11    3.90
  -6   2  -3   49.09    3.37
   6  -2   3   45.79    3.34
   6  -2   3   58.14    3.87
  -6   2  -4   60.27    4.13
  -6   2  -4   65.91    4.21
   6  -2   4   73.42    4.74
   6  -2   4   70.73    4.43
  -6   2  -5    3.03    0.80
  -6   2  -5    2.84    0.72
   6  -2   5    2.27    0.68
   6  -2   5    2.84    0.76
  -6   2  -6   16.26    1.71
  -6   2  -6   16.56    1.82
   6  -2   6   14.97    1.67
   6  -2   6   18.76    2.05
  -6   2  -7   35.21    2.73
  -6   2  -7   37.52    3.07
   6  -2   7   40.97    3.26
   6  -2   7   33.85    2.69
  -6   2  -8   38.85    2.99
  -6   2  -8   35.63    2.99
   6  -2   8   41.16    3.11
   6  -2   8   43.51    3.45
  -6   2  -9   32.10    2.65
  -6   2  -9   25.05    2.54
   6  -2   9   28.31    2.69
   6  -2   9   31.42    2.73
  -6   2 -10   21.64    2.35
  -6   2 -10   15.65    1.82
   6  -2  10   17.25    1.93
   6  -2  10   18.69    2.20
  -6   2 -11   11.18    1.63
  -6   2 -11    9.85    1.44
   6  -2  11   11.64    1.59
   6  -2  11    7.43    1.36
  -6   2 -12  233.68   12.81
  -6   2 -12  214.00   11.64
   6  -2  12  241.86   13.19
   6  -2  12  257.06   13.65
  -6   1   7   77.40    5.38
  -6   1   7   67.51    4.66
   6  -1  -7   74.10    5.27
   6  -1  -7   72.28    5.23
  -6   1   6  108.71    6.82
  -6   1   6  110.98    6.78
   6  -1  -6  107.00    6.78
   6  -1  -6  117.92    7.28
  -6   1   5    0.11    0.38
  -6   1   5   -0.15    0.27
   6  -1  -5   -0.30    0.38
   6  -1  -5    0.04    0.38
  -6   1   3  184.21   10.12
  -6   1   3  194.60   10.58
   6  -1  -3  200.55   11.11
   6  -1  -3  192.40   10.69
  -6   1   2  550.36   27.18
  -6   1   2  545.81   26.95
   6  -1  -2  591.68   29.22
   6  -1  -2  592.81   29.38
  -6   1   1  643.98   31.54
  -6   1   1  695.15   33.85
   6  -1  -1  678.10   33.20
   6  -1  -1  695.15   34.08
  -6   1   0  208.77   10.99
  -6   1   0  189.78   10.27
   6  -1   0  217.91   11.60
   6  -1   0  208.09   11.22
  -6   1  -1  164.27    8.87
  -6   1  -1  173.07    9.51
   6  -1   1  151.35    8.41
   6  -1   1  163.52    9.06
  -6   1  -2   10.73    1.33
  -6   1  -2   13.19    1.63
   6  -1   2   14.97    1.63
   6  -1   2   12.02    1.55
  -6   1  -3  872.54   42.00
  -6   1  -3  986.25   47.57
   6  -1   3  874.44   42.30
   6  -1   3 1021.88   49.01
  -6   1  -4   25.40    2.12
  -6   1  -4   23.01    2.16
   6  -1   4   16.94    1.78
   6  -1   4   18.12    1.78
  -6   1  -5   10.65    1.44
  -6   1  -5   10.42    1.29
   6  -1   5   11.14    1.48
   6  -1   5   10.69    1.36
  -6   1  -6    4.55    0.87
  -6   1  -6    5.42    1.02
   6  -1   6    5.46    1.10
   6  -1   6    3.90    0.83
  -6   1  -7   32.07    2.54
  -6   1  -7   31.88    2.77
   6  -1   7   28.96    2.62
   6  -1   7   29.64    2.46
  -6   1  -8  114.96    6.67
  -6   1  -8  101.70    6.29
  -6   1  -9    0.23    0.30
   6  -1   9    0.23    0.34
  -6   1 -10  314.37   16.22
  -6   1 -10  360.62   18.61
  -6   1 -11   50.07    3.87
  -6   1 -11   41.69    3.30
   6  -1  11   45.83    3.71
   6  -1  11   45.90    3.49
  -6   1 -12   20.13    2.35
  -6   1 -12   19.10    2.16
   6  -1  12   17.85    2.20
   6  -1  12   20.81    2.24
  -6   0   7    8.15    1.36
  -6   0   7    8.57    1.52
   6   0  -7    7.28    1.40
   6   0  -7    8.41    1.48
  -6   0   6  210.59   11.67
  -6   0   6  203.01   11.11
   6   0  -6  195.13   10.95
   6   0  -6  209.11   11.56
  -6   0   5   12.58    1.63
  -6   0   5   10.12    1.59
   6   0  -5    8.04    1.44
   6   0  -5    9.51    1.52
  -6   0   3  176.97    9.78
  -6   0   3  171.63    9.48
   6   0  -3  164.62    9.36
   6   0  -3  176.18    9.82
  -6   0   2   41.16    3.15
  -6   0   2   49.39    3.53
   6   0  -2   46.24    3.53
   6   0  -2   44.04    3.45
  -6   0   1  111.66    6.48
  -6   0   1  118.94    6.90
   6   0  -1  123.30    7.24
   6   0  -1  122.43    7.13
  -6   0   0   22.93    2.05
  -6   0   0   23.92    2.20
   6   0   0   30.44    2.58
   6   0   0   26.57    2.43
  -6   0  -1  452.95   22.40
  -6   0  -1  414.29   20.77
   6   0   1  413.15   20.66
   6   0   1  414.29   20.81
  -6   0  -2  159.20    8.83
  -6   0  -2  144.72    7.92
   6   0   2  147.86    8.19
   6   0   2  146.76    8.23
  -6   0  -3  419.59   21.04
  -6   0  -3  452.95   22.36
   6   0   3  424.14   21.07
   6   0   3  423.76   21.23
  -6   0  -4  609.11   29.68
  -6   0  -4  669.76   32.75
   6   0   4  691.74   33.73
   6   0   4  661.04   32.14
  -6   0  -5   10.27    1.29
  -6   0  -5   11.83    1.55
   6   0   5    9.82    1.36
   6   0   5    9.85    1.25
  -6   0  -6    9.06    1.33
  -6   0  -6   11.79    2.01
   6   0   6   14.29    1.59
   6   0   6   13.80    1.67
  -6   0  -7   54.09    3.68
  -6   0  -7   54.32    3.90
   6   0   7   47.80    3.60
   6   0   7   59.28    3.94
  -6   0  -8   22.36    2.24
  -6   0  -8   21.57    2.01
   6   0   8   22.33    2.24
   6   0   8   19.82    2.01
  -6   0 -10   45.07    3.56
  -6   0 -10   46.05    3.45
   6   0  10   42.60    3.45
   6   0  10   50.90    3.68
  -6   0 -11   58.60    4.17
  -6   0 -11   65.46    4.62
   6   0  11   77.06    5.04
   6   0  11   65.99    4.74
  -6   0 -12    0.57    0.42
  -6   0 -12    0.99    0.57
   6   0  12    0.42    0.38
   6   0  12   -0.08    0.27
  -6  -1   7    0.30    0.42
  -6  -1   7    0.68    0.57
   6   1  -7    1.21    0.64
   6   1  -7    0.30    0.45
  -6  -1   6    4.09    0.95
  -6  -1   6    4.40    1.10
   6   1  -6    5.50    1.18
   6   1  -6    4.93    1.18
  -6  -1   5    0.99    0.57
  -6  -1   5    0.11    0.38
   6   1  -5    1.10    0.57
   6   1  -5    0.87    0.61
  -6  -1   3  301.22   15.58
  -6  -1   3  312.06   16.15
   6   1  -3  322.71   16.72
   6   1  -3  314.37   16.37
  -6  -1   2  130.16    7.47
  -6  -1   2  121.75    7.05
   6   1  -2  107.53    6.48
   6   1  -2  127.47    7.54
  -6  -1   1  189.06   10.16
  -6  -1   1  188.31   10.16
   6   1  -1  208.58   11.30
   6   1  -1  217.30   11.60
  -6  -1   0    4.32    0.91
  -6  -1   0    6.33    1.06
   6   1   0    4.06    0.95
   6   1   0    6.25    1.14
  -6  -1  -1    0.27    0.34
  -6  -1  -1    0.72    0.45
   6   1   1    0.30    0.30
   6   1   1    0.61    0.49
  -6  -1  -2 1342.93   64.17
  -6  -1  -2 1211.02   57.77
   6   1   2 1221.26   58.37
   6   1   2 1146.97   55.00
  -6  -1  -3   41.32    2.99
  -6  -1  -3   36.12    2.84
   6   1   3   36.69    2.77
   6   1   3   41.62    3.07
  -6  -1  -4    2.58    0.76
  -6  -1  -4    1.71    0.53
   6   1   4    1.21    0.53
   6   1   4    2.69    0.68
  -6  -1  -5  212.56   11.14
  -6  -1  -5  198.96   10.73
   6   1   5  210.93   11.07
   6   1   5  212.11   11.30
   6   1   6  360.43   18.12
   6   1   6  360.92   18.35
  -6  -1  -7  461.29   23.12
  -6  -1  -7  470.01   23.27
   6   1   7  429.83   21.42
   6   1   7  446.13   22.40
  -6  -1  -8   35.02    2.92
  -6  -1  -8   32.86    2.65
   6   1   8   30.89    2.73
   6   1   8   35.52    2.80
  -6  -1  -9   93.93    5.76
  -6  -1  -9   77.59    5.12
   6   1   9   82.78    5.19
   6   1   9   77.85    5.19
  -6  -1 -10    0.08    0.27
  -6  -1 -10    0.87    0.45
   6   1  10    0.42    0.53
   6   1  10    0.19    0.27
  -6  -1 -11    0.57    0.42
  -6  -1 -11    0.61    0.38
   6   1  11    0.45    0.45
   6   1  11   -0.08    0.23
  -6  -1 -12    6.37    1.21
  -6  -1 -12    5.95    1.25
   6   1  12    3.83    1.02
   6   1  12    4.97    1.02
  -6  -1 -13   39.12    3.53
   6   1  13   42.26    3.49
  -6  -2   7    5.15    1.10
  -6  -2   7    5.04    1.18
   6   2  -7    4.59    1.10
   6   2  -7    4.97    1.18
  -6  -2   6   47.91    3.90
  -6  -2   6   53.97    3.98
   6   2  -6   58.75    4.40
   6   2  -6   65.38    4.70
  -6  -2   5  426.42   21.53
  -6  -2   5  438.93   22.33
   6   2  -5  434.76   22.17
   6   2  -5  479.10   24.18
  -6  -2   3    0.68    0.42
  -6  -2   3    0.34    0.38
   6   2  -3    0.34    0.42
   6   2  -3    0.00    0.30
  -6  -2   2  105.98    6.37
  -6  -2   2  112.04    6.60
   6   2  -2  113.90    6.82
   6   2  -2  112.08    6.78
  -6  -2   1   47.61    3.41
  -6  -2   1   45.11    3.26
   6   2  -1   35.21    2.88
   6   2  -1   41.69    3.30
  -6  -2   0  192.55   10.35
  -6  -2   0  190.24   10.12
   6   2   0  195.36   10.61
   6   2   0  193.95   10.46
  -6  -2  -1  615.18   29.98
  -6  -2  -1  591.30   29.03
   6   2   1  621.62   30.51
   6   2   1  641.71   31.38
  -6  -2  -2   34.45    2.77
  -6  -2  -2   29.91    2.39
   6   2   2   31.19    2.54
   6   2   2   30.44    2.54
  -6  -2  -3  295.69   14.97
  -6  -2  -3  258.31   13.49
   6   2   3  288.22   14.82
   6   2   3  259.19   13.34
  -6  -2  -4   47.15    3.45
  -6  -2  -4   49.31    3.34
   6   2   4   37.07    2.84
   6   2   4   41.50    2.99
  -6  -2  -5  631.85   31.01
  -6  -2  -5  690.23   33.47
  -6  -2  -6   24.71    2.12
  -6  -2  -6   20.05    2.01
   6   2   6   20.09    2.01
   6   2   6   22.55    2.05
  -6  -2  -7  184.82    9.89
  -6  -2  -7  187.74   10.27
   6   2   7  181.63    9.78
   6   2   7  172.31    9.55
  -6  -2  -8    0.68    0.45
  -6  -2  -8    0.87    0.42
   6   2   8    0.57    0.42
   6   2   8    0.68    0.45
  -6  -2  -9   40.10    3.07
  -6  -2  -9   34.00    2.92
   6   2   9   36.01    2.92
   6   2   9   39.84    3.30
  -6  -2 -10  146.80    8.30
  -6  -2 -10  127.70    7.66
   6   2  10  153.21    8.64
   6   2  10  129.82    7.77
  -6  -2 -11   48.71    3.79
  -6  -2 -11   38.59    3.11
   6   2  11   42.72    3.53
   6   2  11   46.66    3.56
  -6  -2 -12   26.31    2.54
  -6  -2 -12   29.60    2.92
   6   2  12   30.89    3.03
  -6  -2 -13    7.54    1.29
  -6  -2 -13    7.96    1.44
   6   2  13    8.98    1.44
   6   2  13    9.13    1.59
  -6  -3   7   36.01    3.34
  -6  -3   7   37.52    3.22
   6   3  -7   37.64    3.49
   6   3  -7   33.70    3.22
  -6  -3   6   -0.11    0.49
  -6  -3   6    0.57    0.45
   6   3  -6    1.59    0.64
   6   3  -6    1.06    0.68
  -6  -3   5  491.23   24.60
  -6  -3   5  470.76   23.84
   6   3  -5  512.84   25.85
   6   3  -5  550.74   27.56
  -6  -3   3    5.31    1.06
  -6  -3   3    7.54    1.29
   6   3  -3    5.91    1.21
   6   3  -3    4.43    1.02
  -6  -3   2   18.04    1.97
  -6  -3   2   15.81    1.82
   6   3  -2   12.51    1.71
   6   3  -2   16.30    1.93
  -6  -3   1   14.14    1.67
  -6  -3   1   18.04    1.90
   6   3  -1   15.39    1.82
   6   3  -1   17.13    1.93
  -6  -3   0    4.97    0.91
  -6  -3   0    3.53    0.80
   6   3   0    4.09    0.95
   6   3   0    5.61    1.06
  -6  -3  -1  645.12   31.54
  -6  -3  -1  695.15   33.70
   6   3   1  633.37   31.04
   6   3   1  648.15   31.69
  -6  -3  -2    6.75    1.14
  -6  -3  -2    5.88    0.95
   6   3   2    5.57    0.99
   6   3   2    6.10    1.10
  -6  -3  -3   87.10    5.34
  -6  -3  -3   93.89    5.50
   6   3   3   86.65    5.23
   6   3   3  100.22    5.95
  -6  -3  -4   96.65    5.65
  -6  -3  -4   92.64    5.65
   6   3   4   88.81    5.31
   6   3   4   97.56    5.84
  -6  -3  -5 1226.56   58.79
  -6  -3  -5 1231.11   58.71
   6   3   5 1205.34   57.73
   6   3   5 1246.65   59.47
  -6  -3  -6  683.40   33.43
  -6  -3  -6  705.01   34.19
   6   3   6  628.06   30.82
   6   3   6  632.61   30.85
  -6  -3  -7  187.28   10.27
  -6  -3  -7  195.62   10.42
  -6  -3  -8    3.22    0.80
  -6  -3  -8    5.46    1.06
   6   3   8    3.71    0.95
   6   3   8    5.91    1.06
   6   3   9   18.53    2.01
   6   3   9   24.52    2.46
  -6  -3 -10    3.34    0.83
  -6  -3 -10    2.99    0.87
   6   3  10    3.90    0.99
   6   3  10    3.41    0.83
  -6  -3 -11    8.26    1.48
   6   3  11    8.68    1.44
   6   3  11   10.76    1.59
  -6  -3 -12    1.52    0.64
  -6  -3 -12    0.80    0.45
   6   3  12    1.74    0.64
   6   3  12    0.80    0.53
  -6  -3 -13    6.63    1.18
  -6  -3 -13    6.25    1.29
   6   3  13    6.33    1.21
   6   3  13    5.91    1.25
  -6  -4   7    4.97    1.18
   6   4  -7    5.12    1.21
   6   4  -7    4.89    1.14
  -6  -4   6  109.96    6.67
   6   4  -6   98.36    6.41
   6   4  -6   97.03    6.29
  -6  -4   5    0.87    0.53
  -6  -4   5    1.14    0.57
   6   4  -5    0.49    0.45
   6   4  -5    0.38    0.42
   6   4  -4  207.14   11.41
  -6  -4   3    1.40    0.57
  -6  -4   3    1.63    0.61
   6   4  -3    1.33    0.64
   6   4  -3    1.97    0.72
  -6  -4   2  195.09   10.58
  -6  -4   2  197.74   10.65
   6   4  -2  196.38   10.73
   6   4  -2  186.79   10.39
  -6  -4   1  115.27    6.67
  -6  -4   1  104.80    6.22
   6   4  -1  119.13    7.01
   6   4  -1  127.74    7.47
  -6  -4   0  171.10    9.25
  -6  -4   0  167.57    9.13
   6   4   0  183.53    9.97
   6   4   0  169.39    9.40
  -6  -4  -1   28.81    2.35
  -6  -4  -1   30.85    2.54
   6   4   1   29.68    2.54
   6   4   1   30.02    2.58
  -6  -4  -2   67.73    4.25
  -6  -4  -2   72.81    4.66
   6   4   2   71.79    4.62
   6   4   2   70.39    4.51
  -6  -4  -3  112.19    6.37
  -6  -4  -3  122.39    7.05
   6   4   3  127.13    7.16
   6   4   3  120.19    6.94
  -6  -4  -4 1428.97   68.19
  -6  -4  -4 1415.32   67.32
   6   4   4 1249.31   59.77
   6   4   4 1387.66   66.07
  -6  -4  -5   32.10    2.58
  -6  -4  -5   28.54    2.54
   6   4   5   29.68    2.39
   6   4   5   34.76    2.80
  -6  -4  -6    4.09    0.99
   6   4   6    4.89    0.91
   6   4   6    6.71    1.18
  -6  -4  -7   12.24    1.59
  -6  -4  -7    9.10    1.25
   6   4   7    8.83    1.36
   6   4   7    9.93    1.36
  -6  -4  -8  173.98    9.67
  -6  -4  -8  165.75    9.10
   6   4   8  170.34    9.55
   6   4   8  154.61    8.57
  -6  -4  -9   54.88    3.87
  -6  -4  -9   43.51    3.49
   6   4   9   38.74    3.11
   6   4   9   50.22    3.75
  -6  -4 -10    7.39    1.71
  -6  -4 -10    9.74    1.48
   6   4  10    8.53    1.44
  -6  -4 -11   45.29    3.45
  -6  -4 -11   43.44    3.56
   6   4  11   39.95    3.37
   6   4  11   53.03    3.94
  -6  -4 -12    0.15    0.42
  -6  -4 -12    0.49    0.53
   6   4  12    0.19    0.42
   6   4  12    0.34    0.42
  -6  -4 -13   40.29    3.37
  -6  -4 -13   38.59    3.45
   6   4  13   40.94    3.64
   6   4  13   38.66    3.41
  -6  -5   7    7.81    1.36
  -6  -5   7   11.98    1.78
   6   5  -7    6.56    1.33
   6   5  -7    6.41    1.33
  -6  -5   6  168.29    9.70
  -6  -5   6  179.97   10.01
   6   5  -6  161.32    9.51
   6   5  -6  168.67    9.74
  -6  -5   5   35.02    3.03
  -6  -5   5   40.03    3.41
   6   5  -5   35.21    3.22
   6   5  -5   37.56    3.34
  -6  -5   4  193.73   10.76
  -6  -5   4  180.88   10.01
   6   5  -4  180.61   10.31
   6   5  -4  168.18    9.59
  -6  -5   3   10.54    1.55
  -6  -5   3    9.67    1.44
   6   5  -3    7.73    1.36
   6   5  -3   10.23    1.55
  -6  -5   2    1.59    0.61
  -6  -5   2    0.99    0.53
   6   5  -2    1.21    0.61
   6   5  -2    2.08    0.72
  -6  -5   1   21.00    2.05
  -6  -5   1   18.84    1.97
   6   5  -1   22.48    2.31
   6   5  -1   19.86    2.08
  -6  -5   0  175.42    9.48
  -6  -5   0  155.67    8.57
   6   5   0  163.90    9.06
   6   5   0  169.92    9.48
  -6  -5  -1    1.29    0.49
  -6  -5  -1    0.08    0.23
   6   5   1   -0.30    0.27
   6   5   1    0.34    0.38
  -6  -5  -2   49.88    3.37
  -6  -5  -2   48.40    3.45
   6   5   2   46.09    3.34
   6   5   2   47.46    3.45
  -6  -5  -3    0.00    0.30
  -6  -5  -3   -0.11    0.15
   6   5   3   -0.08    0.27
   6   5   3    0.68    0.42
  -6  -5  -4  633.75   30.82
  -6  -5  -4  599.26   29.45
   6   5   4  554.15   27.18
   6   5   4  612.90   30.06
  -6  -5  -5  154.99    8.64
  -6  -5  -5  156.01    8.45
   6   5   5  154.38    8.45
   6   5   5  143.96    8.11
  -6  -5  -6  290.12   14.82
  -6  -5  -6  257.25   13.53
   6   5   6  280.15   14.37
   6   5   6  255.13   13.38
  -6  -5  -7    0.95    0.45
  -6  -5  -7    0.04    0.34
   6   5   7    0.53    0.38
   6   5   7   -0.15    0.27
  -6  -5  -8    0.23    0.30
  -6  -5  -8    0.04    0.19
   6   5   8   -0.11    0.27
   6   5   8    0.27    0.34
  -6  -5  -9  241.86   12.81
  -6  -5  -9  257.40   13.72
   6   5   9  238.07   12.58
   6   5   9  286.02   15.09
   6   5  10   45.64    3.90
  -6  -5 -11    0.95    0.53
  -6  -5 -11    1.82    0.76
   6   5  11    2.16    0.72
   6   5  11    2.65    0.83
  -6  -5 -12   50.41    4.13
  -6  -5 -12   57.31    4.13
   6   5  12   55.95    4.17
   6   5  12   52.61    4.21
  -6  -5 -13   15.77    2.12
  -6  -5 -13   19.52    2.16
   6   5  13   15.31    1.97
   6   5  13   13.72    2.01
  -6  -6   7    2.99    0.87
  -6  -6   7    3.75    1.25
   6   6  -7    3.94    1.10
  -6  -6   6   46.55    3.64
  -6  -6   6   45.03    3.79
   6   6  -6   44.42    3.87
   6   6  -6   41.16    3.75
  -6  -6   5   81.80    5.53
  -6  -6   5   87.75    5.65
   6   6  -5   82.36    5.69
   6   6  -5   76.22    5.31
  -6  -6   4   54.58    4.09
  -6  -6   4   49.69    3.71
   6   6  -4   62.01    4.59
   6   6  -4   53.41    4.09
  -6  -6   3   41.50    3.26
  -6  -6   3   43.78    3.53
   6   6  -3   33.43    3.03
   6   6  -3   34.95    3.18
  -6  -6   2   97.98    5.95
  -6  -6   2   93.81    5.84
   6   6  -2   97.03    6.10
   6   6  -2   86.04    5.53
  -6  -6   1  210.97   11.26
  -6  -6   1  191.75   10.35
   6   6  -1  204.64   11.11
   6   6  -1  197.67   10.84
  -6  -6   0  142.75    7.96
  -6  -6   0  127.47    7.24
   6   6   0  126.26    7.32
   6   6   0  130.54    7.58
  -6  -6  -1  115.80    6.67
  -6  -6  -1  106.62    6.22
   6   6   1  113.33    6.63
   6   6   1  114.55    6.67
  -6  -6  -2    4.36    0.87
  -6  -6  -2    4.78    0.91
   6   6   2    4.62    0.91
   6   6   2    3.56    0.83
   6   6   3   49.46    3.49
   6   6   3   46.85    3.37
  -6  -6  -4    0.61    0.38
  -6  -6  -4    0.00    0.23
   6   6   4    0.27    0.38
   6   6   4   -0.15    0.30
  -6  -6  -5  372.18   18.84
  -6  -6  -5  348.68   17.55
   6   6   5  356.18   17.93
   6   6   5  389.65   19.60
  -6  -6  -6   55.91    3.94
  -6  -6  -6   50.30    3.49
   6   6   6   52.27    3.60
   6   6   6   57.08    3.98
  -6  -6  -7  288.37   15.05
  -6  -6  -7  305.35   15.62
   6   6   7  290.08   15.09
   6   6   7  305.73   15.62
  -6  -6  -8   15.05    1.74
  -6  -6  -8   18.19    2.08
   6   6   8   15.54    1.78
   6   6   8   14.93    1.86
  -6  -6  -9   21.98    2.35
  -6  -6  -9   21.45    2.20
   6   6   9   22.78    2.43
   6   6   9   18.88    2.05
  -6  -6 -11    0.57    0.49
  -6  -6 -11    0.15    0.38
   6   6  11    0.34    0.38
   6   6  11    0.72    0.53
  -6  -6 -12    3.75    0.95
  -6  -6 -12    3.60    0.99
   6   6  12    3.11    0.95
   6   6  12    4.66    1.06
  -6  -6 -13   15.69    2.16
  -6  -6 -13   11.48    1.67
   6   6  13   14.10    2.01
   6   6  13   15.01    1.97
  -6  -7   6   38.47    3.34
  -6  -7   6   47.87    4.02
   6   7  -6   43.82    3.94
   6   7  -6   37.34    3.49
  -6  -7   5  180.08   10.04
  -6  -7   5  155.86    9.17
   6   7  -5  183.83   10.61
   6   7  -5  158.82    9.36
  -6  -7   4    3.37    0.87
  -6  -7   4    2.27    0.76
   6   7  -4    2.69    0.87
   6   7  -4    5.53    1.21
  -6  -7   3   13.15    1.71
  -6  -7   3   15.92    1.97
   6   7  -3   16.68    2.08
   6   7  -3   15.05    1.97
  -6  -7   2  133.16    7.66
  -6  -7   2  151.77    8.60
   6   7  -2  120.84    7.28
   6   7  -2  132.89    7.88
  -6  -7   1    7.81    1.21
  -6  -7   1    6.33    1.10
   6   7  -1    6.41    1.21
   6   7  -1    4.51    1.02
  -6  -7   0   27.44    2.46
  -6  -7   0   27.82    2.39
   6   7   0   22.48    2.27
   6   7   0   23.31    2.35
  -6  -7  -1    0.08    0.34
  -6  -7  -1   -0.04    0.27
   6   7   1   -0.04    0.27
   6   7   1    0.19    0.34
  -6  -7  -2   14.52    1.63
  -6  -7  -2   14.67    1.67
   6   7   2   13.76    1.67
   6   7   2   14.63    1.74
  -6  -7  -3   55.91    3.71
  -6  -7  -3   59.74    3.94
   6   7   3   66.82    4.40
   6   7   3   59.89    4.02
  -6  -7  -4   16.41    1.78
  -6  -7  -4   13.46    1.55
   6   7   4   14.06    1.67
   6   7   4   14.59    1.71
  -6  -7  -5   38.13    3.07
  -6  -7  -5   36.12    2.77
   6   7   5   44.88    3.26
   6   7   5   40.56    3.11
  -6  -7  -6   31.38    2.58
  -6  -7  -6   39.04    3.15
   6   7   6   29.83    2.65
   6   7   6   31.19    2.65
  -6  -7  -7    0.49    0.49
  -6  -7  -7    0.53    0.38
   6   7   7    0.34    0.30
   6   7   7    1.33    0.57
  -6  -7  -8  292.84   15.09
  -6  -7  -8  277.08   14.59
   6   7   8  269.76   14.25
   6   7   8  282.69   14.63
  -6  -7  -9   82.48    5.27
  -6  -7  -9   81.99    5.50
   6   7   9   97.26    6.14
   6   7   9   77.89    5.15
  -6  -7 -10   93.09    6.18
  -6  -7 -10   94.42    5.91
   6   7  10   97.94    6.14
  -6  -7 -11    4.97    1.06
  -6  -7 -11    3.53    0.95
   6   7  11    6.44    1.29
   6   7  11    5.19    1.10
  -6  -7 -12    1.82    0.76
  -6  -7 -12    1.93    0.68
   6   7  12    0.91    0.53
   6   7  12    2.05    0.80
  -6  -7 -13   67.66    5.04
  -6  -7 -13   59.36    4.66
  -6  -8   6   23.31    2.54
  -6  -8   6   21.61    2.50
   6   8  -6   26.34    2.92
   6   8  -6   26.19    2.80
  -6  -8   5    2.24    0.72
  -6  -8   5    1.86    0.72
   6   8  -5    3.75    1.02
   6   8  -5    0.91    0.72
  -6  -8   4    8.19    1.33
  -6  -8   4    9.17    1.52
   6   8  -4    7.47    1.40
   6   8  -4    9.32    1.59
  -6  -8   3   32.67    2.92
  -6  -8   3   31.38    2.84
   6   8  -3   33.13    3.18
   6   8  -3   45.11    3.79
  -6  -8   2  164.09    9.17
  -6  -8   2  170.57    9.48
   6   8  -2  152.56    8.87
   6   8  -2  157.60    9.13
  -6  -8   1  219.39   11.67
  -6  -8   1  202.86   10.88
   6   8  -1  204.72   11.18
   6   8  -1  195.77   10.84
  -6  -8   0   24.79    2.27
  -6  -8   0   22.10    2.16
   6   8   0   23.27    2.31
   6   8   0   18.65    2.12
  -6  -8  -1   32.41    2.58
  -6  -8  -1   25.24    2.27
   6   8   1   30.89    2.69
   6   8   1   26.68    2.46
  -6  -8  -2   12.05    1.44
  -6  -8  -2   12.93    1.52
   6   8   2   10.39    1.44
   6   8   2   10.88    1.48
  -6  -8  -3   86.42    5.19
  -6  -8  -3   82.74    5.00
   6   8   3   87.10    5.34
   6   8   3   89.64    5.46
  -6  -8  -4  178.98    9.59
  -6  -8  -4  211.88   11.07
   6   8   4  179.89    9.74
   6   8   4  200.36   10.69
  -6  -8  -5   69.40    4.51
  -6  -8  -5   67.62    4.32
   6   8   5   72.66    4.66
   6   8   5   76.11    4.85
  -6  -8  -6    0.00    0.30
  -6  -8  -6    0.72    0.42
   6   8   6    1.06    0.49
   6   8   6    0.80    0.49
  -6  -8  -7    0.34    0.38
  -6  -8  -7    1.02    0.49
   6   8   7    0.68    0.42
   6   8   7    1.93    0.64
  -6  -8  -8  129.33    7.43
  -6  -8  -8  145.36    8.41
   6   8   8  138.35    8.11
   6   8   8  133.84    7.66
  -6  -8  -9    6.44    1.21
  -6  -8  -9    4.25    0.95
   6   8   9    3.90    0.99
   6   8   9    3.60    0.87
  -6  -8 -10   16.45    1.93
  -6  -8 -10   14.63    2.01
   6   8  10   15.16    2.05
   6   8  10   16.18    2.01
  -6  -8 -11   35.55    3.34
  -6  -8 -11   35.17    3.11
  -6  -9   5    6.67    1.33
  -6  -9   4   -0.23    0.23
  -6  -9   4    0.38    0.38
  -6  -9   3   63.07    4.47
  -6  -9   3   55.07    4.13
   6   9  -3   48.21    4.74
  -6  -9   2   11.11    1.55
  -6  -9   2   10.58    1.55
   6   9  -2   12.62    1.82
   6   9  -2   15.81    2.01
  -6  -9   1   41.58    3.26
  -6  -9   1   45.11    3.41
   6   9  -1   42.83    3.60
   6   9  -1   48.02    3.71
  -6  -9   0   40.44    3.11
  -6  -9   0   41.05    3.15
   6   9   0   45.45    3.49
   6   9   0   42.64    3.49
  -6  -9  -1   12.70    1.52
  -6  -9  -1   11.71    1.44
   6   9   1   11.22    1.52
   6   9   1   14.78    1.78
  -6  -9  -2   47.95    3.30
  -6  -9  -2   39.57    2.92
   6   9   2   41.66    3.22
   6   9   2   45.41    3.41
   6   9   5    6.06    1.10
  -6  -9  -6    7.01    1.14
  -6  -9  -6    6.33    0.99
   6   9   6    6.75    1.14
   6   9   6    5.23    1.06
  -6  -9  -7   73.68    4.85
  -6  -9  -7   74.33    4.66
  -6  -9  -8   13.61    1.78
  -6  -9  -8   14.93    1.74
   7  -9  -2   16.11    2.24
   7  -9  -1   10.65    1.78
   7  -9  -1    9.93    1.71
   7  -9   0   94.19    6.44
   7  -9   0   82.33    5.88
  -7   9  -1    2.92    0.91
  -7   9  -1    4.47    1.06
   7  -9   1    5.27    1.21
   7  -9   1    3.26    0.95
  -7   9  -2    0.30    0.49
  -7   9  -2   -0.19    0.23
   7  -9   2    0.34    0.49
   7  -9   2   -0.15    0.34
  -7   9  -3   95.71    6.52
  -7   9  -3   89.91    5.95
   7  -9   3   97.72    6.52
   7  -9   3   89.41    6.22
  -7   9  -4   19.79    2.46
  -7   9  -4   15.01    1.97
   7  -9   4   20.92    2.46
   7  -9   4   19.82    2.39
  -7   9  -5   16.49    2.24
  -7   9  -5   17.47    2.12
   7  -9   5   18.42    2.27
   7  -9   5   13.11    1.90
  -7   9  -6    4.81    1.21
  -7   9  -6    3.34    0.95
   7  -9   6    4.85    1.14
   7  -9   6    6.18    1.29
  -7   9  -7   32.22    3.11
  -7   9  -7   30.59    3.41
   7  -9   7   36.43    3.41
   7  -9   7   41.88    3.68
   7  -9   8   64.32    4.89
   7  -9   8   62.69    4.89
  -7   8   4  139.45    8.41
  -7   8   4  123.34    7.73
   7  -8  -4  122.09    8.04
   7  -8  -4  124.02    8.15
  -7   8   3    4.97    1.18
  -7   8   3    3.37    0.95
   7  -8  -3    2.62    0.95
   7  -8  -3    2.92    0.91
  -7   8   2   16.87    2.12
  -7   8   2   20.13    2.39
   7  -8  -2   17.44    2.31
   7  -8  -2   23.16    2.65
  -7   8   1   11.48    1.67
  -7   8   1    9.63    1.55
   7  -8  -1    8.87    1.59
   7  -8  -1    6.67    1.36
  -7   8   0  114.85    7.01
  -7   8   0  102.15    6.63
   7  -8   0   99.35    6.63
   7  -8   0   88.16    6.14
  -7   8  -1    0.42    0.42
  -7   8  -1   -0.08    0.34
   7  -8   1    0.00    0.49
   7  -8   1    0.38    0.49
   7  -8   2   71.37    5.27
   7  -8   2   82.36    5.65
  -7   8  -3   29.56    2.99
  -7   8  -3   24.68    2.50
   7  -8   3   32.67    3.15
   7  -8   3   36.16    3.37
  -7   8  -4    0.57    0.53
  -7   8  -4    0.53    0.45
   7  -8   4    1.71    0.68
   7  -8   4    1.14    0.64
  -7   8  -5   77.36    5.53
  -7   8  -5   93.36    5.91
   7  -8   5   77.32    5.31
   7  -8   5   67.17    5.04
  -7   8  -6  176.71    9.89
  -7   8  -6  189.44   10.88
   7  -8   6  199.90   11.07
   7  -8   6  171.14    9.93
  -7   8  -7    1.36    0.61
  -7   8  -7    2.54    0.87
   7  -8   7    1.02    0.64
   7  -8   7    2.31    0.76
  -7   8  -8   40.90    3.71
  -7   8  -8   45.64    3.75
   7  -8   8   49.84    4.17
   7  -8   8   39.53    3.49
  -7   8  -9    0.08    0.38
   7  -8   9    0.30    0.42
   7  -8   9   -0.04    0.27
  -7   7   5   43.06    3.75
  -7   7   5   49.73    4.09
   7  -7  -5   40.37    3.87
   7  -7  -5   48.71    4.28
  -7   7   4  213.59   11.79
  -7   7   4  218.14   12.09
   7  -7  -4  218.82   12.43
   7  -7  -4  216.85   12.32
  -7   7   3   -0.23    0.34
  -7   7   3   -0.11    0.34
   7  -7  -3    0.61    0.45
   7  -7  -3    0.45    0.45
  -7   7   2   57.92    4.43
  -7   7   2   51.02    3.98
   7  -7  -2   46.28    4.06
   7  -7  -2   50.18    4.17
  -7   7   1   74.67    5.12
  -7   7   1   82.36    5.57
   7  -7  -1   89.00    6.14
   7  -7  -1   82.48    5.69
  -7   7   0   46.66    3.79
  -7   7   0   58.33    4.21
   7  -7   0   57.99    4.55
   7  -7   0   51.81    4.13
  -7   7  -1    3.11    0.83
  -7   7  -3   19.75    2.24
  -7   7  -4    4.93    0.99
  -7   7  -4    5.38    1.21
   7  -7   4    3.79    0.99
   7  -7   4    3.30    0.91
  -7   7  -5    6.33    1.29
  -7   7  -5    5.57    1.14
   7  -7   5    7.09    1.29
   7  -7   5    7.66    1.40
  -7   7  -6  164.24    9.55
  -7   7  -6  164.69    9.25
   7  -7   6  150.52    8.64
   7  -7   6  157.91    9.25
  -7   7  -7   72.02    5.15
  -7   7  -7   58.14    4.21
   7  -7   7   66.98    4.89
   7  -7   7   79.14    5.27
  -7   7  -8   64.44    4.55
  -7   7  -8   54.01    4.25
   7  -7   8   62.54    4.47
   7  -7   8   59.36    4.47
  -7   7  -9    9.10    1.63
  -7   7  -9    7.88    1.36
   7  -7   9    9.48    1.59
   7  -7   9    6.44    1.25
  -7   6   5    2.12    0.80
  -7   6   5    1.74    0.76
   7  -6  -5    3.53    1.10
   7  -6  -5    1.36    0.68
  -7   6   4   51.21    4.13
  -7   6   4   50.15    4.02
   7  -6  -4   46.58    4.06
   7  -6  -4   47.83    4.13
  -7   6   3   94.15    5.95
  -7   6   3   86.08    5.72
   7  -6  -3   92.45    6.25
   7  -6  -3   87.33    6.10
  -7   6   2    0.53    0.45
  -7   6   2    0.57    0.45
   7  -6  -2    1.06    0.57
   7  -6  -2    0.08    0.34
  -7   6   1  230.99   12.36
  -7   6   1  236.52   12.66
   7  -6  -1  218.70   12.05
   7  -6  -1  215.10   11.94
  -7   6   0   20.85    2.24
  -7   6  -1  141.38    8.26
  -7   6  -2   93.51    5.99
   7  -6   2   78.80    5.31
   7  -6   2   73.19    5.12
  -7   6  -3    9.21    1.52
   7  -6   3    8.19    1.44
   7  -6   3    8.38    1.59
  -7   6  -5  125.27    7.77
  -7   6  -5  135.35    7.81
  -7   6  -6   20.92    2.20
  -7   6  -6   25.47    2.65
   7  -6   6   23.39    2.54
   7  -6   6   18.50    2.05
  -7   6  -7   10.23    1.63
  -7   6  -7    9.06    1.40
   7  -6   7    7.85    1.40
   7  -6   7    9.63    1.44
  -7   6  -8   43.70    3.71
  -7   6  -8   45.11    3.53
   7  -6   8   43.85    3.71
   7  -6   8   52.35    3.83
  -7   6  -9  307.85   16.03
  -7   6  -9  300.24   16.07
   7  -6   9  302.70   16.11
   7  -6   9  306.34   15.92
  -7   6 -10   13.00    1.78
  -7   6 -10   11.79    1.78
   7  -6  10   11.94    1.78
   7  -6  10   13.49    1.78
   7  -5  -5   80.58    5.76
   7  -5  -5   80.92    5.72
  -7   5   4    0.64    0.53
  -7   5   4   -0.04    0.34
   7  -5  -4    0.19    0.45
   7  -5  -4    0.45    0.45
  -7   5   3  353.87   18.35
  -7   5   3  360.99   18.50
   7  -5  -3  408.98   21.04
   7  -5  -3  354.10   18.50
  -7   5   2   74.29    5.12
  -7   5   2   72.89    4.85
   7  -5  -2   65.61    4.81
   7  -5  -2   64.82    4.78
   7  -5  -1   26.80    2.77
   7  -5  -1   22.82    2.54
  -7   5   0   23.20    2.46
  -7   5  -1    8.26    1.29
  -7   5  -1    6.94    1.25
   7  -5   1    9.10    1.48
   7  -5   1    7.09    1.36
  -7   5  -2   25.93    2.58
  -7   5  -2   27.29    2.50
   7  -5   2   23.27    2.43
   7  -5   2   25.70    2.65
  -7   5  -3    2.08    0.72
  -7   5  -3    1.29    0.53
   7  -5   3    1.97    0.72
   7  -5   3    0.99    0.57
  -7   5  -4    9.70    1.52
  -7   5  -4   10.99    1.48
   7  -5   4   10.61    1.55
   7  -5   4   10.92    1.67
  -7   5  -6    5.65    1.18
  -7   5  -6    9.25    1.36
   7  -5   6    6.29    1.25
   7  -5   6    5.61    1.18
  -7   5  -7  123.83    7.58
  -7   5  -7  110.94    6.63
   7  -5   7  108.48    6.52
   7  -5   7  126.03    7.62
  -7   5  -8    0.91    0.49
  -7   5  -8    1.82    0.72
   7  -5   8    1.14    0.57
   7  -5   8    0.15    0.42
  -7   5  -9    4.74    0.99
  -7   5  -9    3.22    0.95
   7  -5   9    3.41    0.87
   7  -5   9    4.32    1.06
  -7   5 -10  249.52   13.30
  -7   5 -10  269.27   14.56
   7  -5  10  214.42   11.64
   7  -5  10  230.72   12.70
  -7   4   6   12.28    1.82
   7  -4  -6   11.67    1.93
  -7   4   5   10.23    1.59
  -7   4   5    6.56    1.33
   7  -4  -5    6.18    1.33
   7  -4  -5    6.86    1.44
  -7   4   4   11.37    1.71
  -7   4   4   13.61    1.86
   7  -4  -4   10.42    2.08
   7  -4  -4   14.33    2.05
  -7   4   3    3.07    0.87
  -7   4   3    2.96    0.87
   7  -4  -3    3.71    1.02
  -7   4   2    2.99    0.83
  -7   4   2    2.88    0.83
   7  -4  -2    1.74    0.76
   7  -4  -2    1.93    0.72
  -7   4   0  157.07    8.79
  -7   4   0  164.77    9.29
   7  -4   0  161.01    9.17
   7  -4   0  175.38    9.89
  -7   4  -1    6.97    1.29
  -7   4  -1    7.54    1.25
   7  -4   1    8.04    1.36
   7  -4   1   10.35    1.55
  -7   4  -2   38.66    3.26
   7  -4   2   36.69    3.11
   7  -4   2   36.01    3.11
  -7   4  -3  244.59   13.34
   7  -4   3  222.46   12.05
   7  -4   3  224.73   12.05
  -7   4  -4    4.97    1.02
   7  -4   4    5.27    1.06
   7  -4   4    6.44    1.25
  -7   4  -5    0.95    0.49
  -7   4  -5    0.27    0.30
   7  -4   5    0.68    0.49
   7  -4   5    0.38    0.38
  -7   4  -7   82.06    5.53
  -7   4  -7   88.28    5.53
   7  -4   7   82.02    5.23
   7  -4   7   81.53    5.46
  -7   4  -8   84.15    5.38
  -7   4  -8   86.00    5.72
   7  -4   8   86.53    5.50
   7  -4   8   92.79    6.03
  -7   4  -9    2.58    0.76
   7  -4   9    3.22    0.83
   7  -4   9    3.53    0.99
  -7   4 -10  153.02    8.79
  -7   4 -11    2.58    0.87
   7  -4  11    3.79    0.99
   7  -4  11    3.22    0.87
  -7   3   6   21.11    2.46
  -7   3   6   23.42    2.50
   7  -3  -6   20.01    2.50
   7  -3  -6   20.32    2.46
  -7   3   5   25.13    2.84
   7  -3  -5   23.27    2.62
   7  -3  -5   23.12    2.62
  -7   3   4  199.03   10.99
  -7   3   4  199.11   11.03
   7  -3  -4  219.50   12.20
   7  -3  -4  221.36   12.24
  -7   3   3   42.19    3.49
  -7   3   3   43.82    3.53
   7  -3  -3   46.20    3.87
   7  -3  -3   40.14    3.56
  -7   3   2    5.27    1.10
  -7   3   2    6.10    1.18
   7  -3  -2    6.48    1.29
   7  -3  -2    4.55    1.06
  -7   3   1   24.52    2.46
   7  -3  -1   15.92    2.31
  -7   3   0   71.18    4.78
  -7   3   0   72.09    4.70
   7  -3   0   79.26    5.19
   7  -3   0   79.22    5.31
  -7   3  -1  183.98   10.01
  -7   3  -1  167.95    9.48
   7  -3   1  177.96    9.93
   7  -3   1  177.58    9.85
  -7   3  -2    0.45    0.34
  -7   3  -2    0.23    0.42
   7  -3   2    0.30    0.45
   7  -3   2   -0.08    0.27
  -7   3  -3   20.66    2.08
  -7   3  -3   25.21    2.54
   7  -3   3   21.64    2.35
   7  -3   3   24.79    2.39
  -7   3  -4   51.36    3.68
  -7   3  -4   47.64    3.64
   7  -3   4   46.32    3.56
   7  -3   4   51.59    3.68
  -7   3  -5    0.00    0.30
  -7   3  -5    0.27    0.42
   7  -3   5   -0.08    0.34
   7  -3   5    0.15    0.27
  -7   3  -6   25.32    2.62
  -7   3  -6   25.89    2.50
   7  -3   6   23.96    2.50
   7  -3   6   27.78    2.46
  -7   3  -7    0.72    0.45
  -7   3  -7   -0.11    0.38
   7  -3   7    0.19    0.38
   7  -3   7    0.42    0.42
  -7   3  -8    3.22    0.87
  -7   3  -8    2.43    0.72
   7  -3   8    1.82    0.72
   7  -3   8    2.20    0.72
  -7   3  -9  240.20   13.00
  -7   3  -9  217.11   11.71
   7  -3   9  230.95   12.62
   7  -3   9  208.55   11.26
  -7   3 -10    2.35    0.83
  -7   3 -10    1.97    0.68
   7  -3  10    2.54    0.91
   7  -3  10    1.90    0.68
  -7   3 -11  150.86    8.91
  -7   3 -11  166.93    9.48
   7  -3  11  148.77    8.83
   7  -3  11  152.98    8.76
  -7   2   6    0.34    0.49
  -7   2   6    0.34    0.42
   7  -2  -6    0.23    0.45
   7  -2  -6    0.76    0.49
  -7   2   5  217.07   11.94
  -7   2   5  220.11   12.02
   7  -2  -5  228.03   12.70
   7  -2  -5  224.01   12.36
  -7   2   4    1.25    0.57
  -7   2   4    0.87    0.49
   7  -2  -4   -0.11    0.38
   7  -2  -4    0.27    0.49
  -7   2   3    3.83    0.99
  -7   2   3    5.00    1.06
   7  -2  -3    3.45    0.99
   7  -2  -3    3.26    0.99
  -7   2   2  118.56    7.01
  -7   2   2  121.56    7.58
   7  -2  -2  115.68    7.13
   7  -2  -2  110.75    6.82
  -7   2   1    8.49    1.33
  -7   2   1    7.32    1.29
   7  -2  -1    8.41    1.44
   7  -2  -1    8.53    1.40
  -7   2   0   15.20    1.78
  -7   2   0   12.28    1.67
   7  -2   0   13.87    1.86
   7  -2   0   16.26    1.93
  -7   2  -1    7.73    1.21
  -7   2  -1   11.56    1.63
   7  -2   1    9.48    1.52
   7  -2   1   11.56    1.63
  -7   2  -2   -0.04    0.23
  -7   2  -2    0.30    0.45
   7  -2   2    0.15    0.34
   7  -2   2    0.80    0.49
  -7   2  -3  114.81    6.67
  -7   2  -3  115.61    6.97
   7  -2   3  122.69    7.16
   7  -2   3  114.13    6.86
  -7   2  -4  330.56   16.79
  -7   2  -4  311.68   16.26
   7  -2   4  309.18   15.88
   7  -2   4  282.69   14.86
  -7   2  -5  191.49   10.31
  -7   2  -5  184.89   10.27
   7  -2   5  185.35   10.04
   7  -2   5  191.41   10.58
  -7   2  -6   24.79    2.24
  -7   2  -6   18.80    2.16
   7  -2   6   27.59    2.39
   7  -2   6   23.58    2.39
  -7   2  -8    4.89    1.06
  -7   2  -8    5.46    1.06
   7  -2   8    4.85    0.99
   7  -2   8    4.47    1.06
  -7   2  -9  660.66   32.71
  -7   2  -9  780.06   38.02
   7  -2   9  775.13   37.75
   7  -2   9  727.75   35.89
  -7   2 -10   76.07    5.19
  -7   2 -10   75.96    5.00
   7  -2  10   75.39    4.97
   7  -2  10   75.81    5.23
  -7   2 -11    1.52    0.68
  -7   2 -11    1.02    0.53
   7  -2  11    1.29    0.61
   7  -2  11    1.25    0.53
  -7   1   6    6.41    1.33
  -7   1   6    8.26    1.40
   7  -1  -6    7.73    1.48
   7  -1  -6    6.82    1.40
  -7   1   5   44.23    3.75
  -7   1   5   42.22    3.56
   7  -1  -5   47.27    3.98
   7  -1  -5   42.87    3.75
  -7   1   4  347.16   17.89
  -7   1   4  364.56   18.80
   7  -1  -4  363.31   18.91
   7  -1  -4  370.02   19.14
  -7   1   3    0.15    0.42
  -7   1   3   -0.27    0.27
   7  -1  -3   -0.15    0.34
   7  -1  -3    0.61    0.45
  -7   1   2    3.68    0.95
   7  -1  -2    3.37    1.02
  -7   1   1   15.81    1.86
  -7   1   1   16.56    1.90
   7  -1  -1   16.68    2.05
   7  -1  -1   18.57    2.12
  -7   1   0  307.51   15.77
  -7   1   0  304.90   15.81
   7  -1   0  341.85   17.59
   7  -1   0  313.80   16.34
  -7   1  -1   61.63    4.28
  -7   1  -1   55.60    3.79
  -7   1  -2    2.54    0.68
  -7   1  -2    3.56    0.91
   7  -1   2    3.26    0.87
   7  -1   2    3.15    0.83
  -7   1  -3   48.55    3.45
  -7   1  -3   46.20    3.53
   7  -1   3   44.61    3.45
   7  -1   3   40.06    3.11
  -7   1  -4   88.85    5.65
  -7   1  -4   91.80    5.53
   7  -1   4   95.14    5.76
   7  -1   4   95.44    5.95
  -7   1  -5    5.19    0.95
  -7   1  -5    4.97    1.02
   7  -1   5    4.43    0.95
   7  -1   5    3.53    0.91
  -7   1  -6    2.24    0.72
  -7   1  -6    2.31    0.64
   7  -1   6    2.43    0.72
   7  -1   6    2.84    0.76
  -7   1  -7   56.36    3.94
  -7   1  -7   68.80    4.70
   7  -1   7   79.75    5.23
   7  -1   7   62.73    4.25
  -7   1  -8  180.65   10.12
  -7   1  -8  167.16    9.25
   7  -1   8  166.74    9.25
   7  -1   8  203.62   11.22
  -7   1  -9    1.02    0.53
  -7   1  -9    0.91    0.49
   7  -1   9    0.99    0.64
   7  -1   9    1.52    0.57
  -7   1 -10  228.22   12.24
  -7   1 -10  241.52   13.04
   7  -1  10  200.13   11.18
   7  -1  10  229.51   12.24
  -7   1 -11    1.10    0.53
  -7   1 -11    0.91    0.57
   7  -1  11    0.99    0.57
   7  -1  11    1.82    0.64
  -7   1 -12   36.84    3.49
  -7   1 -12   32.22    3.15
   7  -1  12   33.70    3.75
   7  -1  12   40.52    3.26
  -7   0   6   81.64    5.61
  -7   0   6   89.04    5.84
   7   0  -6   96.39    6.37
   7   0  -6   87.97    6.03
  -7   0   5   12.93    1.78
  -7   0   5   12.93    1.86
   7   0  -5    9.67    1.63
   7   0  -5   13.38    1.93
  -7   0   4  253.80   13.61
  -7   0   4  245.84   13.11
   7   0  -4  259.49   14.02
   7   0  -4  271.58   14.52
  -7   0   3    0.57    0.42
  -7   0   3    0.95    0.57
   7   0  -3    1.93    0.76
   7   0  -3    0.68    0.53
  -7   0   1   74.40    4.89
  -7   0   1   66.86    4.47
   7   0  -1   74.37    4.97
   7   0  -1   75.31    5.08
  -7   0   0    1.52    0.57
  -7   0   0    1.02    0.49
   7   0   0    1.44    0.61
   7   0   0    1.93    0.68
  -7   0  -1  108.71    6.60
  -7   0  -1  126.18    7.20
   7   0   1  137.40    7.92
   7   0   1  118.41    7.05
  -7   0  -2  188.87   10.12
  -7   0  -2  179.32    9.93
   7   0   2  180.80   10.01
   7   0   2  174.39    9.59
  -7   0  -3  153.40    8.72
  -7   0  -3  140.40    7.85
   7   0   3  165.34    9.25
   7   0   3  168.97    9.29
  -7   0  -4   64.40    4.43
  -7   0  -4   55.64    3.79
   7   0   4   63.60    4.21
   7   0   4   68.08    4.59
  -7   0  -5    3.68    0.83
  -7   0  -5    3.94    0.95
   7   0   5    3.94    0.87
   7   0   5    4.51    1.02
  -7   0  -6  187.96   10.12
  -7   0  -6  180.16   10.04
   7   0   6  188.00   10.16
   7   0   6  190.01   10.50
  -7   0  -7   10.04    1.40
  -7   0  -7   15.50    1.90
   7   0   7   16.72    1.90
   7   0   7   14.93    1.74
  -7   0  -8   94.80    6.22
   7   0   8  102.38    6.52
  -7   0  -9    9.89    1.44
  -7   0  -9    7.13    1.33
   7   0   9    9.59    1.40
   7   0   9    9.36    1.52
  -7   0 -10  457.50   23.16
  -7   0 -10  401.02   20.35
  -7   0 -11   58.45    4.17
  -7   0 -11   52.23    4.06
   7   0  11   53.44    3.90
   7   0  11   52.08    4.02
  -7   0 -12  144.11    8.60
  -7   0 -12  134.71    7.92
   7   0  12  161.28    9.13
   7   0  12  154.38    9.06
   7   1  -6   73.91    5.15
   7   1  -6   74.94    5.34
  -7  -1   5  752.01   37.03
  -7  -1   5  773.24   37.83
   7   1  -5  740.64   36.54
   7   1  -5  751.25   37.03
  -7  -1   4   16.30    1.97
  -7  -1   4   16.15    2.05
   7   1  -4   15.28    2.01
   7   1  -4   11.83    1.78
  -7  -1   3   44.80    3.53
  -7  -1   3   48.52    3.60
   7   1  -3   46.36    3.68
   7   1  -3   44.39    3.64
  -7  -1   1  277.87   14.52
  -7  -1   1  247.89   13.08
   7   1  -1  266.99   14.18
   7   1  -1  267.75   14.14
  -7  -1   0   53.60    3.75
  -7  -1   0   54.43    3.87
   7   1   0   54.62    3.98
   7   1   0   52.69    3.87
  -7  -1  -1   39.08    3.15
  -7  -1  -1   42.30    3.15
   7   1   1   41.01    3.22
   7   1   1   40.25    3.26
  -7  -1  -2  103.17    6.29
  -7  -1  -2  126.41    7.20
   7   1   2  107.23    6.44
   7   1   2  108.71    6.56
  -7  -1  -3  124.06    7.32
  -7  -1  -3  122.96    7.01
   7   1   3  120.50    7.13
   7   1   3  131.49    7.54
  -7  -1  -4  104.73    6.37
  -7  -1  -4  103.89    6.10
   7   1   4   91.84    5.61
   7   1   4  113.10    6.75
  -7  -1  -5    5.69    1.10
  -7  -1  -5    5.57    1.02
   7   1   5    5.99    1.06
   7   1   5    3.64    0.87
  -7  -1  -6  438.55   21.87
  -7  -1  -6  464.32   23.35
   7   1   6  529.14   26.38
   7   1   6  464.70   23.12
  -7  -1  -7   39.84    3.07
  -7  -1  -7   40.78    3.30
   7   1   7   44.69    3.34
   7   1   7   46.58    3.53
  -7  -1  -9   55.49    3.94
  -7  -1  -9   53.48    4.02
   7   1   9   57.58    4.21
   7   1   9   59.17    4.13
  -7  -1 -10   11.37    1.67
  -7  -1 -10   14.86    1.82
   7   1  10   11.94    1.63
   7   1  10   12.58    1.78
  -7  -1 -11   12.58    1.67
  -7  -1 -11    9.21    1.55
   7   1  11   10.58    1.55
   7   1  11   10.88    1.71
  -7  -1 -12   28.09    2.88
  -7  -1 -12   29.03    2.73
   7   1  12   36.05    3.26
   7   1  12   29.03    2.73
  -7  -2   6    4.78    1.06
  -7  -2   6    3.83    1.02
   7   2  -6    4.47    1.14
   7   2  -6    3.34    0.99
  -7  -2   5  280.26   15.01
  -7  -2   5  285.98   15.09
   7   2  -5  269.34   14.52
   7   2  -5  266.43   14.37
  -7  -2   4   11.26    1.67
  -7  -2   4   11.26    1.71
   7   2  -4   10.54    1.71
   7   2  -4   12.77    1.86
  -7  -2   3   -0.27    0.34
  -7  -2   3    0.11    0.34
   7   2  -3    0.61    0.45
   7   2  -3    0.42    0.49
  -7  -2   1  383.96   19.44
  -7  -2   1  402.16   20.39
   7   2  -1  439.30   22.21
   7   2  -1  404.43   20.66
  -7  -2   0   22.74    2.16
  -7  -2   0   18.76    1.97
   7   2   0   17.93    2.08
   7   2   0   15.73    1.90
  -7  -2  -1    4.25    0.91
  -7  -2  -1    6.56    1.18
   7   2   1    6.67    1.21
   7   2   1    6.33    1.21
  -7  -2  -2  208.89   11.30
  -7  -2  -2  188.91   10.16
   7   2   2  188.12   10.31
   7   2   2  168.90    9.36
  -7  -2  -3  173.03    9.63
  -7  -2  -3  166.74    9.10
   7   2   3  172.46    9.48
   7   2   3  165.90    9.29
  -7  -2  -4  185.54   10.23
  -7  -2  -4  210.82   11.14
   7   2   4  181.18    9.85
   7   2   4  199.30   10.84
  -7  -2  -5   13.53    1.59
  -7  -2  -5   14.67    1.82
   7   2   5   11.86    1.52
   7   2   5   14.90    1.82
  -7  -2  -6   21.30    2.16
  -7  -2  -6   27.86    2.39
   7   2   6   26.76    2.58
   7   2   6   30.25    2.54
  -7  -2  -7  146.84    8.26
  -7  -2  -7  151.27    8.68
   7   2   7  150.52    8.45
   7   2   7  145.74    8.38
  -7  -2  -8   15.05    2.01
  -7  -2  -8   20.39    2.16
   7   2   8   19.37    2.05
  -7  -2  -9  268.24   14.29
  -7  -2  -9  240.76   12.74
   7   2   9  274.20   14.59
   7   2   9  246.72   13.08
  -7  -2 -10  183.26   10.08
  -7  -2 -10  191.34   10.69
   7   2  10  159.73    9.25
   7   2  10  186.60   10.27
  -7  -2 -11    0.57    0.53
  -7  -2 -11    1.44    0.61
   7   2  11    1.55    0.64
   7   2  11    2.20    0.76
  -7  -2 -12   95.97    6.25
  -7  -2 -12   82.86    5.34
   7   2  12   99.42    6.22
   7   2  12   96.96    6.86
  -7  -3   6  131.68    7.77
  -7  -3   6  115.38    7.24
   7   3  -6  118.11    7.62
   7   3  -6  126.94    7.85
  -7  -3   5    0.04    0.34
  -7  -3   5    0.61    0.45
   7   3  -5   -0.15    0.34
   7   3  -5    0.38    0.45
  -7  -3   4  366.95   18.95
  -7  -3   4  366.45   18.80
   7   3  -4  343.26   17.97
   7   3  -4  367.21   19.07
  -7  -3   3   51.74    3.87
  -7  -3   3   53.14    3.94
   7   3  -3   57.12    4.28
   7   3  -3   57.05    4.32
  -7  -3   1   33.85    2.80
  -7  -3   1   34.30    2.92
   7   3  -1   25.05    2.54
   7   3  -1   29.94    2.77
  -7  -3   0   25.81    2.39
  -7  -3   0   18.42    2.01
   7   3   0   23.69    2.39
   7   3   0   20.77    2.24
  -7  -3  -1   52.69    3.75
  -7  -3  -1   56.21    3.83
   7   3   1   54.39    3.98
   7   3   1   57.01    4.06
  -7  -3  -2    3.94    0.91
  -7  -3  -2    3.87    0.83
   7   3   2    2.31    0.72
   7   3   2    3.37    0.87
  -7  -3  -3    5.12    0.99
  -7  -3  -3    8.45    1.36
   7   3   3    6.14    1.14
   7   3   3    6.48    1.14
  -7  -3  -4    6.14    1.14
  -7  -3  -4    5.95    0.99
   7   3   4    5.19    1.02
   7   3   4    4.47    0.99
  -7  -3  -5  364.33   18.38
  -7  -3  -5  350.76   18.00
   7   3   5  370.89   18.91
  -7  -3  -6    6.63    1.21
  -7  -3  -6    7.01    1.14
   7   3   6    6.25    1.10
  -7  -3  -7   32.10    2.88
  -7  -3  -7   33.20    2.73
   7   3   7   32.41    2.69
   7   3   7   37.75    3.07
  -7  -3  -8    1.48    0.64
  -7  -3  -8    0.30    0.27
   7   3   8    1.25    0.53
   7   3   8    1.78    0.64
  -7  -3  -9   94.49    6.03
  -7  -3  -9   92.79    5.72
  -7  -3 -10  142.40    8.38
   7   3  10  156.81    8.91
   7   3  10  148.47    8.72
  -7  -3 -11    4.85    1.18
  -7  -3 -11    5.38    1.10
   7   3  11    5.65    1.21
   7   3  11    5.61    1.14
  -7  -3 -12   31.80    2.84
  -7  -3 -12   22.33    2.50
   7   3  12   23.35    2.43
   7   3  12   26.84    2.77
  -7  -4   6    0.57    0.49
  -7  -4   6    0.30    0.45
   7   4  -6    0.19    0.42
  -7  -4   5   17.59    2.20
   7   4  -5   17.06    2.20
   7   4  -5   18.27    2.35
  -7  -4   4   26.27    2.99
  -7  -4   4   22.29    2.62
   7   4  -4   26.19    2.80
   7   4  -4   30.25    2.96
  -7  -4   3    0.11    0.30
   7   4  -3    0.04    0.38
   7   4  -3   -0.23    0.34
   7   4  -2  454.84   23.31
  -7  -4   1   49.05    3.64
  -7  -4   1   56.93    4.02
   7   4  -1   51.74    3.94
   7   4  -1   59.24    4.32
  -7  -4   0   22.25    2.12
  -7  -4   0   23.61    2.31
   7   4   0   18.76    2.08
   7   4   0   17.63    2.08
  -7  -4  -1  199.41   10.80
  -7  -4  -1  203.54   10.88
   7   4   1  218.86   11.75
   7   4   1  218.63   11.86
  -7  -4  -2    0.00    0.23
  -7  -4  -2   -0.19    0.38
   7   4   2   -0.08    0.30
   7   4   2   -0.04    0.34
  -7  -4  -3  105.26    6.41
   7   4   3   82.21    5.23
   7   4   3  102.83    6.29
  -7  -4  -4   91.20    5.91
   7   4   4   74.67    4.81
   7   4   4   69.36    4.62
  -7  -4  -5    3.75    0.83
  -7  -4  -5    3.68    1.02
   7   4   5    3.18    0.80
   7   4   5    2.12    0.68
  -7  -4  -6    1.06    0.57
  -7  -4  -6    1.40    0.57
   7   4   6    0.45    0.49
   7   4   6    0.49    0.42
  -7  -4  -7  299.70   15.46
  -7  -4  -7  320.59   16.68
   7   4   7  315.59   16.37
   7   4   7  333.44   17.02
  -7  -4  -8    0.38    0.49
  -7  -4  -8    0.19    0.34
   7   4   8    0.53    0.45
   7   4   8    0.38    0.34
  -7  -4  -9   69.74    4.85
  -7  -4  -9   73.12    4.81
   7   4   9   70.77    4.93
  -7  -4 -10  133.42    8.00
  -7  -4 -10  135.54    7.85
   7   4  10  142.44    8.41
   7   4  10  125.76    7.47
   7   4  11    1.78    0.68
   7   4  11    2.65    0.83
  -7  -4 -12   55.45    4.36
  -7  -4 -12   55.64    4.09
  -7  -5   5  218.74   12.09
  -7  -5   5  194.18   10.76
   7   5  -5  208.39   11.75
   7   5  -5  217.57   12.13
  -7  -5   4   43.78    3.64
  -7  -5   4   56.86    4.13
   7   5  -4   47.87    3.98
   7   5  -4   55.30    4.32
  -7  -5   3    1.52    0.64
  -7  -5   3    3.90    0.95
   7   5  -3    3.53    0.95
   7   5  -3    1.82    0.72
  -7  -5   2   89.19    6.29
   7   5  -2   98.25    6.25
  -7  -5   1   91.84    5.76
  -7  -5   1   86.42    5.50
   7   5  -1  106.93    6.63
   7   5  -1   86.65    5.65
  -7  -5   0   66.18    4.43
  -7  -5   0   66.79    4.47
   7   5   0   57.23    4.21
   7   5   0   60.99    4.32
  -7  -5  -1   11.90    1.55
  -7  -5  -1    8.23    1.29
   7   5   1    8.95    1.40
   7   5   1   12.09    1.67
  -7  -5  -2   71.03    4.70
  -7  -5  -2   69.33    4.51
   7   5   2   71.52    4.70
   7   5   2   67.35    4.59
  -7  -5  -3    1.63    0.64
  -7  -5  -3    1.02    0.49
   7   5   3    1.71    0.61
   7   5   3    0.27    0.34
  -7  -5  -4   69.74    4.70
  -7  -5  -4   77.36    4.89
   7   5   4   68.68    4.62
   7   5   4   74.67    4.81
  -7  -5  -5   99.84    5.99
  -7  -5  -5   93.62    5.88
   7   5   5   94.80    5.76
   7   5   5  104.54    6.41
  -7  -5  -6   45.29    3.53
  -7  -5  -6   41.35    3.11
   7   5   6   37.56    3.07
   7   5   6   43.67    3.41
  -7  -5  -7    0.15    0.34
  -7  -5  -7    0.08    0.23
   7   5   7    0.11    0.30
   7   5   7    0.15    0.30
  -7  -5  -8  112.54    6.71
  -7  -5  -8  109.47    6.75
   7   5   8  112.99    6.90
   7   5   8  121.67    7.09
   7   5   9  383.59   19.71
  -7  -5 -10   14.29    1.93
  -7  -5 -10   16.45    1.90
   7   5  10   15.20    1.90
   7   5  10   11.75    1.74
  -7  -5 -11   44.80    3.53
  -7  -5 -11   54.96    4.28
   7   5  11   37.26    3.37
   7   5  11   45.22    3.56
  -7  -5 -12    6.52    1.21
  -7  -5 -12    6.44    1.33
   7   5  12    4.85    1.10
   7   5  12    4.43    1.06
  -7  -6   5    0.87    0.53
  -7  -6   5    1.40    0.61
   7   6  -5    1.67    0.72
   7   6  -5    1.40    0.68
  -7  -6   4    2.88    0.83
  -7  -6   4    2.31    0.76
   7   6  -4    2.54    0.91
   7   6  -4    2.69    0.83
  -7  -6   3   14.29    1.86
  -7  -6   3   19.82    2.24
   7   6  -3   18.91    2.27
   7   6  -3   19.14    2.35
  -7  -6   2    0.15    0.34
  -7  -6   2    0.00    0.34
   7   6  -2    0.23    0.42
   7   6  -2   -0.27    0.34
  -7  -6   1   62.47    4.36
  -7  -6   1   73.57    4.89
   7   6  -1   71.37    5.00
   7   6  -1   74.37    5.08
  -7  -6   0    0.49    0.42
  -7  -6   0    0.76    0.45
   7   6   0    0.64    0.53
   7   6   0   -0.23    0.27
  -7  -6  -1  190.58   10.39
  -7  -6  -1  190.77   10.39
   7   6   1  209.49   11.37
   7   6   1  199.79   10.99
  -7  -6  -2  542.02   26.84
  -7  -6  -2  569.31   28.01
   7   6   2  551.50   27.40
   7   6   2  539.75   26.80
  -7  -6  -3    1.21    0.53
  -7  -6  -3    0.76    0.49
   7   6   3    0.64    0.45
   7   6   3    0.76    0.45
  -7  -6  -4    0.27    0.30
  -7  -6  -4    0.68    0.45
   7   6   4    0.76    0.42
   7   6   4    0.00    0.34
  -7  -6  -5  149.72    8.57
  -7  -6  -5  164.16    9.02
   7   6   5  139.68    8.00
   7   6   5  139.49    8.07
  -7  -6  -6    9.78    1.36
  -7  -6  -6    9.55    1.48
   7   6   6    9.48    1.48
   7   6   6    9.10    1.36
  -7  -6  -7   26.72    2.46
  -7  -6  -7   28.66    2.73
   7   6   7   31.31    2.88
   7   6   7   29.56    2.58
  -7  -6  -8   35.36    3.15
  -7  -6  -8   43.67    3.34
   7   6   8   38.28    3.30
   7   6   8   35.44    2.99
  -7  -6 -10    0.53    0.42
  -7  -6 -10   -0.04    0.38
   7   6  10    0.64    0.49
   7   6  10    0.11    0.30
  -7  -6 -11    0.80    0.42
  -7  -6 -11    0.27    0.30
   7   6  11    0.87    0.49
   7   6  11   -0.08    0.34
  -7  -6 -12  149.83    8.68
  -7  -6 -12  122.16    7.73
   7   6  12  148.85    8.95
   7   6  12  141.46    8.38
  -7  -7   5    3.11    0.87
  -7  -7   5    2.65    0.83
   7   7  -5    1.40    0.72
   7   7  -5    3.22    0.95
  -7  -7   4    8.34    1.44
  -7  -7   4    5.46    1.18
   7   7  -4    9.59    1.67
   7   7  -4   10.16    1.74
  -7  -7   3    8.98    1.44
  -7  -7   3    8.91    1.48
   7   7  -3    9.17    1.59
   7   7  -3    9.36    1.59
  -7  -7   2   99.99    6.22
  -7  -7   2   98.47    6.18
   7   7  -2  103.17    6.67
   7   7  -2   96.81    6.29
  -7  -7   1  198.08   10.80
  -7  -7   1  191.00   10.50
   7   7  -1  192.51   10.80
   7   7  -1  178.41   10.12
  -7  -7   0   35.82    3.03
  -7  -7   0   33.66    2.92
   7   7   0   31.23    2.96
   7   7   0   31.35    2.92
  -7  -7  -1    8.68    1.36
  -7  -7  -1    9.36    1.36
   7   7   1   10.16    1.52
   7   7   1   10.95    1.59
  -7  -7  -2    3.15    0.83
  -7  -7  -2    2.99    0.80
   7   7   2    2.20    0.72
   7   7   2    2.08    0.72
  -7  -7  -3    2.54    0.76
  -7  -7  -3    2.58    0.72
   7   7   3    2.69    0.83
   7   7   3    1.48    0.61
  -7  -7  -4   68.76    4.66
  -7  -7  -4   76.26    4.85
  -7  -7  -5    9.44    1.48
  -7  -7  -5    9.06    1.33
   7   7   5    8.83    1.36
   7   7   5   10.65    1.55
  -7  -7  -6   43.44    3.60
  -7  -7  -6   53.75    3.79
  -7  -7  -7   84.98    5.34
  -7  -7  -7   81.80    5.42
   7   7   7   73.84    4.89
   7   7   7   92.30    5.91
  -7  -7  -8  202.71   10.95
  -7  -7  -8  199.98   11.14
   7   7   8  214.54   11.60
   7   7   8  217.11   11.86
  -7  -7  -9   26.34    2.88
  -7  -7  -9   24.64    3.22
   7   7   9   27.90    2.73
  -7  -7 -10  132.85    8.07
  -7  -7 -10  134.03    7.88
   7   7  10  137.93    8.11
   7   7  10  141.80    8.53
  -7  -7 -11   16.98    2.05
  -7  -7 -11   18.12    2.24
   7   7  11   16.34    2.08
   7   7  11   13.95    2.01
  -7  -7 -12   81.34    5.57
  -7  -7 -12   86.72    6.03
  -7  -8   5    1.52    0.72
  -7  -8   5    2.65    0.87
   7   8  -5    1.18    0.64
   7   8  -5    2.96    0.99
  -7  -8   4   12.51    1.82
  -7  -8   4   13.08    1.82
   7   8  -4   13.38    2.01
   7   8  -4   10.65    1.78
  -7  -8   3    6.06    1.21
  -7  -8   3    5.91    1.18
   7   8  -3    5.23    1.25
   7   8  -3    8.57    1.55
  -7  -8   2    9.32    1.44
  -7  -8   2   11.64    1.67
   7   8  -2   12.13    1.86
   7   8  -2   14.25    1.97
  -7  -8   1   10.12    1.52
  -7  -8   1   10.92    1.59
   7   8  -1    9.02    1.52
   7   8  -1   13.83    1.93
  -7  -8   0   34.42    2.96
  -7  -8   0   28.39    2.69
   7   8   0   25.51    2.69
   7   8   0   27.75    2.80
  -7  -8  -1   82.33    5.23
  -7  -8  -1   87.52    5.53
   7   8   1   91.16    5.84
   7   8   1   90.44    5.88
  -7  -8  -2   84.11    5.31
  -7  -8  -2   90.74    5.61
   7   8   2   95.06    5.95
   7   8   2   83.16    5.50
  -7  -8  -3  129.93    7.43
  -7  -8  -3  123.91    7.20
  -7  -8  -4   30.25    2.65
  -7  -8  -4   23.31    2.31
   7   8   4   27.06    2.65
   7   8   4   29.38    2.84
  -7  -8  -5  212.30   11.48
  -7  -8  -5  196.53   10.58
  -7  -8  -6  214.80   11.67
  -7  -8  -6  203.92   10.95
   7   8   6  210.90   11.45
   7   8   6  204.11   11.22
  -7  -8  -7   -0.04    0.30
  -7  -8  -7   -0.23    0.19
   7   8   7    0.08    0.23
   7   8   7    0.11    0.34
  -7  -8  -8  172.99    9.63
  -7  -8  -8  163.78    9.44
   7   8   8  163.10    9.44
   7   8   8  153.06    8.79
  -7  -8  -9    1.25    0.64
  -7  -8  -9    1.18    0.57
   7   8   9    2.16    0.76
   7   8   9    2.20    0.76
  -7  -8 -10   45.48    3.68
  -7  -8 -10   43.89    3.87
  -7  -9   2    5.00    1.06
  -7  -9   2    4.97    1.14
  -7  -9   1   14.90    1.86
  -7  -9   1   12.74    1.71
  -7  -9   0   29.94    2.77
  -7  -9   0   27.67    2.69
  -7  -9  -1    3.45    0.87
  -7  -9  -1    2.50    0.72
  -7  -9  -2   15.09    1.78
  -7  -9  -2   15.84    1.82
   7   9   2   10.54    1.78
  -7  -9  -3    3.07    0.80
  -7  -9  -3    5.31    1.02
  -7  -9  -4   14.71    1.74
  -7  -9  -4   16.34    1.82
  -7  -9  -5  142.37    8.11
  -7  -9  -5  148.17    8.30
  -7  -9  -6   51.59    3.90
  -7  -9  -6   53.52    3.87
  -7  -9  -7    1.90    0.76
   8  -9   1    1.48    0.80
   8  -9   2   16.18    2.20
   8  -9   2   19.37    2.46
   8  -9   3    1.82    0.76
   8  -9   3    0.61    0.57
   8  -9   4   10.95    1.74
   8  -9   4    9.32    1.59
   8  -9   6   13.65    2.01
   8  -9   6   15.69    2.16
  -8   8   2   24.49    2.73
  -8   8   2   20.20    2.43
   8  -8  -2   23.05    2.77
   8  -8  -2   18.57    2.43
  -8   8   1   14.33    1.93
  -8   8   1   15.09    2.01
   8  -8  -1   13.68    2.05
   8  -8  -1   13.65    2.05
  -8   8   0  303.76   16.15
  -8   8   0  363.53   18.88
   8  -8   0  348.41   18.42
   8  -8   0  313.84   16.87
  -8   8  -1    3.15    0.91
  -8   8  -1    3.56    0.95
   8  -8   1    3.34    1.02
   8  -8   1    3.37    0.99
  -8   8  -2    3.56    0.99
  -8   8  -2    1.93    0.72
   8  -8   2    1.93    0.87
   8  -8   2    1.67    0.76
  -8   8  -3   38.17    3.37
  -8   8  -3   38.85    3.64
   8  -8   3   36.20    3.45
   8  -8   3   39.91    3.71
  -8   8  -4   11.48    1.86
  -8   8  -4   12.58    1.78
   8  -8   4   10.54    1.74
   8  -8   4   12.43    1.90
  -8   8  -5    0.61    0.53
  -8   8  -5    0.42    0.45
   8  -8   5    0.64    0.49
   8  -8   5    1.02    0.64
  -8   8  -6    0.53    0.49
  -8   8  -6    0.08    0.27
   8  -8   6    0.45    0.38
   8  -8   6    0.38    0.45
  -8   8  -7    2.01    0.87
  -8   8  -7    1.18    0.57
   8  -8   7    0.68    0.53
   8  -8   7    0.57    0.49
  -8   7   3   57.01    4.74
  -8   7   2   16.72    2.16
  -8   7   2   14.18    1.93
   8  -7  -2   13.99    2.05
   8  -7  -2   13.19    2.05
  -8   7   1  100.82    6.63
  -8   7   1  124.06    7.54
   8  -7  -1  117.24    7.54
   8  -7  -1   97.53    6.63
  -8   7   0    4.02    1.02
  -8   7   0    5.12    1.18
   8  -7   0    5.46    1.25
   8  -7   0    4.13    1.14
  -8   7  -1  114.55    7.20
  -8   7  -1  117.46    7.09
   8  -7   1   89.57    6.18
   8  -7   1  108.75    7.09
  -8   7  -2    1.97    0.76
  -8   7  -2    2.54    0.83
   8  -7   2    2.46    0.91
   8  -7   2    2.73    0.95
  -8   7  -3    1.18    0.61
  -8   7  -3    1.02    0.53
   8  -7   3    2.35    0.83
   8  -7   3    1.52    0.72
  -8   7  -4    1.82    0.68
  -8   7  -4    1.97    0.87
   8  -7   4    4.21    1.06
   8  -7   4    2.77    0.91
  -8   7  -5   29.68    3.07
  -8   7  -5   25.47    2.58
   8  -7   5   30.29    3.07
   8  -7   5   30.29    2.99
  -8   7  -6   49.43    3.90
  -8   7  -6   47.38    4.09
   8  -7   6   41.62    3.60
   8  -7   6   44.92    3.83
  -8   7  -7   24.33    2.54
  -8   7  -7   31.42    3.26
   8  -7   7   32.71    3.07
   8  -7   7   34.30    3.22
  -8   7  -8    2.08    0.76
  -8   7  -8    1.78    0.76
   8  -7   8    2.35    0.80
   8  -7   8    2.01    0.80
  -8   6   3    1.86    0.76
  -8   6   3    2.31    0.80
   8  -6  -3    1.78    0.76
   8  -6  -3    2.84    0.95
  -8   6   2    1.90    0.72
  -8   6   2    1.29    0.64
   8  -6  -2    2.20    0.83
   8  -6  -2    2.73    0.91
  -8   6   1   83.69    5.57
  -8   6   1   90.97    5.99
   8  -6  -1  101.77    6.71
   8  -6  -1  106.24    6.97
  -8   6   0    2.16    0.76
  -8   6   0    3.37    0.95
   8  -6   0    1.59    0.72
   8  -6   0    3.22    0.95
  -8   6  -1   28.47    2.80
  -8   6  -1   28.84    2.73
   8  -6   1   31.69    3.07
   8  -6   1   32.18    3.15
  -8   6  -2    1.59    0.61
  -8   6  -2    1.10    0.57
   8  -6   2    1.10    0.57
   8  -6   2    1.33    0.57
  -8   6  -3  245.69   13.08
  -8   6  -3  230.95   12.66
   8  -6   3  215.14   11.90
   8  -6   3  208.51   11.71
  -8   6  -4  235.76   12.62
  -8   6  -4  247.28   13.49
   8  -6   4  223.97   12.28
   8  -6   4  231.48   12.74
  -8   6  -5    0.19    0.34
  -8   6  -5    0.15    0.42
   8  -6   5    0.00    0.38
   8  -6   5    0.38    0.45
  -8   6  -6   28.62    2.69
  -8   6  -6   27.48    2.88
   8  -6   6   23.99    2.65
   8  -6   6   21.11    2.31
  -8   6  -7    8.07    1.36
  -8   6  -7    7.96    1.48
   8  -6   7    8.41    1.40
   8  -6   7   10.84    1.74
  -8   6  -8    7.62    1.36
  -8   6  -8    9.21    1.63
   8  -6   8    7.88    1.36
   8  -6   8    9.25    1.59
  -8   5   3    2.12    0.80
  -8   5   3    2.46    0.80
   8  -5  -3    2.01    0.83
   8  -5  -3    1.21    0.72
  -8   5   2    0.15    0.30
  -8   5   2   -0.19    0.34
   8  -5  -2   -0.23    0.30
   8  -5  -2    0.34    0.42
  -8   5   1   -0.34    0.34
  -8   5   1    0.57    0.49
   8  -5  -1    0.23    0.38
   8  -5  -1    0.00    0.38
  -8   5   0  344.09   17.66
  -8   5   0  312.21   16.41
   8  -5   0  345.49   18.04
   8  -5   0  331.01   17.44
  -8   5  -1   73.87    4.93
  -8   5  -1   74.03    5.19
   8  -5   1   69.21    5.00
   8  -5   1   75.16    5.27
  -8   5  -2    8.79    1.36
  -8   5  -2    9.10    1.52
   8  -5   2    8.45    1.52
   8  -5   2    9.40    1.59
  -8   5  -3   87.82    5.53
  -8   5  -3   89.30    5.99
   8  -5   3   79.11    5.38
   8  -5   3   84.07    5.65
  -8   5  -4   14.86    1.86
  -8   5  -4   14.59    2.01
   8  -5   4   14.06    1.90
   8  -5   4   15.28    2.05
  -8   5  -5    7.58    1.29
  -8   5  -5    8.60    1.52
   8  -5   5    6.94    1.29
   8  -5   5    6.14    1.29
  -8   5  -6  183.80   10.12
  -8   5  -6  176.63   10.16
   8  -5   6  188.53   10.42
   8  -5   6  167.27    9.67
  -8   5  -7   69.59    4.70
  -8   5  -7   75.16    5.31
   8  -5   7   76.22    5.08
   8  -5   7   60.23    4.59
  -8   5  -8    9.97    1.48
  -8   5  -8   11.64    1.74
   8  -5   8   10.61    1.55
   8  -5   8   16.56    2.12
  -8   5  -9    1.97    0.72
  -8   5  -9    2.69    0.87
   8  -5   9    3.71    0.99
   8  -5   9    3.49    0.91
  -8   4   4    5.72    1.25
   8  -4  -4    5.95    1.44
   8  -4  -4    3.98    1.10
  -8   4   3    0.99    0.53
  -8   4   3    1.25    0.64
   8  -4  -3    1.02    0.61
   8  -4  -3    0.72    0.61
  -8   4   2   16.07    1.97
  -8   4   2   14.37    1.90
   8  -4  -2   12.93    2.20
   8  -4  -2   14.02    2.16
  -8   4   1    9.02    1.40
  -8   4   1    7.35    1.36
   8  -4  -1    5.38    1.21
   8  -4  -1    8.34    1.52
   8  -4   0   66.71    4.85
   8  -4   0   56.70    4.32
  -8   4  -1   13.72    1.86
  -8   4  -1   10.23    1.48
   8  -4   1   10.01    1.63
   8  -4   1    9.78    1.63
  -8   4  -2  204.98   11.11
  -8   4  -2  180.27   10.20
   8  -4   2  203.01   11.26
   8  -4   2  182.32   10.31
  -8   4  -3  318.62   16.45
  -8   4  -3  306.49   16.18
   8  -4   3  309.37   16.30
   8  -4   3  297.28   15.65
  -8   4  -4   93.81    6.14
   8  -4   4   99.95    6.25
   8  -4   4  118.94    7.28
  -8   4  -5   28.28    2.92
   8  -4   5   33.20    2.96
   8  -4   5   34.87    3.18
  -8   4  -6   21.83    2.69
   8  -4   6   26.68    2.73
   8  -4   6   24.71    2.46
  -8   4  -7  341.10   18.42
   8  -4   7  340.56   17.51
   8  -4   7  397.61   20.47
  -8   4  -8    1.36    0.64
   8  -4   8    0.72    0.53
   8  -4   8    0.15    0.49
  -8   4  -9   11.22    1.78
   8  -4   9    9.44    1.44
   8  -4   9    9.32    1.59
  -8   4 -10   63.45    4.74
   8  -4  10   60.38    4.40
  -8   3   4   14.21    1.97
   8  -3  -4   12.43    1.93
   8  -3  -4   11.67    1.86
  -8   3   3   -0.15    0.49
  -8   3   3    0.99    0.53
   8  -3  -3    1.10    0.61
   8  -3  -3    0.27    0.38
  -8   3   2    4.74    1.06
  -8   3   2    4.43    1.02
   8  -3  -2    4.32    1.10
   8  -3  -2    4.17    1.06
  -8   3   1  132.44    7.69
  -8   3   1  118.94    7.24
   8  -3  -1  126.14    7.69
   8  -3  -1  123.83    7.62
  -8   3   0   39.27    3.30
  -8   3   0   43.70    3.45
   8  -3   0   40.44    3.56
   8  -3   0   50.15    3.98
  -8   3  -1  195.09   10.84
  -8   3  -1  182.09   10.04
   8  -3   1  183.11   10.39
   8  -3   1  190.66   10.65
  -8   3  -2   12.32    1.78
  -8   3  -2   12.17    1.63
   8  -3   2   14.25    1.90
   8  -3   2   15.20    2.01
  -8   3  -3    4.51    0.99
  -8   3  -3    5.53    1.18
   8  -3   3    6.41    1.21
   8  -3   3    6.60    1.29
  -8   3  -4  133.91    8.00
  -8   3  -4  141.53    8.07
   8  -3   4  129.71    7.66
   8  -3   4  131.83    7.92
  -8   3  -5   58.90    4.36
  -8   3  -5   50.41    3.71
   8  -3   5   53.75    3.90
   8  -3   5   64.85    4.62
  -8   3  -6   70.01    4.66
  -8   3  -6   56.89    4.25
   8  -3   6   66.52    4.55
   8  -3   6   52.00    4.06
  -8   3  -7   86.53    5.72
  -8   3  -7   72.93    4.85
   8  -3   7   90.51    5.69
   8  -3   7   90.63    5.95
  -8   3  -8    5.00    1.14
  -8   3  -8    5.50    1.10
   8  -3   8    5.72    1.10
   8  -3   8    8.68    1.52
  -8   3  -9  100.90    6.25
  -8   3  -9  105.56    6.71
   8  -3   9  120.69    7.47
   8  -3   9  109.43    6.63
  -8   3 -10    6.86    1.36
  -8   3 -10    7.66    1.33
   8  -3  10    4.89    1.06
   8  -3  10    7.24    1.40
  -8   2   4   58.18    4.32
  -8   2   4   52.84    4.13
   8  -2  -4   48.74    4.13
   8  -2  -4   50.03    4.28
  -8   2   3   66.60    4.74
  -8   2   3   77.13    5.23
   8  -2  -3   89.68    6.03
   8  -2  -3   82.71    5.72
  -8   2   2   46.47    3.68
  -8   2   2   43.97    3.53
   8  -2  -2   38.81    3.49
   8  -2  -2   39.57    3.56
  -8   2   1    6.82    1.25
  -8   2   1    7.32    1.29
   8  -2  -1    6.29    1.29
   8  -2  -1    5.91    1.25
  -8   2   0   12.81    1.74
  -8   2   0   13.76    1.74
   8  -2   0   13.53    1.86
   8  -2   0   14.59    1.97
  -8   2  -1   69.52    4.78
  -8   2  -1   70.24    4.66
   8  -2   1   72.05    5.00
   8  -2   1   73.34    5.12
  -8   2  -2   36.73    2.99
  -8   2  -2   36.80    3.18
   8  -2   2   35.10    3.07
   8  -2   2   37.94    3.34
  -8   2  -3  260.63   13.95
  -8   2  -3  257.67   13.53
   8  -2   3  255.81   13.72
   8  -2   3  241.67   12.93
  -8   2  -4  474.55   23.69
  -8   2  -4  463.56   23.46
   8  -2   4  398.75   20.47
   8  -2   4  429.83   21.68
  -8   2  -5   72.24    4.74
  -8   2  -5   73.31    5.04
   8  -2   5   66.60    4.55
   8  -2   5   75.73    5.19
  -8   2  -6  326.24   17.06
  -8   2  -6  362.06   18.42
   8  -2   6  343.41   17.59
   8  -2   6  323.93   16.98
  -8   2  -7    4.51    1.14
  -8   2  -7    3.75    0.87
   8  -2   7    6.63    1.18
   8  -2   7    6.44    1.29
  -8   2  -8   71.11    5.00
  -8   2  -8   59.09    4.17
   8  -2   8   73.84    4.85
   8  -2   8   69.29    4.85
  -8   2  -9   23.80    2.54
  -8   2  -9   18.84    2.08
   8  -2   9   23.73    2.54
   8  -2   9   26.91    2.58
  -8   2 -10   91.31    5.76
  -8   2 -10   92.83    6.06
  -8   1   4  150.21    8.76
  -8   1   4  161.51    9.25
   8  -1  -4  159.54    9.40
   8  -1  -4  157.45    9.36
  -8   1   3   27.44    2.73
  -8   1   3   25.32    2.58
   8  -1  -3   32.22    3.15
   8  -1  -3   24.90    2.69
  -8   1   2    9.51    1.52
  -8   1   2    8.38    1.40
   8  -1  -2   12.28    1.86
   8  -1  -2    7.92    1.44
  -8   1   1   16.11    1.93
  -8   1   1   13.34    1.78
   8  -1  -1    8.87    1.52
   8  -1  -1   14.71    2.01
  -8   1   0   41.73    3.37
  -8   1   0   48.74    3.60
   8  -1   0   46.51    3.68
   8  -1   0   46.81    3.75
  -8   1  -1    8.60    1.33
  -8   1  -1    5.95    1.14
   8  -1   1    6.56    1.25
   8  -1   1    4.09    1.02
  -8   1  -2    0.83    0.45
   8  -1   2    1.78    0.68
  -8   1  -3  126.56    7.85
   8  -1   3  116.78    7.81
  -8   1  -4   26.53    2.43
   8  -1   4   30.78    2.96
  -8   1  -5   19.41    2.20
  -8   1  -5   20.73    2.12
   8  -1   5   15.35    1.86
   8  -1   5   19.10    2.20
  -8   1  -6  139.75    8.00
  -8   1  -6  116.10    7.13
   8  -1   6  128.11    7.47
   8  -1   6  107.91    6.75
  -8   1  -7    0.61    0.45
  -8   1  -7    0.72    0.45
   8  -1   7    0.38    0.42
   8  -1   7    0.61    0.45
  -8   1  -8    6.60    1.18
  -8   1  -8    5.84    1.18
   8  -1   8    6.25    1.29
   8  -1   8    6.97    1.21
  -8   1  -9    0.91    0.49
  -8   1  -9    1.02    0.64
   8  -1   9    0.95    0.57
   8  -1   9    1.33    0.57
  -8   1 -10  125.84    7.43
  -8   1 -10  107.34    6.78
   8  -1  10  137.14    8.23
   8  -1  10  123.04    7.28
  -8   1 -11  113.86    7.13
  -8   1 -11  119.21    7.16
   8  -1  11  144.49    8.34
   8  -1  11  118.11    7.35
  -8   0   4   41.85    3.56
  -8   0   4   37.18    3.26
   8   0  -4   37.22    3.49
   8   0  -4   31.69    3.15
  -8   0   3    1.21    0.64
  -8   0   3    3.41    0.91
   8   0  -3    3.37    0.95
   8   0  -3    1.48    0.68
  -8   0   2   22.74    2.39
  -8   0   2   21.68    2.31
   8   0  -2   22.74    2.58
   8   0  -2   22.59    2.50
  -8   0   1  210.52   11.45
  -8   0   1  207.18   11.30
   8   0  -1  243.61   13.23
   8   0  -1  225.79   12.32
  -8   0   0  249.41   13.27
  -8   0   0  223.78   11.98
   8   0   0  226.25   12.36
   8   0   0  217.34   11.86
  -8   0  -1    0.42    0.38
  -8   0  -1    0.08    0.38
   8   0   1    0.11    0.42
   8   0   1    0.64    0.53
   8   0   5    0.53    0.45
  -8   0  -6    2.05    0.68
  -8   0  -6    1.71    0.68
   8   0   6    2.62    0.76
   8   0   6    2.80    0.87
  -8   0  -7  963.13   46.55
  -8   0  -7  915.37   44.57
   8   0   7  884.67   43.17
   8   0   7  927.88   44.88
  -8   0  -8   46.17    3.49
  -8   0  -8   54.13    4.06
   8   0   8   57.88    4.25
   8   0   8   46.24    3.49
  -8   0  -9   75.85    5.12
  -8   0  -9   86.31    5.50
   8   0   9   78.88    5.34
   8   0   9   76.57    5.00
  -8   0 -10  425.28   21.76
  -8   0 -10  414.29   21.00
   8   0  10  483.65   24.18
   8   0  10  452.19   23.01
  -8   0 -11   15.20    2.05
  -8   0 -11   19.67    2.16
   8   0  11   21.42    2.46
   8   0  11   17.47    2.01
  -8  -1   4  206.23   11.41
  -8  -1   4  208.93   11.48
   8   1  -4  204.95   11.48
   8   1  -4  187.89   10.76
  -8  -1   3    2.05    0.72
  -8  -1   3    1.18    0.64
   8   1  -3    2.31    0.80
   8   1  -3    2.01    0.72
  -8  -1   2   12.17    1.67
  -8  -1   2   12.05    1.71
   8   1  -2   12.02    1.82
   8   1  -2   13.72    1.90
  -8  -1   1  233.90   12.55
  -8  -1   1  233.11   12.51
   8   1  -1  245.81   13.27
   8   1  -1  241.94   13.11
  -8  -1   0   10.04    1.48
  -8  -1   0   11.67    1.67
   8   1   0   11.86    1.74
   8   1   0   13.23    1.82
  -8  -1  -1    1.36    0.61
   8   1   1    0.57    0.45
  -8  -1  -3   34.68    3.07
   8   1   3   32.48    2.84
  -8  -1  -4   33.05    2.96
   8   1   4   33.01    2.88
  -8  -1  -6    3.07    0.95
  -8  -1  -6    2.08    0.72
   8   1   6    3.45    0.95
   8   1   6    1.90    0.83
  -8  -1  -7   18.27    2.16
  -8  -1  -7   18.04    1.97
   8   1   7   18.27    2.16
   8   1   7   20.58    2.16
  -8  -1  -9  128.65    7.73
  -8  -1  -9  136.49    7.88
   8   1   9  105.37    6.67
   8   1   9  124.93    7.35
  -8  -1 -10  212.18   11.52
  -8  -1 -10  221.62   12.20
   8   1  10  212.49   11.52
   8   1  10  194.79   10.95
  -8  -1 -11   15.46    1.93
  -8  -1 -11   23.39    2.58
   8   1  11   22.40    2.50
   8   1  11   19.63    2.16
  -8  -2   4    5.19    1.14
  -8  -2   4    3.26    0.91
   8   2  -4    4.36    1.18
   8   2  -4    3.98    1.14
  -8  -2   3   17.47    2.12
  -8  -2   3   14.78    1.93
   8   2  -3   13.87    1.97
   8   2  -3   17.85    2.27
  -8  -2   2  304.86   15.92
  -8  -2   2  284.88   14.97
   8   2  -2  348.26   18.19
   8   2  -2  341.47   17.85
  -8  -2   1  250.66   13.30
  -8  -2   1  219.88   11.90
   8   2  -1  215.03   11.86
   8   2  -1  249.25   13.42
  -8  -2   0    1.40    0.61
  -8  -2   0    1.90    0.64
   8   2   0    1.59    0.68
   8   2   0    1.10    0.61
  -8  -2  -1   18.61    2.20
   8   2   1   15.01    2.01
   8   2   2  157.57    9.29
  -8  -2  -3  148.09    8.38
  -8  -2  -3  167.50    9.51
   8   2   3  175.46    9.89
   8   2   3  148.89    8.87
  -8  -2  -4    0.00    0.27
  -8  -2  -4    0.11    0.34
   8   2   4    0.04    0.30
   8   2   4   -0.27    0.27
  -8  -2  -5   12.13    1.82
   8   2   5   13.19    1.78
   8   2   6  531.03   26.84
  -8  -2  -7    8.68    1.33
  -8  -2  -7    6.82    1.25
   8   2   7    9.13    1.52
   8   2   7    5.53    1.10
  -8  -2  -8   29.60    2.80
  -8  -2  -8   31.04    2.65
  -8  -2  -9   72.40    5.08
  -8  -2  -9   67.51    4.59
   8   2   9   73.08    4.89
   8   2   9   79.03    5.38
  -8  -2 -10  303.84   16.07
  -8  -2 -10  263.81   13.91
   8   2  10  309.79   16.15
   8   2  10  331.66   17.44
  -8  -2 -11  217.38   11.79
  -8  -2 -11  218.51   12.09
   8   2  11  220.18   11.94
  -8  -3   4   66.60    4.66
  -8  -3   4   56.59    4.28
   8   3  -4   39.80    4.17
  -8  -3   3   34.08    3.11
  -8  -3   3   34.76    3.03
   8   3  -3   33.43    3.34
  -8  -3   2  317.82   16.53
  -8  -3   2  303.91   15.88
   8   3  -2  348.79   18.23
  -8  -3   1   31.99    2.88
  -8  -3   1   39.80    3.26
   8   3  -1   35.06    3.22
  -8  -3   0  232.35   12.43
  -8  -3   0  251.07   13.34
   8   3   0  244.97   13.23
   8   3   1   46.81    3.71
  -8  -3  -2    0.72    0.53
  -8  -3  -3  127.28    7.35
  -8  -3  -3  125.65    7.50
  -8  -3  -4   13.42    1.67
  -8  -3  -4   10.99    1.63
   8   3   4   10.76    1.55
  -8  -3  -5   32.29    2.73
  -8  -3  -5   42.68    3.45
   8   3   5   43.44    3.37
  -8  -3  -7    2.39    0.83
  -8  -3  -7    0.87    0.49
   8   3   7    1.86    0.64
   8   3   7    2.84    0.83
  -8  -3  -8   41.35    3.45
  -8  -3  -8   43.48    3.30
   8   3   8   39.72    3.18
   8   3   8   49.77    3.87
  -8  -3  -9   67.58    4.85
   8   3   9   72.55    5.04
   8   3   9   76.87    5.08
  -8  -3 -10   80.70    5.27
  -8  -3 -10   70.31    5.19
   8   3  10   85.06    5.72
   8   3  10   78.08    5.19
  -8  -3 -11   66.63    4.62
  -8  -3 -11   57.65    4.40
   8   3  11   65.23    4.78
   8   3  11   65.16    4.55
  -8  -4   4   63.87    4.59
  -8  -4   4   61.52    4.55
   8   4  -4   55.83    4.47
   8   4  -4   57.08    4.55
  -8  -4   3   10.76    1.59
  -8  -4   3    6.71    1.25
   8   4  -3    8.76    1.55
   8   4  -3   10.73    1.71
  -8  -4   2   61.56    4.40
  -8  -4   2   47.49    3.71
   8   4  -2   58.22    4.47
   8   4  -2   62.01    4.62
  -8  -4   1    4.81    1.06
  -8  -4   1    3.34    0.87
   8   4  -1    4.43    1.06
   8   4  -1    3.94    1.02
  -8  -4   0  150.82    8.68
  -8  -4   0  139.07    8.00
   8   4   0  140.02    8.30
   8   4   0  151.24    8.83
   8   4   1  333.89   17.36
  -8  -4  -2  534.06   26.76
  -8  -4  -2  473.42   23.84
   8   4   2  532.17   26.61
  -8  -4  -3   12.77    1.74
  -8  -4  -3   14.02    1.74
   8   4   3   11.30    1.67
   8   4   3   12.55    1.74
  -8  -4  -4   72.05    4.97
  -8  -4  -4   80.32    5.15
   8   4   4   75.24    5.08
   8   4   4   64.97    4.51
  -8  -4  -5   18.16    2.12
  -8  -4  -5   24.56    2.31
   8   4   5   21.49    2.39
   8   4   5   21.45    2.27
  -8  -4  -7   25.13    2.62
  -8  -4  -7   24.14    2.35
   8   4   7   24.79    2.54
   8   4   7   18.38    2.20
  -8  -4  -8   24.90    2.58
  -8  -4  -8   28.73    2.58
   8   4   8   24.71    2.58
   8   4   8   21.98    2.27
  -8  -4  -9  120.12    7.39
  -8  -4  -9  115.15    6.90
   8   4   9  127.74    7.73
   8   4   9  121.52    7.24
  -8  -4 -10   98.97    6.41
  -8  -4 -10  110.41    6.71
  -8  -4 -11   36.77    3.18
  -8  -4 -11   38.02    3.37
   8   4  11   40.82    3.53
   8   4  11   38.66    3.26
  -8  -5   4   57.05    4.28
  -8  -5   4   51.78    4.13
   8   5  -4   49.54    4.21
   8   5  -4   56.89    4.51
  -8  -5   3    9.51    1.52
  -8  -5   3   13.42    1.82
   8   5  -3   11.98    1.86
   8   5  -3    9.51    1.63
  -8  -5   2    1.02    0.57
  -8  -5   2    1.40    0.57
   8   5  -2    1.63    0.72
   8   5  -2    0.57    0.45
  -8  -5   1  496.54   24.90
  -8  -5   1  569.69   28.24
   8   5  -1  504.88   25.51
   8   5  -1  529.51   26.65
  -8  -5   0    2.01    0.68
  -8  -5   0    1.78    0.64
   8   5   0    1.82    0.72
   8   5   0    0.95    0.61
   8   5   1    4.59    1.06
  -8  -5  -2  369.64   18.88
  -8  -5  -2  363.50   18.65
   8   5   2  384.34   19.67
  -8  -5  -3   38.40    3.18
  -8  -5  -3   35.06    2.92
   8   5   3   41.85    3.41
   8   5   3   37.34    3.15
  -8  -5  -4    0.00    0.38
  -8  -5  -4    0.34    0.38
   8   5   4    0.19    0.38
   8   5   4    0.76    0.49
  -8  -5  -5  145.55    8.49
  -8  -5  -5  162.27    9.06
   8   5   5  148.81    8.60
   8   5   5  125.31    7.43
  -8  -5  -6   83.27    5.61
  -8  -5  -6   84.22    5.72
   8   5   6   86.95    5.61
  -8  -5  -7   40.33    3.56
   8   5   7   51.59    3.94
  -8  -5  -8   12.70    1.82
  -8  -5  -8   11.60    1.59
   8   5   8   13.11    1.82
   8   5   8    9.78    1.48
  -8  -5  -9    3.37    0.95
  -8  -5  -9    3.68    0.91
   8   5   9    4.25    1.02
   8   5   9    2.65    0.76
  -8  -5 -10   17.59    2.20
  -8  -5 -10   14.78    1.90
   8   5  10   17.78    2.24
   8   5  10   18.31    2.12
  -8  -5 -11    0.04    0.27
  -8  -5 -11    0.30    0.38
   8   5  11    0.08    0.34
   8   5  11    0.49    0.53
   8   5  12   25.13    2.73
  -8  -6   4    2.46    0.83
   8   6  -4    4.28    1.14
  -8  -6   3   25.96    2.69
  -8  -6   3   21.42    2.39
   8   6  -3   27.59    2.96
   8   6  -3   23.80    2.73
  -8  -6   2    4.89    1.10
  -8  -6   2    4.17    1.02
   8   6  -2    6.25    1.33
   8   6  -2    2.65    0.83
  -8  -6   1  393.06   20.09
  -8  -6   1  367.67   18.88
   8   6  -1  393.82   20.35
   8   6  -1  398.75   20.58
  -8  -6   0  153.66    8.79
  -8  -6   0  153.81    8.76
   8   6   0  149.00    8.79
   8   6   0  146.01    8.60
   8   6   1   70.24    5.00
  -8  -6  -2    0.00    0.27
  -8  -6  -2   -0.11    0.34
   8   6   2    0.34    0.45
  -8  -6  -3  264.42   13.99
  -8  -6  -3  249.44   13.19
   8   6   3  234.02   12.70
   8   6   3  282.65   14.93
  -8  -6  -4   84.34    5.53
  -8  -6  -4   93.89    5.84
   8   6   4   84.83    5.61
   8   6   4   95.67    6.06
  -8  -6  -5   97.56    6.18
  -8  -6  -5   99.50    6.10
   8   6   5   96.16    6.18
   8   6   5   87.94    5.72
  -8  -6  -6   29.53    2.88
  -8  -6  -6   29.87    2.69
   8   6   6   30.59    2.88
   8   6   7   14.56    2.01
  -8  -6  -8    1.71    0.68
  -8  -6  -8    1.06    0.53
   8   6   8    0.49    0.45
   8   6   8    0.42    0.42
  -8  -6  -9    0.45    0.45
  -8  -6  -9    0.57    0.45
   8   6   9    0.45    0.38
   8   6   9    0.45    0.49
  -8  -6 -10   26.00    2.80
  -8  -6 -10   30.63    2.84
   8   6  10   28.88    2.92
   8   6  10   29.75    2.84
  -8  -6 -11   14.56    2.12
  -8  -6 -11   11.07    1.63
   8   6  11   14.78    1.93
   8   6  11   13.27    1.93
  -8  -6 -12    7.73    1.63
   8   6  12    6.10    1.29
  -8  -7   3    6.97    1.33
  -8  -7   3    3.94    1.02
   8   7  -3    5.42    1.25
   8   7  -3    5.12    1.21
  -8  -7   2   23.31    2.50
  -8  -7   2   25.85    2.65
   8   7  -2   20.39    2.50
   8   7  -2   21.04    2.58
  -8  -7   1    0.95    0.53
  -8  -7   1    3.22    0.87
   8   7  -1    0.80    0.57
   8   7  -1    1.48    0.68
  -8  -7   0  114.20    6.97
  -8  -7   0  117.99    7.09
   8   7   0  100.79    6.52
   8   7   0  105.37    6.75
   8   7   1   86.53    5.84
  -8  -7  -2   65.57    4.55
  -8  -7  -2   62.58    4.47
   8   7   2   72.66    5.12
  -8  -7  -3  223.44   12.09
  -8  -7  -3  231.36   12.36
   8   7   3  220.94   12.17
   8   7   3  219.73   12.09
  -8  -7  -4   76.53    5.19
  -8  -7  -4   83.77    5.34
   8   7   4   68.42    4.81
   8   7   4   74.90    5.12
  -8  -7  -5  117.58    7.16
  -8  -7  -5  101.47    6.22
   8   7   5  113.03    7.05
   8   7   5  112.88    7.01
  -8  -7  -6   99.35    6.37
  -8  -7  -6   92.64    5.84
   8   7   6  100.71    6.37
   8   7   6   89.15    5.88
  -8  -7  -8    1.52    0.72
  -8  -7  -8    1.25    0.57
   8   7   8    1.97    0.72
   8   7   8    0.68    0.45
  -8  -7  -9    3.34    0.95
  -8  -7  -9    2.35    0.76
   8   7   9    3.15    0.95
   8   7   9    2.88    0.83
  -8  -7 -10    2.24    0.80
  -8  -7 -10    2.24    0.72
   8   7  10    3.07    0.95
   8   7  10    2.77    0.80
  -8  -7 -11   17.17    2.27
  -8  -7 -11   19.90    2.31
   8   7  11   11.71    1.82
   8   7  11   18.72    2.24
  -8  -7 -12    0.04    0.42
  -8  -7 -12    0.57    0.42
  -8  -8   3    3.94    1.02
  -8  -8   3    3.71    1.02
   8   8  -3    2.46    1.02
   8   8  -3    3.90    1.10
  -8  -8   2  102.95    6.56
  -8  -8   2  104.12    6.60
   8   8  -2   91.95    6.37
   8   8  -2   90.40    6.22
  -8  -8   1   32.52    3.03
  -8  -8   1   35.74    3.22
   8   8  -1   37.94    3.64
   8   8  -1   31.91    3.22
  -8  -8   0   13.08    1.74
  -8  -8   0   11.22    1.67
   8   8   0   13.99    2.01
   8   8   0   12.74    1.90
   8   8   1    6.33    1.36
  -8  -8  -2  206.80   11.33
  -8  -8  -2  222.91   12.02
   8   8   2  198.31   11.14
   8   8   2  194.75   11.07
  -8  -8  -3  230.42   12.43
  -8  -8  -3  242.05   12.89
   8   8   3  241.90   13.19
   8   8   3  235.12   12.89
  -8  -8  -4   10.61    1.59
  -8  -8  -4   13.72    1.78
   8   8   4   14.59    1.97
   8   8   4   12.85    1.86
  -8  -8  -5   14.59    1.93
  -8  -8  -5   15.39    1.90
   8   8   5   13.46    1.90
   8   8   5   13.99    1.93
  -8  -8  -6   10.01    1.59
  -8  -8  -6   12.39    1.67
   8   8   6   16.15    2.08
   8   8   6   10.46    1.63
  -8  -8  -7   90.32    6.10
  -8  -8  -7   90.55    5.80
   8   8   7   90.59    5.99
  -8  -8  -8    3.53    1.02
  -8  -8  -8    3.41    1.02
   8   8   8    2.96    1.06
  -8  -8  -9    0.64    0.57
  -8  -8  -9    0.04    0.27
  -8  -9  -2  101.05    6.48
  -8  -9  -3   72.66    5.15
  -9   7  -1  142.71    8.98
  -9   7  -2    2.05    0.76
  -9   7  -2    1.48    0.68
   9  -7   2    1.63    0.80
   9  -7   2    2.12    0.80
  -9   7  -3   37.41    3.37
  -9   7  -3   37.07    3.49
   9  -7   3   37.37    3.56
   9  -7   3   29.98    3.15
   9  -7   4  144.38    8.72
   9  -7   4  123.72    7.77
  -9   7  -5   15.50    2.27
  -9   6   0   33.96    3.26
   9  -6   0   32.29    3.56
  -9   6  -1   76.30    5.23
  -9   6  -1   83.01    5.76
   9  -6   1   77.06    5.42
   9  -6   1   65.73    5.08
  -9   6  -2   60.65    4.70
  -9   6  -2   47.11    3.79
   9  -6   2   47.46    4.09
   9  -6   2   48.44    4.13
  -9   6  -3  123.15    7.43
  -9   6  -3  128.15    7.92
   9  -6   3  118.11    7.50
   9  -6   3  120.23    7.58
  -9   6  -4   37.75    3.56
  -9   6  -4   37.15    3.30
   9  -6   4   37.79    3.53
   9  -6   4   37.41    3.53
  -9   6  -5   64.93    5.08
  -9   6  -5   79.07    5.34
   9  -6   5   78.27    5.53
   9  -6   5   78.20    5.50
  -9   6  -6   16.03    2.24
  -9   6  -6   15.81    2.16
   9  -6   6   15.88    2.12
   9  -6   6   12.66    1.82
  -9   5   0  150.71    8.91
  -9   5   0  137.70    8.11
   9  -5   0  144.98    8.79
   9  -5   0  131.15    8.15
  -9   5  -1    7.81    1.44
  -9   5  -1   10.61    1.59
   9  -5   1   12.17    1.86
   9  -5   1    7.28    1.40
  -9   5  -2    3.79    1.02
  -9   5  -2    3.18    0.91
   9  -5   2    3.34    0.99
   9  -5   2    4.06    1.06
  -9   5  -3  127.77    7.54
  -9   5  -3  134.14    8.15
   9  -5   3  128.53    7.96
   9  -5   3  124.67    7.69
  -9   5  -4  240.23   12.85
  -9   5  -4  258.50   14.06
   9  -5   4  247.81   13.61
   9  -5   4  226.47   12.47
  -9   5  -5   29.26    2.80
  -9   5  -5   29.03    2.99
   9  -5   5   36.39    3.45
   9  -5   5   31.80    3.03
  -9   5  -6   20.13    2.24
  -9   5  -6   21.42    2.54
   9  -5   6   17.74    2.27
   9  -5   6   21.34    2.35
  -9   5  -7   31.19    3.15
  -9   5  -7   28.12    2.69
   9  -5   7   30.85    3.07
   9  -5   7   26.61    2.69
  -9   4   1    0.30    0.42
  -9   4   1    0.61    0.49
   9  -4  -1    0.19    0.38
   9  -4  -1    0.61    0.53
  -9   4   0  120.95    7.24
  -9   4   0  126.86    7.69
   9  -4   0  136.98    8.30
  -9   4  -1   14.78    1.97
  -9   4  -1   12.17    1.71
   9  -4   1   12.55    1.93
   9  -4   1   11.18    1.74
  -9   4  -2    2.54    0.80
  -9   4  -2    1.25    0.68
   9  -4   2    4.13    1.06
   9  -4   2    2.31    0.80
  -9   4  -3   48.86    4.06
  -9   4  -3   52.57    3.94
   9  -4   3   46.43    3.87
   9  -4   3   51.74    4.13
  -9   4  -4  422.25   21.38
  -9   4  -4  404.05   20.88
   9  -4   4  397.99   20.58
   9  -4   4  374.53   19.33
  -9   4  -5  101.17    6.29
  -9   4  -5   82.48    5.69
   9  -4   5   88.58    5.72
   9  -4   5   87.25    5.84
  -9   4  -6  142.21    8.57
  -9   4  -6  128.00    7.62
   9  -4   6  141.61    8.23
   9  -4   6  156.69    9.21
  -9   4  -7    0.23    0.42
  -9   4  -7    0.68    0.45
   9  -4   7    0.15    0.38
   9  -4   7   -0.08    0.38
  -9   4  -8  212.53   11.90
   9  -4   8  224.28   12.13
   9  -4   8  248.76   13.68
  -9   3   1   18.65    2.16
  -9   3   1   15.58    2.05
   9  -3  -1   11.60    1.82
   9  -3  -1   16.64    2.20
  -9   3   0    3.30    0.91
  -9   3   0    3.83    0.95
   9  -3   0    3.34    0.99
   9  -3   0    2.96    0.91
  -9   3  -1   14.93    1.97
  -9   3  -1   12.02    1.71
   9  -3   1   15.20    2.05
   9  -3   1   12.02    1.86
  -9   3  -2   11.14    1.71
  -9   3  -2   12.47    1.71
   9  -3   2   10.92    1.74
   9  -3   2    9.51    1.59
  -9   3  -3  305.09   16.18
  -9   3  -3  299.74   15.62
   9  -3   3  319.87   16.94
   9  -3   3  301.30   15.96
  -9   3  -4  113.22    6.82
  -9   3  -4  122.35    7.54
   9  -3   4  100.22    6.52
   9  -3   4  119.17    7.32
  -9   3  -5  144.94    8.64
  -9   3  -5  138.54    8.04
   9  -3   5  146.54    8.72
   9  -3   5  160.22    9.21
  -9   3  -6  115.34    7.24
  -9   3  -6  127.81    7.54
   9  -3   6  106.43    6.60
   9  -3   6  131.87    8.04
  -9   3  -7   26.34    2.58
  -9   3  -7   28.96    2.96
   9  -3   7   33.51    3.22
   9  -3   7   26.34    2.62
  -9   3  -8  180.00   10.04
  -9   3  -8  170.60    9.85
   9  -3   8  148.66    8.87
   9  -3   8  166.32    9.40
  -9   2   2   27.10    2.73
   9  -2  -2   20.01    2.77
   9  -2  -2   21.26    2.54
  -9   2   1  265.86   14.06
  -9   2   1  239.40   12.96
   9  -2  -1  245.05   13.49
   9  -2  -1  250.35   13.65
  -9   2   0   34.99    3.18
  -9   2   0   30.47    2.84
   9  -2   0   31.38    3.15
   9  -2   0   33.05    3.18
  -9   2  -1  105.18    6.41
  -9   2  -1  111.59    6.90
   9  -2   1  103.40    6.63
   9  -2   1  113.56    7.20
  -9   2  -2    0.49    0.42
  -9   2  -2    0.91    0.57
   9  -2   2    1.02    0.64
   9  -2   2    0.95    0.61
  -9   2  -3  254.60   13.76
  -9   2  -3  241.41   12.85
   9  -2   3  246.34   13.38
   9  -2   3  269.99   14.44
  -9   2  -4  163.55    9.48
  -9   2  -4  133.04    7.73
   9  -2   4  163.74    9.48
   9  -2   4  140.96    8.30
  -9   2  -5   10.95    1.71
  -9   2  -5    9.93    1.52
   9  -2   5   11.22    1.74
   9  -2   5   10.76    1.63
  -9   2  -6   43.17    3.41
  -9   2  -6   44.12    3.68
  -9   2  -7  396.47   20.13
  -9   2  -7  406.33   20.92
   9  -2   7  395.34   20.43
   9  -2   7  356.33   18.31
  -9   2  -8  148.36    8.79
  -9   2  -8  144.75    8.34
   9  -2   8  148.85    8.53
   9  -2   8  123.98    7.62
  -9   2  -9    2.31    0.72
  -9   2  -9    3.53    0.99
   9  -2   9    1.90    0.83
   9  -2   9    1.86    0.72
  -9   1   2   31.69    2.92
  -9   1   2   27.90    2.77
   9  -1  -2   27.56    2.92
   9  -1  -2   30.44    3.11
  -9   1   1   85.25    5.53
  -9   1   1   85.55    5.65
   9  -1  -1   75.13    5.31
   9  -1  -1   88.47    5.95
  -9   1   0   47.53    3.64
  -9   1   0   46.09    3.71
   9  -1   0   41.28    3.68
   9  -1   0   46.66    3.94
  -9   1  -1   34.83    3.11
  -9   1  -1   33.28    2.92
   9  -1   1   35.14    3.22
   9  -1   1   33.39    3.22
  -9   1  -2    1.67    0.64
  -9   1  -2    1.36    0.68
   9  -1   2    0.23    0.49
   9  -1   2    1.67    0.68
  -9   1  -3    4.89    1.14
  -9   1  -3    2.73    0.80
   9  -1   3    4.02    1.02
   9  -1   3    2.88    0.91
  -9   1  -4  266.84   14.06
  -9   1  -4  253.80   13.68
   9  -1   4  239.59   12.93
   9  -1   4  263.96   14.21
  -9   1  -5    3.53    0.91
  -9   1  -5    1.82    0.76
   9  -1   5    3.37    0.91
   9  -1   5    2.92    0.83
  -9   1  -6   33.24    3.11
  -9   1  -6   30.29    2.77
   9  -1   6   27.03    2.62
   9  -1   6   32.26    3.07
  -9   1  -7  586.75   29.03
  -9   1  -7  523.07   26.34
   9  -1   7  561.73   28.20
   9  -1   7  568.56   28.20
  -9   1  -8   42.76    3.68
  -9   1  -8   37.26    3.07
   9  -1   8   43.78    3.60
   9  -1   8   43.40    3.41
  -9   1  -9   10.20    1.67
  -9   1  -9   13.00    1.71
   9  -1   9   11.79    1.67
   9  -1   9   13.99    1.97
  -9   0   2  223.48   12.17
  -9   0   2  228.07   12.32
   9   0  -2  210.93   11.86
   9   0  -2  225.38   12.47
  -9   0   1   12.24    1.67
  -9   0   1   10.92    1.63
   9   0  -1    8.91    1.55
   9   0  -1   10.73    1.71
  -9   0   0  196.91   10.92
  -9   0   0  191.83   10.58
   9   0   0  190.43   10.76
   9   0   0  189.97   10.73
  -9   0  -1    7.09    1.25
  -9   0  -1    8.23    1.40
   9   0   1    7.88    1.44
   9   0   1    7.43    1.40
  -9   0  -2   41.73    3.30
  -9   0  -2   37.15    3.26
   9   0   2   32.14    2.99
   9   0   2   37.30    3.26
  -9   0  -3  269.57   14.18
  -9   0  -3  230.68   12.58
   9   0   3  244.55   13.19
   9   0   3  252.51   13.65
  -9   0  -4  110.07    6.86
  -9   0  -4   99.31    6.18
   9   0   4   88.88    5.88
   9   0   4   95.06    6.03
  -9   0  -5  182.66   10.08
  -9   0  -5  197.25   11.03
   9   0   5  193.92   10.73
   9   0   5  206.88   11.45
  -9   0  -6  130.77    7.62
  -9   0  -6  115.38    7.13
   9   0   6  131.45    7.88
   9   0   6  128.30    7.58
  -9   0  -7  199.71   10.92
  -9   0  -7  171.36    9.82
   9   0   7  175.57   10.01
   9   0   7  160.86    9.10
  -9   0  -8    1.25    0.61
  -9   0  -8    0.27    0.38
   9   0   8    0.57    0.49
   9   0   8    0.00    0.27
  -9   0  -9   28.92    2.92
  -9   0  -9   29.03    2.73
   9   0   9   33.73    3.11
   9   0   9   33.77    2.88
  -9   0 -10   29.30    2.96
   9   0  10   30.44    2.84
  -9  -1   2   86.31    5.65
  -9  -1   2   97.15    6.14
   9   1  -2   88.32    6.03
   9   1  -2  104.05    6.67
  -9  -1   1  387.38   19.79
  -9  -1   1  360.16   18.57
   9   1  -1  353.15   18.46
   9   1  -1  323.39   17.02
  -9  -1   0    6.33    1.25
  -9  -1   0    6.75    1.25
   9   1   0    7.66    1.40
   9   1   0    6.97    1.36
  -9  -1  -1   11.30    1.63
  -9  -1  -1   15.69    1.93
   9   1   1   12.58    1.82
   9   1   1   13.57    1.90
  -9  -1  -2    0.08    0.38
  -9  -1  -2    0.68    0.45
   9   1   2    0.34    0.38
   9   1   2    0.34    0.42
  -9  -1  -3    6.44    1.21
  -9  -1  -3    9.44    1.55
   9   1   3    7.20    1.36
   9   1   3    9.63    1.59
  -9  -1  -4    0.27    0.38
  -9  -1  -4    1.48    0.61
   9   1   4    0.23    0.38
   9   1   4    0.53    0.45
  -9  -1  -5    3.15    0.83
  -9  -1  -5    2.80    0.91
   9   1   5    4.55    1.10
   9   1   5    2.35    0.80
  -9  -1  -6   35.14    2.96
  -9  -1  -6   28.73    2.84
   9   1   6   32.26    2.99
   9   1   6   33.20    2.88
  -9  -1  -7  152.68    8.95
  -9  -1  -7  145.28    8.34
   9   1   7  142.40    8.23
   9   1   7  165.41    9.51
  -9  -1  -8  187.17   10.61
  -9  -1  -8  186.41   10.31
   9   1   8  181.67   10.08
   9   1   8  208.36   11.60
  -9  -1  -9    8.23    1.36
  -9  -1  -9    9.63    1.59
   9   1   9    7.09    1.36
   9   1   9    5.91    1.18
  -9  -1 -10   45.18    3.56
  -9  -1 -10   32.94    3.18
   9   1  10   53.63    4.17
   9   1  10   40.63    3.30
  -9  -2   2   14.44    1.93
  -9  -2   2   16.68    2.08
   9   2  -2   14.86    2.05
   9   2  -2   15.43    2.16
  -9  -2   1   84.41    5.57
  -9  -2   1   74.78    5.08
   9   2  -1   85.78    5.88
   9   2  -1   94.91    6.25
  -9  -2   0    3.22    0.87
  -9  -2   0    2.54    0.80
   9   2   0    2.35    0.80
   9   2   0    3.56    1.02
  -9  -2  -1   25.36    2.62
  -9  -2  -1   24.79    2.46
   9   2   1   27.48    2.80
   9   2   1   32.29    3.15
  -9  -2  -2  229.05   12.28
  -9  -2  -2  208.51   11.48
   9   2   2  228.29   12.47
   9   2   2  208.96   11.60
  -9  -2  -3   14.97    1.97
  -9  -2  -3   13.72    1.74
   9   2   3   13.57    1.86
   9   2   3   15.65    2.05
  -9  -2  -4  264.30   13.91
  -9  -2  -4  253.01   13.65
   9   2   4  236.82   12.89
   9   2   4  229.01   12.47
  -9  -2  -5    4.09    1.06
  -9  -2  -5    3.22    0.83
   9   2   5    2.27    0.80
   9   2   5    3.30    0.87
  -9  -2  -6   37.34    3.26
  -9  -2  -6   46.02    3.45
   9   2   6   41.77    3.49
   9   2   6   37.11    3.22
  -9  -2  -7    2.54    0.83
  -9  -2  -7    1.40    0.61
   9   2   7    1.21    0.61
   9   2   7    0.42    0.42
  -9  -2  -8  383.59   19.82
  -9  -2  -8  385.48   19.63
   9   2   8  375.63   19.48
   9   2   8  417.32   21.19
  -9  -2  -9   70.46    5.04
  -9  -2  -9   74.90    5.00
   9   2   9   64.70    4.78
  -9  -2 -10   78.01    5.38
  -9  -2 -10   84.90    5.50
   9   2  10   84.49    5.50
  -9  -3   2  120.15    7.24
  -9  -3   2  119.81    7.28
   9   3  -2  109.73    7.05
   9   3  -2  110.87    7.13
  -9  -3   1   96.73    6.10
  -9  -3   1   97.72    6.10
   9   3  -1   82.78    5.76
   9   3  -1   89.49    6.03
  -9  -3   0  267.15   14.10
  -9  -3   0  277.49   14.71
   9   3   0  304.25   16.18
   9   3   0  280.60   15.01
  -9  -3  -1   -0.04    0.42
  -9  -3  -1    0.27    0.30
   9   3   1    0.11    0.38
   9   3   1    0.30    0.38
   9   3   1    0.57    0.45
  -9  -3  -2  106.96    6.48
  -9  -3  -2  115.99    7.09
   9   3   2  103.93    6.60
   9   3   2  114.89    7.13
   9   3   3   37.71    3.26
   9   3   3   43.59    3.68
  -9  -3  -4    3.53    0.91
  -9  -3  -4    2.73    0.87
   9   3   4    2.31    0.80
   9   3   4    3.26    0.91
  -9  -3  -5   22.55    2.50
  -9  -3  -5   22.63    2.27
   9   3   5   16.60    2.08
   9   3   5   15.46    2.01
  -9  -3  -6   59.24    4.17
  -9  -3  -6   54.28    4.21
   9   3   6   62.09    4.55
   9   3   6   56.10    4.13
  -9  -3  -7  170.79    9.82
  -9  -3  -7  173.71    9.67
   9   3   7  140.36    8.34
   9   3   7  149.26    8.64
  -9  -3  -8    4.70    1.06
   9   3   8    3.71    0.95
   9   3   8    6.52    1.29
  -9  -3  -9   21.83    2.50
  -9  -3  -9   19.10    2.12
   9   3   9   23.12    2.54
   9   3   9   22.63    2.35
  -9  -3 -10    5.99    1.18
  -9  -3 -10    8.15    1.48
   9   3  10   10.73    1.59
   9   3  10    9.97    1.63
  -9  -4   2   28.35    2.80
  -9  -4   2   34.95    3.15
   9   4  -2   34.15    3.34
   9   4  -2   37.75    3.49
  -9  -4   1    5.80    1.18
  -9  -4   1    4.02    0.95
   9   4  -1    3.34    0.99
   9   4  -1    4.66    1.14
  -9  -4   0   23.54    2.46
  -9  -4   0   19.98    2.20
   9   4   0   20.16    2.43
   9   4   0   15.16    2.08
  -9  -4  -1   27.71    2.62
  -9  -4  -1   31.95    2.96
   9   4   1   28.66    2.92
   9   4   1   27.33    2.84
  -9  -4  -2    2.69    0.80
  -9  -4  -2    5.42    1.14
   9   4   2    4.59    1.10
   9   4   2    5.61    1.21
  -9  -4  -3  146.99    8.38
  -9  -4  -3  145.63    8.53
   9   4   3  139.37    8.38
   9   4   3  142.25    8.45
  -9  -4  -4    1.02    0.53
  -9  -4  -4    0.27    0.45
   9   4   4    0.91    0.53
   9   4   4    0.72    0.49
  -9  -4  -5   29.98    2.84
  -9  -4  -5   24.64    2.39
   9   4   5   30.21    2.92
   9   4   5   40.10    3.41
  -9  -4  -6   38.09    3.41
  -9  -4  -6   39.91    3.26
   9   4   6   33.20    3.11
   9   4   6   42.68    3.56
  -9  -4  -7  295.00   15.39
  -9  -4  -7  281.28   15.09
   9   4   7  251.87   13.53
   9   4   7  268.70   14.44
  -9  -4  -8    6.52    1.18
  -9  -4  -8    9.40    1.59
   9   4   8    6.94    1.25
   9   4   8    4.97    1.18
  -9  -4  -9    7.77    1.40
  -9  -4  -9    6.41    1.21
   9   4   9    8.83    1.55
   9   4   9    7.58    1.33
  -9  -4 -10    3.41    0.99
  -9  -4 -10    3.53    0.91
   9   4  10    5.42    1.14
   9   4  10    3.79    1.02
  -9  -5   2    4.21    1.02
  -9  -5   2    6.10    1.21
   9   5  -2    7.88    1.52
  -9  -5   1   61.63    4.51
  -9  -5   1   59.28    4.32
   9   5  -1   67.77    5.00
   9   5  -1   67.89    5.00
  -9  -5   0   24.22    2.50
  -9  -5   0   20.81    2.27
   9   5   0   23.31    2.62
   9   5   0   18.95    2.39
  -9  -5  -1   19.56    2.27
  -9  -5  -1   23.35    2.43
   9   5   1   27.18    2.80
   9   5   1   20.20    2.39
  -9  -5  -2    0.72    0.45
  -9  -5  -2    0.76    0.53
   9   5   2    0.57    0.45
   9   5   2    0.38    0.45
  -9  -5  -3  257.40   13.80
  -9  -5  -3  238.49   12.74
   9   5   3  276.20   14.74
   9   5   3  263.58   14.21
  -9  -5  -4    1.55    0.68
  -9  -5  -4    2.39    0.72
   9   5   4    0.80    0.53
   9   5   4    1.67    0.68
  -9  -5  -5    2.96    0.87
  -9  -5  -5    1.71    0.64
   9   5   5    2.05    0.72
   9   5   5    2.08    0.76
  -9  -5  -6    7.58    1.33
  -9  -5  -6    8.53    1.48
   9   5   6    5.72    1.25
   9   5   6    5.31    1.14
  -9  -5  -7    8.53    1.36
  -9  -5  -7    8.98    1.55
   9   5   7    9.40    1.52
   9   5   7    9.89    1.63
  -9  -5  -8   77.51    5.42
  -9  -5  -8   76.49    5.12
   9   5   8   68.68    5.00
   9   5   8   76.79    5.19
  -9  -5  -9   31.61    2.88
  -9  -5  -9   38.59    3.41
   9   5   9   31.99    3.15
   9   5   9   31.31    2.92
  -9  -5 -10  135.77    8.38
  -9  -5 -10  155.48    8.95
   9   5  10  157.72    9.29
   9   5  10  160.83    9.25
  -9  -6   1   28.69    2.77
  -9  -6   1   33.13    3.11
   9   6  -1   24.18    2.77
   9   6  -1   25.89    2.92
  -9  -6   0    0.30    0.34
  -9  -6   0    1.02    0.57
   9   6   0    0.23    0.42
   9   6   0    0.04    0.30
  -9  -6  -1   42.15    3.49
  -9  -6  -1   43.06    3.60
  -9  -6  -2   21.64    2.39
  -9  -6  -2   23.23    2.43
   9   6   2   23.54    2.62
   9   6   2   24.30    2.69
  -9  -6  -3   48.67    3.87
  -9  -6  -3   40.75    3.34
   9   6   3   43.59    3.87
   9   6   3   36.08    3.34
  -9  -6  -4   21.42    2.31
  -9  -6  -4   20.54    2.31
   9   6   4   20.24    2.35
   9   6   4   22.86    2.58
  -9  -6  -5   17.74    2.20
  -9  -6  -5   19.79    2.20
   9   6   5   21.07    2.46
   9   6   5   20.58    2.39
  -9  -6  -6   56.25    4.13
  -9  -6  -6   65.27    4.81
   9   6   6   65.69    4.85
   9   6   6   54.47    4.32
  -9  -6  -7   26.42    2.80
  -9  -6  -7   24.52    2.54
   9   6   7   25.51    2.69
   9   6   7   28.84    2.92
  -9  -6  -8   11.79    1.86
  -9  -6  -8   13.68    1.82
   9   6   8   14.14    1.97
   9   6   8   15.84    2.05
  -9  -6  -9    8.11    1.59
  -9  -6  -9    9.02    1.48
   9   6   9    5.84    1.25
   9   6   9    8.30    1.44
  -9  -6 -10   39.00    3.64
  -9  -6 -10   30.82    2.99
   9   6  10   34.00    3.34
   9   6  10   35.71    3.26
  -9  -7   1    2.84    0.91
  -9  -7   1    1.82    0.68
   9   7  -1    1.78    0.83
   9   7  -1    1.40    0.72
  -9  -7   0    3.64    0.99
  -9  -7   0    4.25    1.06
   9   7   0    4.40    1.06
   9   7   0    5.27    1.25
  -9  -7  -1    1.63    0.64
  -9  -7  -1    0.76    0.49
   9   7   1    1.02    0.61
   9   7   1    1.86    0.72
  -9  -7  -2  209.27   11.52
  -9  -7  -2  221.89   12.09
   9   7   2  207.41   11.67
   9   7   2  202.10   11.48
  -9  -7  -3    0.76    0.53
  -9  -7  -3    0.61    0.45
   9   7   3    0.83    0.49
   9   7   3    0.76    0.57
  -9  -7  -4   43.02    3.60
  -9  -7  -4   56.36    4.17
   9   7   4   52.00    4.32
   9   7   4   43.25    3.79
  -9  -7  -5   17.47    2.08
  -9  -7  -5   17.28    2.12
   9   7   5   21.34    2.50
   9   7   5   17.66    2.27
  -9  -7  -6   46.13    3.90
  -9  -7  -6   44.88    3.64
   9   7   6   40.71    3.64
   9   7   6   46.51    3.98
  -9  -7  -7   -0.11    0.23
  -9  -7  -7    0.00    0.42
   9   7   7    0.30    0.38
   9   7   7    0.27    0.42
  -9  -7  -8  129.10    7.77
  -9  -7  -8  133.46    8.23
   9   7   8  152.90    9.13
   9   7   8  133.31    8.11
  -9  -7  -9    1.10    0.53
  -9  -7  -9    0.23    0.49
   9   7   9    0.30    0.53
   9   7   9    1.02    0.57
  -9  -7 -10   29.56    3.07
  -9  -7 -10   31.95    3.07
   9   7  10   23.35    2.65
   9   7  10   27.10    2.92
  -9  -8   1    3.87    1.02
  -9  -8   1    2.84    0.95
  -9  -8   0   93.93    6.14
  -9  -8   0   93.02    6.18
  -9  -8  -1    6.41    1.29
  -9  -8  -1    7.77    1.40
   9   8   1    9.51    1.74
  -9  -8  -2   19.07    2.27
  -9  -8  -2   18.99    2.24
   9   8   2   23.08    2.69
   9   8   2   15.54    2.16
  -9  -8  -3   14.40    1.93
  -9  -8  -3   16.41    2.08
   9   8   3   17.02    2.27
   9   8   3   15.28    2.12
  -9  -8  -4    2.84    0.87
  -9  -8  -4    2.92    0.87
   9   8   4    3.30    1.06
   9   8   4    3.37    0.99
  -9  -8  -5   39.99    3.49
  -9  -8  -5   38.85    3.49
   9   8   5   31.57    3.75
  -9  -8  -6   75.54    5.42
  -9  -8  -6   79.52    5.42
  -9  -8  -7    1.59    0.68
  -9  -8  -7    0.80    0.64
  -9  -8  -8   17.28    2.43
 -10   2  -2   48.18    4.62
 -10   2  -3    0.61    0.45
 -10   2  -3    0.49    0.42
  10  -2   3    0.49    0.49
  10  -2   3    0.61    0.53
 -10   2  -4    9.89    1.52
 -10   2  -4    9.63    1.63
  10  -2   4    9.10    1.59
  10  -2   4    9.48    1.63
 -10   2  -5    6.10    1.25
 -10   2  -5    5.46    1.21
  10  -2   5    7.73    1.55
  10  -2   5    5.69    1.21
 -10   2  -6   10.01    2.01
 -10   1  -2   25.02    2.54
 -10   1  -2   21.83    2.46
  10  -1   2   25.66    2.73
  10  -1   2   24.86    2.77
 -10   1  -3   13.91    1.78
 -10   1  -3   16.64    2.12
  10  -1   3   15.28    2.08
  10  -1   3   17.97    2.24
 -10   1  -4   68.49    4.66
 -10   1  -4   78.04    5.46
  10  -1   4   78.01    5.31
  10  -1   4   68.42    5.00
 -10   1  -5    4.25    1.06
 -10   1  -5    3.79    0.95
  10  -1   5    1.82    0.76
  10  -1   5    2.39    0.83
 -10   1  -6    6.82    1.25
 -10   1  -6    4.81    1.14
  10  -1   6    7.47    1.48
  10  -1   6    5.80    1.21
 -10   0  -1   89.30    6.06
  10   0   1   99.42    6.78
 -10   0  -2    0.61    0.49
 -10   0  -2    2.58    0.83
  10   0   2    0.53    0.53
  10   0   2    1.29    0.64
 -10   0  -3   14.74    1.86
 -10   0  -3   18.50    2.24
  10   0   3   15.65    2.08
  10   0   3   13.08    1.90
 -10   0  -4   35.29    3.07
 -10   0  -4   27.75    2.88
  10   0   4   27.44    2.84
  10   0   4   28.01    2.80
 -10   0  -5   -0.11    0.27
 -10   0  -5   -0.04    0.34
  10   0   5   -0.08    0.38
  10   0   5   -0.11    0.19
 -10   0  -6    1.14    0.61
 -10   0  -6    0.72    0.49
  10   0   6    2.05    0.72
  10   0   6    0.87    0.53
 -10   0  -7   15.05    2.05
 -10   0  -7   16.45    2.05
  10   0   7   12.09    1.74
  10   0   7   13.11    2.05
 -10  -1  -1    6.48    1.40
 -10  -1  -1    9.17    1.52
  10   1   1   11.18    1.74
 -10  -1  -2  227.46   12.32
 -10  -1  -2  243.11   13.23
  10   1   2  260.36   14.18
  10   1   2  257.78   13.95
 -10  -1  -3   38.02    3.18
 -10  -1  -3   37.56    3.41
  10   1   3   32.94    3.22
  10   1   3   41.32    3.60
 -10  -1  -4    1.40    0.68
 -10  -1  -4    0.11    0.45
  10   1   4    0.76    0.49
  10   1   4    0.76    0.64
 -10  -1  -5  274.46   14.82
 -10  -1  -5  234.09   12.58
  10   1   5  275.29   14.82
  10   1   5  287.69   15.28
 -10  -1  -6   16.00    1.93
 -10  -1  -6   12.05    1.86
  10   1   6   12.28    1.86
  10   1   6   12.02    1.74
 -10  -1  -7  258.69   13.76
 -10  -1  -7  239.74   13.15
 -10  -2  -1   11.52    1.71
 -10  -2  -1    9.48    1.55
 -10  -2  -2    6.10    1.18
 -10  -2  -2    3.49    0.95
  10   2   2    5.88    1.29
  10   2   2    6.78    1.40
 -10  -2  -3   14.56    1.97
 -10  -2  -3   22.21    2.35
  10   2   3   22.14    2.50
  10   2   3   18.76    2.35
 -10  -2  -4    5.61    1.21
 -10  -2  -4    7.01    1.29
  10   2   4    6.82    1.40
  10   2   4    6.03    1.21
 -10  -2  -5   17.89    2.05
 -10  -2  -5   21.64    2.46
  10   2   5   22.82    2.62
  10   2   5   25.21    2.65
 -10  -2  -6  116.02    6.97
 -10  -2  -6   93.51    6.22
  10   2   6   95.40    6.18
  10   2   6   95.21    6.37
 -10  -2  -7    0.57    0.49
 -10  -2  -7    0.19    0.34
  10   2   7    0.53    0.53
  10   2   7    0.57    0.49
 -10  -2  -8   87.56    5.88
  10   2   8   77.32    5.38
 -10  -3  -1   91.54    5.95
 -10  -3  -1  102.07    6.37
 -10  -3  -2   47.64    3.68
 -10  -3  -2   42.94    3.60
  10   3   2   41.47    3.68
  10   3   2   55.30    4.36
 -10  -3  -3   48.40    3.71
 -10  -3  -3   48.93    3.94
  10   3   3   43.55    3.75
  10   3   3   41.81    3.75
 -10  -3  -4   65.42    4.74
  10   3   4   66.67    4.89
  10   3   4   63.45    4.74
 -10  -3  -5    2.43    0.80
  10   3   5    3.03    0.91
  10   3   5    2.43    0.83
 -10  -3  -6   55.34    4.06
  10   3   6   45.11    3.68
  10   3   6   45.37    3.87
 -10  -3  -7   33.77    3.03
 -10  -3  -7   37.30    3.41
  10   3   7   33.62    3.22
  10   3   7   37.83    3.34
 -10  -3  -8  187.89   10.42
 -10  -3  -8  215.07   12.02
  10   3   8  205.55   11.41
  10   3   8  235.99   13.57
 -10  -4  -1    5.31    1.21
 -10  -4  -1    4.81    1.10
  10   4   1    5.95    1.29
 -10  -4  -2    0.57    0.42
 -10  -4  -2    0.68    0.53
  10   4   2    1.52    0.68
  10   4   2    1.67    0.68
 -10  -4  -3   20.01    2.31
 -10  -4  -3   14.59    1.86
  10   4   3   19.94    2.43
  10   4   3   22.86    2.54
 -10  -4  -4   21.91    2.46
 -10  -4  -4   21.95    2.35
  10   4   4   18.80    2.31
  10   4   4   22.86    2.62
 -10  -4  -5  129.78    7.88
 -10  -4  -5  144.56    8.38
  10   4   5  113.22    7.13
  10   4   5  111.02    7.13
 -10  -4  -6    5.84    1.14
 -10  -4  -6    4.89    1.14
  10   4   6    2.80    0.95
  10   4   6    4.21    1.06
 -10  -4  -7  110.57    6.78
 -10  -4  -7  127.70    7.85
  10   4   7  123.60    7.69
  10   4   7  120.23    7.43
 -10  -4  -8   15.92    2.16
 -10  -4  -8   14.86    1.90
  10   4   8   13.23    1.90
  10   4   8   14.67    2.16
 -10  -5  -1    1.06    0.61
  10   5   1    0.61    0.68
 -10  -5  -2   20.85    2.43
 -10  -5  -2   21.30    2.35
  10   5   2   23.88    2.73
  10   5   2   25.74    2.77
 -10  -5  -3    0.57    0.38
 -10  -5  -3    0.00    0.45
  10   5   3    0.27    0.45
  10   5   3    1.36    0.68
 -10  -5  -4    0.61    0.38
 -10  -5  -4    0.04    0.27
  10   5   4    0.15    0.42
  10   5   4   -0.11    0.38
 -10  -5  -5  281.70   14.86
 -10  -5  -5  260.93   14.14
  10   5   5  262.98   14.33
  10   5   5  247.47   13.57
 -10  -5  -6   11.98    1.86
 -10  -5  -6   10.92    1.63
  10   5   6    8.38    1.52
  10   5   6    6.75    1.40
 -10  -5  -7    0.45    0.42
 -10  -5  -7   -0.04    0.38
  10   5   7   -0.45    0.38
  10   5   7    0.49    0.53
 -10  -5  -8  138.73    8.19
 -10  -5  -8  141.65    8.68
  10   5   8  118.90    7.54
  10   5   8  144.60    8.60
 -10  -6  -2    9.25    1.55
 -10  -6  -2    8.64    1.44
  10   6   2   10.54    1.78
  10   6   2    9.40    1.63
 -10  -6  -3   -0.19    0.23
 -10  -6  -3    0.38    0.45
  10   6   3    0.15    0.42
  10   6   3    0.38    0.42
 -10  -6  -4   87.86    6.03
 -10  -6  -4   76.53    5.23
  10   6   4   72.51    5.34
  10   6   4   84.64    5.80
 -10  -6  -5   10.04    1.59
 -10  -6  -5   11.56    1.78
  10   6   5   11.48    1.78
  10   6   5   10.16    1.71
 -10  -6  -6  106.28    7.01
 -10  -6  -6   91.99    5.99
  10   6   6  105.98    6.90
  10   6   6  107.38    7.01
 -10  -6  -7    2.88    0.99
 -10  -6  -7    2.77    0.83
  10   6   7    3.22    0.99
  10   6   7    3.18    0.99
 -10  -6  -8    0.76    0.61
 -10  -6  -8    0.45    0.42
  10   6   8    0.19    0.42
  10   6   8    0.11    0.34
 -10  -7  -2    1.10    0.61
 -10  -7  -2    0.42    0.45
  10   7   2    1.10    0.61
  10   7   2    0.30    0.45
 -10  -7  -3    0.80    0.53
 -10  -7  -3   -0.15    0.30
  10   7   3    0.08    0.42
  10   7   3    0.64    0.49
 -10  -7  -4   13.19    1.90
 -10  -7  -4   16.83    2.12
  10   7   4   13.49    1.97
  10   7   4   15.28    2.12
 -10  -7  -5    8.87    1.52
 -10  -7  -5    7.43    1.44
  10   7   5   10.31    1.74
  10   7   5    9.51    1.59
 -10  -7  -6   24.03    2.62
 -10  -7  -6   25.85    2.84
  10   7   6   24.90    2.80
  10   7   6   30.51    3.07
 -10  -7  -7   21.42    2.50
 -10  -7  -7   27.29    2.96
  10   7   7   23.80    2.65
  10   7   7   27.78    2.96
 -10  -7  -8   28.43    2.99
 -10  -7  -8   34.80    3.30
  10   7   8   24.37    3.26
  10   7   8   24.75    2.84
   0   0   0    0.00    0.00

_computing_structure_solution     'SHELXT 2018/2 (Sheldrick, 2018)'
;
_shelx_hkl_checksum   72804

# start Validation Reply Form
_vrf_DIFMX02_sol_a
;
PROBLEM: The maximum difference density is > 0.1*ZMAX*0.75
RESPONSE: The residual density is nearest to the sulfur atoms, however, it does not suggest disorder of the pentasulfide moiety.
;
_vrf_PLAT029_sol_a
;
PROBLEM: _diffrn_measured_fraction_theta_full value Low .      0.874 Why?  
RESPONSE: the residual positive density is not related to disorder, and we expect it relates to absorption artefacts, which are not corrected for on the MX1 and MX2 beamlines of the Australian Synchrotron. 
;
_vrf_PLAT094_sol_a
;
PROBLEM: Ratio of Maximum / Minimum Residual Density ....       2.61 Report
RESPONSE: the residual positive density is not related to disorder, and we expect it relates to absorption artefacts, which are not corrected for on the MX1 and MX2 beamlines of the Australian Synchrotron.
;
_vrf_PLAT097_sol_a
;
PROBLEM: Large Reported Max.  (Positive) Residual Density       1.21 eA-3  
RESPONSE: the residual positive density is not related to disorder, and we expect it relates to absorption artefacts, which are not corrected for on the MX1 and MX2 beamlines of the Australian Synchrotron.
;
# end Validation Reply Form
