# Supplementary material for: Thermal imaging using sulfur polymer optics
Source: Nat Commun. 2026 Feb 18;17:1561. doi: 10.1038/s41467-026-68889-0 (PMC12916755; doi:10.1038/s41467-026-68889-0)
Supplement: Supplementary file 5 — Source Data [file 41467_2026_68889_MOESM5_ESM.zip › Figure 1 Source Data/Monomer 9.cif]

 
data_BCHDTS
 
_audit_creation_method            'SHELXL-2018/3'
_shelx_SHELXL_version_number      '2018/3'
_chemical_name_systematic         ?
_chemical_name_common             ?
_chemical_melting_point           ?
_chemical_formula_moiety          ?
_chemical_formula_sum
 'C7 H8 S6' 
_chemical_formula_weight          284.49

loop_
 _atom_type_symbol
 _atom_type_description
 _atom_type_scat_dispersion_real
 _atom_type_scat_dispersion_imag
 _atom_type_scat_source
 'C'  'C'   0.0033   0.0016
 'International Tables Vol C Tables 4.2.6.8 and 6.1.1.4'
 'H'  'H'   0.0000   0.0000
 'International Tables Vol C Tables 4.2.6.8 and 6.1.1.4'
 'S'  'S'   0.1246   0.1234
 'International Tables Vol C Tables 4.2.6.8 and 6.1.1.4'
 
_space_group_crystal_system       monoclinic
_space_group_IT_number            14
_space_group_name_H-M_alt         'P 21/c'
_space_group_name_Hall            '-P 2ybc'
 
_shelx_space_group_comment
;
The symmetry employed for this shelxl refinement is uniquely defined
by the following loop, which should always be used as a source of
symmetry information in preference to the above space-group names.
They are only intended as comments.
;
 
loop_
 _space_group_symop_operation_xyz
 'x, y, z'
 '-x, y+1/2, -z+1/2'
 '-x, -y, -z'
 'x, -y-1/2, z-1/2'
 
_cell_length_a                    6.7640(14)
_cell_length_b                    13.008(3)
_cell_length_c                    12.204(2)
_cell_angle_alpha                 90
_cell_angle_beta                  100.82(3)
_cell_angle_gamma                 90
_cell_volume                      1054.7(4)
_cell_formula_units_Z             4
_cell_measurement_temperature     100(2)
_cell_measurement_reflns_used     3231
_cell_measurement_theta_min       0.67
_cell_measurement_theta_max       13.01       
 
_exptl_crystal_description        block
_exptl_crystal_colour             colorless
_exptl_crystal_density_meas       ?
_exptl_crystal_density_method     ?
_exptl_crystal_density_diffrn     1.792          
_exptl_crystal_F_000              584
_exptl_transmission_factor_min    ?
_exptl_transmission_factor_max    ?
_exptl_crystal_size_max           0.25
_exptl_crystal_size_mid           0.21
_exptl_crystal_size_min           0.18
_exptl_absorpt_coefficient_mu     1.243
_shelx_estimated_absorpt_T_min    ?
_shelx_estimated_absorpt_T_max    ?
_exptl_absorpt_correction_type    'none'
_exptl_absorpt_correction_T_min   ?
_exptl_absorpt_correction_T_max   ?
_exptl_absorpt_process_details    ?
_exptl_absorpt_special_details    ?
_diffrn_ambient_temperature       100(2)
_diffrn_radiation_wavelength      0.71073
_diffrn_radiation_type            Synchrotron
_diffrn_source                    'MX2 Beamline Australian Synchrotron'
_diffrn_measurement_device_type   'ADSC Quantum 315r'
_diffrn_measurement_method        'Phi Scan'
_diffrn_radiation_monochromator   'Silicon Double Crystal'
_diffrn_detector_area_resol_mean  ?
_diffrn_reflns_number             15666
_diffrn_reflns_av_unetI/netI      0.0298
_diffrn_reflns_av_R_equivalents   0.0538
_diffrn_reflns_limit_h_min        -8
_diffrn_reflns_limit_h_max        8
_diffrn_reflns_limit_k_min        -17
_diffrn_reflns_limit_k_max        17
_diffrn_reflns_limit_l_min        -16
_diffrn_reflns_limit_l_max        16
_diffrn_reflns_theta_min          2.310
_diffrn_reflns_theta_max          27.882
_diffrn_reflns_theta_full         25.242
_diffrn_measured_fraction_theta_max   1.000
_diffrn_measured_fraction_theta_full  1.000
_diffrn_reflns_Laue_measured_fraction_max    1.000
_diffrn_reflns_Laue_measured_fraction_full   1.000
_diffrn_reflns_point_group_measured_fraction_max   1.000
_diffrn_reflns_point_group_measured_fraction_full  1.000
_reflns_number_total              2510
_reflns_number_gt                 2476
_reflns_threshold_expression      'I > 2\s(I)'
_reflns_Friedel_coverage          0.000
_reflns_Friedel_fraction_max      .
_reflns_Friedel_fraction_full     .
 
_reflns_special_details
;
 Reflections were merged by SHELXL according to the crystal
 class for the calculation of statistics and refinement.
 
 _reflns_Friedel_fraction is defined as the number of unique
 Friedel pairs measured divided by the number that would be
 possible theoretically, ignoring centric projections and
 systematic absences.
;
 
_computing_data_collection      'BluIce (McPhillips, 2002)'
_computing_cell_refinement      'XDS (Kabsch, 1993)'
_computing_data_reduction       'XDS (Kabsch, 1993)'
_computing_structure_solution   'SHELXT-2018/3 (Sheldrick, 2018)'
_computing_structure_refinement 'SHELXL-2018/3 (Sheldrick, 2018)'
_computing_molecular_graphics   'shelXle (Huebschle, 2014)'
_computing_publication_material 'CIFTAB (Sheldrick, 1997)'
_refine_special_details           ?
_refine_ls_structure_factor_coef  Fsqd
_refine_ls_matrix_type            full
_refine_ls_weighting_scheme       calc
_refine_ls_weighting_details
'w=1/[\s^2^(Fo^2^)+(0.0403P)^2^+0.7262P] where P=(Fo^2^+2Fc^2^)/3'
_atom_sites_solution_primary      ?
_atom_sites_solution_secondary    ?
_atom_sites_solution_hydrogens    geom
_refine_ls_hydrogen_treatment     constr
_refine_ls_extinction_method      'SHELXL-2018/3 (Sheldrick 2018)'
_refine_ls_extinction_coef        0.034(2)
_refine_ls_extinction_expression
 'Fc^*^=kFc[1+0.001xFc^2^\l^3^/sin(2\q)]^-1/4^'
_refine_ls_number_reflns          2510
_refine_ls_number_parameters      119
_refine_ls_number_restraints      0
_refine_ls_R_factor_all           0.0303
_refine_ls_R_factor_gt            0.0301
_refine_ls_wR_factor_ref          0.0768
_refine_ls_wR_factor_gt           0.0765
_refine_ls_goodness_of_fit_ref    1.080
_refine_ls_restrained_S_all       1.080
_refine_ls_shift/su_max           0.001
_refine_ls_shift/su_mean          0.000
 
loop_
 _atom_site_label
 _atom_site_type_symbol
 _atom_site_fract_x
 _atom_site_fract_y
 _atom_site_fract_z
 _atom_site_U_iso_or_equiv
 _atom_site_adp_type
 _atom_site_occupancy
 _atom_site_site_symmetry_order  
 _atom_site_calc_flag
 _atom_site_refinement_flags_posn
 _atom_site_refinement_flags_adp
 _atom_site_refinement_flags_occupancy
 _atom_site_disorder_assembly
 _atom_site_disorder_group
S1 S 0.55736(6) 0.86696(3) 0.42948(3) 0.01670(12) Uani 1 1 d . . . . .
C1 C 0.5666(2) 0.75152(12) 0.34474(12) 0.0146(3) Uani 1 1 d . . . . .
H1 H 0.478122 0.759358 0.271809 0.017 Uiso 1 1 calc R U . . .
S3 S 0.45224(6) 0.67530(3) 0.54055(3) 0.01655(12) Uani 1 1 d . . . . .
C3 C 0.7096(2) 0.58674(11) 0.41504(12) 0.0143(3) Uani 1 1 d . . . . .
H3 H 0.724243 0.532474 0.471686 0.017 Uiso 1 1 calc R U . . .
S2 S 0.32087(6) 0.81623(3) 0.49817(3) 0.01771(12) Uani 1 1 d . . . . .
C2 C 0.5136(2) 0.65032(12) 0.40332(12) 0.0146(3) Uani 1 1 d . . . . .
H2 H 0.402390 0.614160 0.355704 0.018 Uiso 1 1 calc R U . . .
S4 S 1.01897(6) 0.64519(3) 0.19390(3) 0.01826(12) Uani 1 1 d . . . . .
C4 C 0.8722(2) 0.67045(12) 0.43560(13) 0.0153(3) Uani 1 1 d . . . . .
H4A H 0.871611 0.708814 0.503701 0.018 Uiso 1 1 calc R U . . .
H4AB H 1.005915 0.643976 0.434704 0.018 Uiso 1 1 calc R U . . .
S5 S 0.99280(6) 0.49288(3) 0.15141(3) 0.02171(12) Uani 1 1 d . . . . .
C5 C 0.7852(2) 0.73191(11) 0.33027(13) 0.0152(3) Uani 1 1 d . . . . .
H5 H 0.861000 0.794039 0.319209 0.018 Uiso 1 1 calc R U . . .
S6 S 0.91317(7) 0.44968(3) 0.29989(3) 0.02197(12) Uani 1 1 d . . . . .
C6 C 0.7751(2) 0.65077(12) 0.23770(12) 0.0148(3) Uani 1 1 d . . . . .
H6 H 0.668452 0.667917 0.174239 0.018 Uiso 1 1 calc R U . . .
C7 C 0.7211(2) 0.54959(11) 0.29586(12) 0.0156(3) Uani 1 1 d . . . . .
H7 H 0.589716 0.523660 0.258367 0.019 Uiso 1 1 calc R U . . .
 
loop_
 _atom_site_aniso_label
 _atom_site_aniso_U_11
 _atom_site_aniso_U_22
 _atom_site_aniso_U_33
 _atom_site_aniso_U_23
 _atom_site_aniso_U_13
 _atom_site_aniso_U_12
S1 0.0159(2) 0.01401(19) 0.0212(2) 0.00099(13) 0.00591(14) 0.00047(12)
C1 0.0131(7) 0.0156(7) 0.0149(7) 0.0008(5) 0.0024(5) 0.0015(5)
S3 0.0180(2) 0.01631(19) 0.0163(2) 0.00012(13) 0.00559(14) -0.00248(12)
C3 0.0149(7) 0.0131(6) 0.0148(6) 0.0004(5) 0.0021(5) -0.0014(5)
S2 0.01378(19) 0.0193(2) 0.0208(2) -0.00042(14) 0.00534(14) 0.00040(13)
C2 0.0129(6) 0.0157(7) 0.0153(6) -0.0008(5) 0.0026(5) -0.0031(5)
S4 0.0156(2) 0.0183(2) 0.0222(2) 0.00144(14) 0.00666(15) 0.00173(13)
C4 0.0122(6) 0.0155(6) 0.0173(7) 0.0005(5) 0.0007(5) -0.0007(5)
S5 0.0259(2) 0.0182(2) 0.0228(2) 0.00036(14) 0.00901(16) 0.00522(14)
C5 0.0143(7) 0.0135(7) 0.0184(7) 0.0025(5) 0.0051(5) 0.0002(5)
S6 0.0280(2) 0.0170(2) 0.0222(2) 0.00317(14) 0.00796(16) 0.00718(15)
C6 0.0125(6) 0.0163(7) 0.0157(7) 0.0020(5) 0.0027(5) 0.0025(5)
C7 0.0153(7) 0.0150(7) 0.0164(7) -0.0007(5) 0.0028(5) -0.0006(5)
 
_geom_special_details
;
 All esds (except the esd in the dihedral angle between two l.s. planes)
 are estimated using the full covariance matrix.  The cell esds are taken
 into account individually in the estimation of esds in distances, angles
 and torsion angles; correlations between esds in cell parameters are only
 used when they are defined by crystal symmetry.  An approximate (isotropic)
 treatment of cell esds is used for estimating esds involving l.s. planes.
;
 
loop_
 _geom_bond_atom_site_label_1
 _geom_bond_atom_site_label_2
 _geom_bond_distance
 _geom_bond_site_symmetry_2
 _geom_bond_publ_flag
S1 C1 1.8310(16) . ?
S1 S2 2.0495(7) . ?
C1 C5 1.543(2) . ?
C1 C2 1.571(2) . ?
S3 C2 1.8286(16) . ?
S3 S2 2.0604(7) . ?
C3 C4 1.534(2) . ?
C3 C2 1.546(2) . ?
C3 C7 1.548(2) . ?
S4 C6 1.8282(16) . ?
S4 S5 2.0473(7) . ?
C4 C5 1.534(2) . ?
S5 S6 2.0630(7) . ?
C5 C6 1.538(2) . ?
S6 C7 1.8316(16) . ?
C6 C7 1.571(2) . ?
 
loop_
 _geom_angle_atom_site_label_1
 _geom_angle_atom_site_label_2
 _geom_angle_atom_site_label_3
 _geom_angle
 _geom_angle_site_symmetry_1
 _geom_angle_site_symmetry_3
 _geom_angle_publ_flag
C1 S1 S2 94.52(5) . . ?
C5 C1 C2 102.64(11) . . ?
C5 C1 S1 109.58(10) . . ?
C2 C1 S1 113.29(10) . . ?
C2 S3 S2 95.14(5) . . ?
C4 C3 C2 102.20(12) . . ?
C4 C3 C7 102.38(12) . . ?
C2 C3 C7 105.87(12) . . ?
S1 S2 S3 93.22(2) . . ?
C3 C2 C1 103.02(11) . . ?
C3 C2 S3 110.39(10) . . ?
C1 C2 S3 112.22(10) . . ?
C6 S4 S5 94.16(5) . . ?
C5 C4 C3 94.73(11) . . ?
S4 S5 S6 93.76(2) . . ?
C4 C5 C6 102.41(12) . . ?
C4 C5 C1 102.43(12) . . ?
C6 C5 C1 106.63(12) . . ?
C7 S6 S5 94.81(6) . . ?
C5 C6 C7 103.01(12) . . ?
C5 C6 S4 108.90(10) . . ?
C7 C6 S4 113.45(10) . . ?
C3 C7 C6 102.70(11) . . ?
C3 C7 S6 110.90(10) . . ?
C6 C7 S6 112.51(10) . . ?
 
_refine_diff_density_max    0.614
_refine_diff_density_min   -0.530
_refine_diff_density_rms    0.134

_shelx_res_file
;
TITL sol_a.res in P2(1)/c
    sol_a.res
    created by SHELXL-2018/3 at 08:43:44 on 21-Aug-2023
REM Old TITL sol in P2(1)/c
REM SHELXT solution in P2(1)/c: R1 0.074, Rweak 0.002, Alpha 0.012
REM <I/s>   1.224 for  106 systematic absences,  Orientation as input
REM Formula found by SHELXT:  C7 S6
CELL  0.71073   6.7640  13.0080  12.2040   90.000  100.822   90.000
ZERR    4.000   0.0014   0.0026   0.0024    0.000    0.030    0.000
LATT  1
SYMM -X, 1/2+Y, 1/2-Z
SFAC C H S
UNIT 28 32 24
L.S. 30
ACTA
BOND
TEMP 100
LIST 4
FMAP 2
PLAN 20
WGHT    0.040300    0.726200
EXTI    0.033714
FVAR       0.63705
S1    3    0.557361    0.866963    0.429479    11.00000    0.01587    0.01401 =
         0.02117    0.00099    0.00591    0.00047
C1    1    0.566557    0.751519    0.344736    11.00000    0.01308    0.01559 =
         0.01491    0.00085    0.00241    0.00147
AFIX  13
H1    2    0.478122    0.759358    0.271809    11.00000   -1.20000
AFIX   0
S3    3    0.452239    0.675302    0.540554    11.00000    0.01799    0.01631 =
         0.01627    0.00012    0.00559   -0.00248
C3    1    0.709629    0.586742    0.415036    11.00000    0.01486    0.01310 =
         0.01483    0.00041    0.00211   -0.00141
AFIX  13
H3    2    0.724243    0.532474    0.471686    11.00000   -1.20000
AFIX   0
S2    3    0.320870    0.816235    0.498173    11.00000    0.01378    0.01933 =
         0.02083   -0.00042    0.00534    0.00040
C2    1    0.513584    0.650315    0.403317    11.00000    0.01290    0.01568 =
         0.01534   -0.00080    0.00262   -0.00309
AFIX  13
H2    2    0.402390    0.614160    0.355704    11.00000   -1.20000
AFIX   0
S4    3    1.018965    0.645193    0.193904    11.00000    0.01557    0.01826 =
         0.02217    0.00144    0.00666    0.00173
C4    1    0.872167    0.670455    0.435600    11.00000    0.01220    0.01553 =
         0.01728    0.00045    0.00068   -0.00074
AFIX  23
H4A   2    0.871611    0.708814    0.503701    11.00000   -1.20000
H4AB  2    1.005915    0.643976    0.434704    11.00000   -1.20000
AFIX   0
S5    3    0.992800    0.492876    0.151415    11.00000    0.02588    0.01822 =
         0.02276    0.00036    0.00901    0.00522
C5    1    0.785188    0.731906    0.330270    11.00000    0.01434    0.01354 =
         0.01843    0.00247    0.00506    0.00021
AFIX  13
H5    2    0.861000    0.794039    0.319209    11.00000   -1.20000
AFIX   0
S6    3    0.913171    0.449675    0.299893    11.00000    0.02796    0.01705 =
         0.02216    0.00317    0.00796    0.00718
C6    1    0.775124    0.650767    0.237703    11.00000    0.01248    0.01633 =
         0.01568    0.00203    0.00266    0.00247
AFIX  13
H6    2    0.668452    0.667917    0.174239    11.00000   -1.20000
AFIX   0
C7    1    0.721124    0.549585    0.295860    11.00000    0.01526    0.01503 =
         0.01636   -0.00075    0.00278   -0.00059
AFIX  13
H7    2    0.589716    0.523660    0.258367    11.00000   -1.20000
AFIX   0
HKLF 4


REM  sol_a.res in P2(1)/c
REM wR2 = 0.0768, GooF = S = 1.080, Restrained GooF = 1.080 for all data
REM R1 = 0.0301 for 2476 Fo > 4sig(Fo) and 0.0303 for all 2510 data
REM 119 parameters refined using 0 restraints

END

WGHT      0.0401      0.7210

REM Highest difference peak  0.614,  deepest hole -0.530,  1-sigma level  0.134
Q1    1   0.9160  0.5790  0.1395  11.00000  0.05    0.61
Q2    1   0.7765  0.6950  0.2804  11.00000  0.05    0.43
Q3    1   0.5634  0.8300  0.3804  11.00000  0.05    0.43
Q4    1   1.1155  0.5022  0.2587  11.00000  0.05    0.41
Q5    1   0.7355  0.5968  0.2458  11.00000  0.05    0.40
Q6    1   0.8533  0.4844  0.1020  11.00000  0.05    0.39
Q7    1   0.7968  0.6225  0.4276  11.00000  0.05    0.39
Q8    1   0.7116  0.5691  0.3572  11.00000  0.05    0.38
Q9    1   0.5309  0.6950  0.3752  11.00000  0.05    0.38
Q10   1   0.3165  0.8642  0.3990  11.00000  0.05    0.35
Q11   1   1.0440  0.4944  0.0391  11.00000  0.05    0.34
Q12   1   0.4419  0.6333  0.3756  11.00000  0.05    0.34
Q13   1   0.8543  0.4338  0.1192  11.00000  0.05    0.32
Q14   1   0.4005  0.6422  0.3597  11.00000  0.05    0.32
Q15   1   0.3022  0.9370  0.4030  11.00000  0.05    0.32
Q16   1   0.5604  0.7852  0.2581  11.00000  0.05    0.32
Q17   1   0.4845  0.6594  0.4600  11.00000  0.05    0.32
Q18   1   0.6908  0.5642  0.6352  11.00000  0.05    0.31
Q19   1   0.5117  0.8576  0.2462  11.00000  0.05    0.31
Q20   1   0.4141  0.7233  0.2366  11.00000  0.05    0.31
;
_shelx_res_checksum   88062

_shelx_hkl_file
;
   0  -1   0    0.16    0.05
   0   1   0    0.18    0.06
   0  -2   0  438.71   23.73
   0  -2   0  447.61   24.20
   0   2   0  428.34   23.17
   0   2   0  464.08   25.12
   0  -3   0    0.32    0.13
   0  -3   0    0.10    0.10
   0   3   0    0.02    0.06
   0   3   0    0.09    0.09
   0  -4   0 1000.27   54.01
   0  -4   0 1058.70   57.18
   0   4   0 1045.28   56.52
   0   4   0 1089.69   58.80
   0  -5   0    0.32    0.16
   0  -5   0    0.22    0.15
   0   5   0    0.30    0.17
   0   5   0    0.13    0.12
   0  -6   0 4533.47  243.51
   0   6   0 4646.92  249.61
   0   6   0 5511.89  295.72
   0  -7   0    0.15    0.13
   0  -7   0    0.02    0.10
   0   7   0    0.27    0.17
   0   7   0   -0.01    0.10
   0  -8   0    3.14    0.68
   0   8   0    2.20    0.55
   0  -9   0    0.00    0.09
   0  -9   0    0.74    0.38
   0   9   0    0.09    0.16
   0   9   0    0.04    0.11
   0 -10   0 1166.06   63.23
   0 -10   0 1190.34   65.27
   0  10   0 1213.28   66.46
   0  10   0 1101.77   59.86
   0 -11   0    0.04    0.12
   0 -11   0    0.17    0.21
   0  11   0    0.02    0.46
   0  11   0    0.23    0.20
   0 -12   0  172.38   10.09
   0 -12   0  184.22   11.57
   0  12   0  193.86   11.37
   0  12   0  185.44   11.71
   0  13   0    0.11    0.21
   0  13   0   -0.09    0.23
   0 -14   0    8.47    1.06
   0 -14   0    8.55    1.59
   0  14   0   10.43    1.84
   0  14   0    9.28    1.29
   0 -15   0    0.83    0.37
   0 -15   0    0.15    0.30
   0  15   0    0.26    0.39
   0  15   0    0.07    0.24
   0 -16   0  426.87   25.36
   0 -16   0  441.51   24.68
   0 -17   0    0.02    0.17
   0 -17   0    0.05    0.24
   0  17   0    0.51    0.50
   0  17   0    0.16    0.40
   0  17   1   12.20    1.95
   0  17   1   10.88    2.15
   0 -17  -1   11.05    1.35
   0 -17  -1   11.41    2.16
   0  16   1   95.49    6.72
   0  16   1   74.27    6.05
   0 -16  -1   79.86    6.31
   0 -16  -1   73.39    4.92
   0  15   1  971.35   53.46
   0  15   1  875.46   49.23
   0 -15  -1  793.11   44.66
   0 -15  -1  817.02   44.79
   0  14   1  273.76   16.77
   0  14   1  273.64   15.90
   0 -14  -1  231.80   14.35
   0 -14  -1  249.49   14.32
   0  13   1    3.95    0.82
   0  13   1    5.42    1.26
   0 -13  -1    3.96    1.04
   0 -13  -1    4.47    0.73
   0  12   1  320.49   18.92
   0  12   1  295.97   16.91
   0 -12  -1  299.02   17.80
   0 -12  -1  316.95   17.87
   0  11   1   29.65    2.79
   0  11   1   32.51    2.56
   0 -11  -1   35.59    3.25
   0 -11  -1   30.90    2.39
   0  10   1   12.19    1.29
   0  10   1   17.57    1.93
   0 -10  -1   13.02    1.70
   0 -10  -1   12.64    1.27
   0   9   1  744.07   40.69
   0   9   1  733.58   40.54
   0  -9  -1  760.42   41.50
   0  -9  -1  782.38   43.22
   0   8   1    1.89    0.43
   0   8   1    1.40    0.48
   0  -8  -1    2.31    0.46
   0  -8  -1    1.78    0.51
   0   7   1 1149.10   62.56
   0  -7  -1 1036.62   56.39
   0   6   1 1065.17   57.74
   0  -6  -1 1207.42   65.33
   0  -6  -1 1034.06   56.13
   0   5   1   46.43    3.14
   0   5   1   39.83    2.68
   0  -5  -1   48.02    3.12
   0  -5  -1   38.44    2.64
   0   4   1 1255.36   67.77
   0   4   1 1344.42   72.61
   0  -4  -1 1260.24   68.05
   0  -4  -1 1323.68   71.41
   0   3   1    2.17    0.35
   0   3   1    3.00    0.41
   0  -3  -1    2.72    0.39
   0  -3  -1    2.70    0.40
   0   2   1  826.66   44.59
   0   2   1  753.10   40.64
   0  -2  -1  872.05   47.02
   0  -2  -1  870.95   46.96
   0   1   1   90.18    5.04
   0   1   1   83.06    4.66
   0  -1  -1   87.47    4.89
   0  -1  -1   96.79    5.38
   0   0   1    0.21    0.06
   0   0  -1    0.84    0.12
   0  -1   1   69.65    3.86
   0   1  -1   63.29    3.51
   0  -2   1  787.01   42.39
   0  -2   1  949.03   51.06
   0   2  -1  834.84   44.94
   0   2  -1  847.16   45.59
   0  -3   1    3.32    0.39
   0  -3   1    2.53    0.35
   0   3  -1    2.78    0.34
   0   3  -1    2.12    0.32
   0  -4   1 1241.95   67.00
   0  -4   1 1493.26   80.37
   0   4  -1 1370.04   73.75
   0   4  -1 1232.19   66.51
   0   5  -1   39.14    2.54
   0   5  -1   35.06    2.45
   0  -6   1 1175.58   63.50
   0  -6   1 1010.03   54.87
   0   6  -1 1150.69   62.18
   0   6  -1 1073.71   58.32
   0  -7   1 1135.44   61.41
   0  -7   1 1070.05   58.27
   0   7  -1 1136.29   61.46
   0   7  -1 1095.06   59.65
   0  -8   1    3.01    0.50
   0  -8   1    3.44    0.71
   0   8  -1    3.48    0.72
   0   8  -1    2.38    0.45
   0  -9   1  757.61   41.35
   0  -9   1  730.28   40.39
   0   9  -1  806.90   44.59
   0 -10   1   12.43    1.82
   0 -10   1   14.44    1.35
   0  10  -1   14.13    1.77
   0  10  -1   12.43    1.24
   0 -11   1   30.73    2.33
   0 -11   1   30.46    2.99
   0  11  -1   28.83    2.27
   0  11  -1   31.57    2.98
   0 -12   1  332.20   19.62
   0 -12   1  317.56   17.84
   0  12  -1  310.61   18.41
   0  12  -1  299.99   17.02
   0 -13   1    5.55    0.82
   0 -13   1    4.15    1.12
   0  13  -1    4.79    0.87
   0  13  -1    5.01    1.28
   0 -14   1  240.22   15.35
   0 -14   1  242.90   13.90
   0  14  -1  280.47   16.18
   0  14  -1  229.60   14.36
   0 -15   1  859.24   48.45
   0  15  -1  775.30   43.92
   0  15  -1  909.62   50.07
   0 -16   1   60.46    5.42
   0 -16   1   71.74    4.76
   0  16  -1   67.00    5.76
   0  16  -1   77.74    5.70
   0 -17   1   10.28    1.29
   0 -17   1    8.55    1.96
   0  17  -1   10.75    2.31
   0  17  -1   10.46    1.81
   0  16   2  186.66   11.68
   0  16   2  177.75   11.81
   0 -16  -2  154.08    9.30
   0 -16  -2  157.62   10.52
   0  15   2   98.36    6.65
   0  15   2   95.05    7.08
   0 -15  -2   87.01    6.51
   0 -15  -2   84.26    5.53
   0  14   2  614.99   34.26
   0 -14  -2  579.37   32.02
   0  13   2   46.05    4.00
   0 -13  -2   40.53    3.68
   0  12   2  238.51   13.87
   0  12   2  202.88   12.49
   0 -12  -2  225.70   13.87
   0 -12  -2  216.91   12.53
   0  11   2  133.10    8.11
   0  11   2  136.76    8.80
   0 -11  -2  135.05    8.09
   0 -11  -2  149.81    9.60
   0  10   2  944.15   51.52
   0  10   2 1020.88   56.12
   0 -10  -2 1009.78   54.92
   0 -10  -2 1056.02   58.01
   0   9   2  240.83   14.20
   0   9   2  249.73   14.25
   0  -9  -2  241.31   14.12
   0  -9  -2  275.47   15.73
   0   8   2  712.23   38.97
   0  -8  -2  668.67   36.59
   0   7   2  774.45   42.53
   0   7   2  773.47   42.20
   0  -7  -2  708.57   38.82
   0  -7  -2  733.09   39.98
   0   6   2 1248.05   67.73
   0  -6  -2 1229.75   66.64
   0   5   2   77.60    4.81
   0   5   2   79.86    4.99
   0  -5  -2   85.57    5.20
   0  -5  -2   78.20    4.88
   0   4   2 1456.66   78.64
   0   4   2 1533.52   82.69
   0  -4  -2 1466.42   79.07
   0  -4  -2 1562.80   84.33
   0   3   2   21.00    1.59
   0   3   2   22.05    1.63
   0  -3  -2   19.31    1.45
   0  -3  -2   22.50    1.66
   0  -2  -2 2039.82  109.69
   0  -1  -2 1122.14   60.39
   0  -1  -2 1164.84   62.70
   0   0   2   24.59    1.54
   0   0   2   21.84    1.40
   0   0  -2   23.84    1.56
   0   0  -2   19.95    1.29
   0   1  -2 1230.97   66.15
   0   1  -2 1077.74   58.01
   0   2  -2 3012.14  161.65
   0   2  -2 2938.94  157.74
   0  -3   2   21.06    1.43
   0  -3   2   18.62    1.29
   0   3  -2   20.00    1.37
   0   3  -2   18.06    1.27
   0  -4   2 1399.32   75.35
   0  -4   2 1492.04   80.40
   0   4  -2 1438.36   77.54
   0   4  -2 1551.82   83.51
   0   5  -2   62.99    3.79
   0   5  -2   59.82    3.79
   0  -6   2 1223.65   66.03
   0  -6   2 1170.58   63.52
   0   6  -2 1159.72   62.90
   0   6  -2 1237.07   66.77
   0  -7   2  725.16   39.37
   0  -7   2  726.26   39.93
   0   7  -2  733.58   40.26
   0   7  -2  784.45   42.58
   0  -8   2  701.13   38.15
   0  -8   2  776.76   42.80
   0   8  -2  718.21   39.60
   0   8  -2  729.43   39.70
   0  -9   2  236.31   13.31
   0  -9   2  273.28   15.99
   0   9  -2  244.61   13.77
   0   9  -2  240.09   14.13
   0 -10   2 1080.79   58.62
   0 -10   2  982.94   54.20
   0  10  -2 1003.56   55.22
   0  10  -2  994.65   54.02
   0 -11   2  134.69    7.97
   0  11  -2  125.05    7.48
   0 -12   2  220.82   12.61
   0 -12   2  200.08   12.69
   0  12  -2  194.71   12.15
   0  12  -2  208.86   12.07
   0 -13   2   37.94    3.59
   0 -13   2   44.05    3.11
   0  13  -2   42.28    3.15
   0  13  -2   38.86    3.65
   0 -14   2  554.85   30.59
   0 -14   2  552.65   31.73
   0  14  -2  635.73   35.17
   0  14  -2  566.68   32.55
   0 -15   2   87.36    6.70
   0 -15   2   90.88    5.73
   0  15  -2  105.89    6.92
   0  15  -2   94.67    7.30
   0 -16   2  149.45   10.32
   0  16  -2  162.99   11.32
   0  16   3  112.26    8.09
   0  16   3  107.27    7.37
   0 -16  -3  101.83    6.50
   0 -16  -3  100.38    7.28
   0  15   3   23.50    2.70
   0  15   3   23.16    2.43
   0 -15  -3   23.06    2.65
   0 -15  -3   23.34    2.10
   0  14   3    7.10    1.20
   0  14   3    6.73    1.33
   0 -14  -3   10.14    1.63
   0 -14  -3    7.54    1.02
   0  13   3 1028.45   56.31
   0 -13  -3  911.09   49.78
   0  12   3   16.74    2.01
   0 -12  -3   16.54    2.04
   0  11   3  341.96   19.37
   0  11   3  353.55   20.51
   0 -11  -3  332.20   18.70
   0 -11  -3  346.48   20.09
   0  10   3  171.53   10.61
   0  10   3  176.17   10.43
   0 -10  -3  168.24   10.30
   0 -10  -3  165.80    9.74
   0   9   3  306.70   17.36
   0   9   3  332.69   19.19
   0  -9  -3  291.45   16.77
   0  -9  -3  309.27   17.40
   0   8   3  498.97   27.94
   0   8   3  504.46   27.90
   0  -8  -3  491.78   27.14
   0  -8  -3  498.97   27.78
   0   7   3 2644.93  142.49
   0  -7  -3 2486.33  133.95
   0   6   3  782.13   42.66
   0   6   3  768.10   42.03
   0  -6  -3  787.50   42.88
   0  -6  -3  859.60   46.88
   0   5   3  254.49   14.43
   0  -5  -3  279.62   15.77
   0   4   3 1509.12   81.52
   0   4   3 1459.10   78.84
   0  -4  -3 1590.86   85.87
   0  -4  -3 1518.88   81.96
   0   3   3   19.90    1.62
   0   3   3   23.17    1.83
   0  -3  -3   22.94    1.71
   0  -3  -3   23.53    1.78
   0   2   3 1368.82   73.81
   0   2   3 1459.10   78.63
   0  -2  -3 1407.86   75.90
   0  -2  -3 1405.42   75.79
   0   1   3  110.29    6.34
   0   1   3  122.12    6.95
   0  -1  -3  117.64    6.73
   0  -1  -3  118.77    6.81
   0   0  -3    0.59    0.18
   0   0  -3    0.32    0.16
   0  -1   3  124.68    7.05
   0  -1   3  103.02    5.87
   0   1  -3  102.36    5.93
   0   1  -3  110.63    6.22
   0   2  -3 1102.38   59.45
   0   2  -3 1278.54   68.79
   0  -3   3   19.47    1.39
   0  -3   3   18.01    1.31
   0   3  -3   21.72    1.49
   0   3  -3   18.79    1.35
   0  -4   3 1317.58   71.02
   0  -4   3 1337.10   72.11
   0   4  -3 1321.24   71.23
   0   4  -3 1367.60   73.72
   0  -5   3  234.48   13.01
   0  -5   3  205.32   11.58
   0   5  -3  223.62   12.57
   0   5  -3  224.60   12.52
   0  -6   3  816.78   44.25
   0  -6   3  754.68   41.20
   0   6  -3  751.39   41.06
   0   6  -3  749.07   40.61
   0  -7   3 2877.95  154.69
   0  -7   3 2723.01  146.76
   0   7  -3 2848.67  153.60
   0   7  -3 2887.71  155.18
   0  -8   3  473.60   25.92
   0  -8   3  490.31   27.39
   0   8  -3  515.32   28.79
   0   8  -3  518.01   28.34
   0  -9   3  307.68   17.08
   0  -9   3  293.41   17.01
   0   9  -3  328.42   18.95
   0   9  -3  311.10   17.30
   0 -10   3  158.72    9.35
   0 -10   3  169.09   10.46
   0  10  -3  177.14   10.94
   0  10  -3  164.82    9.50
   0 -11   3  342.21   19.96
   0 -11   3  369.17   20.51
   0  11  -3  341.47   19.03
   0  11  -3  351.97   20.53
   0  12  -3   16.03    1.49
   0 -13   3  975.38   53.04
   0 -13   3  906.33   50.51
   0  13  -3  977.09   53.26
   0  13  -3  951.95   53.06
   0 -14   3    8.30    1.65
   0 -14   3    7.97    0.98
   0  14  -3   10.25    1.28
   0  14  -3    7.04    1.54
   0 -15   3   21.97    1.90
   0 -15   3   21.04    2.70
   0  15  -3   20.53    2.81
   0  15  -3   23.22    2.27
   0 -16   3   99.22    7.59
   0 -16   3  103.43    6.45
   0  16   4    7.95    1.55
   0  16   4    7.16    1.59
   0 -16  -4   11.16    1.82
   0 -16  -4   10.31    1.33
   0  15   4   92.69    6.51
   0  15   4   73.44    5.65
   0 -15  -4   76.51    5.89
   0 -15  -4   72.85    4.90
   0  14   4  487.51   27.54
   0  14   4  410.89   23.78
   0 -14  -4  429.80   24.07
   0 -14  -4  460.91   26.63
   0  13   4 1493.26   81.74
   0  13   4 1620.14   88.08
   0 -13  -4 1566.46   84.90
   0 -13  -4 1644.54   89.94
   0  12   4   30.84    2.93
   0  12   4   31.41    2.67
   0 -12  -4   29.98    2.87
   0 -12  -4   35.44    2.73
   0  11   4   87.81    6.19
   0 -11  -4   91.13    6.22
   0  10   4   85.79    5.98
   0  10   4   83.73    5.49
   0 -10  -4   86.25    5.48
   0 -10  -4   69.87    4.90
   0   9   4 1029.91   56.17
   0   9   4  983.67   54.08
   0  -9  -4  915.48   50.21
   0  -9  -4  931.70   50.78
   0   8   4 2269.17  122.73
   0   8   4 2239.89  120.86
   0  -8  -4 2297.23  124.07
   0  -8  -4 2105.69  113.58
   0   7   4    7.72    1.05
   0   7   4   10.43    1.18
   0  -7  -4    6.86    0.88
   0  -7  -4    9.76    1.20
   0   6   4  433.34   24.07
   0  -6  -4  419.80   23.24
   0   5   4 1416.40   76.70
   0   5   4 1460.32   79.02
   0  -5  -4 1514.00   81.89
   0  -5  -4 1454.22   78.57
   0   4   4  557.17   30.85
   0  -4  -4  571.56   31.39
   0   3   4 4332.17  232.65
   0   3   4 4211.39  226.19
   0  -3  -4 4116.23  221.06
   0  -3  -4 4194.31  225.21
   0   2   4 1099.69   59.49
   0   2   4 1118.24   60.51
   0  -2  -4 1056.39   57.16
   0  -2  -4 1066.63   57.75
   0   1   4 1053.21   56.90
   0   1   4 1151.91   62.23
   0  -1  -4 1118.36   60.44
   0  -1  -4 1111.04   60.11
   0   0   4  505.32   27.50
   0   0   4  490.31   26.77
   0   0  -4  529.84   28.85
   0   0  -4  519.59   28.46
   0  -1   4 1127.75   60.91
   0  -1   4 1093.11   58.95
   0   1  -4 1006.37   54.50
   0   1  -4 1148.86   61.93
   0  -2   4 1000.51   54.03
   0  -2   4 1061.27   57.35
   0   2  -4  957.44   51.89
   0   2  -4  936.22   50.51
   0  -3   4 3705.10  198.98
   0  -3   4 3862.47  207.40
   0   3  -4 3818.55  204.96
   0   3  -4 3875.89  208.13
   0  -4   4  530.33   28.95
   0  -4   4  492.26   26.91
   0   4  -4  464.94   25.45
   0   4  -4  531.43   28.93
   0  -5   4 1291.96   69.75
   0  -5   4 1257.80   67.99
   0   5  -4 1345.64   72.66
   0   5  -4 1285.86   69.45
   0  -6   4  426.87   23.61
   0  -6   4  411.50   22.56
   0   6  -4  418.70   23.16
   0   6  -4  425.29   23.36
   0   7  -4    7.95    0.81
   0   7  -4    9.38    1.09
   0  -8   4 2436.31  131.51
   0  -8   4 2405.81  129.44
   0   8  -4 2454.61  132.00
   0   8  -4 2504.63  135.30
   0  -9   4  989.04   54.22
   0  -9   4  983.92   53.26
   0   9  -4 1016.00   55.67
   0   9  -4  986.24   53.44
   0 -10   4   83.67    5.09
   0 -10   4   65.89    4.78
   0  10  -4   73.09    5.16
   0  10  -4   73.06    4.53
   0 -11   4   93.60    6.47
   0 -12   4   32.60    2.37
   0 -12   4   25.01    2.66
   0  12  -4   28.46    2.18
   0  12  -4   25.52    2.66
   0 -13   4 1471.30   79.54
   0  13  -4 1567.68   84.84
   0 -14   4  430.53   25.14
   0 -14   4  441.39   24.41
   0  14  -4  418.09   24.50
   0  14  -4  471.16   26.22
   0 -15   4   69.64    4.51
   0 -15   4   81.20    6.34
   0  15  -4   72.14    5.92
   0  15  -4   78.84    5.39
   0 -16   4    6.21    0.94
   0 -16   4    9.94    2.06
   0  16  -4    9.81    1.59
   0  16  -4    7.83    1.85
   0 -16  -5   66.34    4.67
   0 -16  -5   61.45    4.99
   0  15   5    1.28    0.62
   0  15   5    0.11    0.32
   0 -15  -5    0.63    0.50
   0 -15  -5    0.23    0.26
   0  14   5  183.49   11.31
   0  14   5  149.45    9.66
   0 -14  -5  165.31    9.92
   0 -14  -5  167.50   10.81
   0  13   5  223.38   13.32
   0  13   5  221.79   13.58
   0 -13  -5  222.89   13.66
   0 -13  -5  213.62   12.44
   0  12   5   60.61    4.38
   0  12   5   62.72    4.83
   0 -12  -5   57.52    4.00
   0 -12  -5   52.08    4.10
   0  11   5  790.31   43.55
   0  11   5  730.65   40.80
   0 -11  -5  708.69   38.94
   0 -11  -5  674.65   37.56
   0  10   5   16.80    1.79
   0  10   5   17.69    2.00
   0 -10  -5   16.36    1.62
   0 -10  -5   16.91    1.83
   0  -9  -5    0.28    0.24
   0  -9  -5    0.32    0.22
   0   8   5    4.36    0.82
   0   8   5    3.94    0.79
   0  -8  -5    4.48    0.82
   0  -8  -5    6.93    0.91
   0   7   5  479.58   26.77
   0   7   5  566.56   31.33
   0  -7  -5  563.63   31.28
   0  -7  -5  546.92   30.15
   0   6   5  144.08    8.66
   0   6   5  149.20    8.91
   0  -6  -5  155.91    9.15
   0  -6  -5  160.31    9.55
   0   5   5  132.61    8.21
   0  -5  -5  127.37    7.75
   0  -5  -5  144.93    8.52
   0   4   5  850.21   46.36
   0   4   5  778.47   42.52
   0  -4  -5  789.82   43.10
   0  -4  -5  799.82   43.57
   0   3   5 3280.54  176.41
   0  -3  -5 3093.88  166.41
   0   2   5  743.22   40.49
   0   2   5  798.48   43.49
   0  -2  -5  781.52   42.57
   0  -2  -5  763.59   41.63
   0   1   5   28.82    2.06
   0   1   5   30.30    2.21
   0  -1  -5   29.60    2.24
   0  -1  -5   31.59    2.27
   0   0   5    0.27    0.21
   0   0   5    0.13    0.11
   0   0  -5    0.11    0.13
   0   0  -5    0.38    0.20
   0  -1   5   36.03    2.57
   0  -1   5   31.84    2.13
   0   1  -5   30.17    2.26
   0   1  -5   34.95    2.34
   0  -2   5  773.84   42.13
   0  -2   5  764.69   41.44
   0   2  -5  770.66   41.72
   0   2  -5  745.90   40.76
   0  -3   5 2775.47  149.33
   0  -3   5 2980.42  160.06
   0   3  -5 2787.67  150.06
   0   3  -5 2886.49  155.06
   0  -4   5  726.50   39.43
   0  -4   5  764.56   41.64
   0   4  -5  832.64   45.10
   0   4  -5  796.77   43.38
   0  -5   5  154.82    8.95
   0  -5   5  142.74    8.31
   0   5  -5  133.22    7.81
   0   5  -5  140.79    8.05
   0  -6   5  137.37    7.94
   0  -6   5  144.32    8.41
   0   6  -5  126.76    7.41
   0   6  -5  151.16    8.75
   0  -7   5  507.27   27.71
   0  -7   5  522.03   28.79
   0   7  -5  550.21   30.11
   0   7  -5  518.49   28.54
   0  -8   5    2.71    0.61
   0  -8   5    4.10    0.56
   0   8  -5    2.73    0.46
   0   8  -5    2.46    0.57
   0  -9   5    0.32    0.17
   0  -9   5    0.33    0.30
   0   9  -5    0.01    0.17
   0   9  -5    0.20    0.15
   0 -10   5   15.65    1.32
   0 -10   5   18.57    1.89
   0  10  -5   18.06    1.46
   0  10  -5   18.91    1.92
   0 -11   5  717.47   39.82
   0 -11   5  743.58   40.47
   0  11  -5  723.09   40.15
   0  11  -5  695.03   37.87
   0 -12   5   50.96    4.04
   0 -12   5   55.02    3.55
   0  12  -5   52.75    4.18
   0  12  -5   55.23    3.60
   0 -13   5  201.79   12.46
   0 -13   5  219.84   12.42
   0  13  -5  214.11   13.16
   0 -14   5  155.55    9.02
   0 -14   5  168.60   10.83
   0  14  -5  174.21   10.24
   0  14  -5  160.92   10.44
   0 -15   5    0.17    0.18
   0  15  -5    0.29    0.29
   0 -16   5   54.61    3.77
   0 -16   5   64.93    5.50
   0  15   6    0.50    0.41
   0  15   6    1.49    0.66
   0 -15  -6    0.77    0.50
   0 -15  -6    0.49    0.32
   0  14   6  107.54    7.39
   0 -14  -6  116.74    7.98
   0  13   6   28.52    2.83
   0  13   6   34.48    3.05
   0 -13  -6   29.57    2.85
   0 -13  -6   30.38    2.53
   0  12   6  199.35   12.04
   0  12   6  186.90   11.68
   0 -12  -6  170.55   10.14
   0 -12  -6  173.36   10.75
   0  11   6  277.55   16.14
   0  11   6  272.54   16.24
   0 -11  -6  242.78   14.37
   0 -11  -6  253.63   14.60
   0  10   6  139.93    8.97
   0  10   6  154.82    9.49
   0 -10  -6  141.15    8.53
   0 -10  -6  144.08    9.00
   0   9   6   66.36    4.79
   0   9   6   75.57    5.15
   0  -9  -6   68.01    4.79
   0  -9  -6   64.49    4.36
   0   8   6  115.41    7.26
   0   8   6   94.71    6.21
   0  -8  -6  107.54    6.88
   0  -8  -6   96.87    6.08
   0   7   6  909.74   49.78
   0   7   6  829.22   45.53
   0  -7  -6  908.77   49.81
   0  -7  -6  848.26   46.34
   0  -6  -6  237.53   13.76
   0  -6  -6  229.36   13.16
   0   5   6   60.74    4.14
   0   5   6   58.22    4.01
   0  -5  -6   63.85    4.29
   0  -5  -6   58.49    3.92
   0   4   6 2622.97  141.40
   0   4   6 2542.45  137.13
   0  -4  -6 2450.95  132.12
   0  -4  -6 2447.29  131.88
   0   3   6  154.57    9.08
   0   3   6  157.13    9.27
   0  -3  -6  154.33    9.05
   0  -3  -6  154.21    9.09
   0   2   6    6.53    0.87
   0   2   6    6.61    0.82
   0  -2  -6    6.44    0.89
   0  -2  -6    7.01    0.85
   0   1   6 1100.30   59.77
   0   1   6 1192.17   64.49
   0  -1  -6 1153.50   62.72
   0  -1  -6 1214.01   65.70
   0   0   6  981.23   53.45
   0   0   6 1004.17   54.35
   0   0  -6  940.00   51.23
   0   0  -6 1027.11   55.64
   0  -1   6 1354.18   73.47
   0  -1   6 1166.67   63.00
   0   1  -6 1168.50   63.51
   0   1  -6 1219.99   65.94
   0  -2   6    5.66    0.87
   0  -2   6    4.61    0.56
   0   2  -6    5.08    0.62
   0   2  -6    4.84    0.84
   0  -3   6  157.01    8.93
   0  -3   6  138.47    8.27
   0   3  -6  152.86    8.67
   0   3  -6  148.23    8.87
   0  -4   6 2560.75  137.74
   0  -4   6 2324.07  125.29
   0   4  -6 2206.95  118.67
   0   4  -6 2499.75  134.81
   0  -5   6   55.18    3.46
   0  -5   6   55.83    3.71
   0   5  -6   62.72    4.10
   0   5  -6   61.91    3.89
   0  -6   6  205.08   11.68
   0  -6   6  217.52   12.27
   0   6  -6  200.44   11.50
   0   6  -6  211.55   11.93
   0  -7   6  915.23   49.70
   0  -7   6 1079.08   58.71
   0   7  -6  855.21   46.51
   0   7  -6  797.50   43.37
   0  -8   6   94.41    5.58
   0  -8   6  112.29    6.81
   0   8  -6  105.10    6.19
   0   8  -6  105.98    6.43
   0  -9   6   75.18    4.55
   0  -9   6   75.27    4.86
   0   9  -6   74.31    4.48
   0   9  -6   70.87    4.62
   0 -10   6  145.18    8.27
   0 -10   6  142.13    8.64
   0  10  -6  150.06    8.99
   0  10  -6  152.13    8.67
   0 -11   6  268.15   14.90
   0 -11   6  256.07   14.86
   0  11  -6  254.12   14.69
   0  11  -6  246.93   13.76
   0 -12   6  175.31    9.91
   0 -12   6  176.90   10.72
   0  12  -6  163.11    9.91
   0  12  -6  169.82    9.67
   0 -13   6   31.68    2.90
   0 -13   6   28.72    2.03
   0  13  -6   29.35    2.18
   0  13  -6   32.34    2.87
   0 -14   6  117.35    7.72
   0 -14   6  105.58    6.23
   0  14  -6  106.75    7.01
   0  14  -6  127.12    7.78
   0 -15   6    0.27    0.21
   0 -15   6    0.55    0.49
   0  15  -6    0.24    0.37
   0  15  -6    1.84    0.67
   0  15   7   61.68    4.92
   0  15   7   62.10    4.88
   0 -15  -7   67.22    5.26
   0 -15  -7   64.28    4.61
   0  14   7    0.61    0.51
   0  14   7   -0.01    0.22
   0  13   7   71.36    5.34
   0 -13  -7   63.26    4.79
   0  12   7  212.03   12.87
   0  12   7  187.76   11.70
   0 -12  -7  194.95   11.61
   0 -12  -7  181.78   11.18
   0  11   7 1468.86   80.07
   0  11   7 1298.06   71.16
   0 -11  -7 1230.97   67.32
   0 -11  -7 1235.85   67.27
   0  10   7  307.68   18.02
   0  10   7  341.35   19.61
   0 -10  -7  289.62   16.56
   0 -10  -7  317.44   18.35
   0  -9  -7  330.98   19.03
   0  -9  -7  317.44   18.02
   0   8   7  121.88    7.75
   0  -8  -7  126.76    7.99
   0  -7  -7  606.94   33.68
   0  -7  -7  533.87   29.58
   0   6   7  263.64   15.20
   0   6   7  307.68   17.54
   0  -6  -7  305.24   17.45
   0  -6  -7  283.77   16.18
   0   5   7 1733.60   93.88
   0   5   7 1840.96   99.61
   0  -5  -7 1771.42   95.83
   0  -5  -7 1609.16   87.18
   0   4   7   10.94    1.29
   0   4   7   10.43    1.22
   0  -4  -7   10.16    1.21
   0  -4  -7    9.81    1.15
   0   3   7  873.88   47.71
   0   3   7  808.73   44.27
   0  -3  -7  792.62   43.31
   0  -3  -7  848.38   46.48
   0   2   7  381.86   21.39
   0  -2  -7  401.74   22.59
   0   1   7 1205.96   65.32
   0   1   7 1150.57   62.61
   0  -1  -7 1194.49   65.05
   0  -1  -7 1149.35   62.32
   0   0   7    0.07    0.11
   0   0  -7    0.21    0.18
   0  -1   7 1428.60   77.81
   0  -1   7 1198.76   64.79
   0   1  -7 1232.19   67.09
   0   1  -7 1209.37   65.43
   0  -2   7  421.99   23.80
   0  -2   7  368.56   20.29
   0   2  -7  366.85   20.25
   0   2  -7  386.00   21.86
   0  -3   7  861.31   46.65
   0  -3   7  920.23   50.46
   0   3  -7  832.76   45.16
   0   3  -7  775.06   42.71
   0  -4   7   12.07    1.06
   0  -4   7   12.50    1.40
   0   4  -7   10.83    1.70
   0   4  -7   10.60    1.29
   0  -5   7 1847.06   99.51
   0  -5   7 1745.80   94.52
   0   5  -7 1587.20   85.50
   0   5  -7 1654.30   89.60
   0  -6   7  307.68   17.07
   0  -6   7  284.01   16.08
   0   6  -7  243.88   13.54
   0   6  -7  280.60   15.92
   0  -7   7  526.42   28.78
   0  -7   7  517.52   28.45
   0   7  -7  480.80   26.32
   0   7  -7  522.52   28.78
   0  -8   7  116.05    6.77
   0  -8   7  108.98    6.40
   0   8  -7  120.90    7.12
   0   8  -7  108.75    6.45
   0  -9   7  313.66   17.48
   0  -9   7  354.16   19.56
   0   9  -7  310.73   17.13
   0   9  -7  330.74   18.48
   0 -10   7  321.59   17.98
   0 -10   7  291.45   16.06
   0  10  -7  334.03   18.37
   0  10  -7  330.01   18.52
   0 -11   7 1488.38   80.74
   0 -11   7 1310.26   70.73
   0  11  -7 1233.41   66.61
   0  11  -7 1385.90   75.31
   0 -12   7  231.07   12.86
   0 -12   7  200.81   11.61
   0  12  -7  198.86   11.68
   0  12  -7  193.49   10.80
   0 -13   7   77.40    4.53
   0 -13   7   79.63    5.10
   0  14   8   77.79    5.78
   0  14   8   89.08    6.34
   0 -14  -8   91.16    6.11
   0 -14  -8   81.98    5.99
   0  13   8    9.11    1.67
   0  13   8   11.86    2.18
   0 -13  -8   13.09    1.55
   0 -13  -8    9.36    1.81
   0  12   8  252.66   15.19
   0 -12  -8  224.48   13.43
   0  11   8    4.72    1.10
   0  11   8    5.84    1.18
   0 -11  -8    6.83    1.06
   0 -11  -8    8.92    1.31
   0  10   8 1366.38   74.60
   0  10   8 1256.58   68.88
   0 -10  -8 1190.10   65.11
   0 -10  -8 1278.54   69.61
   0   9   8  245.83   14.57
   0   9   8  292.31   17.02
   0  -9  -8  262.30   15.16
   0  -9  -8  278.77   16.29
   0  -8  -8  118.20    7.41
   0  -8  -8  128.59    8.14
   0   7   8   23.95    2.21
   0  -7  -8   25.89    2.34
   0   6   8    2.88    0.74
   0   6   8    2.10    0.57
   0  -6  -8    2.38    0.62
   0  -6  -8    2.20    0.59
   0   5   8  724.55   39.91
   0   5   8  779.08   42.92
   0  -5  -8  766.76   42.24
   0  -5  -8  774.20   42.54
   0   4   8  711.01   39.20
   0   4   8  738.09   40.59
   0  -4  -8  760.17   41.92
   0  -4  -8  701.86   38.59
   0   3   8   18.30    1.73
   0   3   8   16.31    1.71
   0  -3  -8   19.26    1.76
   0  -3  -8   16.93    1.78
   0   2   8   58.51    4.16
   0   2   8   63.79    4.27
   0  -2  -8   61.21    4.09
   0  -2  -8   64.87    4.57
   0   1   8   68.86    4.87
   0   1   8   56.84    3.82
   0  -1  -8   58.27    3.88
   0  -1  -8   57.02    4.11
   0   0   8 1859.26  100.29
   0   0   8 1973.94  107.22
   0   0  -8 1694.56   91.52
   0   0  -8 1571.34   85.37
   0  -1   8   78.24    5.55
   0  -1   8   64.88    4.12
   0   1  -8   68.82    4.88
   0   1  -8   63.74    4.10
   0  -2   8   63.39    3.99
   0   2  -8   59.45    3.82
   0  -3   8   19.98    1.56
   0  -3   8   22.41    2.33
   0   3  -8   20.57    2.03
   0   3  -8   19.65    1.59
   0  -4   8  722.60   40.02
   0  -4   8  730.04   39.65
   0   4  -8  713.81   38.83
   0   4  -8  680.26   37.77
   0  -5   8  775.91   42.09
   0  -5   8  733.70   40.48
   0   5  -8  797.99   43.32
   0   5  -8  729.06   40.24
   0  -6   8    1.95    0.55
   0  -6   8    2.67    0.41
   0   6  -8    1.74    0.38
   0   6  -8    2.78    0.67
   0  -7   8   24.92    2.03
   0  -7   8   27.94    1.95
   0   7  -8   24.84    1.76
   0   7  -8   28.74    2.31
   0  -8   8  126.76    7.44
   0  -8   8  130.42    7.48
   0   8  -8  112.84    6.72
   0   8  -8  113.79    6.61
   0  -9   8  269.01   14.90
   0  -9   8  251.32   13.97
   0   9  -8  239.48   13.30
   0   9  -8  244.00   13.52
   0 -10   8 1182.78   63.92
   0 -10   8 1277.32   69.06
   0  10  -8 1312.70   70.97
   0  10  -8 1153.62   62.46
   0 -11   8    8.04    0.65
   0 -11   8    8.08    0.70
   0  14   9  441.39   25.36
   0  14   9  444.20   25.63
   0 -14  -9  421.26   24.23
   0 -14  -9  471.28   26.67
   0  13   9   51.59    4.23
   0  13   9   46.12    4.03
   0 -13  -9   46.63    3.83
   0 -13  -9   52.96    4.04
   0  12   9   71.34    5.40
   0 -12  -9   75.24    5.23
   0  11   9  468.23   26.69
   0 -11  -9  419.67   23.85
   0  10   9  177.51   10.99
   0  10   9  183.36   11.33
   0 -10  -9  172.63   10.59
   0 -10  -9  188.12   11.32
   0  -9  -9  378.07   21.61
   0  -9  -9  370.14   21.09
   0   8   9   67.14    4.76
   0   8   9   79.08    5.60
   0  -8  -9   73.86    5.17
   0  -8  -9   70.82    4.94
   0   7   9  241.19   14.33
   0  -7  -9  240.09   14.12
   0   6   9    4.84    1.18
   0   6   9    8.67    1.20
   0  -6  -9    8.72    1.20
   0   5   9  417.60   23.69
   0   5   9  391.01   22.08
   0  -5  -9  411.14   23.35
   0  -5  -9  379.05   21.44
   0   4   9  669.04   36.94
   0   4   9  666.11   37.00
   0  -4  -9  666.84   37.09
   0  -4  -9  684.66   37.73
   0   3   9 1261.46   68.66
   0   3   9 1245.61   68.05
   0  -3  -9 1278.54   69.83
   0  -3  -9 1166.67   63.49
   0   2   9  204.71   11.96
   0   2   9  195.81   11.91
   0  -2  -9  177.87   10.82
   0  -2  -9  188.73   11.04
   0   1   9  151.40    9.03
   0   1   9  131.03    8.61
   0  -1  -9  122.73    7.82
   0  -1  -9  127.24    7.69
   0   0   9    0.12    0.34
   0   0   9    0.18    0.20
   0   0  -9    0.05    0.13
   0   0  -9    0.05    0.16
   0  -1   9  146.40    9.45
   0   1  -9  149.57    9.50
   0  -2   9  200.57   12.38
   0  -2   9  202.76   11.58
   0   2  -9  187.27   10.78
   0   2  -9  213.25   12.97
   0  -3   9 1182.78   65.00
   0  -3   9 1296.84   70.10
   0   3  -9 1200.83   65.04
   0  -4   9  708.81   39.48
   0  -4   9  709.91   38.65
   0   4  -9  743.83   41.41
   0   4  -9  685.63   37.40
   0  -5   9  412.97   23.51
   0  -5   9  425.77   23.37
   0   5  -9  403.08   22.98
   0   5  -9  408.45   22.51
   0  -6   9   10.22    0.94
   0  -6   9    7.22    1.16
   0   6  -9   10.35    1.00
   0   6  -9    6.73    1.12
   0  -7   9  224.60   13.03
   0  -7   9  234.36   13.02
   0   7  -9  213.74   12.47
   0   7  -9  246.93   13.76
   0  -8   9   64.39    3.83
   0  -8   9   67.21    4.29
   0   8  -9   72.74    4.34
   0   8  -9   68.38    4.38
   0  -9   9  370.75   20.23
   0  -9   9  350.01   19.25
   0   9  -9  412.84   22.55
   0   9  -9  361.48   19.86
   0  13  10    0.70    0.68
   0  13  10    2.12    0.76
   0 -13 -10    2.13    0.71
   0 -13 -10    1.90    0.66
   0  12  10  457.98   26.42
   0  12  10  446.64   25.60
   0 -12 -10  479.33   27.12
   0 -12 -10  398.45   22.80
   0 -11 -10   19.75    2.10
   0 -11 -10   17.23    1.93
   0 -10 -10  403.94   23.00
   0   9  10   28.01    2.60
   0   9  10   27.90    2.95
   0  -9 -10   31.71    2.81
   0  -9 -10   33.60    2.92
   0   8  10  614.02   34.18
   0   8  10  703.69   39.34
   0  -8 -10  702.35   38.98
   0  -8 -10  662.33   36.88
   0   7  10    5.04    0.90
   0   7  10    4.43    1.05
   0  -7 -10    5.10    0.99
   0  -7 -10    6.11    1.07
   0   6  10  102.67    7.03
   0  -6 -10  101.86    6.77
   0   5  10  153.72    9.80
   0   5  10  146.15    8.95
   0  -5 -10  170.43   10.30
   0  -5 -10  149.57    9.38
   0   4  10  322.20   18.41
   0   4  10  343.30   20.01
   0  -4 -10  346.35   20.00
   0  -4 -10  332.81   18.95
   0   3  10   19.52    2.28
   0   3  10   17.47    1.77
   0  -3 -10   17.63    1.73
   0  -3 -10   16.37    1.85
   0   2  10    0.06    0.59
   0   2  10    1.24    0.45
   0  -2 -10    1.51    0.59
   0  -2 -10    1.34    0.44
   0   1  10  564.85   32.43
   0   1  10  598.77   33.11
   0  -1 -10  517.76   29.18
   0  -1 -10  558.75   30.90
   0   0  10  106.68    7.66
   0   0  10  117.64    7.23
   0   0 -10  108.66    7.32
   0   0 -10  101.27    6.31
   0  -1  10  568.27   32.44
   0  -1  10  611.46   33.65
   0  -2  10    0.34    0.55
   0  -2  10    1.16    0.38
   0   2 -10    0.99    0.35
   0   2 -10    1.16    0.56
   0  -3  10   20.78    2.49
   0   3 -10   14.88    1.85
   0  -4  10  345.26   19.20
   0  -4  10  367.46   21.47
   0   4 -10  336.96   19.78
   0   4 -10  376.24   21.04
   0  -5  10  164.21    9.44
   0   5 -10  152.99    8.91
   0  -6  10   95.99    5.71
   0  -6  10   95.40    6.40
   0   6 -10   94.84    5.71
   0   6 -10   91.74    6.23
   0  -7  10    4.86    0.61
   0  -7  10    5.00    0.90
   0   7 -10    5.62    0.99
   0   7 -10    5.78    0.72
   0  -8  10  660.62   35.86
   0  -8  10  662.57   36.36
   0   8 -10  637.93   35.09
   0   8 -10  635.37   34.55
   0  -9  10   28.46    1.93
   0  -9  10   31.09    1.95
   0   9 -10   26.52    1.68
   0   9 -10   27.33    1.82
   0 -12 -11   24.30    2.40
   0 -12 -11   29.77    2.81
   0 -11 -11  120.13    7.76
   0 -11 -11  137.25    8.80
   0  10  11  408.70   23.36
   0  10  11  489.95   28.40
   0 -10 -11  446.27   25.36
   0 -10 -11  406.50   23.17
   0  -9 -11  334.64   19.26
   0  -9 -11  387.47   22.24
   0   8  11   49.03    4.36
   0   8  11   41.19    3.31
   0  -8 -11   46.77    3.76
   0  -8 -11   47.74    3.71
   0   7  11   11.46    1.94
   0   7  11   12.09    1.46
   0  -7 -11   14.91    1.81
   0  -7 -11   17.41    1.89
   0  -6 -11  636.83   35.42
   0  -6 -11  628.17   35.16
   0  -5 -11  187.15   11.25
   0  -5 -11  156.28    9.80
   0   4  11   24.83    3.03
   0   4  11   18.82    1.89
   0  -4 -11   19.70    2.07
   0  -4 -11   19.00    1.93
   0   3  11 1460.32   79.36
   0  -3 -11 1443.24   78.46
   0  -2 -11   44.58    3.64
   0  -2 -11   46.26    3.44
   0   1  11    0.10    3.31
   0   1  11    6.37    0.98
   0  -1 -11    5.01    0.87
   0  -1 -11    4.70    1.06
   0   0  11    0.10    0.55
   0   0  11    0.88    0.38
   0   0 -11    0.05    0.17
   0   0 -11   -0.10    0.18
   0   1 -11    4.88    1.21
   0   1 -11    3.53    0.68
   0   2 -11   43.66    3.15
   0   2 -11   47.99    4.50
   0  -3  11 1531.08   84.28
   0  -3  11 1533.52   82.97
   0   3 -11 1551.82   85.24
   0   3 -11 1340.76   72.66
   0  -4  11   22.07    2.65
   0   4 -11   22.03    2.55
   0  -5  11  175.56   10.14
   0  -5  11  198.74   12.37
   0   5 -11  191.78   12.00
   0   5 -11  167.38    9.74
   0  -6  11  643.18   35.12
   0   6 -11  600.48   32.90
   0  -7  11   16.20    1.79
   0  -7  11   13.69    1.20
   0   7 -11   18.81    2.01
   0   7 -11   13.53    1.22
   0  -8  11   45.94    3.26
   0  -8  11   49.28    3.10
   0   8 -11   45.46    2.92
   0   8 -11   48.25    3.45
   0  11  12    0.45    0.33
   0 -11 -12    0.61    0.38
   0  10  12  207.52   13.60
   0  10  12  195.32   11.92
   0 -10 -12  174.58   10.69
   0 -10 -12  204.23   12.46
   0  -9 -12  349.53   20.20
   0  -9 -12  341.35   19.68
   0  -8 -12  315.73   18.43
   0  -8 -12  308.90   17.85
   0   7  12    7.05    1.11
   0   7  12    2.84    1.37
   0  -7 -12    8.22    1.38
   0  -7 -12    7.42    1.20
   0   6  12   -0.01    0.12
   0   6  12    0.22    0.50
   0  -6 -12    0.33    0.29
   0  -6 -12    0.26    0.29
   0   5  12   26.94    3.55
   0   5  12   30.16    2.59
   0  -5 -12   28.11    2.55
   0  -5 -12   25.53    2.51
   0   4  12   -0.22    6.11
   0   4  12    3.59    0.76
   0  -4 -12    2.61    0.78
   0  -4 -12    3.81    0.83
   0   3  12   36.05    4.93
   0  -3 -12  125.17    8.17
   0  -2 -12   85.42    5.67
   0  -2 -12   73.86    5.43
   0   1  12  329.27   18.78
   0  -1 -12  290.97   16.71
   0   0 -12   22.05    2.04
   0   0 -12   26.80    2.92
   0   1 -12  273.76   15.71
   0   1 -12  339.28   20.30
   0  -3  12  186.05   12.50
   0  -3  12  152.99    9.11
   0   3 -12  152.86   10.36
   0   3 -12  138.10    8.32
   0  -4  12    4.18    1.29
   0  -4  12    3.84    0.70
   0   4 -12    3.27    1.07
   0   4 -12    3.40    0.67
   0  -5  12   35.06    2.60
   0  -5  12   27.95    3.00
   0   5 -12   29.06    2.31
   0   5 -12   21.73    2.60
   0  -6  12    0.04    0.13
   0  -6  12    0.13    0.32
   0   6 -12    0.09    0.12
   0   6 -12    0.30    0.37
   0  -7  12    8.74    0.96
   0   7 -12    7.83    0.91
   0   7 -12    6.82    1.28
   0  -8  12  306.46   16.97
   0  -8  12  311.58   17.73
   0   8 -12  320.25   17.75
   0   8 -12  318.54   18.13
   0   9  13   70.42    6.73
   0   9  13   66.26    4.83
   0  -9 -13   70.21    5.14
   0  -9 -13   64.98    4.71
   0   8  13    0.39    1.18
   0   8  13    2.64    0.72
   0  -8 -13    3.15    0.81
   0  -8 -13    3.01    0.85
   0   7  13   -0.41  321.71
   0  -7 -13   18.93    2.09
   0   6  13    0.61    0.89
   0   6  13    2.32    0.63
   0  -6 -13    2.46    0.70
   0  -5 -13  533.74   29.89
   0  -5 -13  511.91   29.04
   0   4  13   10.61    1.35
   0   4  13   -0.29   12.44
   0  -4 -13   10.00    1.54
   0  -4 -13   11.71    1.49
   0  -3 -13   17.08    1.82
   0  -3 -13   15.05    1.94
   0  -2 -13  114.47    7.92
   0  -2 -13  132.12    8.26
   0   1  13  372.95   24.64
   0  -1 -13  827.64   46.52
   0   0  13    0.00    0.15
   0   0  13    0.02    0.59
   0   0 -13    0.06    0.15
   0   0 -13    0.17    0.33
   0   1 -13  747.12   41.17
   0   1 -13  731.63   41.41
   0   2 -13  112.45    7.09
   0   2 -13  114.13    8.20
   0  -3  13   22.87    3.50
   0  -3  13   13.72    1.46
   0   3 -13   13.99    1.51
   0   3 -13   19.78    2.84
   0  -4  13   11.52    1.29
   0  -4  13    9.80    2.10
   0   4 -13    9.69    2.00
   0   4 -13    8.44    1.13
   0  -5  13  594.13   34.09
   0  -5  13  567.05   31.29
   0   5 -13  543.63   30.11
   0   5 -13  564.37   32.51
   0  -6  13    2.54    0.57
   0  -6  13    2.04    0.85
   0   6 -13    2.06    0.82
   0  -7  13   19.52    1.65
   0  -7  13   21.72    2.49
   0   7 -13   23.00    1.94
   0  -8  13    2.34    0.63
   0  -8  13    3.44    0.55
   0   8 -13    3.21    0.78
   0   8 -13    3.03    0.52
   0   7  14   -0.85  635.49
   0   7  14   39.30    3.23
   0  -7 -14   40.43    3.29
   0  -7 -14   36.47    3.28
   0   6  14    4.18    0.89
   0   6  14   -0.45   86.79
   0  -6 -14    4.97    1.00
   0  -6 -14    4.53    1.10
   0   5  14    5.06    0.99
   0   5  14    0.15   11.86
   0  -5 -14    6.60    1.39
   0  -5 -14    4.25    0.96
   0   4  14    3.94    0.83
   0  -4 -14    2.79    0.99
   0  -4 -14    3.86    0.90
   0  -3 -14   43.80    3.48
   0  -3 -14   39.41    3.78
   0  -2 -14   95.78    7.26
   0  -2 -14   92.89    6.20
   0  -1 -14  321.59   18.49
   0  -1 -14  352.45   21.29
   0   0 -14  320.25   18.39
   0   0 -14  310.97   19.06
   0  -1  14  130.17   10.86
   0   1 -14  302.31   18.46
   0   1 -14  294.26   17.10
   0   2 -14   82.76    5.58
   0   3 -14   38.47    4.27
   0   3 -14   34.44    2.88
   0  -4  14    5.27    1.56
   0  -4  14    4.11    0.78
   0   4 -14    4.04    0.85
   0   4 -14    2.98    1.18
   0  -5  14    4.47    0.81
   0  -5  14    3.84    1.34
   0   5 -14    2.59    1.06
   0   5 -14    4.61    0.88
   0  -6  14    3.46    1.20
   0  -6  14    6.03    0.90
   0   6 -14    3.18    1.07
   0   6 -14    5.50    0.95
   0  -7  14   39.64    2.90
   0  -7  14   41.39    3.70
   0   7 -14   40.75    3.00
   0   7 -14   45.77    4.11
   0   5  15   24.84    2.33
   0   5  15   -2.49   17.95
   0  -5 -15   27.28    2.56
   0  -5 -15   27.34    3.06
   0   4  15   -0.35    1.01
   0  -4 -15    0.60    0.49
   0  -4 -15    0.17    0.27
   0  -3 -15 1077.86   59.12
   0  -3 -15 1144.96   63.83
   0   2  15    0.26    1.65
   0   2  15    4.62    0.91
   0  -2 -15    4.28    0.95
   0  -2 -15    2.68    1.09
   0   1  15   22.97    2.18
   0   1  15   -1.02  112.78
   0  -1 -15   19.69    2.82
   0  -1 -15   24.14    2.39
   0   0  15    0.05    0.17
   0   0  15   -0.32    0.68
   0   0 -15    0.09    0.18
   0   0 -15    0.20    0.46
   0   1 -15   16.41    2.53
   0   1 -15   21.57    2.20
   0  -2  15    2.21    1.50
   0  -2  15    3.78    0.82
   0   2 -15    3.76    1.52
   0   2 -15    3.77    0.89
   0   3 -15 1100.67   60.32
   0   3 -15 1136.05   64.11
   0  -4  15    0.49    0.30
   0  -4  15    0.34    0.61
   0   4 -15    0.34    0.55
   0   4 -15    0.65    0.38
   0  -5  15   23.28    2.11
   0  -5  15   25.39    3.46
   0   5 -15   33.35    4.36
   0   5 -15   27.40    2.48
  -1   3 -15  134.93   10.54
  -1   3 -15  113.04    7.27
   1  -3  15  139.69   10.76
   1  -3  15  125.05    7.84
  -1   2 -15    3.17    1.42
  -1   2 -15    1.39    0.52
   1  -2  15    1.57    1.13
   1  -2  15    2.12    0.61
  -1   1 -15  127.85    8.05
  -1   1 -15  161.16   11.93
   1  -1  15  170.07   16.25
   1  -1  15  148.47    9.13
  -1   0 -15    0.01    0.16
  -1   0 -15   -0.05    0.32
   1   0  15   -0.09    0.77
   1   0  15    0.07    0.18
  -1  -2 -15    1.07    0.84
   1   2  15    0.12    1.04
  -1  -3 -15  115.25    8.97
  -1  -3 -15  123.58    7.83
  -1   6 -14  271.93   15.71
  -1   6 -14  314.88   20.02
   1  -6  14  315.24   19.74
   1  -6  14  301.09   17.15
  -1   5 -14    5.43    0.99
   1  -5  14    4.04    0.78
  -1   4 -14   56.90    4.14
  -1   4 -14   51.35    5.18
   1  -4  14   58.96    4.14
   1  -4  14   46.07    4.98
  -1   3 -14  304.02   19.91
   1  -3  14  333.54   21.07
   1  -3  14  276.57   16.12
  -1   2 -14   81.74    7.09
  -1   2 -14   80.25    5.38
   1  -2  14  108.49    9.08
   1  -2  14   94.56    6.11
  -1   1 -14    5.06    0.93
  -1   1 -14    6.87    1.94
   1  -1  14    4.76    0.89
   1  -1  14    3.88    1.67
  -1   0 -14  142.01    8.72
  -1   0 -14  144.45   10.10
  -1  -1 -14    2.22    1.05
  -1  -1 -14    4.66    0.89
   1   1  14    0.23   46.95
   1   1  14    4.27    0.85
  -1  -2 -14   78.52    5.29
  -1  -2 -14   72.21    6.22
   1   2  14   86.69    5.73
   1   2  14    1.56  271.32
  -1  -3 -14  262.54   15.24
   1   3  14  267.79   15.51
   1   3  14   23.08  229.24
  -1  -4 -14   59.29    5.36
   1   4  14    2.95    3.72
  -1  -5 -14    6.55    1.11
  -1  -5 -14    6.83    1.59
   1   5  14   -0.99   53.74
   1   5  14    5.00    0.93
  -1  -6 -14  323.05   19.65
  -1  -6 -14  278.16   16.18
  -1   8 -13   17.84    1.78
  -1   8 -13   14.21    2.28
   1  -8  13   16.59    1.59
   1  -8  13   17.78    2.39
  -1   7 -13   80.92    5.59
  -1   7 -13   73.41    6.08
   1  -7  13   69.14    5.64
   1  -7  13   65.29    4.34
  -1   6 -13  627.68   36.56
  -1   6 -13  544.11   30.23
   1  -6  13  575.83   31.78
   1  -6  13  567.54   32.90
  -1   5 -13    0.33    0.48
  -1   5 -13    0.41    0.30
   1  -5  13    0.57    0.30
   1  -5  13    0.55    0.56
  -1   4 -13   12.69    2.39
   1  -4  13   14.18    2.65
   1  -4  13   17.56    1.71
  -1   3 -13 1266.34   68.97
   1  -3  13 1374.92   74.63
  -1   2 -13    0.16    0.40
  -1   2 -13    0.21    0.21
   1  -2  13    0.11    0.48
   1  -2  13    0.33    0.26
  -1   1 -13   10.06    1.82
   1  -1  13    0.56    1.78
  -1   0 -13    0.12    0.18
  -1   0 -13    0.13    0.37
   1   0  13    0.04    0.17
   1   0  13    0.21    0.82
  -1  -1 -13   15.69    1.66
  -1  -1 -13   13.99    2.23
  -1  -2 -13    0.09    0.20
  -1  -2 -13    1.21    0.73
   1   2  13    0.83    0.39
   1   2  13    0.18    0.91
  -1  -3 -13 1188.14   64.74
  -1  -3 -13 1415.18   78.36
  -1  -4 -13   13.58    1.52
  -1  -4 -13   19.73    2.60
  -1  -5 -13    0.45    0.30
  -1  -5 -13    1.79    0.89
   1   5  13    0.94    0.41
   1   5  13    0.40    1.02
  -1  -6 -13  519.10   29.76
   1   6  13  153.11   13.44
  -1  -7 -13   72.35    5.04
  -1  -7 -13   61.85    4.90
   1   7  13    1.71  842.16
   1   7  13   55.88    4.06
  -1  -8 -13   20.30    2.06
  -1  -8 -13   14.74    1.99
   1   8  13   -0.52  192.15
   1   8  13   17.17    1.79
  -1  10 -12  317.32   17.81
   1 -10  12  317.68   18.36
   1 -10  12  315.98   17.68
  -1   9 -12    6.47    1.38
   1  -9  12    6.60    1.31
  -1   8 -12    2.10    0.60
  -1   8 -12    1.57    0.72
   1  -8  12    1.95    0.79
   1  -8  12    1.65    0.45
  -1   7 -12  548.63   30.44
  -1   7 -12  560.10   32.22
   1  -7  12  535.70   30.76
   1  -7  12  537.77   29.67
  -1   6 -12  133.95    9.72
  -1   6 -12  106.99    6.73
   1  -6  12  101.19    6.27
   1  -6  12  108.47    7.86
  -1   5 -12   12.88    1.45
  -1   5 -12   12.38    2.22
   1  -5  12   14.12    2.21
   1  -5  12   12.76    1.34
  -1   4 -12   43.76    3.29
  -1   4 -12   50.91    4.78
   1  -4  12   44.30    3.20
   1  -4  12   50.42    4.71
  -1   3 -12    1.52    0.51
  -1   3 -12    1.29    0.81
   1  -3  12    2.22    1.05
   1  -3  12    2.09    0.54
  -1   2 -12   55.70    5.11
  -1   2 -12   51.34    3.72
   1  -2  12   55.83    6.10
   1  -2  12   53.25    3.72
  -1   1 -12    0.57    0.35
   1  -1  12    0.61    0.32
  -1   0 -12  143.35    9.77
  -1   0 -12  134.56    8.27
  -1  -1 -12    0.24    0.39
   1   1  12   -0.22    0.73
  -1  -2 -12   55.19    4.86
  -1  -2 -12   51.29    3.73
  -1  -3 -12    2.20    0.60
  -1  -3 -12    2.67    0.98
   1   3  12    2.29    0.62
   1   3  12    0.23    5.61
  -1  -4 -12   43.09    3.29
  -1  -4 -12   44.32    3.98
  -1  -5 -12   10.77    1.34
  -1  -5 -12   11.97    1.79
  -1  -6 -12   92.39    6.55
  -1  -6 -12  107.15    6.86
  -1  -7 -12  539.36   30.13
  -1  -7 -12  492.51   28.10
  -1  -8 -12    2.33    0.67
  -1  -8 -12    1.49    0.62
   1   8  12    1.37    0.50
   1   8  12   -0.18  200.69
  -1  -9 -12    7.65    1.39
  -1  -9 -12    8.43    1.26
   1   9  12   -1.35  151.03
   1   9  12    7.30    1.11
  -1 -10 -12  287.92   16.73
  -1 -10 -12  275.23   16.37
  -1  11 -11  491.78   27.44
  -1  11 -11  578.40   31.83
   1 -11  11  480.31   26.74
   1 -11  11  522.89   28.69
   1 -10  11  253.02   14.93
   1 -10  11  222.89   12.64
  -1   9 -11    1.33    0.60
   1  -9  11    1.65    0.65
  -1   8 -11    0.63    0.46
  -1   8 -11    0.54    0.34
  -1   7 -11    0.29    0.26
  -1   7 -11    1.04    0.65
   1  -7  11    0.49    0.27
   1  -7  11    0.23    0.37
  -1   6 -11   16.58    2.26
  -1   6 -11   17.48    1.71
   1  -6  11   14.92    1.44
   1  -6  11   14.47    2.10
  -1   5 -11  453.47   25.29
  -1   5 -11  382.95   22.73
   1  -5  11  435.29   24.18
   1  -5  11  436.51   25.55
  -1   4 -11  734.80   40.37
  -1   4 -11  719.30   40.91
   1  -4  11  590.23   34.35
  -1   3 -11   33.81    3.59
  -1   3 -11   27.51    2.33
   1  -3  11   30.28    3.40
   1  -3  11   23.96    2.01
  -1   2 -11   61.11    4.23
  -1   2 -11   70.08    5.82
   1  -2  11   64.95    5.64
   1  -2  11   62.96    4.23
  -1   1 -11    4.78    1.22
  -1   1 -11    7.61    1.07
  -1   0 -11    0.15    0.21
  -1   0 -11    0.43    0.39
   1   0  11    0.34    0.54
   1   0  11    0.13    0.16
  -1  -1 -11    7.28    1.05
   1   1  11    6.62    1.04
  -1  -2 -11   63.45    4.39
  -1  -2 -11   69.44    5.53
   1   2  11   61.40    4.26
   1   2  11   51.45    5.50
  -1  -3 -11   26.08    2.79
   1   3  11   17.86    3.39
  -1  -4 -11  648.54   36.55
  -1  -4 -11  670.99   37.06
  -1  -5 -11  393.81   22.23
  -1  -5 -11  382.10   22.15
  -1  -6 -11   15.45    1.66
  -1  -6 -11   14.26    1.81
  -1  -7 -11    0.52    0.32
  -1  -7 -11    0.28    0.30
   1   7  11    0.15    0.67
   1   7  11    0.94    0.41
  -1  -8 -11    0.74    0.40
   1   8  11    0.35    0.27
  -1  -9 -11    1.99    0.72
   1   9  11    0.00   77.27
  -1 -10 -11  207.64   12.63
  -1 -10 -11  243.27   14.38
  -1 -11 -11  476.04   27.12
  -1 -11 -11  471.77   26.62
  -1  12 -10   80.37    5.16
  -1  12 -10   82.24    5.18
   1 -12  10   89.19    5.55
   1 -12  10   86.96    5.45
  -1  11 -10    1.81    0.59
   1 -11  10    1.81    0.49
  -1  10 -10  902.42   49.75
  -1  10 -10  926.58   50.62
   1 -10  10  928.65   51.04
   1 -10  10 1013.93   55.30
  -1   9 -10  117.24    7.21
  -1   9 -10  119.57    7.87
   1  -9  10  121.27    7.44
   1  -9  10  114.64    7.44
  -1   8 -10   11.89    1.72
   1  -8  10   11.30    1.63
  -1   7 -10  114.42    7.83
   1  -7  10  116.47    7.84
  -1   6 -10   60.88    4.92
  -1   6 -10   48.49    3.44
   1  -6  10   58.46    4.00
   1  -6  10   56.47    4.61
  -1   5 -10  173.48   11.21
  -1   5 -10  179.83   10.58
   1  -5  10  176.53   11.37
   1  -5  10  192.03   11.19
  -1   4 -10  573.88   32.88
  -1   4 -10  632.68   34.87
   1  -4  10  625.61   34.40
   1  -4  10  618.17   35.20
  -1   3 -10  115.91    8.21
  -1   3 -10  128.34    7.82
   1  -3  10  127.12    7.67
   1  -3  10  124.68    9.78
  -1   2 -10  296.94   16.88
  -1   2 -10  316.10   19.24
   1  -2  10  314.76   19.20
   1  -2  10  294.75   16.68
  -1   1 -10    4.00    1.10
  -1   1 -10    4.60    0.79
   1  -1  10    3.43    0.67
   1  -1  10    1.15    0.87
  -1   0 -10 1179.48   65.33
  -1   0 -10  990.38   54.06
   1   0  10 1004.90   54.77
   1   0  10  960.74   53.97
  -1  -1 -10    3.25    1.01
  -1  -1 -10    3.14    0.66
   1   1  10    3.68    1.37
   1   1  10    2.94    0.61
  -1  -2 -10  318.05   18.21
  -1  -2 -10  265.10   16.09
   1   2  10  309.75   19.20
   1   2  10  287.55   16.41
  -1  -3 -10  120.64    7.47
   1   3  10  122.24    7.56
  -1  -4 -10  594.74   32.93
  -1  -4 -10  559.61   31.59
   1   4  10  626.83   34.68
   1   4  10  631.83   36.79
  -1  -5 -10  155.18    9.78
   1   5  10  171.04   11.96
  -1  -6 -10   51.14    3.75
  -1  -6 -10   47.63    3.84
   1   6  10   42.07    4.54
   1   6  10   53.90    3.95
  -1  -7 -10  113.46    7.21
  -1  -7 -10  100.33    6.78
  -1  -8 -10   13.20    1.70
  -1  -8 -10   13.31    1.55
   1   8  10   15.80    2.48
   1   8  10   10.85    1.39
  -1  -9 -10  101.93    6.88
  -1  -9 -10  124.93    7.94
  -1 -10 -10  773.23   43.00
  -1 -10 -10  913.65   50.26
  -1 -11 -10    2.21    0.73
  -1 -11 -10    2.62    0.74
   1  11  10    1.57    0.95
   1  11  10    1.77    0.60
  -1 -12 -10   77.51    5.42
  -1 -12 -10   69.72    5.17
   1  12  10   79.77    5.61
   1  12  10   95.16    7.45
   1 -13   9   18.08    1.76
   1 -13   9   17.95    1.57
  -1  12  -9  298.90   17.52
   1 -12   9  314.02   17.78
  -1  11  -9  287.92   16.99
   1 -11   9  269.74   15.46
   1 -11   9  290.23   16.56
  -1  10  -9  807.87   44.61
  -1  10  -9  926.94   51.02
   1 -10   9  826.30   45.29
   1 -10   9  886.81   48.69
  -1   9  -9   64.50    4.62
  -1   9  -9   81.60    5.70
   1  -9   9   78.05    5.40
   1  -9   9   68.70    4.61
  -1   8  -9    2.82    0.84
  -1   8  -9    2.13    0.62
   1  -8   9    2.03    0.68
   1  -8   9    1.79    0.51
  -1   7  -9  382.59   22.17
  -1   7  -9  330.13   18.68
   1  -7   9  381.61   22.05
   1  -7   9  380.39   21.42
   1  -6   9 1063.83   58.07
   1  -6   9 1085.18   59.86
  -1   5  -9  340.99   20.07
   1  -5   9  343.18   20.18
  -1   4  -9   21.63    1.94
  -1   4  -9   29.34    3.00
   1  -4   9   25.89    2.73
   1  -4   9   29.55    2.44
  -1   3  -9  565.46   31.21
  -1   3  -9  517.76   29.74
   1  -3   9  547.29   31.23
   1  -3   9  574.86   31.73
  -1   2  -9   33.21    2.60
  -1   2  -9   31.49    3.03
   1  -2   9   30.39    2.39
   1  -2   9   34.10    3.38
  -1   1  -9  319.76   18.09
  -1   1  -9  279.25   16.79
   1  -1   9  283.28   16.06
   1  -1   9  296.09   17.85
  -1   0  -9    0.57    0.46
  -1   0  -9    0.09    0.18
   1   0   9    0.24    0.43
   1   0   9    0.05    0.15
  -1  -1  -9  282.91   17.01
  -1  -1  -9  287.67   16.38
   1   1   9  277.30   15.76
   1   1   9  335.74   20.09
  -1  -2  -9   29.82    2.43
  -1  -2  -9   32.95    3.09
   1   2   9   27.55    2.26
   1   2   9   35.79    3.77
  -1  -3  -9  464.69   26.47
  -1  -3  -9  501.90   27.90
   1   3   9  596.57   34.27
   1   3   9  572.05   31.67
  -1  -4  -9   26.30    2.54
  -1  -4  -9   28.61    2.37
   1   4   9   29.79    3.35
   1   4   9   30.01    2.48
  -1  -5  -9  326.35   18.52
   1   5   9  350.38   19.89
  -1  -6  -9  994.29   54.36
  -1  -6  -9  929.51   51.28
  -1  -7  -9  383.93   21.72
  -1  -7  -9  318.42   18.53
   1   7   9  465.55   27.02
   1   7   9  383.08   21.73
  -1  -8  -9    1.79    0.62
  -1  -8  -9    2.96    0.71
   1   8   9    2.34    0.65
   1   8   9    2.87    0.99
  -1  -9  -9   79.20    5.62
  -1  -9  -9   85.89    5.79
   1   9   9   71.91    4.99
   1   9   9   86.45    6.44
  -1 -10  -9  856.19   47.42
  -1 -10  -9  952.81   52.36
   1  10   9  805.56   44.46
   1  10   9  974.77   54.20
  -1 -11  -9  302.19   17.51
  -1 -11  -9  314.27   18.39
  -1 -12  -9  352.70   20.30
  -1 -12  -9  337.20   19.58
  -1 -13  -9   18.52    2.01
  -1 -13  -9   19.90    2.23
   1  13   9   19.95    2.74
   1  13   9   20.93    2.27
   1 -14   8   21.45    2.44
   1 -14   8   17.23    1.56
  -1  13  -8   29.94    3.16
  -1  13  -8   34.85    2.64
   1 -12   8   21.89    1.93
   1 -12   8   20.92    2.23
  -1  11  -8   63.07    4.82
  -1  11  -8   61.76    4.26
   1 -11   8   63.76    4.33
   1 -11   8   65.62    4.77
  -1  10  -8  190.32   11.49
  -1  10  -8  199.35   12.20
   1 -10   8  177.39   10.58
   1 -10   8  192.64   11.64
  -1   9  -8  343.30   19.89
  -1   9  -8  292.31   16.98
   1  -9   8  326.96   18.81
   1  -9   8  314.76   18.12
  -1   8  -8   84.41    5.76
  -1   8  -8   72.71    5.25
   1  -8   8   79.25    5.47
   1  -8   8   84.14    5.60
  -1   7  -8  358.19   20.42
  -1   7  -8  361.85   20.92
   1  -7   8  343.43   19.48
   1  -7   8  380.27   21.89
  -1   6  -8   24.42    2.23
  -1   6  -8   28.97    2.81
   1  -6   8   27.61    2.65
   1  -6   8   25.78    2.21
  -1   5  -8   36.12    3.23
  -1   5  -8   32.43    2.57
   1  -5   8   32.79    2.61
   1  -5   8   35.51    3.21
  -1   4  -8   38.12    3.44
  -1   4  -8   32.26    6.21
   1  -4   8   39.16    3.46
   1  -4   8   39.84    3.03
  -1   3  -8  613.65   34.70
  -1   3  -8  501.17   27.67
   1  -3   8  638.05   35.21
   1  -3   8  581.69   32.92
  -1   2  -8  255.22   15.25
   1  -2   8  281.57   16.88
   1  -1   8   85.17    5.39
   1  -1   8   95.06    6.80
  -1   0  -8   43.85    3.15
  -1   0  -8   52.65    4.29
   1   0   8   46.81    3.27
   1   0   8   42.71    3.81
  -1  -1  -8   90.38    6.43
  -1  -1  -8   95.65    6.00
   1   1   8  103.20    7.30
   1   1   8   85.33    5.38
  -1  -2  -8  244.24   14.58
  -1  -2  -8  269.62   15.37
   1   2   8  269.37   15.30
   1   2   8  294.99   17.74
  -1  -3  -8  618.53   34.09
  -1  -3  -8  561.80   31.55
   1   3   8  601.94   33.16
   1   3   8  669.28   37.83
  -1  -4  -8   35.11    3.01
  -1  -4  -8   36.16    2.79
   1   4   8   36.60    3.53
   1   4   8   38.34    2.89
  -1  -5  -8   34.01    2.68
  -1  -5  -8   30.84    2.78
   1   5   8   38.43    3.51
   1   5   8   36.28    2.83
  -1  -6  -8   23.29    2.57
  -1  -6  -8   23.86    2.10
   1   6   8   27.80    2.40
  -1  -7  -8  335.01   19.03
  -1  -7  -8  345.74   20.01
   1   7   8  372.22   21.13
   1   7   8  391.25   22.62
  -1  -8  -8   82.53    5.53
  -1  -8  -8   86.25    5.95
   1   8   8   84.52    6.01
   1   8   8   82.85    5.60
  -1  -9  -8  319.64   18.59
  -1  -9  -8  323.30   18.57
   1   9   8  289.38   16.75
   1   9   8  287.55   16.98
  -1 -10  -8  181.78   11.04
  -1 -10  -8  172.14   10.65
   1  10   8  176.65   11.09
   1  10   8  165.19   10.09
  -1 -11  -8   62.60    4.55
  -1 -11  -8   58.27    4.45
   1  11   8   60.87    4.79
   1  11   8   54.80    4.12
  -1 -12  -8   20.22    2.20
  -1 -12  -8   21.37    2.15
   1  12   8   18.64    2.04
   1  12   8   20.18    2.45
  -1 -13  -8   32.61    2.92
  -1 -13  -8   36.53    3.21
   1  13   8   32.12    3.37
   1  13   8   32.40    3.00
  -1 -14  -8   16.66    1.92
  -1 -14  -8   19.76    2.17
   1  14   8   19.82    2.65
   1  14   8   21.74    2.35
  -1  15  -7   67.06    4.48
  -1  15  -7   70.42    6.28
   1 -15   7   81.47    6.05
   1 -15   7   70.23    4.56
  -1  14  -7    1.38    0.43
   1 -14   7    0.81    0.34
   1 -14   7    0.49    0.38
  -1  13  -7   24.79    2.10
   1 -13   7   28.63    2.29
  -1  12  -7    1.50    0.45
  -1  12  -7    1.28    0.67
   1 -12   7    0.23    0.20
   1 -12   7    0.50    0.40
  -1  11  -7   92.21    6.44
  -1  11  -7   88.56    5.69
   1 -11   7   92.69    6.34
   1 -11   7   96.50    6.16
  -1  10  -7  193.98   11.61
  -1  10  -7  195.56   11.98
   1 -10   7  169.33   10.08
   1 -10   7  181.53   11.15
  -1   9  -7   71.15    7.08
   1  -9   7   72.70    5.23
   1  -9   7   77.44    5.60
  -1   8  -7  411.87   23.72
   1  -8   7  461.52   26.19
  -1   7  -7   17.65    1.82
   1  -7   7   32.35    3.10
  -1   6  -7   46.63    3.48
   1  -6   7   56.99    4.14
  -1   5  -7  106.69    6.73
   1  -5   7  114.68    7.16
  -1   4  -7 2544.89  137.25
   1  -4   7 2386.29  128.83
  -1   3  -7  843.74   46.05
   1  -3   7  909.38   49.69
  -1   2  -7 1656.74   89.53
  -1   2  -7 1875.12  102.09
   1  -2   7 2061.78  111.41
   1  -2   7 1939.78  105.46
  -1   1  -7 1027.47   56.60
  -1   1  -7 1067.98   58.00
   1  -1   7 1177.65   64.00
   1  -1   7 1239.51   67.97
  -1   0  -7    0.22    0.30
   1   0   7    0.21    0.43
  -1  -1  -7 1207.91   65.56
  -1  -1  -7 1215.72   66.61
   1   1   7 1238.29   67.94
   1   1   7 1114.21   60.46
  -1  -2  -7 1811.68   98.38
  -1  -2  -7 2086.18  112.62
   1   2   7 2160.59  117.35
   1   2   7 1856.82  100.28
  -1  -3  -7  985.02   53.67
  -1  -3  -7  892.05   49.12
   1   3   7 1016.25   56.01
   1   3   7  962.32   52.40
  -1  -4  -7 2541.23  137.00
  -1  -4  -7 2375.31  128.59
   1   4   7 2602.23  140.79
   1   4   7 2507.07  135.17
  -1  -5  -7  120.44    7.38
  -1  -5  -7  115.36    7.50
   1   5   7  115.17    7.11
   1   5   7  105.41    6.89
  -1  -6  -7   51.63    3.98
  -1  -6  -7   54.87    3.84
   1   6   7   52.85    4.06
   1   6   7   54.85    3.90
  -1  -7  -7   23.77    2.34
  -1  -7  -7   19.48    1.85
   1   7   7   20.63    1.99
   1   7   7   15.95    2.28
  -1  -8  -7  422.11   23.74
  -1  -8  -7  452.98   25.71
   1   8   7  423.33   23.91
   1   8   7  367.95   21.01
  -1  -9  -7   65.00    4.73
   1   9   7   60.15    4.51
  -1 -10  -7  193.37   11.64
  -1 -10  -7  196.42   11.93
   1  10   7  170.19   10.52
   1  10   7  153.23    9.47
  -1 -11  -7   90.35    6.10
  -1 -11  -7  102.06    6.82
   1  11   7   92.62    6.22
   1  11   7   87.44    6.11
  -1 -12  -7    0.10    0.22
  -1 -12  -7    0.74    0.39
   1  12   7    0.20    0.27
   1  12   7    1.28    0.61
  -1 -13  -7   23.98    2.33
  -1 -13  -7   32.38    2.96
   1  13   7   22.55    2.60
   1  13   7   28.66    2.81
  -1 -14  -7    0.70    0.43
  -1 -14  -7    1.06    0.51
   1  14   7    0.79    0.48
   1  14   7    2.09    0.83
  -1 -15  -7   66.01    4.94
  -1 -15  -7   75.53    5.48
   1  15   7   74.28    5.94
   1  15   7   73.32    5.48
  -1  15  -6   18.56    2.61
  -1  15  -6   20.03    1.94
   1 -15   6   20.13    2.78
   1 -15   6   18.03    1.70
  -1  14  -6  728.09   39.98
  -1  14  -6  706.74   39.82
   1 -14   6  780.06   42.76
   1 -14   6  771.03   43.47
  -1  13  -6  561.93   31.10
  -1  13  -6  535.57   30.62
   1 -13   6  523.74   28.95
   1 -13   6  542.04   31.11
  -1  12  -6    4.11    0.77
   1 -12   6    3.49    0.68
  -1  11  -6   11.48    1.66
  -1  11  -6   12.25    1.56
   1 -11   6   13.70    6.28
   1 -11   6   10.75    1.65
  -1  10  -6   12.76    1.49
  -1  10  -6   10.99    1.54
   1 -10   6   10.78    1.61
   1 -10   6   12.81    1.39
  -1   9  -6  367.95   21.11
   1  -9   6  382.10   22.03
   1  -8   6 1644.54   89.46
  -1   7  -6  242.53   14.20
  -1   7  -6  236.07   13.96
   1  -7   6  234.36   13.83
   1  -7   6  222.28   13.08
  -1   6  -6  218.38   12.80
  -1   6  -6  230.46   13.64
   1  -6   6  216.30   12.85
   1  -6   6  215.08   12.79
  -1   5  -6  137.86    8.34
  -1   5  -6  146.52    9.09
   1  -5   6  154.33    9.48
   1  -5   6  137.61    8.59
  -1   4  -6   85.55    5.48
  -1   4  -6   92.22    6.17
   1  -4   6   93.66    6.06
   1  -4   6   85.80    5.77
  -1   3  -6 2155.71  116.34
  -1   3  -6 2194.75  118.94
   1  -3   6 1943.44  105.04
   1  -3   6 1998.34  108.33
  -1   2  -6  273.89   15.51
  -1   2  -6  299.87   17.46
   1  -2   6  291.94   16.96
   1  -2   6  294.38   16.68
  -1   1  -6  630.12   34.51
   1  -1   6  707.71   38.84
  -1   0  -6  134.56    8.55
  -1   0  -6  144.57    8.49
   1   0   6  142.37    8.92
   1   0   6  152.50    9.02
  -1  -1  -6  658.18   36.58
  -1  -1  -6  731.87   39.99
   1   1   6  691.37   37.80
   1   1   6  706.98   39.21
  -1  -2  -6  292.67   16.88
   1   2   6  309.63   17.95
  -1  -3  -6 1995.90  108.12
  -1  -3  -6 2266.73  122.24
   1   3   6 2111.79  114.41
   1   3   6 2072.76  111.79
  -1  -4  -6   91.15    6.06
  -1  -4  -6   93.80    5.87
   1   4   6   93.73    6.15
   1   4   6   91.65    5.71
  -1  -5  -6  155.55    9.60
  -1  -5  -6  150.55    8.95
   1   5   6  136.03    8.19
   1   5   6  125.29    7.81
  -1  -6  -6  205.81   12.32
  -1  -6  -6  199.10   11.60
   1   6   6  224.48   13.02
   1   6   6  181.90   10.85
  -1  -7  -6  249.73   14.69
  -1  -7  -6  225.82   13.08
   1   7   6  238.26   13.85
   1   7   6  197.64   11.72
  -1  -8  -6 1784.84   96.95
  -1  -8  -6 1712.86   92.82
   1   8   6 1727.50   93.67
   1   8   6 1601.84   86.97
  -1  -9  -6  407.23   23.02
   1   9   6  395.40   22.40
  -1 -10  -6   14.33    1.67
   1  10   6   10.59    1.46
  -1 -11  -6   13.70    1.67
  -1 -11  -6   13.46    1.62
   1  11   6   11.52    1.50
   1  11   6   13.30    1.71
  -1 -12  -6    7.86    1.28
  -1 -12  -6    4.07    0.90
   1  12   6    3.18    0.84
   1  12   6    4.71   16.30
  -1 -13  -6  553.39   31.13
  -1 -13  -6  512.64   28.86
   1  13   6  550.21   31.07
   1  13   6  555.46   31.43
   1  14   6  809.70   45.16
   1  14   6  865.95   48.27
  -1 -15  -6   19.57    2.18
  -1 -15  -6   18.13    2.07
   1  15   6   18.17    2.42
   1  15   6   23.14    2.55
  -1  15  -5    8.50    1.83
  -1  15  -5   10.03    1.29
   1 -15   5    8.34    1.81
   1 -15   5   11.24    1.29
  -1  14  -5    7.14    1.60
  -1  14  -5    6.61    1.01
   1 -14   5    4.83    1.34
   1 -14   5    6.51    0.95
  -1  13  -5  179.95   11.69
  -1  13  -5  189.46   11.15
   1 -13   5  164.09   10.81
   1 -13   5  178.12   10.46
  -1  12  -5  376.98   21.20
  -1  12  -5  358.92   21.19
   1 -12   5  344.77   19.41
   1 -12   5  359.65   21.18
  -1  11  -5   10.04    1.18
   1 -11   5   11.53    1.38
  -1  10  -5    2.23    0.78
  -1  10  -5    1.62    0.51
   1 -10   5    2.13    0.55
   1 -10   5    1.26    0.60
  -1   9  -5   12.31    1.66
   1  -9   5   13.97    1.78
  -1   8  -5  487.38   27.47
  -1   8  -5  499.95   27.93
   1  -8   5  522.03   29.43
   1  -8   5  501.41   27.97
  -1   7  -5 1335.88   72.78
  -1   7  -5 1299.28   70.83
   1  -7   5 1260.24   68.62
   1  -7   5 1294.40   70.67
  -1   6  -5   11.54    1.42
  -1   6  -5   10.64    1.29
  -1   5  -5   20.41    1.94
  -1   5  -5   21.00    2.01
   1  -5   5   18.79    1.87
   1  -5   5   19.23    1.88
  -1   4  -5 2436.31  131.64
  -1   4  -5 2496.09  134.69
   1  -4   5 2366.77  127.98
   1  -4   5 2331.39  126.02
  -1   3  -5 1822.66   98.86
  -1   3  -5 1848.28   99.83
   1  -3   5 1768.98   95.87
   1  -3   5 1837.30   99.49
  -1   2  -5 1958.08  106.05
  -1   2  -5 2054.46  110.88
   1  -2   5 1781.18   96.51
   1  -2   5 1800.70   97.37
  -1   1  -5   93.88    6.15
   1  -1   5   93.11    5.79
   1  -1   5   91.49    5.97
  -1   0  -5    0.22    0.23
  -1   0  -5   -0.05    0.12
   1   0   5    0.04    0.23
   1   0   5    1.05    0.34
  -1  -1  -5  107.32    6.47
   1   1   5  113.35    6.84
   1   2   5 1942.22  105.17
   1   2   5 1962.96  105.85
  -1  -3  -5 1666.50   90.34
  -1  -3  -5 1856.82  100.25
   1   3   5 1707.98   92.18
   1   3   5 1593.30   86.44
  -1  -4  -5 2247.21  121.52
   1   4   5 1945.88  105.26
  -1  -5  -5   22.45    1.89
  -1  -5  -5   25.73    2.32
   1   5   5   19.09    1.82
   1   5   5   24.02    1.99
  -1  -6  -5    8.75    1.06
  -1  -6  -5    8.48    1.17
   1   6   5    6.27    0.89
   1   6   5    8.36    1.12
  -1  -7  -5 1313.92   71.34
  -1  -7  -5 1405.42   76.44
   1   7   5 1357.84   73.76
   1   7   5 1188.27   64.68
  -1  -8  -5  485.92   27.08
  -1  -8  -5  537.04   29.96
   1   8   5  467.99   26.19
   1   8   5  473.72   26.46
  -1  -9  -5   15.98    1.70
  -1  -9  -5   13.97    1.59
   1   9   5   13.46    1.52
   1   9   5   11.82    1.42
  -1 -10  -5    1.59    0.54
   1  10   5    2.33    0.66
  -1 -11  -5   11.70    1.48
   1  11   5    7.84    1.27
  -1 -12  -5  343.67   19.74
  -1 -12  -5  384.91   21.94
   1  12   5  369.90   21.34
   1  12   5  343.18   19.74
  -1 -13  -5  193.37   11.70
  -1 -13  -5  157.50    9.77
   1  13   5  161.40   10.09
   1  13   5  190.07   11.77
  -1 -14  -5    4.92    1.05
  -1 -14  -5    5.94    1.13
   1  14   5    5.26    1.18
   1  14   5    5.06    1.15
  -1 -15  -5    9.04    1.52
  -1 -15  -5    9.70    1.43
   1  15   5    8.82    1.52
   1  15   5    8.69    1.63
  -1  16  -4   54.06    5.22
  -1  16  -4   53.03    3.95
   1 -16   4   55.40    5.23
   1 -16   4   51.90    3.73
  -1  15  -4    3.43    1.20
  -1  15  -4    2.10    0.59
   1 -15   4    2.33    1.00
   1 -15   4    3.06    0.67
  -1  14  -4   15.35    2.29
  -1  14  -4   13.77    1.51
   1 -14   4   13.40    1.44
   1 -14   4   19.10    2.55
  -1  13  -4    9.25    1.72
  -1  13  -4   10.58    1.27
   1 -13   4   12.20    1.92
   1 -13   4   11.05    1.24
  -1  12  -4  626.46   35.61
  -1  12  -4  683.31   37.62
   1 -12   4  628.17   34.59
   1 -12   4  635.49   36.16
  -1  11  -4  602.55   33.24
   1 -11   4  619.39   34.17
   1 -11   4  532.04   30.46
  -1  10  -4 1295.62   70.37
  -1  10  -4 1316.36   72.30
   1 -10   4 1463.98   79.46
   1 -10   4 1372.48   75.32
  -1   9  -4  123.58    7.69
  -1   9  -4  122.12    8.05
   1  -9   4  120.63    7.38
   1  -9   4  115.03    7.69
  -1   8  -4    0.71    0.41
  -1   8  -4    0.68    0.35
   1  -8   4    0.40    0.26
   1  -8   4    1.09    0.54
  -1   7  -4  446.39   25.20
  -1   7  -4  412.60   23.19
   1  -7   4  443.34   25.03
   1  -7   4  447.73   25.05
  -1   6  -4 2080.07  112.58
  -1   6  -4 2003.22  108.47
   1  -6   4 1886.10  102.21
   1  -6   4 2023.96  109.42
  -1   5  -4   29.93    2.50
  -1   5  -4   28.46    2.37
   1  -5   4   29.07    2.45
   1  -5   4   30.29    2.51
  -1   4  -4   38.23    2.84
  -1   4  -4   40.94    3.07
   1  -4   4   35.82    2.79
   1  -4   4   40.77    3.07
  -1   3  -4  156.65    9.20
  -1   3  -4  142.86    8.60
   1  -3   4  147.13    8.82
   1  -3   4  137.25    8.27
  -1   2  -4    0.84    0.35
  -1   2  -4    0.39    0.26
   1  -2   4    0.49    0.28
   1  -2   4    0.32    0.24
  -1   1  -4    9.16    1.01
  -1   1  -4    7.53    1.01
   1  -1   4    6.86    0.98
   1  -1   4    7.37    0.91
  -1   0  -4  227.77   12.90
  -1   0  -4  275.11   15.80
   1   0   4  218.74   12.60
   1   0   4  246.93   13.99
  -1  -1  -4    7.94    0.89
  -1  -1  -4    6.56   19.13
   1   1   4    7.98    0.95
   1   1   4    6.71    0.94
  -1  -2  -4    0.73    0.32
  -1  -2  -4    0.61    0.27
   1   2   4    1.00    0.40
   1   2   4    0.88    0.29
  -1  -3  -4  152.74    8.93
   1   3   4  144.08    8.42
  -1  -4  -4   37.94    2.71
  -1  -4  -4   36.55    2.84
   1   4   4   32.99    2.40
   1   4   4   30.33    2.38
  -1  -5  -4   27.46    2.32
   1   5   4   23.17    1.98
  -1  -6  -4 2023.96  109.21
  -1  -6  -4 2178.89  117.74
   1   6   4 2194.75  118.39
   1   6   4 2002.00  108.12
  -1  -7  -4  416.26   23.22
  -1  -7  -4  465.67   26.00
   1   7   4  444.07   24.79
   1   7   4  406.13   22.73
  -1  -8  -4    0.48    0.29
  -1  -8  -4    1.27    0.43
   1   8   4    0.72    0.35
   1   8   4    2.10    0.56
  -1  -9  -4  137.37    8.44
  -1  -9  -4  133.10    8.17
   1   9   4  129.93    8.05
   1   9   4  127.73    7.91
  -1 -10  -4 1431.04   77.80
  -1 -10  -4 1449.34   78.86
   1  10   4 1290.74   70.38
   1  10   4 1357.84   73.87
  -1 -11  -4  628.66   34.98
   1  11   4  598.40   33.46
  -1 -12  -4  701.37   38.83
   1  12   4  620.24   34.49
  -1 -13  -4    9.21    1.33
  -1 -13  -4   12.40    1.52
   1  13   4    8.53    1.38
   1  13   4   10.50    1.56
  -1 -14  -4   14.19    1.78
  -1 -14  -4   10.47    1.43
   1  14   4   11.75    1.65
   1  14   4   11.54    1.67
  -1 -15  -4    2.34    0.81
  -1 -15  -4    2.24    0.71
   1  15   4    1.81    0.78
   1  15   4    1.40    0.63
  -1 -16  -4   59.43    4.53
   1  16   4   49.82    4.40
   1  16   4   46.49    4.14
  -1  16  -3  230.09   13.55
  -1  16  -3  221.79   14.65
   1 -16   3  236.43   13.72
   1 -16   3  237.41   15.41
  -1  15  -3  718.21   39.63
  -1  15  -3  685.27   39.44
   1 -15   3  703.20   38.70
   1 -15   3  679.41   39.02
  -1  14  -3  619.26   34.27
  -1  14  -3  594.38   34.31
   1 -14   3  612.55   35.25
   1 -14   3  646.59   35.66
  -1  13  -3  233.38   14.66
  -1  13  -3  259.00   14.94
   1 -13   3  247.29   15.43
   1 -13   3  240.09   13.81
  -1  12  -3  170.43   11.11
  -1  12  -3  178.97   10.63
   1 -12   3  170.92   10.08
   1 -12   3  175.43   11.43
  -1  11  -3  238.51   13.77
  -1  11  -3  215.33   13.42
   1 -11   3  220.33   12.75
   1 -11   3  243.14   14.97
  -1  10  -3  334.89   18.86
   1 -10   3  337.69   19.08
  -1   9  -3  518.01   28.71
  -1   9  -3  536.06   30.40
   1  -9   3  519.71   29.51
   1  -9   3  525.45   29.11
  -1   8  -3  208.86   12.65
   1  -8   3  206.54   12.50
  -1   7  -3 2276.49  123.22
  -1   7  -3 2410.69  130.17
   1  -7   3 2433.87  131.64
   1  -7   3 2477.79  133.59
  -1   6  -3  457.49   25.69
  -1   6  -3  412.36   23.12
   1  -6   3  427.36   23.85
   1  -6   3  428.09   24.09
  -1   5  -3   49.03    3.53
  -1   5  -3   58.58    4.06
   1  -5   3   53.64    3.79
   1  -5   3   50.67    3.56
  -1   4  -3  288.89   16.37
  -1   4  -3  291.58   16.48
   1  -4   3  291.33   16.53
   1  -4   3  290.11   16.49
  -1   3  -3    7.98    0.98
  -1   3  -3    6.72    0.85
   1  -3   3    7.15    0.91
   1  -3   3    6.97    0.90
  -1   2  -3 2363.11  127.24
  -1   2  -3 2144.73  115.72
   1  -2   3 2006.88  108.27
   1  -2   3 2180.11  117.55
  -1   1  -3 1476.18   79.90
  -1   1  -3 1453.00   78.45
   1  -1   3 1483.50   80.19
   1  -1   3 1428.60   77.33
  -1   0  -3    0.11    0.16
  -1   0  -3    0.79    0.34
   1   0   3    0.44    0.29
   1   0   3    0.09    0.13
  -1  -1  -3 1675.04   90.62
  -1  -1  -3 1566.46   84.52
   1   1   3 1553.04   83.87
   1   1   3 1889.76  101.93
   1   2   3 2011.76  108.51
  -1  -3  -3    8.13    0.89
  -1  -3  -3    7.71    0.95
   1   3   3    6.80    0.85
   1   3   3    7.36    0.82
  -1  -4  -3  307.07   17.34
  -1  -4  -3  337.20   18.78
   1   4   3  280.11   15.77
   1   4   3  333.79   18.56
  -1  -5  -3   58.94    3.84
  -1  -5  -3   63.68    4.25
   1   5   3   52.11    3.53
   1   5   3   60.63    3.93
  -1  -6  -3  434.44   24.17
  -1  -6  -3  406.50   22.55
   1   6   3  414.92   23.07
   1   6   3  458.10   25.36
  -1  -7  -3 2425.33  130.78
  -1  -7  -3 2381.41  128.34
   1   7   3 2400.93  129.44
   1   7   3 2566.85  138.35
  -1  -8  -3  249.85   14.36
  -1  -8  -3  238.75   13.71
   1   8   3  228.14   13.22
   1   8   3  236.56   13.59
  -1  -9  -3  553.63   30.76
  -1  -9  -3  525.57   29.12
   1   9   3  509.83   28.41
   1   9   3  530.08   29.40
  -1 -10  -3  363.19   20.63
  -1 -10  -3  348.79   19.70
   1  10   3  354.53   20.08
   1  10   3  329.27   18.89
  -1 -11  -3  232.65   13.70
  -1 -11  -3  232.90   13.54
   1  11   3  231.07   13.79
   1  11   3  233.99   13.66
  -1 -12  -3  174.46   10.64
   1  12   3  190.68   11.76
  -1 -13  -3  260.47   15.18
   1  13   3  252.17   14.84
  -1 -14  -3  685.88   38.10
  -1 -14  -3  610.97   34.43
   1  14   3  616.46   34.71
   1  14   3  627.19   35.09
  -1 -15  -3  733.21   40.72
  -1 -15  -3  708.08   39.87
   1  15   3  743.22   41.55
   1  15   3  650.25   36.62
  -1 -16  -3  251.80   14.98
  -1 -16  -3  245.46   15.18
   1  16   3  221.55   13.74
   1  16   3  234.97   14.41
  -1  16  -2  141.27    8.82
   1 -16   2  127.49    7.82
  -1  15  -2   78.20    6.49
   1 -15   2   80.37    6.49
  -1  14  -2    2.03    0.90
  -1  14  -2    2.28    0.60
   1 -14   2    1.33    0.73
   1 -14   2    3.65    0.72
  -1  13  -2  301.09   17.21
  -1  13  -2  292.67   17.95
  -1  12  -2    4.56    0.82
  -1  12  -2    4.21    1.16
   1 -12   2    4.20    0.73
   1 -12   2    3.42    1.01
  -1  11  -2  193.37   12.30
  -1  11  -2  202.76   11.87
   1 -11   2  183.85   11.74
   1 -11   2  185.80   10.88
  -1  10  -2  847.16   46.31
  -1  10  -2  816.29   45.73
   1 -10   2  879.61   48.07
   1 -10   2  746.02   41.80
  -1   9  -2  249.61   15.05
  -1   9  -2  249.97   14.29
   1  -9   2  235.58   14.25
   1  -9   2  264.86   15.15
  -1   8  -2  103.13    6.95
   1  -8   2  104.86    7.01
  -1   7  -2    2.73    0.61
  -1   7  -2    2.55    0.71
   1  -7   2    4.78    0.74
   1  -7   2    2.78    0.76
  -1   6  -2 1374.92   74.58
  -1   6  -2 1290.74   70.34
   1  -6   2 1392.00   75.46
   1  -6   2 1362.72   74.14
  -1   5  -2  671.36   36.87
  -1   5  -2  626.22   34.57
   1  -5   2  635.12   34.88
   1  -5   2  678.68   37.32
  -1   4  -2 1139.71   61.91
  -1   4  -2 1309.04   70.97
   1  -4   2 1212.30   65.78
   1  -4   2 1120.68   60.85
  -1   3  -2   23.96    1.90
  -1   3  -2   23.29    1.85
   1  -3   2   24.09    1.90
   1  -3   2   20.62    1.72
  -1   2  -2   16.96    1.45
  -1   2  -2   16.49    1.39
   1  -2   2   16.62    1.43
   1  -2   2   15.52    1.37
  -1   1  -2 3487.94  187.27
  -1   1  -2 3323.24  178.61
   1   0   2 6417.12  344.28
   1   0   2 6999.06  375.51
  -1  -1  -2 3670.94  197.39
  -1  -1  -2 3847.83  206.54
  -1  -2  -2   18.70    1.59
  -1  -2  -2   20.06    1.52
   1   2   2   23.11    1.81
   1   2   2   19.37    1.55
  -1  -3  -2   20.67    1.73
  -1  -3  -2   23.06    1.72
   1   3   2   22.33    1.68
   1   3   2   20.67    1.63
  -1  -4  -2 1245.61   67.49
  -1  -4  -2 1285.86   69.50
   1   4   2 1060.05   57.42
   1   4   2 1255.36   67.82
  -1  -5  -2  711.62   38.80
  -1  -5  -2  746.88   40.77
   1   5   2  692.83   37.83
   1   5   2  727.60   39.65
  -1  -6  -2 1240.73   67.12
   1   6   2 1365.16   73.86
  -1  -7  -2    2.90    0.54
  -1  -7  -2    3.17    0.57
   1   7   2    3.57    0.63
   1   7   2    2.92    0.60
  -1  -8  -2  105.42    6.54
  -1  -8  -2  104.31    6.38
   1   8   2   99.06    6.22
   1   8   2  121.16    7.47
  -1  -9  -2  238.75   13.64
  -1  -9  -2  254.37   14.68
   1   9   2  239.85   13.91
   1   9   2  247.54   14.18
  -1 -10  -2  903.03   49.31
  -1 -10  -2  873.88   47.95
   1  10   2  948.29   51.84
   1  10   2  885.10   48.68
  -1 -11  -2  183.36   11.02
  -1 -11  -2  197.03   11.53
   1  11   2  200.20   12.14
   1  11   2  207.64   12.20
  -1 -12  -2    4.84    0.93
  -1 -12  -2    7.43    1.06
   1  12   2    5.25    1.04
   1  12   2    5.04    0.95
  -1 -13  -2  297.92   17.54
   1  13   2  289.14   17.10
  -1 -14  -2    2.11    0.66
   1  14   2    1.34    0.61
  -1 -15  -2   87.18    5.97
  -1 -15  -2   88.00    6.51
   1  15   2   75.69    5.55
   1  15   2   74.20    5.58
  -1 -16  -2  129.81    8.91
  -1 -16  -2  136.88    8.75
   1  16   2  125.05    8.49
   1  16   2  128.34    8.80
  -1  16  -1   43.93    4.51
  -1  16  -1   37.29    3.16
   1 -16   1   40.15    4.15
  -1  15  -1  208.01   13.66
  -1  15  -1  214.11   12.63
   1 -15   1  217.04   12.69
   1 -15   1  206.67   13.44
  -1  14  -1   61.01    4.28
  -1  14  -1   61.74    5.31
   1 -14   1   62.37    4.33
   1 -14   1   62.23    5.28
  -1  13  -1  285.35   16.38
  -1  13  -1  306.34   18.64
   1 -13   1  301.95   17.20
   1 -13   1  277.55   17.04
  -1  12  -1    0.52    0.29
  -1  12  -1    0.34    0.35
   1 -12   1    0.11    0.28
   1 -12   1    0.63    0.32
  -1  11  -1  308.05   17.53
  -1  11  -1  276.94   16.73
   1 -11   1  307.44   18.47
   1 -11   1  283.52   16.13
  -1  10  -1  212.03   12.32
  -1  10  -1  203.25   12.60
   1 -10   1  193.00   11.24
   1 -10   1  210.45   13.10
  -1   9  -1  325.13   18.32
   1  -9   1  329.88   18.58
  -1   8  -1    1.83    0.62
  -1   8  -1    1.10    0.37
   1  -8   1    1.83    0.49
   1  -8   1    1.42    0.57
  -1   7  -1    2.83    0.70
  -1   7  -1    3.56    0.63
  -1   6  -1  556.19   30.98
  -1   6  -1  630.98   34.75
   1  -6   1  615.48   33.81
   1  -6   1  551.80   30.76
  -1   5  -1  973.79   53.00
  -1   5  -1  929.02   50.79
   1  -5   1  894.13   48.90
   1  -5   1 1054.56   57.30
  -1   4  -1 4013.75  215.82
  -1   4  -1 4576.17  245.83
   1  -4   1 4398.05  236.31
   1  -4   1 4567.62  245.46
  -1   3  -1  174.21   10.05
  -1   3  -1  178.61   10.26
   1  -3   1  163.97    9.48
   1  -3   1  183.61   10.52
  -1   2  -1 2048.36  110.31
  -1   2  -1 2172.79  116.94
   1  -2   1 2194.75  118.13
   1  -2   1 2224.03  119.74
  -1   1  -1 2626.63  141.27
  -1   1  -1 2461.93  132.37
   1  -1   1 2522.93  135.66
   1  -1   1 2831.59  152.13
   1   1   1 2073.98  111.54
   1   1   1 2525.37  135.78
  -1  -2  -1 2034.94  109.54
  -1  -2  -1 2174.01  116.79
  -1  -3  -1  219.60   12.22
  -1  -3  -1  199.96   11.36
  -1  -4  -1 2709.59  145.79
  -1  -4  -1 3297.62  177.14
  -1  -5  -1 1006.37   54.50
  -1  -5  -1 1054.92   57.14
   1   5   1 1055.17   57.12
   1   5   1  988.43   53.57
  -1  -6  -1  697.71   38.09
  -1  -6  -1  615.97   33.65
   1   6   1  650.62   35.54
   1   6   1  632.56   34.59
  -1  -7  -1    1.89    0.43
   1   7   1    0.46    0.23
   1   8   1    2.33    0.52
   1   8   1    2.46    0.52
  -1  -9  -1  312.32   17.49
   1   9   1  338.79   19.01
  -1 -10  -1  207.40   11.93
  -1 -10  -1  201.66   11.86
   1  10   1  231.80   13.37
   1  10   1  212.03   12.60
  -1 -11  -1  284.99   16.18
  -1 -11  -1  286.09   16.56
   1  11   1  307.44   17.88
   1  11   1  327.69   18.62
  -1 -12  -1    0.91    0.37
  -1 -12  -1    0.82    0.43
   1  12   1    0.29    0.29
   1  12   1    0.05    0.20
  -1 -13  -1  308.05   18.18
  -1 -13  -1  320.86   18.29
   1  13   1  301.58   17.38
   1  13   1  306.46   18.01
  -1 -14  -1   61.62    4.92
   1  14   1   58.36    4.61
  -1 -15  -1  217.16   12.97
   1  15   1  202.64   12.41
  -1 -16  -1   41.86    3.88
  -1 -16  -1   48.69    3.86
   1  16   1   47.26    4.34
   1  16   1   40.15    3.81
  -1  17   0    3.70    1.35
  -1  17   0    1.71    0.71
   1 -17   0    2.67    1.12
   1 -17   0    3.57    0.76
  -1  16   0   70.22    4.99
  -1  16   0   67.39    5.83
   1 -16   0   76.37    6.36
   1 -16   0   70.25    4.73
  -1  15   0  281.33   16.25
  -1  15   0  261.44   16.41
   1 -15   0  282.06   16.16
   1 -15   0  283.16   17.63
  -1  14   0  521.42   29.15
  -1  14   0  567.42   32.72
   1 -14   0  572.54   31.73
   1 -14   0  591.81   34.07
  -1  13   0   49.64    3.64
  -1  13   0   51.52    4.53
   1 -13   0   54.86    4.78
   1 -13   0   49.85    3.61
  -1  12   0    3.79    0.72
  -1  12   0    3.43    1.02
   1 -12   0    2.29    0.88
   1 -12   0    3.79    0.71
  -1  11   0   18.85    1.81
  -1  11   0   19.61    2.33
   1 -11   0   20.39    1.85
   1 -11   0   21.98    2.98
  -1  10   0   16.18    1.99
  -1  10   0   16.03    1.60
   1 -10   0   15.74    1.52
   1 -10   0   16.87    2.11
  -1   9   0  472.87   26.28
  -1   9   0  431.75   24.75
   1  -9   0  437.12   24.29
   1  -9   0  450.66   25.80
  -1   8   0  159.94    9.42
  -1   8   0  163.11   10.14
   1  -8   0  166.89   10.36
   1  -8   0  165.31    9.72
  -1   7   0 1103.96   60.44
   1  -7   0 1136.42   62.19
  -1   6   0   26.95    2.40
  -1   6   0   21.97    1.84
  -1   5   0   70.45    4.55
  -1   5   0   59.33    4.06
   1  -5   0   65.95    4.23
   1  -5   0   66.96    4.50
  -1   4   0 2069.10  111.58
  -1   4   0 2031.28  109.63
   1  -4   0 2095.93  113.12
   1  -4   0 2073.98  111.80
  -1   3   0   92.83    5.61
  -1   3   0   96.81    5.88
   1  -3   0   94.34    5.75
   1  -3   0  100.60    6.05
  -1   2   0 3963.73  212.89
  -1   2   0 4441.97  238.51
   1  -2   0 4509.07  242.05
   1  -2   0 3778.29  203.01
  -1   1   0  197.76   11.09
  -1   1   0  197.39   11.05
  -1   0   0    0.74    0.21
  -1   0   0    0.60    0.20
   1   0   0    0.44    0.17
   1   0   0    0.93    0.24
  -1  -1   0  193.37   10.71
  -1  -1   0  178.00    9.97
   1   1   0  173.48    9.72
   1   1   0  189.46   10.52
  -1  -3   0   95.51    5.47
  -1  -3   0   89.91    5.31
   1   4   0 1712.86   92.15
   1   4   0 1748.24   94.00
  -1  -5   0   61.02    3.77
  -1  -5   0   57.82    3.57
   1   5   0   63.20    3.89
   1   5   0   60.17    3.72
  -1  -6   0   25.19    1.87
  -1  -6   0   29.82    2.10
   1   6   0   32.32    2.31
   1   6   0   24.92    1.85
  -1  -7   0 1137.27   61.49
  -1  -7   0 1204.61   65.21
   1   7   0 1080.42   58.57
   1   7   0 1239.51   67.04
  -1  -8   0  168.11    9.78
   1   8   0  162.62    9.58
  -1  -9   0  437.00   24.09
  -1  -9   0  441.63   24.56
   1   9   0  456.52   25.24
   1   9   0  470.43   26.28
  -1 -10   0   18.25    1.57
   1  10   0   18.37    1.68
  -1 -11   0   23.31    2.89
  -1 -11   0   24.70    2.01
   1  11   0   23.74    2.28
   1  11   0   28.57    2.33
  -1 -12   0    2.83    0.82
  -1 -12   0    3.00    0.67
   1  12   0    3.20    0.82
   1  12   0    2.26    0.66
  -1 -13   0   53.44    4.49
  -1 -13   0   51.02    3.66
   1  13   0   45.58    3.51
   1  13   0   45.09    3.79
  -1 -14   0  573.88   32.57
  -1 -14   0  584.62   32.46
   1  14   0  584.49   32.68
   1  14   0  593.64   33.72
  -1 -15   0  260.10   15.93
  -1 -15   0  303.17   17.56
   1  15   0  288.40   17.59
  -1 -16   0   71.95    5.11
  -1 -16   0   73.77    5.79
   1  16   0   76.43    6.60
   1  16   0   65.27    5.22
  -1 -17   0    2.88    0.82
  -1 -17   0    3.50    1.20
   1  17   0    1.66    0.94
   1  17   0    4.29    1.35
  -1  16   1  148.96    9.30
  -1  16   1  124.93    8.99
   1 -16  -1  154.57   10.74
   1 -16  -1  145.42    8.81
  -1  15   1    5.39    0.99
  -1  15   1    6.47    1.55
   1 -15  -1    6.66    0.98
   1 -15  -1    5.49    1.45
  -1  14   1    0.04    0.13
   1 -14  -1    0.16    0.20
  -1  13   1  253.88   15.73
   1 -13  -1  248.76   15.46
  -1  12   1  624.14   34.51
  -1  12   1  657.45   37.31
   1 -12  -1  671.60   37.01
   1 -12  -1  655.99   37.20
  -1  11   1 1019.30   55.62
  -1  11   1 1039.43   57.64
   1 -11  -1 1030.77   57.12
   1 -11  -1 1040.16   56.72
  -1  10   1  209.35   12.19
  -1  10   1  217.65   13.42
   1 -10  -1  205.45   11.94
   1 -10  -1  207.64   12.82
  -1   9   1  126.27    7.70
  -1   9   1  129.81    8.53
   1  -9  -1  118.20    7.20
   1  -9  -1  123.83    8.11
  -1   8   1   90.11    5.69
   1  -8  -1   93.93    5.86
  -1   7   1  695.51   38.09
  -1   7   1  763.83   42.25
   1  -7  -1  683.80   37.89
   1  -7  -1  715.40   39.17
  -1   6   1 3611.16  194.22
  -1   6   1 3507.46  188.98
   1  -6  -1 3786.83  203.86
  -1   5   1  403.82   22.63
  -1   5   1  381.86   21.19
   1  -5  -1  405.40   22.50
   1  -5  -1  376.73   21.12
  -1   4   1 1222.43   66.36
  -1   4   1 1197.17   64.82
   1  -4  -1 1177.29   63.77
   1  -4  -1 1154.35   62.65
  -1   3   1   45.14    3.04
  -1   3   1   43.21    2.99
   1  -3  -1   42.03    2.84
   1  -3  -1   47.19    3.17
  -1   2   1   41.96    2.81
  -1   2   1   49.70    3.20
  -1   1   1  725.53   39.33
  -1   1   1  785.91   42.57
   1  -1  -1  940.00   50.84
   1  -1  -1  794.45   43.02
  -1   0   1    0.15    0.10
  -1   0   1    0.13    0.10
   1   0  -1    0.11    0.11
   1   0  -1    0.07    0.09
  -1  -1   1  778.96   42.02
  -1  -1   1  810.44   43.69
   1   1  -1  775.67   41.83
   1   1  -1  778.11   41.97
  -1  -2   1   35.33    2.20
  -1  -2   1   39.70    2.34
   1   2  -1   39.92    2.40
   1   2  -1   39.54    2.39
  -1  -3   1   38.45    2.39
  -1  -3   1   44.75    2.62
   1   3  -1   40.59    2.45
   1   3  -1   40.86    2.42
  -1  -4   1 1287.08   69.25
  -1  -4   1 1268.78   68.33
  -1  -5   1  392.23   21.42
  -1  -5   1  383.44   20.95
   1   5  -1  384.30   21.01
   1   5  -1  380.88   20.80
  -1  -6   1 3424.50  183.97
   1   6  -1 3356.18  180.31
   1   6  -1 3868.57  207.64
  -1  -7   1  676.60   36.84
  -1  -7   1  680.63   36.93
   1   7  -1  716.01   38.91
   1   7  -1  727.72   39.70
  -1  -8   1   89.71    5.53
  -1  -8   1   96.96    5.72
   1   8  -1  103.81    6.17
   1   8  -1  100.64    6.22
  -1  -9   1  109.26    6.78
   1   9  -1  114.73    7.10
  -1 -10   1  222.65   13.14
  -1 -10   1  214.72   12.18
   1  10  -1  216.91   12.74
   1  10  -1  230.94   13.18
  -1 -11   1 1024.06   55.62
   1  11  -1 1090.06   59.28
  -1 -12   1  639.88   35.14
  -1 -12   1  660.87   36.98
   1  12  -1  653.91   36.59
   1  12  -1  678.68   37.38
  -1 -13   1  242.05   14.58
  -1 -13   1  260.10   14.90
   1  13  -1  241.19   14.03
   1  13  -1  261.69   15.77
  -1 -14   1    0.05    0.17
  -1 -14   1    0.29    0.33
   1  14  -1    0.24    0.32
   1  14  -1    0.26    0.32
  -1 -15   1    6.56    1.44
  -1 -15   1    6.82    1.13
   1  15  -1    5.54    1.39
   1  15  -1    3.34    0.96
  -1 -16   1  141.88    8.91
  -1 -16   1  157.87   10.67
   1  16  -1  146.76   10.03
  -1  16   2   56.27    4.98
  -1  16   2   52.57    4.03
   1 -16  -2   58.41    5.20
   1 -16  -2   52.42    3.75
  -1  15   2   48.07    3.68
  -1  15   2   53.03    4.75
   1 -15  -2   48.88    3.55
   1 -15  -2   59.12    5.06
  -1  14   2   24.34    2.22
  -1  14   2   25.57    2.92
   1 -14  -2   25.39    2.88
   1 -14  -2   28.44    2.38
  -1  13   2 2141.07  116.89
  -1  13   2 2087.40  112.91
   1 -13  -2 2047.14  110.65
   1 -13  -2 1995.90  108.96
  -1  12   2    0.29    0.35
  -1  12   2    0.34    0.24
   1 -12  -2    1.10    0.60
   1 -12  -2    0.40    0.28
  -1  11   2  146.76    9.67
  -1  11   2  136.15    8.30
   1 -11  -2  142.13    9.35
   1 -11  -2  144.45    8.72
  -1  10   2   48.80    4.07
  -1  10   2   52.12    3.70
   1 -10  -2   49.26    4.10
   1 -10  -2   52.67    3.71
  -1   9   2 1789.72   96.78
  -1   9   2 1782.40   97.04
   1  -9  -2 1795.82   97.78
   1  -9  -2 1700.66   92.02
  -1   8   2   19.28    2.03
  -1   8   2   21.41    1.88
   1  -8  -2   22.79    2.31
   1  -8  -2   17.91    1.65
  -1   6   2 2588.81  139.69
  -1   6   2 3032.88  163.23
   1  -6  -2 2581.49  139.08
   1  -6  -2 2887.71  155.79
  -1   5   2    9.03    1.01
  -1   5   2    8.02    1.02
   1  -5  -2    7.92    1.04
   1  -5  -2    8.36    0.98
  -1   4   2 1058.46   57.52
  -1   4   2 1177.90   63.77
   1  -4  -2 1215.59   65.99
   1  -4  -2 1202.78   65.15
  -1   3   2 2948.70  158.48
  -1   3   2 2672.99  143.84
  -1   2   2   13.13    1.18
  -1   2   2   15.09    1.24
   1  -2  -2   15.79    1.32
   1  -2  -2   15.12    1.33
  -1   1   2   12.47    1.07
  -1   1   2   13.16    1.09
   1  -1  -2   13.69    1.12
   1  -1  -2   13.97    1.17
  -1   0   2 1980.04  106.48
  -1   0   2 1811.68   97.40
   1   0  -2 2042.26  109.71
   1   0  -2 2138.63  114.91
  -1  -1   2   12.80    0.90
  -1  -1   2   11.53    0.87
   1   1  -2   11.02    0.83
   1   1  -2   13.13    0.93
  -1  -2   2   13.20    0.85
   1   2  -2   12.35    0.82
  -1  -3   2 3106.08  167.02
   1   3  -2 3252.48  174.82
   1   4  -2 1104.21   59.43
   1   4  -2 1271.22   68.38
  -1  -5   2    9.17    0.76
  -1  -5   2    8.48    0.70
   1   5  -2    7.92    0.66
   1   5  -2    9.85    0.82
  -1  -6   2 2897.47  155.55
  -1  -6   2 2779.13  149.33
   1   6  -2 2841.35  152.74
   1   6  -2 2559.53  137.49
  -1  -7   2 1506.68   81.10
  -1  -7   2 1590.86   85.87
   1   7  -2 1605.50   86.44
   1   7  -2 1435.92   77.59
  -1  -8   2   16.95    1.31
  -1  -8   2   17.59    1.60
   1   8  -2   19.85    1.52
   1   8  -2   16.57    1.50
  -1  -9   2 1840.96   99.12
  -1  -9   2 1798.26   97.32
   1   9  -2 1901.96  102.49
   1   9  -2 1840.96   99.60
  -1 -10   2   41.38    3.27
  -1 -10   2   45.05    2.98
   1  10  -2   49.52    3.70
   1  10  -2   46.08    3.21
  -1 -11   2  142.01    8.30
  -1 -11   2  139.20    8.95
   1  11  -2  146.89    9.22
   1  11  -2  154.57    9.06
  -1 -12   2    0.34    0.93
  -1 -13   2 2000.78  108.10
  -1 -13   2 1948.32  106.07
   1  13  -2 2000.78  108.20
   1  13  -2 1997.12  108.73
  -1 -14   2   24.25    2.70
  -1 -14   2   28.02    2.37
   1  14  -2   19.20    2.05
   1  14  -2   23.03    2.56
  -1 -15   2   61.16    5.09
  -1 -15   2   52.07    3.87
   1  15  -2   45.65    4.18
   1  15  -2   46.16    3.84
  -1 -16   2   53.51    4.83
  -1 -16   2   57.51    4.29
   1  16  -2   50.98    4.67
   1  16  -2   41.99    3.95
  -1  16   3  106.02    7.83
   1 -16  -3  101.56    7.54
   1 -16  -3  106.48    6.76
  -1  15   3  160.31    9.85
  -1  15   3  182.75   12.03
   1 -15  -3  147.62    9.97
   1 -15  -3  167.99   10.02
  -1  14   3   46.21    3.54
  -1  14   3   50.10    4.49
   1 -14  -3   47.43    3.46
   1 -14  -3   49.78    4.34
  -1  13   3  491.90   27.50
  -1  13   3  601.82   34.39
   1 -13  -3  511.66   29.43
   1 -13  -3  521.54   28.96
  -1  12   3   83.23    5.49
  -1  12   3   89.13    6.56
   1 -12  -3   85.86    6.34
   1 -12  -3   95.15    6.08
  -1  11   3  691.85   38.91
  -1  11   3  674.41   37.19
   1 -11  -3  709.42   39.04
   1 -11  -3  707.10   39.76
  -1  10   3  130.66    8.55
  -1  10   3  131.39    8.03
   1 -10  -3  141.40    9.26
   1 -10  -3  131.76    8.03
  -1   9   3  773.96   42.43
  -1   9   3  766.88   42.60
   1  -9  -3  821.90   44.99
   1  -9  -3  846.18   46.99
  -1   8   3   14.08    1.44
  -1   8   3   12.71    1.55
   1  -8  -3   15.36    1.83
   1  -8  -3   16.34    1.59
  -1   7   3 1466.42   79.79
  -1   7   3 1514.00   81.98
   1  -7  -3 1549.38   83.85
   1  -7  -3 1543.28   84.01
  -1   6   3   36.28    2.89
  -1   6   3   37.88    2.77
   1  -6  -3   39.28    2.83
   1  -6  -3   33.68    2.74
  -1   5   3  342.82   19.36
   1  -5  -3  358.07   20.17
  -1   4   3   85.06    5.39
  -1   4   3   90.30    5.55
  -1   3   3  310.12   17.26
  -1   3   3  269.01   15.19
   1  -3  -3  260.59   14.71
   1  -3  -3  268.40   15.02
  -1   2   3  234.60   13.24
  -1   2   3  247.41   13.81
   1  -2  -3  222.40   12.55
   1  -2  -3  237.90   13.31
  -1   1   3  460.91   25.24
  -1   1   3  456.64   24.92
   1  -1  -3  462.98   25.28
   1  -1  -3  407.11   22.34
   1   0  -3    0.12    0.10
   1   0  -3    0.45    0.16
  -1  -1   3  395.76   21.50
  -1  -1   3  455.79   24.66
   1   1  -3  457.37   24.74
   1   1  -3  387.35   21.08
  -1  -2   3  241.80   13.09
   1   2  -3  252.17   13.65
  -1  -5   3  344.16   18.68
  -1  -5   3  296.21   16.19
   1   5  -3  317.68   17.26
  -1  -6   3   38.03    2.27
  -1  -6   3   32.90    2.17
   1   6  -3   33.99    2.21
   1   6  -3   33.53    2.03
  -1  -7   3 1477.40   79.76
  -1  -7   3 1533.52   82.48
   1   7  -3 1561.58   84.01
   1   7  -3 1484.72   80.14
  -1  -8   3   11.11    0.90
  -1  -8   3   10.09    1.09
   1   8  -3   11.47    0.96
   1   8  -3   11.32    1.16
  -1  -9   3  820.20   44.40
  -1  -9   3  811.53   44.47
   1   9  -3  809.34   44.33
   1   9  -3  856.06   46.37
  -1 -10   3  140.30    8.66
  -1 -10   3  133.34    7.66
   1  10  -3  147.62    8.53
   1  10  -3  130.42    8.05
  -1 -11   3  765.05   42.39
  -1 -11   3  728.58   39.67
   1  11  -3  704.18   38.44
   1  11  -3  707.10   39.19
  -1 -12   3   90.84    6.31
  -1 -12   3   86.31    5.33
   1  12  -3   78.92    5.59
  -1 -13   3  546.31   30.13
  -1 -13   3  478.48   27.38
   1  13  -3  504.83   28.79
   1  13  -3  480.67   26.73
  -1 -14   3   45.73    3.34
  -1 -14   3   52.03    4.34
   1  14  -3   45.38    3.53
   1  14  -3   47.56    4.12
  -1 -15   3  158.96   10.47
  -1 -15   3  172.26   10.36
   1  15  -3  161.04   10.76
   1  15  -3  147.13    9.44
  -1 -16   3   90.47    6.88
  -1 -16   3   96.11    6.36
   1  16  -3   82.11    6.27
   1  16  -3  107.60    8.26
   1 -16  -4  109.87    6.89
   1 -16  -4  106.27    8.19
  -1  15   4  636.71   35.48
  -1  15   4  671.36   38.33
   1 -15  -4  672.21   37.05
   1 -15  -4  613.53   35.04
  -1  14   4   53.12    3.96
  -1  14   4   58.40    4.90
   1 -14  -4   57.97    4.79
   1 -14  -4   53.12    3.78
  -1  13   4  234.73   13.75
  -1  13   4  222.28   13.90
   1 -13  -4  234.73   14.55
   1 -13  -4  197.52   11.55
  -1  12   4   57.80    4.11
   1 -12  -4   53.50    3.78
  -1  11   4  741.39   41.47
   1 -11  -4  796.41   44.58
  -1  10   4  205.93   12.60
  -1  10   4  205.69   12.05
   1 -10  -4  213.74   12.44
   1 -10  -4  228.26   13.96
  -1   9   4  379.66   21.34
  -1   9   4  370.88   21.36
   1  -9  -4  419.31   24.07
   1  -9  -4  412.72   23.08
  -1   8   4  154.94    9.22
  -1   8   4  147.50    9.22
   1  -8  -4  161.89    9.61
   1  -8  -4  175.31   10.77
  -1   7   4 1988.58  107.37
  -1   7   4 2052.02  111.14
   1  -7  -4 2143.51  116.02
   1  -7  -4 2110.57  113.92
  -1   6   4  173.85   10.49
  -1   6   4  160.06    9.43
   1  -6  -4  185.44   10.80
   1  -6  -4  158.35    9.53
  -1   5   4    0.11    0.15
  -1   5   4    0.05    0.12
  -1   4   4 2916.99  157.13
   1  -4  -4 2787.67  150.18
  -1   3   4   87.22    5.34
  -1   3   4   87.80    5.49
   1  -3  -4   99.59    6.01
   1  -3  -4   83.68    5.22
  -1   2   4  396.01   21.83
  -1   2   4  360.63   20.03
   1  -2  -4  366.36   20.30
   1  -2  -4  436.63   24.01
  -1   1   4 4445.63  238.51
  -1   1   4 3940.55  211.55
   1  -1  -4 3783.17  203.13
  -1   0   4  391.37   21.39
  -1   0   4  389.30   21.35
   1   0  -4  420.28   22.95
   1   0  -4  368.07   20.18
  -1  -1   4 3367.16  180.80
   1   1  -4 3420.84  183.61
   1   1  -4 3935.67  211.06
  -1  -2   4  460.42   24.89
  -1  -2   4  402.35   21.83
  -1  -3   4   76.63    4.27
  -1  -3   4   75.27    4.18
  -1  -7   4 2319.19  124.80
  -1  -7   4 2138.63  115.33
   1   7  -4 1873.90  101.04
   1   7  -4 2171.57  117.14
  -1  -8   4  173.97    9.92
  -1  -8   4  156.04    8.65
   1   8  -4  162.38    8.99
   1   8  -4  167.75    9.60
  -1  -9   4  376.12   20.52
  -1  -9   4  411.26   22.86
   1   9  -4  382.83   20.91
   1   9  -4  404.79   22.53
  -1 -10   4  214.35   11.94
  -1 -10   4  211.67   12.32
   1  10  -4  213.62   12.46
   1  10  -4  211.79   11.83
  -1 -11   4  740.90   40.89
  -1 -11   4  735.77   40.00
   1  11  -4  709.06   38.60
   1  11  -4  713.69   39.47
  -1 -12   4   50.14    3.32
  -1 -12   4   49.98    3.84
   1  12  -4   49.30    3.32
   1  12  -4   49.48    3.86
  -1 -13   4  224.97   13.54
   1  13  -4  216.18   13.14
   1  13  -4  208.13   12.05
  -1 -14   4   60.30    4.72
  -1 -14   4   54.96    3.79
   1  14  -4   54.31    4.40
  -1 -15   4  648.67   35.83
  -1 -16   4  107.75    7.80
  -1 -16   4   98.71    6.36
   1  16  -4    3.07    9.56
  -1  16   5    0.33    0.43
  -1  16   5    0.10    0.30
   1 -16  -5    0.38    0.27
   1 -16  -5    0.32    0.39
  -1  15   5  164.82   10.26
  -1  15   5  180.92   11.86
   1 -15  -5  177.87   11.58
   1 -15  -5  171.16   10.17
  -1  14   5   59.33    4.37
  -1  14   5   53.03    4.57
   1 -14  -5   59.28    4.92
   1 -14  -5   56.60    3.95
  -1  13   5  178.61   11.48
  -1  13   5  189.22   11.35
   1 -13  -5  172.63   10.22
   1 -13  -5  176.65   11.43
  -1  12   5   16.41    2.05
  -1  12   5   14.97    1.66
   1 -12  -5   18.07    2.24
   1 -12  -5   12.98    1.43
  -1  11   5  344.65   19.59
  -1  11   5  307.68   18.21
   1 -11  -5  353.55   20.86
   1 -11  -5  319.03   18.10
  -1  10   5    4.33    0.94
   1 -10  -5    0.39    0.35
  -1   9   5  572.91   31.73
  -1   9   5  564.85   31.81
   1  -9  -5  589.01   32.52
   1  -9  -5  595.60   33.44
  -1   8   5  381.61   21.44
  -1   8   5  408.45   23.30
   1  -8  -5  368.07   21.07
   1  -8  -5  410.65   22.96
  -1   7   5 1276.10   69.67
  -1   7   5 1239.51   67.31
   1  -7  -5 1296.84   70.41
   1  -7  -5 1167.89   63.78
  -1   6   5   48.82    3.68
  -1   6   5   40.89    2.98
  -1   5   5  220.45   12.64
   1  -5  -5  244.85   13.96
  -1   4   5   10.89    1.13
  -1   4   5   11.36    1.28
   1  -4  -5    9.99    1.13
   1  -4  -5   12.83    1.27
  -1   3   5  485.92   26.90
   1  -3  -5  480.43   26.57
  -1   2   5 1113.11   60.38
  -1   2   5 1128.61   61.13
   1  -2  -5 1211.08   65.53
   1  -2  -5 1138.61   61.74
  -1   1   5  118.17    6.92
  -1   1   5  118.06    6.97
   1  -1  -5  115.02    6.81
   1  -1  -5  124.44    7.23
   1   0  -5    0.15    0.12
   1   0  -5    0.21    0.12
  -1  -1   5  108.14    6.23
  -1  -1   5  127.24    7.23
   1   1  -5  121.36    6.95
   1   1  -5  121.14    6.87
  -1  -2   5 1144.96   61.68
  -1  -2   5 1114.70   60.05
   1   2  -5 1176.55   63.43
   1   2  -5 1177.04   63.40
  -1  -3   5  521.30   28.19
  -1  -3   5  488.36   26.50
   1   3  -5  484.09   26.19
   1   3  -5  500.68   27.22
  -1  -9   5  583.52   31.88
  -1  -9   5  580.47   31.54
  -1 -10   5    0.34    0.16
  -1 -10   5    0.74    0.30
   1  10  -5    0.79    0.28
   1  10  -5    0.93    0.22
  -1 -11   5  338.79   18.63
  -1 -11   5  339.89   19.03
   1  11  -5  324.03   17.88
   1  11  -5  340.62   19.08
  -1 -12   5   16.82    1.66
  -1 -12   5   13.49    1.16
   1  12  -5   13.53    1.29
   1  12  -5   16.25    1.65
  -1 -13   5  181.90   10.88
  -1 -13   5  179.58   10.27
   1  13  -5  185.44   11.10
   1  13  -5  214.72   12.47
  -1 -14   5   44.76    3.09
  -1 -14   5   46.14    3.65
  -1 -15   5  175.92   10.85
  -1 -15   5  148.72    8.78
  -1 -16   5    0.24    0.34
  -1 -16   5    0.30    0.23
  -1  15   6  133.59    9.16
  -1  15   6  144.32    9.25
   1 -15  -6  134.56    8.20
   1 -15  -6  135.17    9.20
  -1  14   6  534.84   30.07
  -1  14   6  463.23   26.83
   1 -14  -6  476.53   27.63
   1 -14  -6  451.52   25.20
  -1  13   6  975.26   54.12
  -1  13   6 1056.51   57.90
   1 -13  -6  968.18   52.87
   1 -13  -6 1067.61   59.23
  -1  12   6  182.39   10.99
  -1  12   6  188.98   11.83
   1 -12  -6  212.03   13.26
   1 -12  -6  188.12   11.05
  -1  11   6   15.31    1.93
  -1  11   6   15.55    1.71
   1 -11  -6   16.93    2.12
   1 -11  -6   14.26    1.49
  -1  10   6  318.05   18.69
  -1  10   6  334.40   19.03
   1 -10  -6  334.76   18.91
   1 -10  -6  338.18   19.78
  -1   9   6 1485.94   80.89
  -1   9   6 1516.44   82.80
   1  -9  -6 1496.92   81.69
   1  -9  -6 1315.14   71.63
  -1   8   6  459.93   26.11
  -1   8   6  447.37   25.01
   1  -8  -6  458.84   25.55
   1  -8  -6  426.75   24.17
  -1   7   6  573.76   32.12
  -1   7   6  555.58   30.74
  -1   6   6  533.13   29.83
  -1   6   6  465.79   25.89
   1  -6  -6  539.36   29.79
   1  -6  -6  465.30   26.05
  -1   5   6 1299.28   70.47
  -1   5   6 1363.94   74.22
   1  -5  -6 1376.14   74.52
   1  -5  -6 1367.60   74.30
  -1   4   6  129.44    7.75
   1  -4  -6  136.52    8.09
  -1   3   6  260.22   14.84
  -1   3   6  240.22   13.64
   1  -3  -6  240.09   13.58
   1  -3  -6  237.53   13.59
  -1   2   6 1817.78   98.16
   1  -2  -6 1798.26   97.12
  -1   1   6  697.47   38.06
  -1   1   6  773.47   42.10
   1  -1  -6  708.32   38.54
   1  -1  -6  781.77   42.60
  -1   0   6 5308.16  284.87
   1   0  -6 5755.89  308.78
   1   0  -6 6045.03  324.27
  -1  -1   6  824.95   44.71
  -1  -1   6  712.96   38.71
   1   1  -6  722.23   39.21
   1   1  -6  772.74   41.93
  -1  -2   6 1694.56   91.22
  -1  -2   6 1762.88   94.88
   1   2  -6 1873.90  100.78
   1   2  -6 1838.52   99.03
  -1  -3   6  240.95   13.24
  -1  -3   6  245.83   13.66
   1   3  -6  254.98   14.23
   1   3  -6  245.95   13.51
  -1  -4   6  127.61    7.20
  -1  -4   6  129.07    7.15
   1   4  -6  138.83    7.81
   1   4  -6  128.22    7.09
  -1  15   7  381.37   22.09
  -1  15   7  330.49   19.71
   1 -15  -7  331.10   18.78
   1 -15  -7  340.50   20.30
  -1  14   7  347.94   20.17
  -1  14   7  334.52   19.84
   1 -14  -7  345.38   20.59
   1 -14  -7  322.20   18.28
  -1  13   7   22.22    2.43
   1 -13  -7   28.67    3.00
  -1  12   7   39.83    3.28
  -1  12   7   46.04    3.90
   1 -12  -7   45.19    3.96
   1 -12  -7   46.32    3.38
  -1  11   7   53.46    3.99
  -1  11   7   46.43    3.92
   1 -11  -7   54.81    4.42
   1 -11  -7   49.97    3.57
  -1  10   7  113.53    7.67
  -1  10   7  106.75    6.87
   1 -10  -7  107.33    6.70
   1 -10  -7  111.42    7.49
  -1   9   7  501.54   28.00
  -1   9   7  506.42   28.79
   1  -9  -7  454.08   25.80
   1  -9  -7  464.20   25.85
  -1   8   7   53.31    4.15
  -1   8   7   44.09    3.35
  -1   7   7  471.28   26.64
  -1   7   7  426.38   23.90
   1  -7  -7  450.05   25.03
   1  -7  -7  424.92   23.98
  -1   6   7  621.46   34.28
  -1   6   7  687.10   38.10
   1  -6  -7  625.97   34.43
   1  -6  -7  618.90   34.32
  -1   5   7  107.13    6.65
  -1   5   7  101.05    6.53
   1  -5  -7   98.49    6.11
   1  -5  -7  106.83    6.77
  -1   4   7  406.13   22.66
  -1   4   7  388.93   21.91
   1  -4  -7  402.23   22.36
   1  -4  -7  424.31   23.78
  -1   3   7  860.09   46.92
  -1   3   7  874.85   47.82
   1  -3  -7  886.81   48.25
   1  -3  -7  884.49   48.35
  -1   2   7  193.49   11.18
  -1   2   7  179.70   10.48
   1  -2  -7  179.95   10.33
   1  -2  -7  180.80   10.55
  -1   1   7  596.08   32.71
   1  -1  -7  606.94   33.32
  -1   0   7    0.10    0.12
  -1   0   7    0.21    0.23
   1   0  -7    0.12    0.13
   1   0  -7    0.18    0.16
  -1  -1   7  671.60   36.64
  -1  -1   7  633.54   34.54
   1   1  -7  636.47   34.72
   1   1  -7  656.84   35.94
  -1  -2   7  200.69   11.26
  -1  -2   7  215.69   12.38
   1   2  -7  185.32   10.60
   1   2  -7  198.74   11.19
   1   3  -7  973.18   52.91
   1   3  -7  933.29   50.45
  -1  -4   7  389.05   21.18
  -1  -4   7  382.95   21.11
   1   4  -7  425.16   23.13
   1   4  -7  401.62   22.15
  -1  -5   7  112.23    6.34
  -1  -5   7  111.79    6.21
   1   5  -7  105.33    5.86
   1   5  -7  124.56    7.00
  -1  14   8    0.59    0.41
  -1  14   8    0.35    0.45
   1 -14  -8    0.63    0.34
   1 -14  -8    0.55    0.48
  -1  13   8   54.91    4.33
   1 -13  -8   50.59    3.62
  -1  12   8   61.79    4.79
   1 -12  -8   69.14    5.31
  -1  11   8    0.54    0.41
  -1  11   8    0.62    0.46
   1 -11  -8    1.34    0.59
   1 -11  -8    1.27    0.43
  -1  10   8  281.94   16.38
  -1  10   8  267.79   16.03
   1 -10  -8  248.27   14.85
   1 -10  -8  246.07   14.16
  -1   9   8    0.46    0.33
  -1   9   8    0.34    0.33
  -1   8   8  501.90   28.45
  -1   8   8  545.09   30.41
   1  -8  -8  489.34   27.58
   1  -8  -8  520.45   28.85
  -1   7   8  829.59   45.90
  -1   7   8  862.16   47.60
   1  -7  -8  813.36   44.85
   1  -7  -8  811.53   44.46
  -1   6   8   14.55    1.68
  -1   6   8   17.79    1.79
   1  -6  -8   15.45    1.51
   1  -6  -8   13.65    1.56
  -1   5   8  592.67   32.98
  -1   5   8  602.67   33.34
   1  -5  -8  585.71   32.27
   1  -5  -8  592.06   32.88
  -1   4   8   14.18    1.55
  -1   4   8   18.89    1.78
   1  -4  -8   15.02    1.44
   1  -4  -8   21.07    1.99
  -1   3   8  130.42    7.98
  -1   3   8  151.16    9.05
   1  -3  -8  133.83    7.97
   1  -3  -8  136.76    8.34
  -1   2   8  298.53   16.93
  -1   2   8  328.66   18.54
   1  -2  -8  297.43   16.73
   1  -2  -8  291.09   16.57
  -1   1   8 2099.59  113.32
  -1   1   8 2500.97  134.81
   1  -1  -8 2238.67  120.78
   1  -1  -8 2256.97  121.67
  -1   0   8  411.50   22.83
  -1   0   8  423.21   23.50
   1   0  -8  425.65   23.61
   1   0  -8  413.58   23.08
  -1  -1   8 2171.57  116.97
  -1  -1   8 2227.69  120.17
   1   1  -8 2358.23  127.24
   1   1  -8 2303.33  124.07
  -1  -2   8  297.43   16.54
  -1  -2   8  322.93   18.42
   1   2  -8  284.01   16.07
   1   2  -8  295.97   16.51
  -1  -3   8  125.54    7.25
  -1  -3   8  127.98    7.91
   1   3  -8  137.13    8.28
   1   3  -8  134.20    7.73
  -1  -5   8  613.53   33.24
  -1  -5   8  594.13   32.46
   1   5  -8  618.17   33.50
   1   5  -8  612.43   33.44
  -1  14   9   13.10    1.85
  -1  14   9   12.03    1.92
   1 -14  -9   16.27    2.12
   1 -14  -9   13.96    1.54
  -1  13   9    1.50    0.66
  -1  13   9    0.01    0.45
   1 -13  -9    0.90    0.40
   1 -13  -9    0.87    0.54
  -1  12   9   17.15    2.07
   1 -12  -9   15.31    1.59
   1 -11  -9  614.26   34.56
   1 -11  -9  602.31   33.32
  -1  10   9  204.96   12.64
  -1  10   9  231.07   13.82
  -1   9   9    3.56    0.87
  -1   9   9    2.40    0.77
   1  -9  -9    2.76    0.63
   1  -9  -9    3.14    0.79
  -1   8   9   61.87    4.67
  -1   8   9   75.05    5.28
   1  -8  -9   61.21    5.70
   1  -8  -9   63.63    4.33
   1  -7  -9  110.51    7.17
   1  -7  -9  113.58    7.03
  -1   6   9  734.19   40.72
   1  -6  -9  684.17   37.92
   1  -5  -9  912.18   49.81
   1  -5  -9  874.85   48.08
  -1   4   9  445.78   25.07
  -1   4   9  537.16   29.94
   1  -4  -9  461.40   25.66
   1  -4  -9  501.29   28.01
  -1   3   9   56.14    4.00
  -1   3   9   71.02    4.82
   1  -3  -9   54.18    3.76
   1  -3  -9   66.88    4.60
  -1   2   9  383.44   21.57
  -1   2   9  406.62   22.81
   1  -2  -9  371.97   20.98
   1  -2  -9  375.02   21.07
  -1   1   9   27.63    2.27
  -1   1   9   28.52    2.34
   1  -1  -9   28.84    2.37
   1  -1  -9   29.80    2.48
  -1   0   9    0.17    0.22
   1   0  -9    1.04    0.41
  -1  -1   9   31.85    2.70
  -1  -1   9   26.32    2.07
   1   1  -9   26.55    2.27
   1   1  -9   29.47    2.28
  -1  -2   9  379.78   21.06
   1   2  -9  375.88   20.89
   1   2  -9  363.31   20.54
  -1  -3   9   54.73    3.51
  -1  -3   9   68.51    4.92
   1   3  -9   68.48    4.73
   1   3  -9   67.03    4.22
  -1  -4   9  482.63   26.39
  -1  -4   9  527.03   29.39
   1   4  -9  510.44   27.91
   1   4  -9  525.33   29.28
  -1  -5   9  898.64   48.60
  -1  -5   9  911.09   49.69
   1   5  -9  920.97   49.81
   1   5  -9  926.09   50.50
  -1  -6   9  689.66   37.50
  -1  -6   9  631.34   34.46
   1   6  -9  677.21   36.98
   1   6  -9  672.82   36.83
  -1  13  10   36.10    3.27
  -1  13  10   31.20    3.26
   1 -13 -10   38.87    3.07
   1 -13 -10   39.61    3.60
  -1  12  10  169.58   10.71
  -1  12  10  208.62   12.97
   1 -12 -10  169.70   10.82
   1 -12 -10  159.82    9.64
  -1  11  10   22.55    2.54
  -1  10  10  704.66   39.37
   1 -10 -10  632.07   35.05
   1 -10 -10  657.94   36.79
   1  -9 -10  132.86    8.53
   1  -9 -10  149.94    9.05
   1  -8 -10  312.32   18.14
   1  -8 -10  314.51   17.91
  -1   7  10  104.31    6.98
  -1   7  10  115.70    7.60
   1  -7 -10   89.00    6.03
   1  -7 -10   92.33    5.94
  -1   6  10   34.64    3.21
  -1   6  10   46.60    3.73
   1  -6 -10   37.77    3.32
   1  -6 -10   35.64    2.81
  -1   5  10  544.97   30.52
   1  -5 -10  542.41   30.34
  -1   4  10  222.28   13.14
  -1   4  10  243.39   14.30
   1  -4 -10  220.33   12.88
   1  -4 -10  214.47   12.71
  -1   3  10   43.76    3.37
  -1   3  10   44.52    3.44
   1  -3 -10   50.12    3.73
   1  -3 -10   43.61    3.32
  -1   2  10   55.19    3.96
  -1   2  10   56.58    4.10
   1  -2 -10   63.11    4.40
   1  -2 -10   57.73    4.17
  -1   1  10 1384.68   75.21
  -1   1  10 1335.88   72.74
   1  -1 -10 1377.36   75.07
   1  -1 -10 1437.14   78.07
  -1   0  10   10.69    1.24
  -1   0  10    7.61    1.23
   1   0 -10   10.44    1.35
   1   0 -10    9.50    1.17
  -1  -1  10 1058.09   58.35
   1   1 -10 1277.32   69.64
  -1  -2  10   52.89    3.59
  -1  -2  10   47.36    4.03
   1   2 -10   56.92    4.22
   1   2 -10   59.25    3.96
  -1  -3  10   40.83    2.85
   1   3 -10   43.86    3.55
   1   3 -10   47.95    3.28
  -1  -4  10  255.95   15.21
  -1  -4  10  216.18   12.21
   1   4 -10  212.16   12.69
   1   4 -10  225.09   12.74
  -1  -5  10  534.11   29.16
  -1  -5  10  545.46   30.32
   1   5 -10  523.37   29.12
   1   5 -10  523.25   28.60
  -1  -6  10   35.06    2.24
  -1  -6  10   36.60    2.49
   1   6 -10   37.37    2.55
   1   6 -10   34.57    2.21
   1 -12 -11   19.01    2.03
  -1  11  11  108.32    7.72
  -1  11  11   94.74    6.58
   1 -11 -11   96.37    6.28
   1 -11 -11  102.50    7.03
  -1  10  11   14.74    2.23
   1 -10 -11   25.24    2.27
  -1   9  11  127.98    8.34
   1  -9 -11  123.83    7.99
  -1   8  11    0.38    0.38
  -1   8  11   -0.04    0.13
   1  -8 -11    0.23    0.27
   1  -8 -11    0.15    0.18
  -1   7  11   45.10    3.68
  -1   7  11   39.81    3.61
   1  -7 -11   38.09    3.17
   1  -7 -11   42.52    3.28
  -1   6  11   27.32    2.59
  -1   6  11   20.34    2.31
   1  -6 -11   23.08    2.26
   1  -6 -11   26.30    2.37
  -1   5  11  376.37   21.67
   1  -5 -11  372.58   21.18
  -1   4  11   21.65    2.13
  -1   4  11   17.70    2.12
   1  -4 -11   24.67    2.31
   1  -4 -11   23.62    2.26
  -1   3  11   27.43    2.46
  -1   3  11   21.12    2.27
   1  -3 -11   24.86    2.32
   1  -3 -11   26.18    2.44
  -1   2  11  627.68   34.81
  -1   2  11  680.51   37.89
   1  -2 -11  672.70   37.43
   1  -2 -11  644.03   35.73
  -1   1  11  451.52   25.30
  -1   1  11  521.30   29.50
   1  -1 -11  489.34   27.39
   1  -1 -11  459.93   26.02
  -1   0  11    0.29    0.24
  -1   0  11   -0.05    0.32
   1   1 -11  473.48   26.40
   1   1 -11  446.27   25.31
  -1  -2  11  585.71   32.32
  -1  -2  11  530.21   30.62
   1   2 -11  721.87   40.31
  -1  -4  11   21.29    1.76
   1   4 -11   22.20    1.85
   1   4 -11   19.84    2.20
  -1  -5  11  356.36   19.73
  -1  -5  11  384.42   21.90
   1   5 -11  380.64   21.69
   1   5 -11  357.09   19.80
  -1  -6  11   27.97    1.94
  -1  -6  11   27.24    2.13
   1   6 -11   26.32    1.85
   1   6 -11   27.11    2.17
  -1  11  12   86.78    6.09
  -1  11  12   86.78    6.71
   1 -11 -12   95.93    6.62
   1 -11 -12  104.24    6.84
  -1  10  12  131.64    8.56
  -1  10  12  115.63    8.26
   1 -10 -12  134.44    8.45
   1 -10 -12  129.20    8.41
  -1   9  12  176.29   11.55
  -1   9  12  166.16   10.43
   1  -9 -12  185.44   11.19
   1  -9 -12  162.75   10.16
   1  -8 -12   37.10    3.14
   1  -7 -12   51.51    3.93
   1  -7 -12   43.38    3.50
  -1   6  12   66.61    4.89
  -1   6  12   58.88    4.87
   1  -6 -12   69.69    4.97
   1  -6 -12   74.61    5.22
   1  -5 -12   12.96    1.59
   1  -5 -12   14.97    1.77
  -1   4  12  164.33   10.09
  -1   4  12  155.55   10.10
   1  -4 -12  177.87   10.91
   1  -4 -12  166.89   10.22
  -1   3  12  203.98   12.72
  -1   3  12  193.00   11.59
   1  -3 -12  194.34   11.68
   1  -3 -12  197.52   11.98
  -1   2  12   13.44    1.57
   1  -2 -12   13.21    1.56
   1  -1 -12   75.60    5.34
   1  -1 -12   83.24    5.60
   1   0 -12   63.09    4.45
   1   0 -12   57.57    4.38
   1   1 -12   78.21    5.22
   1   1 -12   77.74    5.99
   1   2 -12   15.25    2.01
   1   2 -12   13.91    1.50
   1   3 -12  191.66   11.22
   1   3 -12  187.39   12.00
   1   4 -12  162.75    9.60
   1   4 -12  169.94   10.83
  -1  -5  12   11.50    1.68
  -1  -5  12   15.31    1.42
   1   5 -12   12.40    1.26
   1   5 -12   10.54    1.60
  -1  -6  12   70.66    4.75
  -1  -6  12   62.43    3.92
   1   6 -12   65.33    4.11
   1   6 -12   73.17    4.87
  -1  10  13  139.44    8.97
   1 -10 -13  134.44    8.71
   1 -10 -13  147.86    9.32
   1  -9 -13   41.43    3.44
   1  -9 -13   35.59    3.15
   1  -8 -13    5.04    1.05
   1  -8 -13    4.78    1.02
   1  -7 -13  207.15   12.50
   1  -7 -13  191.17   11.63
   1  -6 -13    4.05    0.90
   1  -6 -13    4.51    1.01
   1  -5 -13   15.12    1.82
   1  -5 -13   11.15    1.48
  -1   4  13  308.66   17.90
  -1   4  13  324.15   19.86
   1  -4 -13  285.60   16.60
   1  -4 -13  293.77   17.20
   1  -3 -13 2603.45  140.91
   1  -3 -13 2776.69  149.94
  -1   2  13    4.31    2.81
   1  -2 -13  252.17   14.98
  -1   1  13    0.98    0.43
  -1   1  13    0.05    0.60
   1  -1 -13    0.37    0.28
   1   0 -13    0.55    0.41
   1   0 -13    0.28    0.24
  -1  -1  13    0.06    0.79
  -1  -1  13    0.17    0.21
   1   1 -13    0.05    0.20
   1   1 -13    0.07    0.21
   1   2 -13  275.47   16.74
   1   2 -13  255.10   14.79
   1   3 -13 2653.47  143.84
   1   3 -13 2732.77  147.50
   1   4 -13  325.61   19.56
  -1  -5  13   13.25    1.37
  -1  -5  13    8.69    1.61
   1   5 -13   11.36    1.26
  -1  -6  13    3.33    0.59
  -1  -6  13    4.43    0.95
   1   6 -13    4.88    0.98
   1   6 -13    4.16    0.72
   1  -8 -14    4.95    1.05
   1  -8 -14    6.34    1.24
   1  -7 -14   85.11    5.99
   1  -7 -14   78.12    5.51
  -1   6  14   -0.79    1.18
   1  -6 -14    4.07    0.99
  -1   5  14   28.05    2.70
   1  -5 -14   28.05    2.61
   1  -4 -14  197.27   12.08
   1  -4 -14  194.71   11.77
   1  -3 -14   42.14    3.59
   1  -3 -14   42.58    3.42
  -1   2  14   10.39    1.48
   1  -2 -14    8.14    1.45
   1  -2 -14    8.55    1.31
  -1   1  14   22.67    2.21
  -1   1  14   -0.28   15.75
   1  -1 -14   18.26    1.94
   1  -1 -14   19.15    2.34
   1   0 -14   19.29    2.48
   1   0 -14   17.08    1.85
  -1  -1  14   17.12    1.83
   1   1 -14   15.75    1.78
   1   1 -14   16.65    2.34
  -1  -2  14    0.16   55.40
  -1  -2  14   11.70    1.42
   1   2 -14    9.41    1.67
   1   2 -14    8.63    1.23
   1   3 -14   33.95    3.28
   1   3 -14   37.73    3.01
   1   4 -14  177.26   10.59
   1   4 -14  210.20   13.47
  -1  -5  14   23.83    2.89
   1   5 -14   23.61    2.13
   1   5 -14   29.49    3.07
  -1  -6  14    4.05    0.70
  -1  -6  14    4.47    1.01
   1   6 -14    3.39    0.89
   1   6 -14    2.83    0.63
  -1   6  15   -0.16   14.93
  -1   6  15   25.29    2.54
   1  -6 -15   21.91    2.43
   1  -6 -15   22.66    2.33
   1  -5 -15   12.19    1.83
   1  -4 -15  305.24   17.76
   1  -4 -15  299.75   17.73
   1  -3 -15   31.54    2.84
   1  -3 -15   34.23    3.25
   1  -2 -15  204.47   12.36
   1  -2 -15  218.50   13.59
   1  -1 -15  283.89   16.62
   1  -1 -15  347.82   20.84
  -1   0  15    0.17    0.22
  -1   0  15    0.22    1.04
   1   0 -15    0.10    0.21
   1   0 -15    0.04    0.28
  -1  -1  15   10.91    5.72
   1   1 -15  307.31   18.81
  -1  -2  15  221.18   13.15
   1   2 -15  213.62   12.79
  -1  -3  15   32.49    2.81
  -1  -3  15   47.48    6.67
   1   3 -15   31.91    2.78
   1   3 -15   36.29    4.32
  -1  -5  15   16.41    1.72
  -1  -5  15   11.35    2.12
   1   5 -15   14.12    1.73
   1   5 -15   15.08    2.44
  -1   0  16   -2.66   49.26
  -1   0  16  108.16    7.19
   1   0 -16  103.20    6.92
   1   0 -16  107.27    8.25
  -2   4 -14   41.22    3.33
  -2   4 -14   42.48    4.84
   2  -4  14   35.09    4.34
   2  -4  14   40.47    3.12
  -2   3 -14    0.07    0.26
  -2   3 -14    0.26    0.51
   2  -3  14    0.18    0.59
   2  -3  14    0.56    0.33
  -2   2 -14  227.53   13.42
  -2   2 -14  242.41   16.34
   2  -2  14  217.52   12.74
   2  -2  14  251.07   27.14
  -2   1 -14   70.16    4.89
  -2   1 -14   81.14    7.31
   2  -1  14   87.19   11.10
   2  -1  14   66.38    4.57
  -2   0 -14   44.94    3.46
   2   0  14   48.08    3.55
   2   1  14   71.38    5.04
  -2  -2 -14  170.19   11.72
  -2  -3 -14    0.49    0.55
  -2  -3 -14    0.84    0.39
   2   3  14    0.40    0.28
   2   3  14   -0.07    0.77
  -2  -4 -14   37.66    3.00
  -2  -4 -14   28.28    3.66
  -2   7 -13    2.15    0.71
  -2   7 -13    1.60    0.99
   2  -7  13    2.22    1.05
   2  -7  13    2.55    0.66
  -2   6 -13    0.50    0.72
   2  -6  13    0.68    0.59
  -2   5 -13   49.59    4.98
  -2   5 -13   56.81    4.31
   2  -5  13   48.20    3.51
   2  -5  13   46.19    4.73
  -2   4 -13  348.18   20.00
  -2   4 -13  299.14   19.57
   2  -4  13  315.12   19.85
   2  -4  13  310.12   17.65
  -2   3 -13  169.58   10.33
  -2   3 -13  158.96   11.36
   2  -3  13  169.82   12.02
   2  -3  13  171.41   10.21
  -2   2 -13   12.14    1.50
  -2   2 -13    9.74    2.24
   2  -2  13    8.83    2.23
   2  -2  13   11.93    1.39
  -2   1 -13    7.31    1.13
  -2   1 -13    5.44    1.79
   2  -1  13    8.56    1.21
  -2   0 -13   -0.04    0.30
  -2   0 -13    0.00    0.22
   2   0  13    0.10    0.20
   2   0  13   -0.06    0.37
  -2  -1 -13    5.21    1.46
  -2  -1 -13    6.71    1.05
   2   1  13    0.11   30.54
   2   1  13    8.72    1.17
  -2  -2 -13    7.23    1.74
  -2  -2 -13   11.39    1.37
  -2  -3 -13  148.35    9.00
  -2  -4 -13  318.29   19.78
   2   4  13   33.29    5.64
  -2  -5 -13   43.10    3.28
  -2  -5 -13   42.60    4.42
  -2  -6 -13    0.66    0.34
  -2  -6 -13    0.41    0.55
   2   6  13    0.68    0.37
   2   6  13   -0.02    0.77
  -2  -7 -13    2.50    1.02
  -2  -7 -13    1.37    0.50
   2   7  13   -0.41   10.48
   2   7  13    1.44    0.51
  -2   9 -12  344.89   20.00
  -2   9 -12  387.10   23.53
   2  -9  12  332.93   20.02
   2  -9  12  334.89   19.10
  -2   8 -12  145.06    9.26
  -2   8 -12  147.01   10.25
   2  -8  12  142.98    8.78
   2  -8  12  156.40   10.67
  -2   7 -12   47.95    4.68
  -2   7 -12   49.41    4.00
   2  -7  12   43.92    3.35
  -2   6 -12   48.84    3.88
   2  -6  12   41.17    3.17
   2  -5  12  239.00   15.79
   2  -5  12  245.34   14.21
  -2   4 -12   78.14    6.61
  -2   4 -12   91.63    6.14
   2  -4  12   75.46    5.03
   2  -4  12   77.92    9.89
  -2   3 -12   49.51    3.96
  -2   3 -12   44.53    4.61
   2  -3  12   51.63    5.11
  -2   2 -12  117.19    8.95
   2  -2  12  137.37   10.47
  -2   1 -12  240.58   14.08
  -2   1 -12  211.91   14.25
   2  -1  12  214.47   12.53
   2  -1  12  260.47   18.13
  -2   0 -12  834.59   47.04
  -2   0 -12  945.00   51.79
   2   0  12  913.04   49.97
   2   0  12  915.48   52.94
  -2  -1 -12  200.69   13.04
  -2  -1 -12  212.16   12.48
  -2  -2 -12  108.14    8.05
  -2  -2 -12  109.88    6.95
   2   2  12  112.70    7.09
   2   2  12   52.94   56.97
  -2  -3 -12   45.66    4.49
  -2  -3 -12   43.03    3.28
   2   3  12   46.65    3.49
   2   3  12   14.97   32.44
  -2  -4 -12   77.41    6.45
  -2  -4 -12   71.21    4.83
  -2  -5 -12  200.44   11.81
  -2  -6 -12   43.30    4.27
   2   6  12    7.25    4.33
  -2  -7 -12   51.53    4.71
  -2  -7 -12   41.25    3.18
   2   7  12   44.29    3.39
   2   7  12    7.58   16.32
  -2  -8 -12  145.06    9.94
  -2  -8 -12  129.44    8.09
   2   8  12  123.10    7.75
   2   8  12   76.65   33.27
   2   9  12  300.73   17.29
   2   9  12  213.50   38.01
  -2  10 -11  582.30   32.74
  -2  10 -11  611.46   35.09
   2 -10  11  628.90   35.10
   2 -10  11  571.93   32.59
  -2   9 -11   90.66    6.34
  -2   9 -11   89.36    6.92
   2  -9  11   91.22    6.16
   2  -9  11   93.05    6.86
  -2   8 -11    2.77    0.84
  -2   8 -11    3.42    1.13
   2  -8  11    2.61    0.74
   2  -8  11    1.93    0.85
  -2   7 -11  108.88    7.12
  -2   7 -11  119.49    8.70
   2  -7  11  122.97    7.86
   2  -7  11  122.36    8.64
  -2   6 -11  845.82   46.62
  -2   6 -11  833.49   47.20
   2  -6  11  911.45   50.12
   2  -6  11  866.80   48.86
  -2   5 -11   99.08    6.53
  -2   5 -11   87.09    7.54
   2  -5  11  103.58    6.71
   2  -5  11  106.77    8.02
   2  -4  11    0.59    0.35
   2  -4  11    0.78    0.63
  -2   3 -11    3.67    1.33
  -2   3 -11    3.92    0.90
   2  -3  11    5.99    0.96
  -2   2 -11    8.16    1.17
   2  -2  11    7.12    1.04
  -2   1 -11    0.26    0.35
  -2   1 -11    0.50    0.49
   2  -1  11    0.17    0.18
   2  -1  11    0.20    0.38
  -2   0 -11    1.06    0.71
  -2   0 -11    0.16    0.23
   2   0  11    0.04    0.21
   2   0  11    0.33    0.62
  -2  -1 -11    0.30    0.40
  -2  -1 -11    0.40    0.30
   2   1  11    0.20    0.22
   2   1  11   -0.11    0.57
  -2  -2 -11    6.73    1.52
  -2  -2 -11    7.11    1.07
   2   2  11    8.97    1.16
   2   2  11    0.46   15.47
  -2  -3 -11    5.27    1.44
  -2  -3 -11    5.81    0.95
  -2  -4 -11    0.15    0.37
  -2  -4 -11    0.77    0.35
   2   4  11    0.51    0.32
   2   4  11    0.00    0.52
  -2  -5 -11  101.91    7.62
  -2  -5 -11   88.88    5.79
   2   5  11  100.21    6.43
   2   5  11   90.67    8.47
  -2  -6 -11  879.24   49.43
  -2  -6 -11  755.66   41.56
  -2  -7 -11  121.12    8.50
  -2  -7 -11  106.60    6.77
   2   7  11  121.34    7.62
   2   7  11  128.83   11.41
  -2  -8 -11    3.92    1.15
  -2  -8 -11    3.09    0.74
   2   8  11    2.90    0.72
   2   8  11   -0.02    1.23
  -2  -9 -11   84.52    6.32
  -2  -9 -11   81.56    5.49
  -2 -10 -11  579.74   33.11
  -2 -10 -11  627.68   34.89
   2  10  11  531.06   29.66
   2  10  11  476.77   29.52
   2 -11  10   35.28    3.04
   2 -11  10   41.97    3.68
  -2  10 -10  467.86   27.22
  -2  10 -10  533.50   30.69
   2 -10  10  487.75   27.50
   2 -10  10  554.61   31.62
   2  -9  10   22.35    2.24
   2  -9  10   24.61    2.71
  -2   8 -10   13.07   11.98
  -2   8 -10    9.59    1.82
   2  -8  10   12.14    1.55
   2  -8  10   11.41    1.88
   2  -7  10  196.30   11.82
   2  -7  10  211.91   13.38
  -2   6 -10   24.13    2.39
  -2   6 -10   28.77    3.25
   2  -6  10   27.52    2.53
   2  -6  10   26.44    3.03
  -2   5 -10    5.40    1.00
  -2   5 -10    7.06    1.55
   2  -5  10    5.18    1.01
   2  -5  10    5.25    1.37
  -2   4 -10  139.57    8.61
  -2   4 -10  152.38   10.47
   2  -4  10  162.14    9.96
   2  -4  10  149.57   10.25
  -2   3 -10  275.72   15.93
  -2   3 -10  266.57   16.74
   2  -3  10  292.92   16.93
   2  -3  10  270.23   16.86
  -2   2 -10   43.46    3.35
  -2   2 -10   34.76    3.67
   2  -2  10   43.38    3.33
   2  -2  10   37.14    3.95
  -2   1 -10   60.44    4.34
  -2   1 -10   65.24    5.95
   2  -1  10   51.74    3.76
   2  -1  10   57.72    5.53
  -2   0 -10  248.76   15.47
  -2   0 -10  291.09   16.76
   2   0  10  266.44   15.31
  -2  -1 -10   57.72    4.14
   2   1  10   53.23    3.78
   2   1  10   50.75   26.40
  -2  -2 -10   42.44    3.26
  -2  -2 -10   35.62    3.64
  -2  -3 -10  267.79   16.69
   2   3  10  228.02   15.31
  -2  -4 -10  166.53   11.13
  -2  -4 -10  157.38    9.50
   2   4  10  151.89    9.19
   2   4  10  182.63   13.08
  -2  -5 -10    4.34    1.20
  -2  -5 -10    4.22    0.79
   2   5  10    4.49    0.83
   2   5  10    2.33    1.54
  -2  -6 -10   30.01    3.15
  -2  -6 -10   30.44    2.55
   2   6  10   29.41    2.50
   2   6  10   25.96    4.12
  -2  -7 -10  188.61   11.20
  -2  -7 -10  202.64   12.76
  -2  -8 -10   10.33    1.71
  -2  -8 -10   10.48    1.32
  -2  -9 -10   20.78    2.42
  -2  -9 -10   20.65    2.01
  -2 -10 -10  503.49   28.77
  -2 -10 -10  497.27   27.88
   2  10  10  508.86   30.94
   2  10  10  483.60   27.13
  -2 -11 -10   34.60    3.32
  -2 -11 -10   38.58    3.17
  -2  12  -9   10.25    1.99
  -2  12  -9   10.38    1.74
   2 -12   9    7.41    1.24
   2 -12   9    9.35    1.60
  -2  11  -9   64.39    5.60
  -2  11  -9   68.93    5.39
   2 -11   9   73.72    5.50
   2 -11   9   74.22    5.48
   2 -10   9  145.54    9.49
   2 -10   9  145.79    9.41
  -2   9  -9    1.01    0.81
  -2   9  -9    1.81    0.79
   2  -9   9    3.31    0.93
   2  -9   9    2.28    0.74
  -2   8  -9  670.26   37.80
  -2   8  -9  698.20   39.48
   2  -8   9  596.82   33.46
   2  -8   9  663.55   37.51
  -2   7  -9   97.92    6.94
  -2   7  -9  120.68    8.48
   2  -7   9  107.52    7.59
   2  -7   9   91.33    6.17
  -2   6  -9    0.87    0.57
  -2   6  -9    1.28    0.72
   2  -6   9    1.42    0.54
   2  -6   9    1.22    0.65
  -2   5  -9  132.61    8.61
  -2   5  -9  126.51    8.83
   2  -5   9  134.08    9.21
   2  -5   9  122.61    7.81
  -2   4  -9 1372.48   74.77
  -2   4  -9 1431.04   78.97
   2  -4   9 1393.22   75.91
   2  -4   9 1535.96   84.50
  -2   3  -9   47.60    3.56
  -2   3  -9   47.95    4.40
   2  -3   9   48.38    4.40
   2  -3   9   55.68    4.20
  -2   2  -9 1140.56   62.18
  -2   2  -9 1110.31   61.83
   2  -2   9 1372.48   74.83
   2  -2   9 1267.56   70.27
  -2   1  -9  860.09   47.15
  -2   1  -9  900.72   50.62
   2  -1   9  938.17   52.72
   2  -1   9  927.92   50.92
  -2   0  -9    0.18    0.33
  -2   0  -9    0.22    0.26
   2   0   9    0.30    0.26
   2   0   9    0.39    0.51
  -2  -1  -9  817.02   45.99
  -2  -1  -9  966.23   52.84
   2   1   9  952.32   53.58
   2   1   9  871.68   47.71
  -2  -2  -9 1108.11   61.66
  -2  -2  -9 1288.30   70.06
   2   2   9 1266.34   68.84
   2   2   9 1294.40   72.08
  -2  -3  -9   54.05    3.87
   2   3   9   56.55    3.95
  -2  -4  -9 1485.94   81.80
  -2  -4  -9 1546.94   83.91
  -2  -5  -9  131.76    8.97
   2   5   9  177.75   12.36
  -2  -6  -9    1.13    0.59
  -2  -6  -9    0.72    0.35
   2   6   9    0.66    0.82
   2   6   9    1.17    0.44
  -2  -7  -9   87.72    6.33
  -2  -7  -9   93.34    6.05
   2   7   9  102.08    6.58
   2   7   9  123.71    9.65
  -2  -8  -9  611.46   34.51
  -2  -8  -9  636.59   35.23
   2   8   9  706.01   41.02
   2   8   9  655.86   36.34
   2   9   9    2.84    0.73
   2   9   9    0.77    0.88
  -2 -10  -9  138.59    9.05
  -2 -10  -9  140.18    8.66
   2  10   9  162.62   12.15
   2  10   9  135.66    8.49
  -2 -11  -9   60.22    4.68
  -2 -11  -9   74.41    5.18
   2  11   9   66.38    4.70
   2  11   9   51.78    5.59
  -2 -12  -9    7.30    1.39
  -2 -12  -9   10.32    1.40
  -2  13  -8  169.70   11.59
  -2  13  -8  165.80   10.27
   2 -13   8  194.95   12.52
   2 -13   8  179.58   11.02
  -2  12  -8   98.16    7.48
  -2  12  -8   98.75    6.92
   2 -12   8   94.78    6.54
   2 -12   8  106.07    7.59
  -2  11  -8   45.53    4.65
  -2  11  -8   50.76    4.27
   2 -11   8   46.31    3.81
   2 -11   8   47.64    4.18
  -2  10  -8  113.31    8.09
  -2  10  -8  106.02    7.34
   2 -10   8  113.42    7.64
   2 -10   8  118.62    8.15
  -2   9  -8  111.19    7.73
  -2   9  -8  104.42    7.38
   2  -9   8  102.66    7.06
   2  -9   8  113.64    7.83
  -2   8  -8   57.30    4.64
  -2   8  -8   65.77    5.18
  -2   7  -8   13.01    2.00
  -2   7  -8   11.18    1.66
   2  -7   8   16.63    2.04
   2  -7   8   13.88    1.94
  -2   6  -8  459.45   26.21
  -2   6  -8  537.40   30.87
   2  -6   8  466.40   26.91
   2  -6   8  451.39   25.78
  -2   5  -8  507.51   28.74
  -2   5  -8  453.22   26.34
   2  -5   8  452.13   26.24
   2  -5   8  434.92   24.73
  -2   4  -8 1315.14   71.88
  -2   4  -8 1263.90   69.86
   2  -4   8 1244.39   68.00
   2  -4   8 1322.46   72.89
  -2   3  -8  596.94   33.33
  -2   3  -8  609.63   34.83
   2  -3   8  570.59   31.88
   2  -3   8  609.38   34.71
  -2   2  -8  182.39   10.89
  -2   2  -8  177.87   11.63
   2  -2   8  191.17  248.02
   2  -2   8  209.59   12.52
  -2   1  -8   25.41    2.23
  -2   1  -8   26.19    3.21
   2  -1   8   29.06    3.16
   2  -1   8   29.11    2.60
  -2   0  -8  676.85   38.22
  -2   0  -8  706.25   38.87
   2   0   8  800.92   44.13
   2   0   8  779.33   43.97
  -2  -1  -8   29.23    3.37
  -2  -1  -8   29.83    2.48
   2   1   8   27.47    3.07
   2   1   8   31.74    2.60
  -2  -2  -8  182.27   11.76
  -2  -2  -8  224.84   13.09
   2   2   8  210.69   13.46
   2   2   8  201.05   11.75
  -2  -3  -8  673.31   38.19
  -2  -3  -8  640.61   35.38
   2   3   8  620.24   34.20
   2   3   8  733.33   41.70
  -2  -4  -8 1344.42   74.04
  -2  -4  -8 1367.60   74.31
   2   4   8 1636.00   90.23
   2   4   8 1381.02   74.98
  -2  -5  -8  449.81   25.14
   2   5   8  456.15   25.45
  -2  -6  -8  482.14   27.05
  -2  -6  -8  405.65   23.48
   2   6   8  497.39   27.83
   2   6   8  504.95   29.85
  -2  -7  -8   13.08    1.72
  -2  -7  -8   14.26    1.54
  -2  -8  -8   60.43    4.65
  -2  -8  -8   60.95    4.26
   2   8   8   63.06    5.79
   2   8   8   63.48    4.50
  -2  -9  -8   95.16    6.58
  -2  -9  -8  100.75    6.48
   2   9   8  122.49    9.10
   2   9   8  109.77    7.05
  -2 -10  -8  101.77    6.95
  -2 -10  -8  112.48    7.16
   2  10   8  126.39    9.35
   2  10   8  105.46    6.84
  -2 -11  -8   48.62    3.70
   2  11   8   42.00    3.33
  -2 -12  -8   90.06    6.11
  -2 -12  -8   84.64    6.00
   2  12   8   93.12    6.20
   2  12   8   98.10    8.04
  -2 -13  -8  176.29   10.82
  -2 -13  -8  166.89   10.58
   2  13   8  182.63   12.71
   2  13   8  166.28   10.24
  -2  14  -7    0.70    0.40
  -2  14  -7    0.62    0.65
   2 -14   7    1.42    0.71
   2 -14   7    0.34    0.27
  -2  13  -7   54.06    4.78
  -2  13  -7   52.84    4.06
   2 -13   7   54.48    4.62
   2 -13   7   57.56    4.36
  -2  12  -7  386.74   22.83
  -2  12  -7  348.43   20.29
   2 -12   7  319.76   19.08
   2 -12   7  308.66   17.90
  -2  11  -7    2.44    1.01
  -2  11  -7    2.29    0.81
   2 -11   7    2.24    0.77
   2 -11   7    1.82    0.73
  -2  10  -7  128.83    8.69
  -2  10  -7  106.97    7.33
   2 -10   7  105.77    7.38
   2 -10   7  112.56    7.56
  -2   9  -7  195.08   12.24
  -2   9  -7  164.45   10.54
  -2   8  -7   82.87    6.11
  -2   8  -7   84.91    6.15
   2  -8   7   80.42    5.97
   2  -8   7   73.88    5.47
  -2   7  -7   72.22    5.36
  -2   7  -7   78.29    5.84
   2  -7   7   74.46    5.58
   2  -7   7   73.80    5.61
  -2   6  -7   47.29    4.11
  -2   6  -7   39.50    6.23
   2  -6   7   34.09    3.22
   2  -6   7   37.77    3.48
  -2   5  -7  100.11    6.69
  -2   5  -7  101.67    7.17
   2  -5   7  106.44    7.39
   2  -5   7  120.62    8.05
  -2   4  -7 1296.84   70.86
  -2   4  -7 1228.53   67.78
   2  -4   7 1368.82   74.88
   2  -4   7 1310.26   72.10
  -2   3  -7 3029.22  163.60
  -2   3  -7 3017.02  163.60
   2  -3   7 2916.99  157.62
   2  -3   7 2824.27  153.23
  -2   2  -7  355.14   20.30
  -2   2  -7  394.54   23.13
   2  -2   7  327.44   18.80
   2  -2   7  367.58   21.64
  -2   1  -7    5.89    1.92
  -2   1  -7    7.32    1.39
   2  -1   7    5.70    1.27
   2  -1   7    6.44    1.04
  -2   0  -7    0.04    0.24
  -2   0  -7    1.13    0.43
   2   0   7   -0.06    0.32
   2   0   7    0.18    0.21
  -2  -1  -7    4.09    1.00
  -2  -1  -7    6.47    0.95
   2   1   7    5.55    0.93
   2   1   7    5.25    1.26
  -2  -2  -7  330.25   19.63
  -2  -2  -7  371.85   20.91
   2   2   7  351.72   20.76
   2   2   7  348.43   19.69
  -2  -3  -7 2841.35  154.08
  -2  -3  -7 3029.22  163.23
   2   3   7 2824.27  152.13
   2   3   7 3254.92  176.41
  -2  -4  -7 1339.54   73.59
  -2  -4  -7 1352.96   73.49
   2   4   7 1289.52   69.98
   2   4   7 1557.92   85.73
  -2  -5  -7  100.93    6.98
  -2  -5  -7  118.19    7.33
   2   5   7  122.49    8.70
   2   5   7  112.69    6.95
  -2  -6  -7   33.72    3.07
  -2  -6  -7   37.50    2.90
   2   6   7   38.55    3.86
   2   6   7   32.93    2.61
  -2  -7  -7   55.23    4.33
  -2  -7  -7   62.41    4.31
   2   7   7   72.82    5.86
   2   7   7   65.65    4.51
  -2  -8  -7   63.93    4.77
   2   8   7   79.98    6.43
  -2  -9  -7  152.50    9.26
  -2  -9  -7  146.64    9.33
   2   9   7  169.94   10.32
   2   9   7  179.95   12.03
  -2 -10  -7   92.99    6.43
  -2 -10  -7  106.18    6.81
   2  10   7   99.27    6.49
   2  10   7  110.96    8.28
  -2 -11  -7    1.42    0.60
  -2 -11  -7    2.76    0.70
   2  11   7    0.72    0.77
   2  11   7    1.45    0.54
  -2 -12  -7  342.45   19.65
   2  12   7  310.73   17.96
  -2 -13  -7   53.78    4.25
   2  13   7   56.58    5.49
  -2 -14  -7    0.54    0.44
  -2 -14  -7    0.29    0.28
   2  14   7   -0.02    0.46
   2  14   7    0.40    0.30
  -2  15  -6    0.26    0.43
   2 -15   6    0.71    0.65
  -2  14  -6   48.40    3.78
  -2  14  -6   44.29    4.33
   2 -14   6   53.37    4.01
   2 -14   6   52.53    5.00
  -2  13  -6   48.68    4.44
  -2  13  -6   51.54    3.92
   2 -13   6   51.12    4.72
   2 -13   6   49.18    3.84
  -2  12  -6  341.23   20.50
  -2  12  -6  329.40   19.12
   2 -12   6  335.86   19.31
   2 -12   6  335.98   20.35
  -2  11  -6  302.68   18.14
  -2  11  -6  337.57   19.79
   2 -11   6  303.65   18.41
   2 -11   6  303.41   17.62
  -2  10  -6  202.40   12.65
  -2  10  -6  203.98   12.50
  -2   9  -6  208.37   12.81
  -2   9  -6  220.70   13.55
   2  -9   6  219.11   13.27
   2  -9   6  223.14   13.87
  -2   8  -6  364.78   21.26
  -2   8  -6  322.81   19.08
   2  -8   6  315.98   18.48
   2  -8   6  328.18   19.50
  -2   7  -6  775.30   43.29
  -2   7  -6  819.46   45.53
   2  -7   6  740.65   41.39
   2  -7   6  750.54   41.91
  -2   6  -6  168.72   10.66
  -2   6  -6  188.49   11.79
   2  -6   6  162.87   10.35
   2  -6   6  158.11   10.06
  -2   5  -6  127.61    8.48
   2  -5   6  125.05    8.30
  -2   4  -6   31.70    3.03
   2  -4   6   27.69    2.76
  -2   3  -6   64.16    4.98
   2  -3   6   59.73    4.65
  -2   2  -6  196.30   12.22
   2  -2   6  200.93   12.41
  -2   1  -6  165.06   13.53
  -2   1  -6  172.14   10.41
   2  -1   6  159.94    9.74
   2  -1   6  167.99   10.66
  -2   0  -6   14.49    1.57
  -2   0  -6   13.44    1.83
   2   0   6   16.65    2.10
   2   0   6   15.54    1.67
  -2  -1  -6  168.85   10.75
  -2  -1  -6  165.31    9.80
   2   1   6  175.31   11.11
   2   1   6  188.00   11.24
  -2  -2  -6  196.91   11.47
  -2  -2  -6  207.40   12.88
   2   2   6  205.45   12.09
   2   2   6  171.29   10.86
  -2  -3  -6   68.33    5.22
  -2  -3  -6   69.60    4.62
   2   3   6   69.51    5.23
   2   3   6   68.29    4.55
  -2  -4  -6   27.62    2.73
  -2  -4  -6   30.40    2.44
   2   4   6   31.99    3.11
   2   4   6   24.19    2.03
  -2  -5  -6   98.44    6.72
  -2  -5  -6  116.37    7.17
   2   5   6  112.25    6.88
   2   5   6  118.67    8.09
  -2  -6  -6  138.47    8.86
  -2  -6  -6  163.36    9.72
   2   6   6  170.31   11.02
   2   6   6  155.91    9.27
  -2  -7  -6  625.49   35.03
  -2  -7  -6  714.79   39.32
   2   7   6  772.25   43.37
   2   7   6  709.30   39.03
  -2  -8  -6  297.43   16.97
   2   8   6  343.06   19.51
  -2  -9  -6  205.57   12.47
   2   9   6  201.05   12.81
  -2 -10  -6  200.93   11.89
  -2 -10  -6  182.14   11.24
   2  10   6  202.64   13.01
   2  10   6  214.35   12.71
  -2 -11  -6  285.48   16.81
  -2 -11  -6  327.93   18.82
   2  11   6  320.61   19.42
   2  11   6  283.77   16.45
  -2 -12  -6  313.29   18.34
  -2 -12  -6  358.07   20.52
   2  12   6  307.07   18.79
   2  12   6  321.34   18.53
  -2 -13  -6   52.98    4.03
   2  13   6   48.25    3.79
   2  13   6   41.81    5.16
  -2 -14  -6   52.33    4.20
   2  14   6   45.03    4.76
  -2 -15  -6    0.34    0.34
  -2 -15  -6    0.28    0.27
   2  15   6    0.30    0.77
   2  15   6    0.10    0.24
  -2  15  -5   74.96    5.26
  -2  15  -5   86.03    7.55
   2 -15   5   71.81    4.99
   2 -15   5   75.53    6.50
  -2  14  -5  646.96   36.03
  -2  14  -5  633.29   36.61
   2 -14   5  584.13   32.51
   2 -14   5  590.23   34.18
  -2  13  -5  288.53   16.70
  -2  13  -5  307.56   18.97
   2 -13   5  274.86   17.13
   2 -13   5  311.58   18.01
  -2  12  -5   28.27    2.60
  -2  12  -5   27.27    3.14
   2 -12   5   29.65    2.66
   2 -12   5   23.02    2.82
  -2  11  -5  853.14   47.30
  -2  11  -5  805.68   45.36
   2 -11   5  739.43   40.93
   2 -11   5  804.95   45.42
  -2  10  -5  255.46   15.66
  -2  10  -5  231.43   13.98
   2 -10   5  239.00   14.77
   2 -10   5  227.65   13.59
  -2   9  -5   64.37    5.06
  -2   9  -5   51.92    4.11
   2  -9   5   56.18    4.65
   2  -9   5   59.00    4.49
  -2   8  -5  515.44   29.29
  -2   8  -5  533.01   30.28
   2  -8   5  528.99   29.82
   2  -8   5  531.30   30.34
  -2   7  -5  714.67   39.97
   2  -7   5  651.23   36.43
  -2   6  -5    6.21    1.22
   2  -6   5    5.83    1.13
  -2   5  -5  361.12   20.93
  -2   5  -5  347.70   20.04
   2  -5   5  335.86   19.54
   2  -5   5  311.34   18.18
  -2   4  -5  278.52   16.46
  -2   4  -5  260.95   15.30
   2  -4   5  253.63   15.12
   2  -4   5  232.65   13.94
  -2   3  -5   25.62    2.56
  -2   3  -5   25.29    2.34
   2  -3   5   22.63    2.34
   2  -3   5   26.68    2.59
  -2   2  -5 3212.22  173.73
  -2   2  -5 3051.18  164.45
   2  -2   5 2948.70  159.45
   2  -2   5 3081.68  166.53
  -2   1  -5   26.18    2.62
  -2   1  -5   22.17    2.07
   2  -1   5   21.18    2.09
   2  -1   5   22.57    2.89
   2   0   5    0.22    0.38
   2   0   5    0.26    0.22
  -2  -1  -5   20.42    2.22
   2   1   5   23.95    3.12
  -2  -2  -5 3159.76  170.92
  -2  -2  -5 2780.35  149.81
   2   2   5 3062.16  165.06
   2   2   5 2751.07  148.84
  -2  -3  -5   27.14    2.21
  -2  -3  -5   25.38    2.56
   2   3   5   27.11    2.27
   2   3   5   25.31    2.55
  -2  -4  -5  258.51   14.76
  -2  -4  -5  219.48   13.27
   2   4   5  234.12   13.42
   2   4   5  250.46   15.01
  -2  -5  -5  323.30   18.26
  -2  -5  -5  286.45   16.80
   2   5   5  303.04   17.10
   2   5   5  305.00   18.01
  -2  -6  -5    4.79    0.79
  -2  -6  -5    5.01    0.96
   2   6   5    5.27    0.79
   2   6   5    5.47    1.16
  -2  -7  -5  634.39   35.42
  -2  -7  -5  695.51   38.23
   2   7   5  692.46   38.89
   2   7   5  664.16   36.53
  -2  -8  -5  505.07   28.07
  -2  -8  -5  490.07   27.72
   2   8   5  521.18   29.71
   2   8   5  555.09   30.82
  -2  -9  -5   51.58    3.70
   2   9   5   57.53    4.14
  -2 -10  -5  218.50   13.20
  -2 -10  -5  230.94   13.51
   2  10   5  223.14   13.16
   2  10   5  211.18   13.29
  -2 -11  -5  829.96   45.69
  -2 -11  -5  793.11   44.00
  -2 -12  -5   29.52    2.78
  -2 -12  -5   34.12    2.92
   2  12   5   25.29    2.37
   2  12   5   22.00    3.00
  -2 -13  -5  288.16   17.03
  -2 -13  -5  297.68   17.26
   2  13   5  296.70   18.42
   2  13   5  303.17   17.62
  -2 -14  -5  575.71   32.27
   2  14   5  630.00   35.34
   2  14   5  594.50   34.81
   2  15   5   59.44    5.86
  -2  15  -4    2.68    1.12
  -2  15  -4    2.27    0.67
   2 -15   4    1.51    0.51
   2 -15   4    3.66    1.35
  -2  14  -4    9.20    1.94
   2 -14   4    6.45    1.57
  -2  13  -4  502.88   29.51
  -2  13  -4  512.76   28.72
   2 -13   4  518.62   29.06
   2 -13   4  526.55   30.69
  -2  12  -4  307.56   18.81
  -2  12  -4  319.76   18.41
   2 -12   4  308.90   18.84
   2 -12   4  345.62   19.84
  -2  11  -4   36.66    7.93
  -2  11  -4   33.42    3.42
   2 -11   4   30.46    3.25
   2 -11   4   29.17    2.62
  -2  10  -4  540.45   30.52
  -2  10  -4  513.37   29.60
   2 -10   4  477.87   27.72
   2 -10   4  534.60   29.95
  -2   9  -4  599.01   34.07
  -2   9  -4  578.76   32.51
   2  -9   4  599.26   34.10
   2  -9   4  622.68   34.79
  -2   8  -4  246.07   15.01
  -2   8  -4  249.85   14.90
   2  -8   4  245.46   14.97
   2  -8   4  257.90   15.21
  -2   7  -4   17.03    2.03
   2  -7   4   16.26    1.83
  -2   6  -4  388.44   22.33
  -2   6  -4  392.59   22.57
   2  -6   4  368.19   21.30
   2  -6   4  372.10   21.42
  -2   5  -4 1001.61   55.16
  -2   5  -4  935.97   51.52
   2  -5   4  951.34   52.48
   2  -5   4 1021.01   56.19
  -2   4  -4  721.38   40.19
  -2   4  -4  708.81   39.25
   2  -4   4  768.83   42.63
   2  -4   4  735.77   40.89
  -2   3  -4  160.43    9.81
   2  -3   4  147.25    9.17
  -2   2  -4    0.61    0.41
   2  -2   4    0.05    0.20
  -2   1  -4 2332.61  125.90
   2  -1   4 2283.81  123.58
   2   0   4  139.20    8.81
   2   0   4  168.11   10.15
  -2  -1  -4 2232.57  120.57
  -2  -1  -4 2005.66  108.86
   2   1   4 1984.92  107.70
   2   1   4 2016.64  109.02
  -2  -2  -4    0.15    0.20
  -2  -2  -4    0.27    0.28
   2   2   4    0.68    0.46
   2   2   4    0.09    0.15
  -2  -3  -4  139.81    8.92
   2   3   4  130.29    8.32
  -2  -4  -4  751.63   41.11
  -2  -4  -4  702.96   39.09
   2   4   4  652.45   36.39
   2   4   4  708.08   38.80
   2   5   4  951.34   51.76
   2   5   4  931.09   51.42
  -2  -6  -4  377.34   21.12
  -2  -6  -4  335.98   19.32
   2   6   4  356.36   20.64
   2   6   4  363.43   20.32
  -2  -7  -4   12.91    1.37
  -2  -7  -4   12.11    1.73
   2   7   4   12.54    1.32
   2   7   4   11.52    1.63
  -2  -8  -4  255.10   14.63
  -2  -8  -4  237.65   14.08
   2   8   4  275.23   15.76
   2   8   4  257.66   15.37
  -2  -9  -4  572.66   32.10
  -2  -9  -4  583.76   32.28
   2   9   4  603.16   33.45
   2   9   4  620.12   34.84
  -2 -10  -4  518.13   28.88
  -2 -10  -4  513.61   28.96
   2  10   4  540.82   30.69
   2  10   4  567.17   31.59
  -2 -11  -4   28.91    2.68
  -2 -11  -4   33.06    2.78
   2  11   4   33.46    3.25
   2  11   4   30.93    2.66
  -2 -12  -4  352.70   20.19
  -2 -12  -4  320.61   18.68
   2  12   4  302.07   17.45
   2  12   4  369.78   21.79
  -2 -13  -4  498.73   28.05
  -2 -13  -4  504.34   28.57
  -2 -14  -4    9.38    1.46
  -2 -14  -4    9.54    1.35
   2  14   4    6.12    1.89
   2  14   4    9.52    1.44
  -2 -15  -4    1.89    0.66
   2  15   4    2.77    0.88
  -2  16  -3  270.47   15.86
  -2  16  -3  250.83   16.52
   2 -16   3  243.63   16.07
   2 -16   3  260.59   15.14
  -2  15  -3   21.03    2.15
   2 -15   3   19.58    1.93
  -2  14  -3   77.30    5.37
  -2  14  -3   88.96    7.36
   2 -14   3   76.25    6.36
   2 -14   3   75.82    5.17
  -2  13  -3  119.19    7.59
  -2  13  -3  113.84    8.36
   2 -13   3  109.92    8.13
   2 -13   3  121.83    7.69
  -2  12  -3  172.51   10.44
  -2  12  -3  166.41   11.15
   2 -12   3  179.22   11.88
   2 -12   3  181.29   10.97
  -2  11  -3  779.94   43.11
  -2  11  -3  778.11   43.94
   2 -11   3  801.77   44.25
   2 -11   3  776.64   43.97
  -2  10  -3    2.78    0.76
  -2  10  -3    3.76    1.06
   2 -10   3    3.33    0.76
   2 -10   3    3.23    1.07
  -2   9  -3  141.27    9.42
  -2   9  -3  149.57    9.66
   2  -9   3  160.79   10.54
   2  -9   3  139.44    8.71
  -2   8  -3   11.74    1.54
  -2   8  -3   13.43    1.85
   2  -8   3   17.95    1.95
   2  -8   3   12.03    1.77
  -2   7  -3    7.86    1.27
  -2   7  -3    9.16    1.49
   2  -7   3    6.62    1.37
   2  -7   3   10.81    1.42
  -2   6  -3  609.38   34.15
  -2   6  -3  672.21   37.58
   2  -6   3  648.30   36.29
   2  -6   3  567.17   31.74
  -2   5  -3 2364.33  128.10
   2  -5   3 2274.05  123.22
  -2   4  -3 1628.68   88.56
   2  -4   3 1667.72   90.67
  -2   3  -3  121.88    7.75
  -2   3  -3  107.18    6.82
   2  -3   3  110.02    7.09
   2  -3   3  115.84    7.38
  -2   2  -3  373.19   21.22
  -2   2  -3  367.95   20.78
   2  -2   3  357.09   20.30
   2  -2   3  377.71   21.42
  -2   1  -3 1789.72   96.89
  -2   1  -3 1864.14  101.06
   2  -1   3 1908.06  103.39
   2  -1   3 1767.76   95.82
  -2   0  -3    0.07    0.24
  -2   0  -3    0.00    0.21
   2   0   3    0.38    0.32
   2   0   3    0.55    0.33
  -2  -1  -3 1897.08  102.48
  -2  -1  -3 1676.26   91.01
   2   1   3 1670.16   90.64
   2   1   3 1699.44   92.05
  -2  -2  -3  383.20   21.41
   2   2   3  335.37   18.92
  -2  -3  -3   94.17    6.31
  -2  -3  -3   91.61    5.67
   2   3   3   98.83    6.23
   2   3   3   92.95    6.09
  -2  -4  -3 1478.62   79.98
  -2  -4  -3 1379.80   75.21
   2   4   3 1509.12   81.68
   2   4   3 1355.40   73.89
  -2  -5  -3 1810.46   98.20
   2   5   3 1899.52  103.08
  -2  -6  -3  523.37   29.28
  -2  -6  -3  610.11   33.53
   2   6   3  606.33   33.27
   2   6   3  580.23   32.50
  -2  -7  -3   11.50    1.23
  -2  -7  -3   11.14    1.39
   2   7   3    8.98    1.37
   2   7   3   11.85    1.24
  -2  -8  -3   15.30    1.50
  -2  -8  -3   20.26    2.07
  -2  -9  -3  130.42    8.27
  -2  -9  -3  145.54    8.76
   2   9   3  150.06    9.10
   2   9   3  150.30    9.47
  -2 -10  -3    2.93    0.66
  -2 -10  -3    3.45    0.83
   2  10   3    4.26    0.83
   2  10   3    2.90    0.82
  -2 -11  -3  844.60   46.48
  -2 -11  -3  788.35   43.68
   2  11   3  750.78   41.43
   2  11   3  816.78   45.44
  -2 -12  -3  186.29   11.24
  -2 -12  -3  171.90   10.65
   2  12   3  173.36   10.57
   2  12   3  185.93   11.82
  -2 -13  -3  121.40    7.95
  -2 -13  -3  113.78    7.36
   2  13   3  132.86    9.05
   2  13   3  122.73    7.97
  -2 -14  -3   80.14    5.73
  -2 -14  -3   66.78    4.79
   2  14   3   78.07    5.66
   2  14   3   71.00    6.61
  -2 -15  -3   18.21    2.10
  -2 -15  -3   19.64    2.15
  -2 -16  -3  245.46   14.87
   2  16   3  248.02   15.03
  -2  16  -2    7.97    1.95
  -2  16  -2    7.70    1.24
   2 -16   2    7.00    1.11
   2 -16   2    9.89    2.13
  -2  15  -2  174.34   10.64
  -2  15  -2  169.46   11.71
   2 -15   2  170.43   11.75
   2 -15   2  172.87   10.42
  -2  14  -2    5.37    0.96
  -2  14  -2    4.83    1.39
   2 -14   2    5.84    1.54
   2 -14   2    6.91    1.04
   2 -13   2  130.05    8.11
   2 -13   2  133.59    9.69
  -2  12  -2    6.86    1.57
  -2  12  -2    6.06    1.01
   2 -12   2    8.20    1.20
   2 -12   2    5.82    1.48
  -2  11  -2   11.14    1.85
  -2  11  -2   13.54    1.57
   2 -11   2   11.39    1.89
   2 -11   2   13.15    1.60
  -2  10  -2    0.65    0.38
  -2  10  -2    0.10    0.23
   2 -10   2    0.40    0.43
   2 -10   2    0.04    0.17
  -2   9  -2   -0.09    0.12
  -2   9  -2    0.43    0.38
   2  -9   2    0.70    0.35
   2  -9   2    0.07    0.24
  -2   8  -2  246.07   15.03
  -2   8  -2  244.00   14.44
   2  -8   2  229.24   14.15
   2  -8   2  247.29   14.51
  -2   7  -2  955.86   52.57
  -2   7  -2  916.09   50.80
   2  -7   2  943.54   52.24
   2  -7   2  980.87   53.89
  -2   6  -2    3.55    0.81
  -2   6  -2    1.21    0.59
   2  -6   2    2.85    0.78
   2  -6   2    1.63    0.54
  -2   5  -2    8.92    1.31
   2  -5   2    7.95    1.24
  -2   4  -2  633.54   35.21
  -2   4  -2  699.30   38.71
   2  -4   2  701.13   38.81
   2  -4   2  678.92   37.67
  -2   3  -2   18.54    1.83
  -2   3  -2   18.47    1.83
   2  -3   2   18.96    1.87
   2  -3   2   17.26    1.78
  -2   2  -2  604.62   33.43
  -2   2  -2  628.29   34.75
   2  -2   2  634.15   35.05
   2  -2   2  611.46   33.84
  -2   1  -2  708.81   38.93
  -2   1  -2  762.00   41.91
   2  -1   2  802.75   44.05
   2  -1   2  777.98   42.72
  -2   0  -2    1.27    0.45
  -2   0  -2    1.38    0.48
   2   0   2    1.62    0.50
   2   0   2    3.23    0.68
  -2  -1  -2  696.98   38.15
  -2  -1  -2  809.22   44.57
   2   1   2  790.55   43.38
   2   1   2  820.68   45.08
  -2  -2  -2  552.29   30.76
  -2  -2  -2  587.67   32.29
   2   2   2  563.02   31.22
   2   2   2  526.67   29.15
  -2  -3  -2   17.64    1.83
  -2  -3  -2   16.82    1.50
   2   3   2   16.43    1.56
   2   3   2   14.21    1.52
  -2  -4  -2  613.53   33.59
   2   4   2  648.06   35.57
  -2  -5  -2    5.53    0.90
  -2  -5  -2    4.05    0.63
   2   5   2    3.66    0.59
   2   5   2    4.78    0.91
  -2  -6  -2    1.59    0.50
  -2  -6  -2    2.29    0.49
   2   6   2    1.51    0.55
   2   6   2    1.60    0.39
  -2  -7  -2  958.05   52.20
  -2  -7  -2  921.70   50.54
   2   7   2  870.70   47.47
   2   7   2  941.95   51.75
  -2  -8  -2  244.97   14.33
  -2  -8  -2  249.97   14.24
   2   8   2  265.59   15.14
   2   8   2  268.15   15.70
  -2  -9  -2    1.21    0.49
  -2  -9  -2    0.57    0.28
   2   9   2    0.24    0.28
   2   9   2    0.43    0.28
  -2 -10  -2    0.18    0.20
  -2 -10  -2    0.00    0.11
   2  10   2    0.23    0.28
   2  10   2    0.29    0.24
  -2 -11  -2   17.17    1.78
  -2 -11  -2   15.26    1.74
   2  11   2   14.51    1.60
   2  11   2   14.15    1.84
  -2 -12  -2    6.87    1.07
  -2 -12  -2    7.93    1.26
   2  12   2    8.60    1.51
   2  12   2    8.00    1.20
  -2 -13  -2  130.29    8.41
  -2 -13  -2  126.02    8.00
   2  13   2  153.60   10.11
   2  13   2  131.39    8.49
  -2 -14  -2    4.26    1.00
  -2 -14  -2    3.70    0.85
   2  14   2    4.03    1.45
   2  14   2    5.75    1.16
  -2 -15  -2  169.70   10.59
  -2 -15  -2  176.90   11.10
   2  15   2  159.33   11.38
   2  15   2  192.03   11.97
  -2 -16  -2   11.50    1.73
  -2 -16  -2   10.63    1.56
   2  16   2    5.47    1.24
   2  16   2    2.11    1.63
  -2  16  -1  127.49    8.14
  -2  16  -1  115.64    8.81
   2 -16   1  128.83    8.06
   2 -16   1  125.78    9.36
  -2  15  -1  344.89   19.76
  -2  15  -1  331.23   20.51
   2 -15   1  348.06   21.42
   2 -15   1  347.09   19.78
  -2  14  -1   36.61    3.01
   2 -14   1   38.27    3.05
  -2  13  -1  122.36    8.86
   2 -13   1  124.44    9.87
  -2  12  -1  239.48   14.03
  -2  12  -1  240.34   15.21
   2 -12   1  233.63   14.88
   2 -12   1  230.09   13.49
  -2  11  -1 1344.42   74.37
  -2  11  -1 1411.52   76.82
   2 -11   1 1328.56   73.46
   2 -11   1 1320.02   71.97
  -2  10  -1   27.34    3.00
  -2  10  -1   24.08    2.22
   2 -10   1   28.51    3.12
   2 -10   1   23.27    2.21
  -2   9  -1  773.23   43.50
  -2   9  -1  772.98   42.72
   2  -9   1  750.54   42.25
   2  -9   1  718.08   39.64
  -2   8  -1  105.93    6.97
  -2   8  -1   96.22    6.88
   2  -8   1   90.41    6.55
   2  -8   1   92.46    6.03
  -2   7  -1  177.87   10.81
   2  -7   1  202.27   12.04
  -2   6  -1 2715.69  146.64
  -2   6  -1 2598.57  140.79
   2  -6   1 2692.51  145.79
   2  -6   1 2820.61  152.38
  -2   5  -1  788.35   43.69
   2  -5   1  908.04   50.02
  -2   4  -1 1548.16   84.09
  -2   4  -1 1387.12   75.53
   2  -4   1 1532.30   83.24
   2  -4   1 1487.16   80.80
  -2   3  -1 2215.49  119.73
  -2   3  -1 2145.95  116.05
   2  -3   1 2375.31  128.34
   2  -3   1 2241.11  121.13
  -2   2  -1    7.84    1.05
  -2   2  -1    7.27    1.00
   2  -2   1    7.87    1.05
   2  -2   1    6.73    0.96
  -2   1  -1 1601.84   86.68
  -2   1  -1 1535.96   83.17
   2  -1   1 1614.04   87.34
   2  -1   1 1609.16   87.13
   2   0   1    0.34    0.24
   2   0   1    0.09    0.18
  -2  -1  -1 1494.48   80.99
  -2  -1  -1 1438.36   77.81
  -2  -2  -1    7.56    1.01
  -2  -2  -1    5.47    0.74
   2   2   1    6.53    0.91
   2   2   1    5.09    0.84
  -2  -3  -1 1877.56  101.71
  -2  -3  -1 2182.55  117.62
   2   3   1 1908.06  103.14
   2   3   1 1888.54  101.97
  -2  -4  -1 1413.96   76.37
  -2  -4  -1 1378.58   74.98
   2   4   1 1256.58   68.26
   2   4   1 1478.62   80.01
  -2  -5  -1  710.52   39.12
  -2  -5  -1  773.23   42.08
   2   5   1  763.10   41.94
   2   5   1  717.35   39.08
  -2  -6  -1 2932.84  157.74
   2   6   1 2544.89  136.88
  -2  -7  -1  188.12   10.80
  -2  -7  -1  172.02   10.25
   2   7   1  203.25   11.61
   2   7   1  174.58   10.54
  -2  -8  -1   90.10    5.88
   2   8   1   86.77    5.81
  -2  -9  -1  710.15   39.23
  -2  -9  -1  732.48   40.14
   2   9   1  781.64   42.85
   2   9   1  723.33   40.04
  -2 -10  -1   26.88    2.28
  -2 -10  -1   23.79    2.23
   2  10   1   27.86    2.57
   2  10   1   23.80    2.11
  -2 -11  -1 1416.40   77.04
  -2 -11  -1 1312.70   71.65
   2  11   1 1352.96   74.03
   2  11   1 1268.78   69.14
  -2 -12  -1  236.92   13.88
  -2 -12  -1  239.36   14.16
   2  12   1  262.42   15.75
   2  12   1  236.31   14.01
  -2 -13  -1  114.95    7.38
  -2 -13  -1  116.89    7.61
   2  13   1  137.86    9.26
   2  13   1  129.56    8.41
  -2 -14  -1   35.03    3.12
  -2 -14  -1   31.83    2.88
  -2 -15  -1  321.22   18.73
  -2 -15  -1  364.04   21.34
   2  15   1  316.34   19.96
   2  15   1  331.71   19.47
  -2 -16  -1  109.29    7.37
  -2 -16  -1  128.46    8.76
  -2  16   0   74.57    6.43
  -2  16   0   85.46    5.79
   2 -16   0   80.62    5.42
   2 -16   0   82.69    7.10
  -2  15   0   23.74    2.24
  -2  15   0   22.46    2.98
   2 -15   0   21.86    2.07
   2 -15   0   23.30    2.95
  -2  14   0  365.39   20.81
  -2  14   0  351.97   21.41
   2 -14   0  333.30   20.42
   2 -14   0  362.58   20.58
  -2  13   0  991.48   54.35
  -2  13   0  936.09   52.68
   2 -13   0  900.84   49.37
   2 -13   0  935.73   52.58
  -2  12   0   19.41    2.55
  -2  12   0   20.54    2.03
   2 -12   0   19.47    1.90
   2 -12   0   20.68    2.62
  -2  11   0    4.11    0.79
  -2  11   0    1.76    0.79
   2 -11   0    1.65    0.52
   2 -11   0    1.70    0.73
  -2  10   0  383.20   21.64
  -2  10   0  392.84   23.14
   2 -10   0  391.13   23.07
   2 -10   0  396.86   22.47
  -2   9   0 1335.88   72.71
  -2   9   0 1461.54   80.35
   2  -9   0 1409.08   77.51
   2  -9   0 1399.32   76.13
  -2   8   0 1483.50   80.74
  -2   8   0 1546.94   84.78
   2  -8   0 1455.44   79.85
   2  -8   0 1449.34   78.76
  -2   7   0  562.41   31.44
   2  -7   0  517.76   28.85
  -2   6   0 2707.15  146.15
  -2   6   0 2675.43  144.93
   2  -6   0 2665.67  144.32
   2  -6   0 2709.59  146.28
  -2   5   0 1260.24   68.97
   2  -5   0 1207.30   66.04
  -2   4   0  358.68   20.50
  -2   4   0  341.96   19.46
   2  -4   0  330.49   18.76
   2  -4   0  326.83   18.69
  -2   3   0 2676.65  144.45
  -2   3   0 2732.77  147.50
   2  -3   0 2754.73  148.59
   2  -3   0 2414.35  130.42
  -2   2   0  301.46   17.10
  -2   2   0  321.71   18.20
   2  -2   0  315.61   17.85
   2  -2   0  348.18   19.63
  -2   1   0  221.31   12.69
  -2   1   0  220.82   12.68
   2  -1   0  209.11   12.09
   2  -1   0  226.19   12.99
  -2   0   0 4778.68  256.68
  -2   0   0 5700.99  306.09
   2   0   0 6422.00  344.65
   2   0   0 6367.10  341.72
  -2  -1   0  237.65   13.55
  -2  -1   0  214.84   12.20
   2   1   0  226.31   12.90
   2   1   0  211.91   12.16
  -2  -2   0  240.09   13.71
  -2  -2   0  279.99   15.64
   2   2   0  273.64   15.43
   2   2   0  316.71   17.84
  -2  -3   0 2532.69  136.27
  -2  -3   0 2182.55  117.81
   2   3   0 2137.41  115.22
   2   3   0 2553.43  137.61
  -2  -4   0  292.43   16.65
  -2  -4   0  295.11   16.40
   2   4   0  311.58   17.38
   2   4   0  279.13   15.80
  -2  -5   0 1249.27   67.47
  -2  -5   0 1106.04   60.24
   2   5   0 1191.80   64.40
   2   5   0  997.09   54.31
  -2  -6   0 2489.99  133.95
  -2  -6   0 2359.45  127.37
   2   6   0 2416.79  130.42
   2   6   0 2399.71  129.07
  -2  -7   0  530.94   29.08
  -2  -7   0  453.35   25.42
   2   7   0  523.86   28.73
   2   7   0  498.85   27.86
  -2  -8   0 1411.52   76.62
  -2  -8   0 1446.90   78.24
   2   8   0 1581.10   85.50
   2   8   0 1470.08   79.91
  -2  -9   0 1329.78   72.09
  -2  -9   0 1360.28   73.99
   2   9   0 1348.08   73.11
   2   9   0 1302.94   71.03
  -2 -10   0  391.49   21.96
  -2 -10   0  381.49   21.61
   2  10   0  379.05   21.63
   2  10   0  372.34   20.95
  -2 -11   0    1.92    0.55
  -2 -11   0    2.11    0.62
   2  11   0    2.17    0.61
   2  11   0    2.55    0.77
  -2 -12   0   21.30    2.10
  -2 -12   0   19.71    1.95
   2  12   0   22.31    2.23
   2  12   0   21.91    2.44
  -2 -13   0  927.19   51.04
  -2 -13   0  874.73   48.21
   2  13   0  960.01   52.94
   2  13   0  789.57   44.41
  -2 -14   0  345.26   20.11
  -2 -14   0  323.05   18.73
   2  14   0  327.69   19.12
   2  14   0  267.91   16.74
  -2 -15   0   20.48    2.17
  -2 -15   0   24.30    2.67
   2  15   0   20.11    2.29
  -2 -16   0   70.86    5.22
  -2 -16   0   82.41    6.22
   2  16   0   51.51    5.61
  -2  16   1   58.16    5.34
  -2  16   1   52.59    3.96
   2 -16  -1   52.64    4.97
   2 -16  -1   59.67    4.25
  -2  15   1  233.51   13.72
  -2  15   1  245.58   15.74
  -2  14   1   10.33    1.85
  -2  14   1    9.82    1.32
   2 -14  -1   11.80    1.42
   2 -14  -1    7.01    1.60
  -2  13   1  434.56   24.50
   2 -13  -1  433.58   24.35
  -2  12   1    0.46    0.46
   2 -12  -1    0.62    0.55
  -2  11   1   51.53    3.83
  -2  11   1   57.78    4.86
   2 -11  -1   48.18    3.57
   2 -11  -1   54.05    4.75
  -2  10   1  216.43   12.71
  -2  10   1  207.52   13.04
   2 -10  -1  216.30   12.72
   2 -10  -1  238.02   14.84
  -2   9   1 1743.36   94.49
  -2   9   1 1871.46  102.20
   2  -9  -1 1768.98   95.90
   2  -9  -1 1825.10   99.87
  -2   8   1   86.03    5.64
  -2   8   1   83.95    6.08
   2  -8  -1   96.79    6.27
   2  -8  -1   95.88    6.84
  -2   7   1  709.30   39.16
  -2   7   1  667.21   37.37
   2  -7  -1  735.29   40.49
   2  -7  -1  747.36   41.78
  -2   6   1   65.55    4.61
  -2   6   1   56.49    4.32
   2  -6  -1   60.26    4.21
   2  -6  -1   56.49    4.39
  -2   5   1  526.67   29.57
   2  -5  -1  560.83   31.50
  -2   4   1   58.36    4.23
  -2   4   1   59.35    4.11
   2  -4  -1   60.01    4.17
   2  -4  -1   56.33    4.11
  -2   3   1  890.83   48.73
  -2   3   1  929.75   50.95
   2  -3  -1  966.96   52.90
   2  -3  -1  826.66   45.26
  -2   2   1  678.92   37.32
  -2   2   1  685.27   37.70
   2  -2  -1  715.89   39.26
   2  -2  -1  715.89   39.31
  -2   1   1    6.03    0.83
  -2   1   1    4.94    0.73
   2  -1  -1    6.32    0.85
   2  -1  -1    5.97    0.83
  -2   0   1    0.05    0.15
  -2   0   1    0.05    0.22
   2   0  -1    0.06    0.12
   2   0  -1    0.21    0.20
  -2  -1   1    6.89    0.81
  -2  -1   1    6.62    0.82
   2   1  -1    6.10    0.79
   2   1  -1    6.55    0.82
  -2  -2   1  670.75   36.65
  -2  -2   1  763.83   41.52
   2   2  -1  704.30   38.44
   2   2  -1  666.11   36.37
  -2  -3   1  856.43   46.41
  -2  -3   1  765.54   41.75
   2   3  -1  719.55   39.26
   2   3  -1  804.82   43.79
  -2  -4   1   47.95    3.04
  -2  -4   1   45.94    3.18
   2   4  -1   53.63    3.42
   2   4  -1   48.15    3.28
  -2  -5   1  541.92   29.94
  -2  -5   1  627.32   34.10
  -2  -6   1   61.57    3.78
  -2  -6   1   59.12    3.99
   2   6  -1   60.52    3.71
   2   6  -1   53.72    3.68
  -2  -7   1  632.07   34.75
  -2  -7   1  670.50   36.48
   2   7  -1  682.22   37.56
   2   7  -1  725.53   39.48
  -2  -8   1   82.19    5.27
  -2  -8   1   94.98    5.73
   2   8  -1   90.38    5.53
   2   8  -1   89.63    5.87
  -2  -9   1 1898.30  102.49
   2   9  -1 1722.62   93.08
  -2 -10   1  205.08   12.03
  -2 -10   1  213.38   12.32
   2  10  -1  216.67   12.61
   2  10  -1  220.09   13.07
  -2 -11   1   48.10    3.68
  -2 -11   1   48.56    3.60
   2  11  -1   49.87    3.99
  -2 -12   1    0.55    0.33
  -2 -12   1    0.90    0.43
  -2 -13   1  447.73   25.51
  -2 -13   1  408.45   23.14
   2  13  -1  383.69   22.72
   2  13  -1  434.19   24.67
  -2 -14   1    8.64    1.45
  -2 -14   1    8.80    1.31
  -2 -15   1  233.87   14.32
  -2 -15   1  218.13   13.08
   2  15  -1  212.28   14.75
   2  15  -1  246.19   15.13
  -2 -16   1   43.36    3.94
   2  16  -1   52.90    4.71
  -2  16   2   38.64    3.20
  -2  16   2   40.45    4.16
   2 -16  -2   35.15    3.86
   2 -16  -2   43.22    3.29
  -2  15   2  677.70   37.55
  -2  15   2  652.20   37.48
   2 -15  -2  705.76   40.38
   2 -15  -2  702.35   38.80
  -2  14   2   35.67    2.92
  -2  14   2   35.37    3.62
   2 -14  -2   38.19    3.92
   2 -14  -2   36.31    2.93
  -2  13   2  103.34    7.56
  -2  13   2  104.08    6.72
   2 -13  -2  110.88    8.09
   2 -13  -2  113.31    7.15
  -2  12   2   23.33    2.17
  -2  12   2   22.75    2.72
   2 -12  -2   22.96    2.77
   2 -12  -2   23.58    2.13
  -2  11   2  555.34   30.95
  -2  11   2  515.08   29.71
   2 -11  -2  569.12   32.73
   2 -11  -2  503.12   28.06
  -2  10   2  114.34    7.94
  -2  10   2  110.63    7.03
   2 -10  -2  101.10    7.30
   2 -10  -2  107.92    6.83
  -2   9   2  916.82   50.23
  -2   9   2  838.01   46.81
   2  -9  -2  952.32   53.00
   2  -9  -2  831.91   45.68
  -2   8   2  224.48   13.07
  -2   8   2  227.04   13.88
   2  -8  -2  223.26   13.72
   2  -8  -2  232.65   13.58
  -2   7   2 2666.89  143.84
  -2   7   2 2748.63  148.84
   2  -7  -2 3097.54  167.02
   2  -7  -2 3040.20  164.45
  -2   6   2    6.27    0.94
   2  -6  -2    7.99    1.09
  -2   5   2  157.38    9.71
  -2   5   2  181.78   10.82
   2  -5  -2  162.99    9.72
   2  -5  -2  176.65   10.80
  -2   4   2   51.18    3.77
   2  -4  -2   46.47    3.56
  -2   3   2   21.00    1.95
  -2   3   2   23.08    2.00
   2  -3  -2   24.09    2.18
   2  -3  -2   21.96    1.92
  -2   2   2   69.78    4.55
  -2   2   2   64.79    4.37
   2  -2  -2   70.36    4.71
   2  -2  -2   65.76    4.36
  -2   1   2 2158.15  116.42
  -2   1   2 2131.31  115.03
   2  -1  -2 2017.86  108.96
   2  -1  -2 2084.96  112.43
  -2   0   2  215.82   12.30
  -2   0   2  212.52   12.14
   2   0  -2  205.81   11.75
   2   0  -2  224.36   12.75
  -2  -1   2 2192.31  118.02
  -2  -1   2 2188.65  117.84
   2   1  -2 2053.24  110.64
   2   1  -2 2080.07  112.07
  -2  -2   2   53.72    3.39
  -2  -2   2   55.62    3.53
   2   2  -2   54.94    3.53
   2   2  -2   58.96    3.73
  -2  -3   2   23.13    1.66
  -2  -3   2   18.47    1.49
   2   3  -2   22.68    1.73
   2   3  -2   19.57    1.55
  -2  -4   2   43.86    2.93
  -2  -4   2   47.42    2.93
   2   4  -2   53.33    3.29
   2   4  -2   43.82    2.90
   2   5  -2  177.26   10.19
   2   5  -2  173.24    9.63
  -2  -6   2    8.41    0.76
  -2  -6   2    8.59    0.99
  -2  -7   2 3246.38  174.70
  -2  -7   2 3110.96  167.14
   2   7  -2 3253.70  174.82
   2   7  -2 2988.96  160.92
  -2  -8   2  251.93   14.10
  -2  -8   2  224.97   12.90
   2   8  -2  223.62   12.60
   2   8  -2  221.31   12.81
  -2  -9   2  893.64   48.58
  -2  -9   2  843.38   46.08
   2   9  -2  955.00   51.98
   2   9  -2  941.95   51.59
  -2 -10   2   95.92    6.19
  -2 -10   2   98.38    6.09
   2  10  -2  115.85    7.15
   2  10  -2  100.84    6.61
  -2 -11   2  536.31   29.87
  -2 -11   2  467.99   26.11
   2  11  -2  514.10   29.67
   2  11  -2  495.56   27.66
  -2 -12   2   23.73    2.13
   2  12  -2   20.28    2.48
  -2 -13   2  101.42    6.82
  -2 -13   2   89.69    5.92
   2  13  -2   99.90    7.41
   2  13  -2   99.26    6.71
  -2 -14   2   38.77    3.37
  -2 -14   2   32.94    2.81
   2  14  -2   43.59    3.79
   2  14  -2   35.34    3.98
  -2 -15   2  638.54   36.06
  -2 -15   2  599.87   33.55
   2  15  -2  703.69   39.77
   2  15  -2  677.58   40.02
  -2 -16   2   34.98    3.17
  -2 -16   2   36.51    3.66
   2  16  -2    5.06  343.55
   2  16  -2   35.04    3.55
  -2  16   3    0.56    0.35
  -2  15   3  112.81    8.25
  -2  15   3  128.83    8.09
   2 -15  -3  134.32    9.55
   2 -15  -3  126.02    7.86
  -2  14   3   28.83    3.22
  -2  14   3   27.21    2.43
   2 -14  -3   26.40    3.10
   2 -14  -3   29.12    2.51
  -2  13   3  301.21   18.39
  -2  13   3  298.90   17.20
   2 -13  -3  290.48   16.68
   2 -13  -3  316.95   19.26
  -2  12   3   41.19    3.23
   2 -12  -3   46.44    3.48
  -2  11   3  183.61   11.86
   2 -11  -3  197.15   12.58
  -2  10   3   11.18    1.37
  -2  10   3    9.44    1.56
   2 -10  -3   10.69    1.29
   2 -10  -3    9.69    1.60
  -2   9   3  247.90   14.41
  -2   9   3  250.10   15.27
   2  -9  -3  228.38   14.04
   2  -9  -3  226.43   13.18
  -2   8   3  161.77   10.37
  -2   8   3  155.79    9.41
   2  -8  -3  130.54    8.61
   2  -8  -3  155.30    9.36
  -2   7   3 1930.02  104.99
  -2   7   3 1893.42  102.42
   2  -7  -3 1939.78  104.98
   2  -7  -3 1854.38  100.97
  -2   6   3  147.01    8.82
  -2   6   3  159.82   10.02
   2  -6  -3  165.92    9.96
   2  -6  -3  142.13    9.00
  -2   5   3 1395.66   76.14
  -2   5   3 1311.48   71.19
   2  -5  -3 1322.46   72.17
   2  -5  -3 1492.04   80.98
  -2   4   3  108.19    6.94
   2  -4  -3  104.20    6.72
  -2   3   3 1389.56   75.49
  -2   3   3 1472.52   79.77
   2  -3  -3 1323.68   72.00
   2  -3  -3 1417.62   76.77
  -2   2   3 1143.74   62.22
  -2   2   3 1130.68   61.43
   2  -2  -3 1110.31   60.50
   2  -2  -3 1103.35   59.89
  -2   1   3 1668.94   90.19
  -2   1   3 1690.90   91.40
   2  -1  -3 1551.82   84.03
   2  -1  -3 1690.90   91.33
  -2   0   3    0.06    0.11
  -2   0   3    0.68    0.26
   2   0  -3    0.27    0.20
   2   0  -3    0.05    0.09
  -2  -1   3 1771.42   95.52
  -2  -1   3 1734.82   93.55
   2   1  -3 1662.84   89.68
   2   1  -3 1809.24   97.54
  -2  -2   3 1109.58   59.99
  -2  -2   3 1059.07   57.27
   2   2  -3 1028.08   55.62
   2   2  -3 1115.07   60.27
  -2  -3   3 1520.10   82.00
  -2  -3   3 1468.86   79.14
   2   3  -3 1479.84   79.77
   2   3  -3 1442.02   77.74
  -2  -4   3   99.44    5.75
  -2  -4   3  119.44    6.71
   2   4  -3   95.44    5.55
   2   4  -3  105.00    5.94
  -2  -5   3 1373.70   74.18
  -2  -5   3 1564.02   84.12
   2   5  -3 1495.70   80.40
   2   5  -3 1377.36   74.36
  -2  -6   3  148.84    8.26
  -2  -6   3  126.51    7.36
   2   6  -3  150.55    8.38
   2   6  -3  125.66    7.28
  -2  -7   3 2033.72  109.37
  -2  -7   3 1944.66  104.91
   2   7  -3 1870.24  100.64
   2   7  -3 2059.34  111.12
   2   8  -3  169.33    9.65
   2   8  -3  141.27   18.54
  -2  -9   3  229.60   13.02
  -2  -9   3  250.46   14.25
   2   9  -3  215.08   12.22
   2   9  -3  217.04   12.54
  -2 -10   3    9.86    1.15
  -2 -10   3   10.21    1.17
   2  10  -3    6.92    1.12
   2  10  -3   11.14    1.21
  -2 -11   3  174.58   10.31
  -2 -11   3  178.85   10.64
   2  11  -3  180.68   10.76
   2  11  -3  197.03   11.93
  -2 -12   3   40.69    3.21
  -2 -13   3  277.30   15.98
  -2 -13   3  298.77   17.41
   2  13  -3  335.13   20.08
   2  13  -3  301.58   17.67
  -2 -14   3   28.05    2.50
   2  14  -3   17.03    2.89
  -2 -15   3  118.41    7.75
  -2 -15   3  123.95    8.42
   2  15  -3  102.15    8.22
   2  15  -3  119.90    8.19
  -2 -16   3    0.01    0.27
  -2 -16   3    0.79    0.56
   2  16  -3    0.26    3.79
   2  16  -3    0.29    0.34
  -2  16   4  191.66   12.64
  -2  16   4  180.68   11.02
  -2  15   4   88.27    5.89
  -2  15   4   88.61    6.84
   2 -15  -4   85.17    5.60
   2 -15  -4   94.68    7.25
  -2  14   4  110.37    8.03
  -2  14   4  114.25    7.30
   2 -14  -4  115.06    8.28
   2 -14  -4  109.15    6.93
  -2  13   4 2474.13  133.71
  -2  13   4 2792.55  152.01
   2 -13  -4 2571.73  140.05
   2 -13  -4 2580.27  139.32
  -2  12   4   57.68    4.93
  -2  12   4   55.57    4.03
   2 -12  -4   58.13    4.86
   2 -12  -4   58.61    4.17
  -2  11   4   36.82    3.60
  -2  11   4   34.00    2.79
   2 -11  -4   34.21    3.37
   2 -11  -4   35.93    2.88
  -2  10   4   46.63    4.11
  -2  10   4   42.33    3.29
   2 -10  -4   41.19    3.72
   2 -10  -4   43.13    3.35
  -2   9   4 2078.85  112.45
  -2   9   4 2044.70  111.40
   2  -9  -4 1893.42  103.27
   2  -9  -4 1941.00  105.02
  -2   8   4   78.53    5.23
  -2   8   4   76.08    5.61
   2  -8  -4   70.87    4.75
   2  -8  -4   74.19    5.49
  -2   7   4  461.64   26.33
  -2   7   4  455.91   25.49
   2  -7  -4  421.02   23.57
   2  -7  -4  448.83   25.68
  -2   6   4  822.51   45.54
  -2   6   4  867.04   47.45
   2  -6  -4  796.53   44.19
   2  -6  -4  810.80   44.43
  -2   5   4   28.04    2.28
   2  -5  -4   28.07    2.32
  -2   4   4   73.31    4.75
  -2   4   4   67.33    4.71
   2  -4  -4   75.21    5.18
   2  -4  -4   73.61    4.84
  -2   3   4 1750.68   94.89
   2  -3  -4 1572.56   85.33
  -2   2   4  352.33   19.64
  -2   2   4  397.96   22.33
   2  -2  -4  409.31   22.75
   2  -2  -4  349.40   19.73
  -2   1   4   81.46    5.22
  -2   1   4   84.61    5.21
   2  -1  -4   88.42    5.60
   2  -1  -4   89.66    5.51
   2   0  -4 4522.49  242.90
  -2  -1   4   81.32    5.01
  -2  -1   4   85.75    5.12
   2   1  -4   79.49    4.77
   2   1  -4   87.17    5.36
  -2  -2   4  345.01   18.93
  -2  -2   4  347.57   19.20
   2   2  -4  312.68   17.31
   2   2  -4  351.23   19.23
  -2  -3   4 1605.50   86.45
  -2  -3   4 1716.52   92.39
   2   3  -4 1593.30   85.84
   2   3  -4 1687.24   90.79
   2   4  -4   57.95    3.29
  -2  -7   4  430.65   23.55
   2   7  -4  297.43   16.38
  -2  -8   4   72.72    4.28
  -2  -8   4   76.96    4.59
   2   8  -4   79.59    4.72
   2   8  -4   73.94    4.34
  -2  -9   4 1928.80  104.13
  -2  -9   4 1961.74  105.89
   2   9  -4 1984.92  107.16
   2   9  -4 2143.51  115.81
  -2 -10   4   48.13    3.25
  -2 -10   4   46.13    3.16
   2  10  -4   44.38    5.47
   2  10  -4   37.87    2.68
  -2 -11   4   35.00    2.66
  -2 -11   4   35.31    2.66
   2  11  -4   23.00    5.84
   2  11  -4   32.05    2.48
  -2 -12   4   65.92    4.50
  -2 -12   4   59.29    4.15
  -2 -13   4 2529.03  136.76
  -2 -13   4 2565.63  138.59
  -2 -14   4  108.79    7.14
  -2 -14   4  105.92    6.84
  -2 -15   4   85.37    6.01
  -2 -16   4  207.03   13.01
   2 -16  -5   30.32    3.40
   2 -16  -5   36.51    2.88
  -2  15   5   62.67    5.33
  -2  15   5   71.09    4.99
   2 -15  -5   62.99    5.33
   2 -15  -5   63.39    4.37
  -2  14   5  117.67    8.48
   2 -14  -5   99.16    7.32
  -2  13   5  345.26   20.75
  -2  13   5  315.00   18.07
   2 -13  -5  321.59   18.32
   2 -13  -5  320.61   19.28
  -2  12   5   59.58    5.03
  -2  12   5   59.06    4.25
   2 -12  -5   53.46    4.56
   2 -12  -5   62.57    4.37
  -2  11   5   18.43    2.34
  -2  11   5   12.54    1.48
   2 -11  -5   15.63    1.65
   2 -11  -5   13.85    1.95
  -2  10   5   71.23    5.51
  -2  10   5   71.38    4.87
   2 -10  -5   67.17    5.26
   2 -10  -5   72.41    4.92
  -2   9   5    4.64    1.02
  -2   9   5    4.99    0.85
   2  -9  -5    5.25    1.12
   2  -9  -5    4.68    0.82
  -2   8   5    0.84    0.49
  -2   8   5    2.16    0.57
   2  -8  -5    0.56    0.30
   2  -8  -5    1.11    0.56
  -2   7   5   45.62    3.73
  -2   7   5   46.98    3.45
   2  -7  -5   40.37    3.51
   2  -7  -5   48.24    3.49
  -2   6   5 1501.80   81.86
  -2   6   5 1575.00   85.37
   2  -6  -5 1516.44   82.20
   2  -6  -5 1556.70   84.98
  -2   5   5   43.44    3.43
  -2   5   5   45.16    3.28
   2  -5  -5   49.25    3.88
   2  -5  -5   42.42    3.10
  -2   4   5  685.39   37.62
   2  -4  -5  668.80   36.71
  -2   3   5   90.06    5.86
  -2   3   5   93.05    5.78
   2  -3  -5   80.95    5.12
   2  -3  -5   94.32    6.20
  -2   2   5  114.20    7.08
  -2   2   5  114.96    6.91
   2  -2  -5  109.81    6.93
   2  -2  -5  106.41    6.45
  -2   1   5   54.83    3.59
  -2   1   5   49.24    3.46
   2  -1  -5   55.24    3.62
  -2   0   5    0.28    0.20
  -2   0   5    0.83    0.27
   2   0  -5    0.41    0.20
   2   0  -5    0.04    0.13
  -2  -1   5   57.22    3.54
  -2  -1   5   50.97    3.39
   2   1  -5   53.37    3.34
   2   1  -5   47.04    3.21
  -2  -2   5  115.42    6.78
  -2  -2   5  127.12    7.17
   2   2  -5  125.05    7.08
   2   2  -5  103.14    6.16
  -2  -3   5   92.51    5.18
  -2  -3   5   90.02    5.27
   2   3  -5   93.94    5.27
   2   3  -5   90.75    5.29
  -2 -13   5  354.53   20.04
  -2  15   6   25.05    2.45
  -2  15   6   34.79    3.61
   2 -15  -6   42.80    3.21
   2 -15  -6   38.04    3.77
  -2  14   6  113.52    7.26
   2 -14  -6  132.61    8.13
  -2  13   6   16.97    2.29
  -2  13   6   17.91    1.85
   2 -13  -6   17.95    1.77
   2 -13  -6   17.23    2.22
  -2  12   6  107.68    7.71
  -2  12   6  115.39    7.33
   2 -12  -6  103.11    6.54
   2 -12  -6  111.80    7.88
  -2  11   6   12.53    1.48
  -2  11   6   17.04    2.21
   2 -11  -6   15.60    1.63
   2 -11  -6   14.87    2.06
  -2  10   6   55.69    4.00
   2 -10  -6   58.36    4.12
  -2   9   6    0.46    0.38
  -2   9   6    0.30    0.26
   2  -9  -6    0.79    0.38
   2  -9  -6    0.49    0.41
  -2   8   6   37.97    3.32
  -2   8   6   40.20    3.09
   2  -8  -6   50.68    3.68
   2  -8  -6   43.82    3.82
  -2   7   6  913.16   50.42
  -2   7   6  995.02   54.33
   2  -7  -6  994.04   54.30
   2  -7  -6 1097.50   60.52
  -2   6   6   51.14    3.95
  -2   6   6   58.25    4.03
   2  -6  -6   52.59    3.72
   2  -6  -6   67.27    5.01
  -2   5   6  479.58   27.00
  -2   5   6  453.10   25.23
   2  -5  -6  523.62   29.02
   2  -5  -6  530.45   29.93
  -2   4   6  847.89   46.64
  -2   4   6  827.39   45.22
   2  -4  -6  914.38   49.89
   2  -4  -6  906.69   49.98
   2  -3  -6  130.54    7.81
   2  -3  -6  117.06    7.55
  -2   2   6 2050.80  110.88
  -2   2   6 2138.63  115.31
   2  -2  -6 2106.91  113.58
   2  -2  -6 2160.59  116.90
  -2   1   6 2533.91  136.64
  -2   1   6 2488.77  133.95
   2  -1  -6 2564.41  137.98
   2  -1  -6 2647.37  142.86
  -2   0   6  199.35   11.52
  -2   0   6  219.23   12.35
   2   0  -6  228.99   12.88
   2   0  -6  214.35   12.43
  -2  -1   6 2642.49  142.37
  -2  -1   6 2520.49  135.54
   2   1  -6 2742.53  147.37
   2   1  -6 2496.09  134.56
  -2  -2   6 2037.38  109.81
  -2  -2   6 2094.71  112.57
   2   2  -6 2220.37  119.35
   2   2  -6 2149.61  115.87
  -2  -3   6  131.27    7.31
  -2  -3   6  121.86    7.05
   2   3  -6  123.22    6.86
   2   3  -6  111.30    6.50
  -2  -4   6  990.75   54.55
   2 -15  -7   43.50    3.23
   2 -15  -7   36.03    3.57
  -2  14   7    3.48    1.15
  -2  14   7    1.99    0.68
   2 -14  -7    4.79    0.81
   2 -14  -7    4.79    1.24
  -2  13   7  129.32    8.94
  -2  13   7  108.82    7.03
   2 -13  -7  119.28    7.39
   2 -13  -7  122.36    8.47
  -2  12   7    1.05    0.60
  -2  12   7    1.42    0.51
   2 -12  -7    0.61    0.33
   2 -12  -7    1.68    0.74
  -2  11   7  544.60   31.15
  -2  11   7  563.27   31.38
   2 -11  -7  562.78   31.18
   2 -11  -7  524.11   30.13
  -2  10   7    1.51    0.66
  -2  10   7    2.40    0.65
   2 -10  -7    1.82    0.54
   2 -10  -7    1.32    0.63
  -2   9   7   39.47    3.07
   2  -9  -7   44.64    3.33
  -2   8   7    4.00    0.95
   2  -8  -7    6.75    1.24
  -2   7   7   64.53    4.78
  -2   7   7   70.70    4.75
   2  -7  -7   68.01    4.61
   2  -7  -7   68.44    5.18
  -2   6   7 1481.06   80.80
  -2   6   7 1533.52   83.11
   2  -6  -7 1618.92   87.72
   2  -6  -7 1664.06   90.77
  -2   5   7  775.30   42.89
  -2   5   7  736.75   40.41
   2  -5  -7  871.92   47.70
   2  -5  -7  809.34   44.88
  -2   4   7 1228.53   67.10
  -2   4   7 1166.92   63.40
   2  -4  -7 1313.92   71.30
   2  -4  -7 1276.10   69.80
  -2   3   7  564.61   31.43
  -2   3   7  538.01   29.66
   2  -3  -7  632.93   34.78
   2  -3  -7  573.39   32.04
  -2   2   7  249.61   14.44
  -2   2   7  248.39   14.08
   2  -2  -7  265.10   15.01
   2  -2  -7  276.20   16.01
  -2   1   7   19.24    1.78
  -2   1   7   16.75    1.52
   2  -1  -7   17.18    1.73
  -2   0   7    1.35    0.33
  -2   0   7    1.15    0.37
   2   0  -7    1.99    0.41
   2   0  -7    0.99    0.38
  -2  -1   7   24.03    1.83
  -2  -1   7   19.47    1.68
   2   1  -7   18.49    1.44
   2   1  -7   17.98    1.68
  -2  -2   7  300.85   16.60
  -2  -2   7  273.40   15.38
   2   2  -7  258.27   14.25
   2   2  -7  251.56   14.26
  -2  -3   7  647.81   35.11
  -2  -3   7  549.48   30.05
   2   3  -7  631.95   34.27
   2   3  -7  537.89   29.50
  -2  -4   7 1349.30   72.88
  -2  -4   7 1259.02   68.12
   2   4  -7 1424.94   77.12
   2   4  -7 1268.78   68.73
  -2  14   8   37.64    3.70
  -2  14   8   30.52    2.79
   2 -14  -8   31.28    2.54
   2 -14  -8   36.76    3.59
  -2  13   8  163.23   10.02
  -2  13   8  170.31   11.13
   2 -13  -8  165.55    9.86
   2 -13  -8  153.35   10.19
  -2  12   8    4.75    1.09
  -2  12   8    9.31    1.60
   2 -12  -8   10.50    1.29
   2 -12  -8    8.95    1.67
  -2  11   8   28.76    2.94
  -2  11   8   27.16    2.45
   2 -11  -8   33.28    3.32
   2 -11  -8   32.90    2.62
  -2  10   8  586.20   32.61
  -2  10   8  570.47   32.37
   2 -10  -8  641.96   35.44
   2 -10  -8  645.37   36.60
  -2   9   8    2.03    0.72
  -2   9   8    0.79    0.38
   2  -9  -8    1.00    0.57
   2  -9  -8    1.27    0.45
  -2   8   8  159.94   10.35
  -2   8   8  184.22   10.96
   2  -8  -8  188.61   11.13
   2  -8  -8  184.95   11.94
  -2   7   8  175.80   10.91
   2  -7  -8  189.22   11.80
  -2   6   8  910.96   49.84
  -2   6   8  904.86   49.93
   2  -6  -8  931.34   51.51
   2  -6  -8  979.65   53.48
  -2   5   8  741.02   41.10
  -2   5   8  708.69   38.95
   2  -5  -8  753.58   41.33
   2  -5  -8  747.97   41.59
  -2   4   8  669.16   36.77
  -2   4   8  670.26   37.25
   2  -4  -8  658.67   36.70
   2  -4  -8  706.37   38.76
  -2   3   8   44.15    3.44
  -2   3   8   45.04    3.20
   2  -3  -8   43.07    3.07
   2  -3  -8   47.76    3.68
  -2   2   8  281.21   15.88
  -2   2   8  280.60   16.19
   2  -2  -8  292.67   16.90
   2  -2  -8  282.06   15.91
  -2   1   8 1196.20   65.14
  -2   1   8 1221.21   66.15
   2  -1  -8 1234.63   67.28
   2  -1  -8 1193.76   64.67
  -2   0   8 3186.60  171.65
   2   0  -8 3323.24  179.09
  -2  -1   8 1388.34   75.04
  -2  -1   8 1158.62   62.91
   2   1  -8 1279.76   69.60
   2   1  -8 1196.93   64.68
   2   2  -8  286.45   15.90
   2   2  -8  297.19   16.84
  -2  -3   8   46.18    3.11
  -2  -3   8   46.84    3.04
   2   3  -8   47.30    3.20
   2   3  -8   46.77    3.04
   2   4  -8  651.23   35.51
   2   4  -8  704.30   38.31
  -2  14   9  437.36   25.58
   2 -14  -9  411.62   24.05
  -2  13   9  238.75   14.76
  -2  13   9  232.04   13.88
   2 -13  -9  242.05   14.98
   2 -13  -9  233.75   13.53
  -2  12   9    6.12    1.16
  -2  12   9    9.94    1.63
   2 -12  -9   11.05    1.83
   2 -12  -9   11.16    1.28
  -2  11   9    6.22    1.27
   2 -11  -9    4.10    1.12
  -2  10   9   13.32    1.77
  -2  10   9   13.81    1.66
   2 -10  -9   15.20    2.06
   2 -10  -9   15.15    1.55
  -2   9   9  574.37   32.44
  -2   9   9  639.52   35.48
   2  -9  -9  637.20   36.09
   2  -9  -9  602.79   33.31
  -2   8   9   42.77    3.32
  -2   8   9   41.37    3.54
   2  -8  -9   42.02    3.15
   2  -8  -9   45.32    3.93
  -2   7   9  263.03   15.68
  -2   7   9  271.81   15.69
   2  -7  -9  257.05   15.52
   2  -7  -9  273.28   15.63
  -2   6   9  236.07   14.15
   2  -6  -9  239.85   14.44
  -2   5   9   18.48    1.82
  -2   5   9   22.74    2.31
   2  -5  -9   16.99    1.95
   2  -5  -9   22.29    1.95
  -2   4   9   78.65    5.16
  -2   4   9   79.20    5.54
   2  -4  -9   82.57    5.29
   2  -4  -9   80.46    5.61
  -2   3   9    3.50    0.70
  -2   3   9    3.37    0.78
   2  -3  -9    3.12    0.60
   2  -3  -9    4.61    0.90
  -2   2   9  362.09   20.31
  -2   2   9  400.64   22.74
   2  -2  -9  366.61   20.47
   2  -2  -9  361.85   20.64
  -2   1   9   11.02    1.22
  -2   1   9   11.71    1.40
   2  -1  -9    9.96    1.28
   2  -1  -9   11.97    1.21
  -2   0   9    0.20    0.23
  -2   0   9    0.13    0.17
   2   0  -9    0.11    0.22
   2   0  -9    0.24    0.22
  -2  -1   9   12.03    1.32
   2   1  -9   10.76    1.29
  -2  -2   9  367.22   20.42
  -2  -2   9  355.38   19.90
   2   2  -9  380.51   21.18
   2   2  -9  388.20   21.83
   2   3  -9    3.78    0.60
   2   3  -9    4.79    0.77
  -2  -4   9   95.88   10.81
  -2  -4   9   80.82    4.89
   2   4  -9   80.92    4.95
   2   4  -9   86.84    5.31
  -2  13  10   27.50    2.89
  -2  13  10   36.97    3.50
   2 -13 -10   40.72    3.07
   2 -13 -10   37.43    3.55
  -2  12  10  660.74   37.00
  -2  12  10  544.11   30.99
   2 -12 -10  579.98   33.12
   2 -12 -10  537.28   29.79
  -2  11  10  151.28    9.76
  -2  11  10  180.56   11.11
   2 -11 -10  155.06   10.27
   2 -11 -10  152.86    9.16
  -2  10  10  755.17   42.11
   2 -10 -10  845.57   47.29
  -2   9  10    8.47    1.38
  -2   9  10    8.53    1.34
   2  -9 -10    9.32    1.16
   2  -9 -10    9.93    1.62
   2  -8 -10  219.72   12.76
   2  -8 -10  245.10   14.92
  -2   7  10   18.54    2.09
  -2   7  10   20.52    2.07
   2  -7 -10   21.22    1.93
   2  -7 -10   16.76    2.06
  -2   6  10  519.10   29.04
   2  -6 -10  437.00   24.39
  -2   5  10  263.15   15.60
   2  -5 -10  272.54   16.14
  -2   4  10  863.38   47.40
  -2   4  10  838.01   46.38
   2  -4 -10  818.61   44.79
   2  -4 -10  788.23   43.71
  -2   3  10  208.25   12.55
  -2   3  10  212.52   12.47
   2  -3 -10  198.74   11.54
   2  -3 -10  195.69   11.85
   2  -2 -10    0.34    0.22
   2  -2 -10    0.34    0.28
  -2   1  10   14.98    1.57
  -2   1  10   16.09    1.78
   2  -1 -10   13.07    1.54
   2  -1 -10   16.12    1.52
  -2   0  10  339.16   19.35
  -2   0  10  374.90   21.08
   2   0 -10  325.61   18.32
   2   0 -10  331.10   18.93
   2   1 -10   14.71    1.50
   2   1 -10   16.16    1.70
  -2  -2  10    0.26    0.20
   2   2 -10   -0.04    0.13
   2   3 -10  191.78   11.18
   2   3 -10  207.03   12.07
   2   4 -10  756.51   41.33
   2   4 -10  841.06   45.98
  -2  12  11   16.54    2.29
  -2  12  11   16.20    2.04
   2 -12 -11   21.26    2.46
   2 -12 -11   18.63    1.82
  -2  11  11   22.97    2.46
  -2  11  11   21.98    2.57
   2 -11 -11   22.39    2.59
   2 -11 -11   23.16    2.05
  -2  10  11    0.37    0.43
  -2  10  11    0.39    0.35
   2 -10 -11    0.87    0.38
   2 -10 -11    0.23    0.40
  -2   9  11    3.75    0.93
   2  -9 -11    4.78    1.15
   2  -8 -11  149.20    9.69
   2  -8 -11  155.55    9.32
  -2   7  11  434.31   24.89
  -2   7  11  516.79   29.22
   2  -7 -11  419.80   24.24
   2  -7 -11  408.57   22.86
  -2   6  11   67.12    4.98
  -2   6  11   72.75    5.21
   2  -6 -11   67.44    4.53
   2  -6 -11   62.19    4.76
  -2   5  11   59.61    4.47
   2  -5 -11   52.20    3.68
  -2   4  11  608.04   34.10
  -2   4  11  623.05   34.82
   2  -4 -11  561.07   31.59
  -2   3  11 2210.61  119.74
  -2   3  11 1931.24  104.96
   2  -3 -11 1787.28   96.68
   2  -3 -11 1727.50   94.01
  -2   2  11 1260.24   68.77
  -2   2  11 1083.96   59.50
   2  -2 -11 1031.62   56.67
   2  -2 -11 1054.80   57.51
   2  -1 -11   13.46    1.48
   2  -1 -11   12.87    1.57
  -2   0  11    0.83    0.41
  -2   0  11    0.06    0.21
   2   0 -11    0.05    0.17
   2   0 -11    0.11    0.16
  -2  -1  11    8.88    1.31
  -2  -1  11   11.33    1.38
   2   1 -11   11.24    1.40
   2   1 -11   10.72    1.34
   2   2 -11  961.84   52.58
   2   2 -11 1058.22   57.92
  -2  -3  11 1766.54   95.59
   2   3 -11 1932.46  104.65
   2   3 -11 1965.40  106.48
  -2  -4  11  554.00   31.56
  -2  -4  11  578.64   31.83
   2   4 -11  553.14   30.57
   2   4 -11  590.84   32.70
  -2  -5  11   46.60    3.14
  -2  -5  11   45.51    2.92
   2   5 -11   46.52    3.09
   2   5 -11   45.09    2.94
  -2  11  12    1.45    0.76
  -2  11  12    1.43    0.63
   2 -11 -12    1.89    0.76
   2 -11 -12    3.05    0.68
  -2  10  12   43.87    4.14
  -2  10  12   35.77    3.25
   2 -10 -12   38.03    2.93
   2 -10 -12   41.14    3.77
   2  -9 -12  217.89   12.68
   2  -9 -12  236.07   14.52
   2  -8 -12  743.58   41.66
   2  -7 -12  225.09   13.77
   2  -7 -12  212.16   12.41
  -2   6  12  119.36    8.06
  -2   6  12   93.17    6.44
   2  -6 -12   94.43    6.04
   2  -6 -12   96.05    6.69
  -2   5  12    3.93    0.95
  -2   5  12    3.12    0.98
   2  -5 -12    7.47    1.04
   2  -5 -12    4.05    0.98
  -2   4  12   35.55    3.31
   2  -4 -12   33.88    2.72
  -2   3  12  183.49   11.28
  -2   3  12  165.43   10.38
   2  -3 -12  167.63   10.43
   2  -3 -12  178.00   10.64
  -2   2  12  424.80   24.22
  -2   2  12  394.79   22.61
   2  -2 -12  417.23   23.56
   2  -2 -12  393.08   22.52
   2  -1 -12  455.91   25.84
   2  -1 -12  493.00   27.73
   2   0 -12   14.75    1.72
   2   0 -12   13.97    1.65
   2   1 -12  456.40   25.78
   2   1 -12  435.05   24.55
   2   2 -12  379.29   21.56
   2   2 -12  409.55   23.24
  -2  -3  12  164.94    9.81
  -2  -3  12  137.49   10.63
  -2  -4  12   36.45    2.76
  -2  -4  12   17.45    8.59
   2   4 -12   33.93    2.71
   2   4 -12   35.21    2.85
  -2  -5  12    4.22    0.82
  -2  -5  12    3.77    0.61
   2   5 -12    4.61    0.74
   2   5 -12    4.82    0.82
   2  -9 -13   14.93    2.01
   2  -9 -13   17.34    1.79
   2  -8 -13   46.82    4.04
   2  -8 -13   46.96    3.50
   2  -7 -13   13.54    1.54
   2  -7 -13   12.50    1.78
   2  -6 -13    8.03    1.22
   2  -6 -13    9.50    1.54
   2  -5 -13   29.67    2.85
   2  -5 -13   30.52    2.62
   2  -4 -13  339.52   19.76
   2  -4 -13  346.35   19.82
   2  -3 -13  130.42    8.47
   2  -3 -13  146.89    9.16
   2  -2 -13  115.31    7.62
   2  -2 -13  111.67    7.31
  -2   1  13  495.68   28.12
   2  -1 -13  514.96   29.13
   2  -1 -13  533.26   30.00
  -2   0  13    0.09    0.24
  -2   0  13    0.38    0.57
   2   0 -13    0.12    0.27
   2   0 -13    1.65    0.62
   2   1 -13  501.17   28.23
   2   1 -13  539.48   30.35
   2   2 -13  115.83    7.64
   2   2 -13  119.75    7.75
  -2  -3  13   19.12    4.76
   2   3 -13  143.10    9.14
  -2  -4  13  315.49   17.91
   2   4 -13  329.27   18.75
  -2  -5  13   29.76    2.65
  -2  -5  13   28.86    2.22
   2   5 -13   29.96    2.55
   2   5 -13   32.32    2.50
   2  -8 -14  538.87   30.73
   2  -8 -14  591.81   33.06
   2  -7 -14   53.06    4.04
   2  -7 -14   56.05    4.61
  -2   6  14    6.87    1.46
  -2   6  14   -1.73    5.88
   2  -6 -14    7.32    1.51
   2  -6 -14    6.80    1.20
   2  -5 -14   39.61    3.53
   2  -5 -14   38.58    3.25
   2  -4 -14   36.23    3.29
   2  -4 -14   35.27    3.09
   2  -3 -14  190.32   11.80
   2  -3 -14  218.26   13.19
  -2   2  14   36.88    3.21
  -2   2  14   19.10   68.89
   2  -2 -14   34.43    3.15
   2  -2 -14   36.28    3.20
   2  -1 -14  294.14   17.25
   2  -1 -14  298.29   17.57
  -2   0  14  139.93    8.81
   2   0 -14  153.84    9.78
   2   1 -14  310.24   18.28
   2   1 -14  322.81   18.87
   2   2 -14   35.46    3.37
   2   2 -14   36.90    3.27
   2   3 -14  184.58   11.52
   2   3 -14  188.37   11.54
   2   4 -14   34.06    2.90
   2   4 -14   38.77    3.62
  -2  -5  14   45.88    3.73
  -2  -5  14   40.38    2.99
   2   5 -14   39.92    3.05
   2   5 -14   40.98    3.29
   2  -5 -15   57.52    4.49
   2  -5 -15   54.17    4.45
   2  -4 -15   55.24    4.50
   2  -3 -15  206.30   12.81
   2  -3 -15  200.69   12.27
  -2   2  15    0.70    0.43
  -2   2  15   -0.05    0.56
   2  -2 -15    0.20    0.24
   2  -2 -15    0.89    0.51
   2  -1 -15   34.96    3.27
   2  -1 -15   30.57    2.94
  -2   0  15    0.01    1.24
   2   0 -15    0.04    0.17
   2   1 -15   37.34    3.45
  -2  -2  15    0.04    1.13
  -2  -2  15    0.24    0.26
   2   2 -15   -0.04    0.24
   2   2 -15    0.30    0.33
   2   3 -15  211.06   12.92
   2   3 -15  182.63   11.60
   2   4 -15   61.77    5.31
  -2  -5  15   56.95    4.03
  -2  -5  15   63.35    4.92
  -2   1  16    0.22    1.05
  -2   1  16    0.72    0.43
   2  -1 -16    1.37    0.65
   2  -1 -16    1.11    0.61
  -2   0  16    0.01    0.13
  -2   0  16    0.24    0.94
   2   0 -16    0.05    0.24
   2   0 -16    0.16    0.27
  -2  -1  16    0.81    1.37
  -2  -1  16    1.33    0.67
   2   1 -16    0.91    0.72
   3  -5  13  112.59    7.17
   3  -5  13  117.11    9.14
  -3   4 -13   40.64    3.48
  -3   4 -13   27.77    3.78
   3  -4  13   31.41    2.65
   3  -4  13   29.72    3.95
  -3   3 -13  209.96   12.70
  -3   3 -13  170.68   12.82
   3  -3  13  177.14   12.53
   3  -3  13  168.24   10.10
  -3   2 -13   26.05    3.71
  -3   2 -13   33.59    2.96
   3  -2  13   17.13    6.40
   3  -2  13   29.11    2.46
  -3   1 -13    8.03    1.28
   3  -1  13    6.42    0.98
  -3   0 -13    0.37    0.30
  -3   0 -13    0.01    0.49
   3   0  13    0.06    0.17
   3   0  13   -0.02    0.35
  -3  -1 -13    5.99    2.04
   3   1  13    7.16    2.24
  -3  -2 -13   24.91    2.29
  -3  -2 -13   23.59    3.73
   3   2  13   25.00    2.22
   3   2  13   28.23    4.68
   3   4  13   -1.00   21.91
   3   4  13   29.55    2.51
  -3  -5 -13   76.93    6.65
  -3  -5 -13   91.91    5.97
  -3   7 -12  147.98    9.54
  -3   7 -12  143.96   10.71
   3  -7  12  142.01   10.14
   3  -7  12  148.96    9.43
  -3   6 -12   80.73    5.81
  -3   6 -12   79.42    7.36
   3  -6  12   84.86    5.88
   3  -6  12   80.75    6.76
  -3   5 -12    0.95    0.56
  -3   5 -12    0.51    0.71
   3  -5  12    1.49    0.57
   3  -5  12    1.79    1.00
  -3   4 -12    1.01    0.60
  -3   4 -12    0.70    0.63
   3  -4  12    1.42    0.54
   3  -4  12    1.22    0.83
  -3   3 -12    7.08    1.93
  -3   3 -12    9.42    1.51
   3  -3  12    8.67    2.11
   3  -3  12   11.25    1.40
  -3   2 -12  104.67    6.91
  -3   2 -12   89.11    7.47
   3  -2  12   83.03    5.53
   3  -2  12   91.94    7.65
  -3   1 -12  158.72   11.47
  -3   1 -12  170.43   10.41
   3  -1  12  155.67   12.02
   3  -1  12  155.30    9.41
  -3   0 -12  160.31   11.61
  -3   0 -12  159.82    9.77
   3   0  12  151.03   11.48
   3   0  12  144.32    8.80
  -3  -1 -12  147.62    9.08
  -3  -1 -12  164.82   11.88
   3   1  12  150.30    9.11
   3   1  12  158.48   12.04
  -3  -2 -12   89.10    5.87
   3   2  12   84.08    5.53
  -3  -3 -12   10.75    1.34
  -3  -3 -12    5.81    1.57
   3   3  12    0.41   85.13
   3   3  12   11.22    1.33
  -3  -4 -12    1.46    0.81
  -3  -4 -12    2.04    0.61
  -3  -5 -12    0.60    0.59
  -3  -5 -12    1.90    0.56
   3   5  12   -0.15    0.77
   3   5  12    1.72    0.52
  -3  -6 -12   72.43    6.22
  -3  -6 -12   75.41    5.10
  -3  -7 -12  114.42    8.67
  -3  -7 -12  119.16    7.45
  -3   9 -11   66.54    5.48
  -3   9 -11   61.69    5.66
   3  -9  11   61.12    5.29
   3  -9  11   57.11    4.45
  -3   8 -11  123.71    8.53
  -3   8 -11  120.66    9.03
   3  -8  11  138.71    9.76
   3  -8  11  119.38    7.87
  -3   7 -11    1.38    0.94
  -3   7 -11    2.50    0.90
   3  -7  11    2.60    1.07
   3  -7  11    1.65    0.63
  -3   6 -11    5.43    1.23
  -3   6 -11    4.49    1.50
   3  -6  11    4.34    1.04
   3  -6  11    3.07    1.24
  -3   5 -11   12.48    1.73
  -3   5 -11   14.25    2.38
   3  -5  11   13.16    2.32
   3  -5  11   15.25    1.87
  -3   4 -11  108.79    9.50
   3  -4  11  127.73    8.31
   3  -4  11  123.95    9.36
  -3   3 -11  433.34   24.58
  -3   3 -11  394.30   26.67
   3  -3  11  434.56   26.18
   3  -3  11  470.55   26.64
  -3   2 -11   38.12    4.67
  -3   2 -11   39.49    3.25
   3  -2  11   42.75    4.56
   3  -2  11   40.16    3.27
  -3   1 -11  163.48   10.03
  -3   1 -11  158.96   11.39
   3  -1  11  169.70   12.26
   3  -1  11  151.89    9.33
  -3   0 -11    0.04    0.37
  -3   0 -11    0.45    0.33
   3   0  11   -0.02    0.10
   3   0  11    0.00    0.15
  -3  -1 -11  161.77   11.60
  -3  -1 -11  179.70   10.86
   3   1  11  192.27   13.85
   3   1  11  158.48    9.59
  -3  -3 -11  400.77   24.00
  -3  -3 -11  444.81   25.00
   3   3  11  384.66   24.58
   3   3  11  458.10   25.64
  -3  -4 -11  115.01    7.23
  -3  -4 -11  107.18    8.09
  -3  -5 -11   10.39    2.00
  -3  -5 -11   14.70    1.59
   3   5  11    1.78   64.83
   3   5  11   12.18    1.39
  -3  -6 -11    4.79    1.43
   3   6  11   -0.61    1.77
  -3  -7 -11    1.56    0.51
  -3  -7 -11    1.62    0.91
   3   7  11    0.63    0.88
   3   7  11    2.20    0.61
  -3  -8 -11  100.62    7.89
  -3  -8 -11  106.61    6.80
  -3  -9 -11   64.59    6.36
  -3  10 -10  218.74   14.21
   3 -10  10  223.99   14.13
  -3   9 -10    5.67    1.56
   3  -9  10    7.32    1.59
  -3   8 -10   30.50    3.95
  -3   8 -10   31.76    3.55
   3  -8  10   31.09    3.46
   3  -8  10   27.67    2.73
  -3   7 -10   93.74    7.38
  -3   7 -10   79.53    6.56
   3  -7  10   67.66    5.01
   3  -7  10   82.08    6.54
  -3   6 -10   85.48    6.47
  -3   6 -10   98.49    7.62
   3  -6  10  105.11    7.87
   3  -6  10   88.95    6.19
  -3   5 -10  853.26   47.43
  -3   5 -10  837.15   47.52
   3  -5  10  867.41   49.17
   3  -5  10  767.86   42.65
  -3   4 -10  678.19   39.03
  -3   4 -10  699.05   38.99
   3  -4  10  738.82   41.10
   3  -4  10  722.84   41.46
  -3   3 -10  172.14   12.60
  -3   3 -10  152.99   10.38
   3  -3  10  161.28   11.21
   3  -3  10  154.69    9.88
  -3   2 -10  417.11   25.08
   3  -2  10  461.40   27.61
  -3   1 -10  197.27   11.93
  -3   1 -10  234.73   15.27
   3  -1  10  247.41   28.52
   3  -1  10  232.77   14.01
  -3   0 -10  595.23   33.09
  -3   0 -10  599.26   34.96
   3   0  10  603.89   33.62
   3   0  10  701.86   40.76
  -3  -1 -10  221.06   14.59
  -3  -1 -10  233.02   13.68
   3   1  10  227.89   13.37
   3   1  10  248.39   16.37
  -3  -2 -10  409.43   24.33
  -3  -2 -10  485.43   27.21
   3   2  10  446.88   25.05
   3   2  10  423.21   25.95
  -3  -3 -10  169.46   10.24
  -3  -3 -10  142.98    9.98
   3   3  10  161.89   11.86
   3   3  10  162.75    9.76
  -3  -4 -10  778.84   42.88
  -3  -4 -10  699.54   40.05
   3   4  10  796.53   46.24
   3   4  10  748.83   41.17
  -3  -5 -10  865.46   47.49
  -3  -5 -10  748.10   42.69
   3   5  10  847.52   49.20
   3   5  10  845.82   46.40
  -3  -6 -10   98.51    7.59
  -3  -6 -10   96.20    6.22
   3   6  10   94.65    6.11
   3   6  10   80.45    7.56
  -3  -7 -10   64.15    5.62
  -3  -7 -10   63.84    4.44
   3   7  10   68.21    4.67
   3   7  10   50.10    6.14
  -3  -9 -10    6.39    1.62
  -3  -9 -10    6.47    1.01
   3   9  10    6.71    1.05
   3   9  10    2.24    1.62
   3  10  10  211.55   12.54
   3  10  10  242.78   16.56
  -3  11  -9    7.60    1.65
  -3  11  -9    8.36    2.12
   3 -11   9    8.02    1.61
  -3  10  -9   25.49    3.14
  -3  10  -9   28.57    3.53
   3 -10   9   25.53    2.88
   3 -10   9   22.17    2.61
  -3   9  -9    0.21    0.37
  -3   9  -9    0.33    0.57
   3  -9   9    1.01    0.61
   3  -9   9    0.56    0.43
  -3   8  -9   25.55    3.12
   3  -8   9   28.49    2.94
  -3   7  -9   47.90    4.42
   3  -7   9   45.49    3.90
  -3   6  -9    2.39    1.02
   3  -6   9    4.53    1.04
  -3   5  -9   18.64    2.64
  -3   5  -9   19.67    2.57
   3  -5   9   18.67    2.10
  -3   4  -9  247.17   17.98
  -3   4  -9  225.45   14.97
   3  -4   9  219.60   13.22
  -3   3  -9 1048.46   57.79
   3  -3   9  990.26   54.52
  -3   2  -9   28.01    2.62
   3  -2   9   29.24    2.87
  -3   1  -9    0.12    0.39
  -3   1  -9    0.83    0.44
   3  -1   9    0.18    0.38
   3  -1   9    1.10    0.52
  -3   0  -9    0.09    0.28
  -3   0  -9    0.17    0.27
   3   0   9    0.09    0.16
   3   0   9    0.13    0.35
  -3  -1  -9    0.05    0.24
  -3  -1  -9    0.21    0.41
   3   1   9    0.61    0.39
   3   1   9    0.12    0.38
  -3  -2  -9   24.94    2.94
   3   2   9   22.76    3.43
  -3  -3  -9 1005.39   56.30
  -3  -3  -9 1169.84   63.84
   3   3   9 1097.01   61.95
   3   3   9 1107.26   60.41
  -3  -4  -9  259.00   15.01
  -3  -4  -9  215.08   13.88
   3   4   9  248.39   16.42
   3   4   9  250.83   14.52
  -3  -5  -9   20.93    2.00
  -3  -5  -9   16.95    2.48
   3   5   9   15.53    2.99
   3   5   9   20.19    1.92
  -3  -6  -9    3.39    0.74
  -3  -6  -9    2.99    1.06
   3   6   9    3.26    0.72
   3   6   9    0.65    1.01
  -3  -8  -9   23.03    2.11
   3   8   9   27.25    2.39
  -3  -9  -9    0.10    0.37
  -3  -9  -9    0.27    0.24
   3   9   9    0.68    0.79
  -3 -10  -9   22.18    2.09
  -3 -10  -9   26.77    3.22
   3  10   9   15.96    3.25
   3  10   9   22.56    2.16
  -3 -11  -9    9.81    1.31
  -3 -11  -9    9.24    1.95
   3  11   9    4.10    1.88
   3  11   9    8.76    1.26
  -3  12  -8   50.01    6.50
   3 -12   8   53.14    4.43
  -3  11  -8   20.26    2.59
  -3  11  -8   20.64    2.94
   3 -11   8   22.37    2.76
   3 -11   8   20.63    2.46
  -3  10  -8   31.07    3.72
   3 -10   8   28.52    3.17
  -3   9  -8    2.16    0.95
  -3   9  -8    1.63    0.79
   3  -9   8    0.39    0.46
   3  -9   8    0.70    0.57
  -3   8  -8   24.63    2.89
  -3   8  -8   19.19    3.15
  -3   7  -8 1037.48   57.95
  -3   7  -8  897.30   50.92
   3  -7   8  952.44   53.28
   3  -7   8  961.96   53.74
  -3   6  -8   98.16    7.43
  -3   6  -8   87.72    6.55
   3  -6   8   89.67    6.77
   3  -6   8   90.55    6.65
  -3   5  -8    1.22    0.73
  -3   5  -8    1.62    0.74
   3  -5   8    1.12    0.77
   3  -5   8    1.34    0.62
  -3   4  -8    6.71    1.52
  -3   4  -8   12.49    1.87
   3  -4   8   10.96    2.01
   3  -4   8   14.13    2.11
  -3   3  -8   19.17    2.61
  -3   3  -8   15.82    2.12
   3  -3   8   15.64    2.31
   3  -3   8   12.22    1.61
  -3   2  -8    1.57    0.78
  -3   2  -8    1.84    0.72
   3  -2   8    3.21    0.82
   3  -2   8    0.76    0.65
  -3   1  -8  262.78   15.46
  -3   1  -8  281.82   17.51
   3  -1   8  263.27   15.54
   3  -1   8  288.16   17.88
  -3   0  -8  239.85   14.05
  -3   0  -8  250.58   15.87
   3   0   8  294.14   17.19
   3   0   8  290.23   18.12
  -3  -1  -8  254.61   14.76
  -3  -1  -8  294.75   18.64
   3   1   8  296.58   17.27
  -3  -2  -8    3.12    0.71
   3   2   8    4.55    0.91
  -3  -3  -8   15.21    1.66
  -3  -3  -8   15.71    2.24
   3   3   8   14.68    1.60
   3   3   8   16.49    2.70
  -3  -4  -8   13.25    2.11
   3   4   8    7.66    2.04
  -3  -5  -8    2.35    0.62
  -3  -5  -8    2.50    0.99
   3   5   8    0.94    0.88
   3   5   8    2.16    0.59
   3   6   8   83.54    5.49
   3   6   8   80.95    7.04
   3   7   8  940.12   53.52
   3   7   8  862.90   47.32
  -3  -8  -8   17.56    1.78
  -3  -8  -8   20.31    2.64
   3   8   8   19.13    3.11
   3   8   8   19.41    1.88
  -3  -9  -8    0.85    0.39
  -3  -9  -8    1.05    0.65
   3   9   8    0.79    0.38
   3   9   8    2.99    1.31
  -3 -10  -8   30.21    3.31
  -3 -10  -8   27.19    2.37
   3  10   8   24.19    4.00
   3  10   8   29.51    2.57
  -3 -11  -8   18.48    1.88
  -3 -11  -8   19.18    2.59
   3  11   8   18.36    1.92
   3  11   8   19.52    3.46
  -3 -12  -8   54.39    4.87
  -3 -12  -8   54.61    4.07
   3  12   8   46.95    5.32
   3  12   8   54.66    4.04
  -3  13  -7   87.75    6.50
   3 -13   7   92.79    7.09
   3 -13   7   79.18    7.16
  -3  12  -7  225.45   14.37
  -3  12  -7  217.40   13.71
   3 -12   7  232.90   14.41
   3 -12   7  220.82   14.03
  -3  11  -7  608.77   34.99
   3 -11   7  539.48   30.91
   3 -11   7  516.05   29.88
  -3  10  -7    6.69    1.44
  -3  10  -7    9.43    1.94
   3 -10   7    9.80    1.68
   3 -10   7    9.78    1.62
  -3   9  -7   15.10    2.28
  -3   9  -7   14.27    2.11
   3  -9   7   11.82    1.98
  -3   8  -7  607.55   34.71
  -3   8  -7  563.88   32.43
   3  -8   7  522.28   30.06
   3  -8   7  513.49   29.63
  -3   7  -7    0.48    0.46
  -3   7  -7    0.12    0.41
   3  -7   7    0.30    0.41
   3  -7   7    0.17    0.39
  -3   6  -7   52.03    4.66
  -3   6  -7   42.87    4.00
   3  -6   7   43.15    3.98
   3  -6   7   45.33    4.15
  -3   5  -7  650.74   36.68
  -3   5  -7  638.54   36.49
   3  -5   7  670.02   38.06
   3  -5   7  686.12   38.93
  -3   4  -7   16.57    2.13
  -3   4  -7   14.60    2.17
   3  -4   7   19.17    2.49
   3  -4   7   23.81    3.11
  -3   3  -7    1.37    0.66
  -3   3  -7    0.91    0.67
   3  -3   7    1.40    0.60
   3  -3   7    1.88    0.90
  -3   2  -7 1302.94   72.19
  -3   2  -7 1390.78   76.10
   3  -2   7 1226.09   67.28
   3  -2   7 1219.50   67.59
  -3   1  -7  976.35   54.72
  -3   1  -7  904.25   49.97
   3  -1   7  881.07   49.48
   3  -1   7  837.64   46.34
  -3   0  -7    0.20    0.39
  -3   0  -7    0.29    0.29
   3   0   7    3.01    0.77
   3   0   7    0.07    1.85
  -3  -1  -7  779.08   42.93
  -3  -1  -7  904.13   50.91
   3   1   7  936.83   51.62
   3   1   7  894.86   50.39
  -3  -2  -7 1333.44   73.57
  -3  -2  -7 1198.51   65.29
   3   2   7 1368.82   74.68
   3   2   7 1396.88   77.36
  -3  -3  -7    1.99    0.81
  -3  -3  -7    1.44    0.51
   3   3   7    2.44    0.65
   3   3   7    0.55    0.68
  -3  -4  -7   19.51    1.88
   3   4   7   21.42    2.00
   3   5   7  589.01   32.60
   3   5   7  569.00   33.00
  -3  -6  -7   40.11    3.96
   3   6   7   33.88    3.81
  -3  -7  -7    0.76    0.38
  -3  -7  -7    0.28    0.40
   3   7   7    0.51    0.30
   3   7   7    0.78    0.68
  -3  -8  -7  488.12   27.25
  -3  -8  -7  490.07   28.52
   3   8   7  504.34   28.13
   3   8   7  560.58   32.95
  -3  -9  -7   11.94    1.39
  -3  -9  -7   13.53    2.06
   3   9   7   14.36    1.56
   3   9   7   12.30    2.50
  -3 -10  -7    8.54    1.17
  -3 -10  -7   10.42    1.79
   3  10   7   11.71    1.45
   3  10   7    6.80   34.81
  -3 -11  -7  481.77   26.96
   3  11   7  515.20   28.88
  -3 -12  -7  218.87   13.88
  -3 -12  -7  197.15   11.87
   3  12   7  211.42   12.75
   3  12   7  244.24   16.26
  -3 -13  -7   87.84    5.94
  -3 -13  -7   83.75    6.51
   3  13   7   80.85    5.53
   3  13   7   93.89    8.02
  -3  14  -6   80.92    6.78
  -3  14  -6   71.78    5.32
   3 -14   6   80.70    6.93
   3 -14   6   76.32    5.51
  -3  13  -6  382.95   22.40
   3 -13   6  347.21   20.15
  -3  12  -6   37.97    3.65
  -3  12  -6   38.08    3.86
   3 -12   6   38.86    4.10
   3 -12   6   34.82    3.17
  -3  11  -6   66.32    5.66
   3 -11   6   58.17    5.23
  -3  10  -6  196.66   12.65
  -3  10  -6  187.88   11.98
   3 -10   6  179.70   11.99
  -3   9  -6  996.00   55.52
  -3   9  -6 1119.21   62.13
   3  -9   6 1019.54   56.52
   3  -9   6 1056.75   58.97
  -3   8  -6  269.01   16.52
  -3   8  -6  298.77   18.06
   3  -8   6  246.07   15.08
   3  -8   6  266.08   16.48
  -3   7  -6   56.92    4.82
  -3   7  -6   50.74    4.44
   3  -7   6   46.32    4.12
   3  -7   6   52.03    4.47
  -3   6  -6  646.23   36.60
  -3   6  -6  677.82   38.45
   3  -6   6  625.12   35.51
   3  -6   6  606.58   34.57
  -3   5  -6  256.44   15.51
  -3   5  -6  272.54   16.66
   3  -5   6  244.73   15.09
   3  -5   6  218.87   13.70
  -3   4  -6   27.95    2.82
  -3   4  -6   30.79    3.21
   3  -4   6   28.02    3.03
   3  -4   6   30.61    3.14
  -3   3  -6  322.32   18.84
  -3   3  -6  295.85   17.93
   3  -3   6  328.05   19.67
   3  -3   6  362.95   21.40
  -3   2  -6    4.31    1.05
  -3   2  -6    4.43    1.18
   3  -2   6    4.31    1.05
   3  -2   6    4.97    1.21
  -3   1  -6   91.95    6.89
  -3   1  -6   96.56    6.56
   3  -1   6   91.19    6.81
   3  -1   6   97.26    6.66
  -3   0  -6   47.90    4.36
  -3   0  -6   47.13    3.79
   3   0   6   43.39    3.51
   3   0   6   48.75    7.89
  -3  -1  -6   85.67    6.60
  -3  -1  -6   98.12    6.62
   3   1   6   88.05    6.71
   3   1   6   94.52    6.33
   3   2   6    5.16    1.32
   3   2   6    4.81    0.93
  -3  -3  -6  281.45   16.15
  -3  -3  -6  263.76   16.16
   3   3   6  347.21   20.95
   3   3   6  324.88   18.68
   3   4   6   24.18    2.18
   3   4   6   25.33    2.99
  -3  -5  -6  219.60   12.85
  -3  -5  -6  227.89   14.33
   3   5   6  212.89   12.43
   3   5   6  197.03   20.90
  -3  -6  -6  542.65   30.13
   3   6   6  497.39   27.64
  -3  -7  -6   50.45    4.51
  -3  -7  -6   47.82    3.51
   3   7   6   46.58    3.39
   3   7   6   50.08    4.71
  -3  -8  -6  245.83   15.31
  -3  -8  -6  229.85   13.40
   3   8   6  233.99   13.59
   3   8   6  263.88   16.64
  -3  -9  -6  992.21   55.33
  -3  -9  -6  979.28   53.56
   3   9   6  985.50   53.94
   3   9   6 1160.69   65.05
  -3 -10  -6  182.02   11.77
  -3 -10  -6  184.10   10.96
   3  10   6  200.93   13.46
   3  10   6  189.83   11.35
  -3 -11  -6   53.46    4.60
  -3 -11  -6   53.87    3.92
   3  11   6   55.20    4.10
   3  11   6   54.18   60.90
  -3 -12  -6   34.55    2.85
   3  12   6   37.75    3.09
  -3 -13  -6  385.88   22.85
   3  13   6  457.74   27.84
  -3 -14  -6   73.72    5.18
  -3 -14  -6   89.36    6.83
   3  14   6   74.68    5.25
   3  14   6   81.47    7.45
  -3  14  -5  129.20    8.41
  -3  14  -5  150.91   10.78
   3 -14   5  123.83    9.28
   3 -14   5  132.86    8.63
  -3  13  -5    0.30    0.30
   3 -13   5    0.01    0.21
  -3  12  -5   21.89    2.94
  -3  12  -5   20.22    2.43
   3 -12   5   20.15    2.45
   3 -12   5   22.90    2.99
  -3  11  -5  379.78   22.78
  -3  11  -5  339.40   20.08
   3 -10   5  220.45   14.07
   3 -10   5  217.04   13.43
  -3   9  -5  384.30   22.75
  -3   9  -5  350.38   20.76
   3  -9   5  320.49   18.96
   3  -9   5  372.46   22.22
  -3   8  -5    4.54    1.22
  -3   8  -5    5.55    1.26
   3  -8   5    3.59    1.12
   3  -8   5    4.72    1.12
  -3   7  -5   12.76    1.89
  -3   7  -5   14.37    1.98
   3  -7   5   15.64    2.23
   3  -7   5   13.80    1.93
  -3   6  -5 1004.05   55.80
  -3   6  -5  895.35   49.80
   3  -6   5  971.11   54.19
   3  -6   5 1041.38   57.74
  -3   5  -5  795.43   44.64
  -3   5  -5  729.92   40.92
   3  -5   5  677.34   38.19
   3  -5   5  765.17   42.92
  -3   4  -5  174.82   11.25
  -3   4  -5  173.36   10.99
   3  -4   5  158.84   10.28
   3  -4   5  189.10   12.00
  -3   3  -5 1748.24   95.31
  -3   3  -5 1659.18   90.84
   3  -3   5 1594.52   87.34
   3  -3   5 1655.52   90.68
  -3   2  -5   54.01    4.22
  -3   2  -5   53.59    4.66
   3  -2   5   52.37    4.42
   3  -2   5   56.44    4.62
  -3   1  -5  192.76   11.70
  -3   1  -5  198.37   12.57
  -3   0  -5    0.05    0.22
  -3   0  -5   -0.04    0.33
   3   0   5    0.02    0.20
   3   0   5   -0.01    0.24
  -3  -1  -5  183.00   11.76
  -3  -1  -5  214.96   12.86
   3   1   5  180.31   11.57
   3   1   5  188.37   11.42
  -3  -2  -5   50.71    5.69
  -3  -2  -5   49.84    3.75
   3   2   5   55.27    4.11
   3   2   5   56.67    4.77
   3   3   5 1478.62   81.39
   3   3   5 1549.38   84.29
  -3  -4  -5  138.10    8.38
  -3  -4  -5  130.78    8.86
   3   4   5  144.57    8.91
   3   4   5  145.79    9.76
  -3  -5  -5  630.24   34.79
  -3  -5  -5  560.71   32.12
   3   5   5  590.47   32.67
   3   5   5  588.64   33.65
  -3  -6  -5  864.97   47.37
  -3  -6  -5  800.92   45.03
   3   6   5  749.68   42.30
   3   6   5  793.48   43.48
  -3  -7  -5   15.76    2.15
  -3  -7  -5   13.99    1.50
   3   7   5   12.61    1.37
   3   7   5   13.57    2.09
  -3  -8  -5    7.86    1.50
  -3  -8  -5    5.43    0.89
   3   8   5    4.21    1.29
   3   8   5    6.30    0.93
  -3  -9  -5  328.18   19.61
   3   9   5  359.29   21.73
  -3 -10  -5  217.77   13.60
  -3 -10  -5  203.49   11.98
   3  10   5  222.28   13.08
   3  10   5  243.02   15.62
  -3 -11  -5  342.33   20.32
  -3 -11  -5  344.65   19.61
   3  11   5  408.33   24.62
   3  11   5  337.20   19.30
  -3 -12  -5   20.35    2.01
  -3 -12  -5   20.30    2.50
   3  12   5   19.61    2.00
   3  12   5   18.91    3.28
  -3 -13  -5    0.41    0.30
  -3 -13  -5    0.79    0.54
   3  13   5    0.29    0.26
   3  13   5    0.67    0.82
  -3 -14  -5  141.64    9.64
   3  14   5  146.40   11.20
  -3  15  -4   40.54    3.46
  -3  15  -4   37.44    4.28
   3 -15   4   44.49    3.57
   3 -15   4   37.17    4.21
  -3  14  -4   50.95    4.06
  -3  14  -4   51.04    4.99
   3 -14   4   54.37    5.15
   3 -14   4   56.12    4.36
  -3  13  -4   54.96    4.31
   3 -13   4   58.71    4.49
  -3  12  -4  122.12    8.19
  -3  12  -4  117.56    8.67
   3 -12   4  123.22    8.02
   3 -12   4  111.03    8.30
  -3  11  -4    0.29    0.38
  -3  11  -4    0.13    0.26
   3 -11   4    0.26    0.28
   3 -11   4    0.43    0.49
  -3  10  -4  272.67   16.96
  -3  10  -4  265.83   16.02
   3 -10   4  272.67   16.34
   3 -10   4  248.51   15.62
  -3   9  -4  129.56    8.70
  -3   9  -4  137.49    9.48
   3  -9   4  118.75    8.43
   3  -9   4  132.98    8.78
  -3   8  -4  645.98   36.60
  -3   8  -4  717.35   40.63
   3  -8   4  625.97   35.27
   3  -8   4  668.43   38.00
  -3   7  -4   20.19    2.44
  -3   7  -4   18.18    2.24
   3  -7   4   19.67    2.49
   3  -7   4   18.92    2.22
  -3   6  -4  543.14   31.02
  -3   6  -4  529.11   30.23
   3  -6   4  551.31   31.59
   3  -6   4  522.89   29.89
  -3   5  -4   41.44    3.73
  -3   5  -4   37.94    3.44
   3  -5   4   40.11    3.70
   3  -5   4   41.05    3.67
  -3   4  -4    2.57    0.81
  -3   4  -4    1.83    0.67
   3  -4   4    3.60    0.93
   3  -4   4    2.32    0.83
  -3   3  -4  167.75   10.69
  -3   3  -4  166.16   10.44
   3  -3   4  169.82   10.81
   3  -3   4  163.48   10.39
  -3   2  -4   33.72    3.04
  -3   2  -4   34.62    3.27
   3  -2   4   36.17    3.34
   3  -2   4   35.12    3.23
  -3   1  -4    1.38    0.62
  -3   1  -4    1.61    0.71
   3  -1   4    2.44    0.77
   3  -1   4    5.33    1.13
  -3   0  -4   37.94    3.12
  -3   0  -4   38.03    3.53
  -3  -1  -4    1.32    0.65
  -3  -1  -4    1.33    0.55
   3   1   4    1.98    0.63
   3   1   4    1.42    0.67
   3   2   4   26.10    4.95
   3   2   4   25.81    2.84
  -3  -3  -4  134.20    8.89
  -3  -3  -4  120.95    7.55
   3   3   4  142.74    9.47
   3   3   4  134.81    8.43
  -3  -4  -4    2.21    0.63
  -3  -4  -4    2.38    0.81
   3   4   4    1.67    0.76
   3   4   4    2.16    0.61
  -3  -5  -4   39.41    2.96
  -3  -5  -4   36.75    3.46
   3   5   4   38.89    3.64
   3   5   4   38.89    3.00
  -3  -6  -4  464.45   25.89
  -3  -6  -4  456.88   26.45
   3   6   4  429.07   23.94
   3   6   4  418.09   24.31
  -3  -7  -4   20.37    2.42
  -3  -7  -4   20.63    1.90
   3   7   4   14.70    2.07
   3   7   4   21.09    1.87
  -3  -8  -4  597.18   33.01
  -3  -8  -4  652.08   36.94
   3   8   4  632.32   36.03
   3   8   4  623.29   34.35
  -3  -9  -4  125.29    7.72
   3   9   4  132.86    8.13
  -3 -10  -4  267.54   16.21
  -3 -10  -4  251.07   14.52
   3  10   4  311.22   19.19
   3  10   4  268.52   15.53
  -3 -11  -4    0.98    0.40
  -3 -11  -4    0.90    0.54
   3  11   4    0.23    0.43
   3  11   4    0.88    0.41
  -3 -12  -4  133.83    8.33
  -3 -12  -4  127.49    8.69
   3  12   4  135.17    9.88
   3  12   4  124.44    7.86
  -3 -13  -4   61.08    5.03
  -3 -13  -4   60.76    4.39
  -3 -14  -4   60.18    5.04
  -3 -14  -4   56.03    4.22
   3  14   4   52.91    5.67
   3  14   4   52.96    4.05
  -3 -15  -4   47.03    4.32
   3  15   4   27.95    4.25
  -3  15  -3  615.85   36.11
  -3  15  -3  660.74   36.90
   3 -15   3  575.71   32.20
   3 -15   3  612.31   35.83
  -3  14  -3   91.49    7.36
  -3  14  -3   98.42    6.65
   3 -14   3  106.53    7.11
   3 -14   3   83.89    6.86
  -3  13  -3  334.40   19.32
  -3  13  -3  349.40   21.46
   3 -13   3  359.90   22.02
   3 -13   3  374.05   21.53
  -3  12  -3   33.74    3.12
  -3  12  -3   32.83    3.64
   3 -12   3   34.26    3.06
   3 -12   3   34.17    3.70
  -3  11  -3 1381.02   75.77
  -3  11  -3 1323.68   73.47
   3 -11   3 1262.68   69.16
   3 -11   3 1346.86   74.77
  -3  10  -3   24.64    2.94
  -3  10  -3   22.23    2.49
   3 -10   3   27.12    2.70
   3 -10   3   18.87    2.55
  -3   9  -3 1241.95   68.83
  -3   9  -3 1206.57   66.39
   3  -9   3 1329.78   72.97
   3  -9   3 1228.53   68.17
  -3   8  -3  207.03   13.20
  -3   8  -3  225.45   13.85
   3  -8   3  229.85   13.93
   3  -8   3  211.91   13.49
  -3   7  -3  767.74   43.04
  -3   7  -3  701.00   39.67
  -3   6  -3  303.41   18.21
  -3   6  -3  283.52   17.01
   3  -6   3  312.44   18.69
   3  -6   3  272.06   16.30
  -3   5  -3  987.70   54.69
  -3   5  -3 1031.13   57.05
   3  -5   3 1072.73   59.32
   3  -5   3  943.29   52.33
  -3   4  -3 1252.92   68.86
  -3   4  -3 1207.54   66.34
   3  -4   3 1233.41   67.83
   3  -4   3 1277.32   70.16
  -3   3  -3 1932.46  105.22
  -3   3  -3 1808.02   98.40
   3  -3   3 2059.34  112.02
   3  -3   3 1947.10  105.98
  -3   2  -3   60.51    4.70
   3  -2   3   68.45    5.15
  -3   1  -3  882.54   49.02
   3  -1   3  927.80   51.40
  -3   0  -3    1.23    0.59
   3   0   3    0.07    0.28
   3   1   3  721.99   40.37
  -3  -2  -3   49.12    3.70
  -3  -2  -3   42.41    3.72
   3   2   3   51.30    3.90
   3   2   3   47.93    4.04
  -3  -3  -3 1571.34   85.31
  -3  -3  -3 1507.90   82.43
   3   3   3 1610.38   88.10
   3   3   3 1482.28   80.60
  -3  -4  -3  943.05   51.51
  -3  -4  -3  991.36   54.89
   3   4   3 1051.75   58.18
   3   4   3 1053.34   57.63
  -3  -5  -3  876.93   48.82
  -3  -5  -3  815.80   44.63
   3   5   3  881.81   48.35
   3   5   3  839.96   46.97
  -3  -6  -3  242.05   13.90
  -3  -6  -3  247.05   15.07
   3   6   3  231.92   14.20
   3   6   3  231.92   13.36
  -3  -7  -3  725.89   40.78
  -3  -7  -3  738.70   40.54
   3   7   3  680.14   38.32
   3   7   3  736.51   40.36
  -3  -8  -3  235.58   14.46
  -3  -8  -3  215.21   12.52
   3   8   3  214.11   13.36
   3   8   3  221.79   12.81
  -3  -9  -3 1191.07   64.81
  -3  -9  -3 1239.51   68.31
   3   9   3 1312.70   72.53
   3   9   3 1190.22   64.76
  -3 -10  -3   25.14    2.20
  -3 -10  -3   27.39    2.85
   3  10   3   28.51    2.45
   3  10   3   23.13    2.92
  -3 -11  -3 1334.66   73.41
  -3 -11  -3 1294.40   70.42
   3  11   3 1361.50   74.15
   3  11   3 1478.62   81.86
  -3 -12  -3   35.27    2.90
  -3 -12  -3   34.51    3.33
   3  12   3   31.72    3.86
   3  12   3   34.83    2.89
  -3 -13  -3  396.62   23.28
  -3 -13  -3  371.49   21.19
  -3 -14  -3  108.33    7.72
  -3 -14  -3  102.48    6.80
   3  14   3   97.03    6.51
   3  14   3  101.91    8.56
  -3 -15  -3  653.18   37.21
  -3 -15  -3  555.46   31.17
   3  15   3  628.05   35.28
   3  15   3  663.67   39.04
  -3  15  -2   13.03    2.49
  -3  15  -2   20.57    2.15
   3 -15   2   16.46    2.78
   3 -15   2   17.25    1.87
  -3  14  -2  115.91    7.58
  -3  14  -2  116.84    8.80
   3 -14   2  117.30    7.61
   3 -14   2  107.77    8.38
  -3  13  -2   52.84    4.05
  -3  13  -2   57.06    5.21
   3 -13   2   61.35    4.64
   3 -13   2   56.17    5.28
  -3  12  -2   39.12    3.99
  -3  12  -2   37.05    3.20
   3 -12   2   41.16    4.21
   3 -12   2   34.54    3.09
  -3  11  -2   61.67    5.36
  -3  11  -2   59.14    4.61
   3 -11   2   54.40    4.18
   3 -11   2   58.73    5.28
  -3  10  -2 1206.69   67.06
  -3  10  -2 1406.64   77.10
   3 -10   2 1270.00   70.58
   3 -10   2 1182.53   64.83
  -3   9  -2   12.54    7.71
  -3   9  -2   13.60    2.05
   3  -9   2   14.73    1.84
   3  -9   2   12.38    1.98
  -3   8  -2  454.57   26.53
  -3   8  -2  473.11   27.05
   3  -8   2  482.26   27.47
   3  -8   2  466.16   27.23
  -3   7  -2  253.15   15.58
  -3   7  -2  283.77   16.96
   3  -7   2  270.35   16.57
   3  -7   2  275.59   16.37
  -3   6  -2 1132.76   62.62
  -3   6  -2 1239.51   68.22
   3  -6   2 1007.71   55.61
   3  -6   2 1214.86   67.04
  -3   5  -2  724.92   40.56
  -3   5  -2  811.78   45.29
   3  -5   2  788.48   43.96
   3  -5   2  836.54   46.62
  -3   4  -2 1357.84   74.44
   3  -4   2 1421.28   77.84
  -3   3  -2  904.25   50.08
   3  -3   2  948.42   52.47
  -3   2  -2    4.25    0.95
  -3   2  -2    4.39    0.90
   3  -2   2    5.32    1.46
   3  -2   2    3.23    0.83
  -3   1  -2    0.41    0.37
  -3   1  -2    0.66    0.46
   3  -1   2    0.68    0.44
   3  -1   2    0.23    0.32
   3   0   2 3352.52  181.05
   3   0   2 3495.26  188.61
  -3  -2  -2    1.59    0.68
  -3  -2  -2    2.59    0.66
   3   2   2    4.07    0.85
   3   2   2    2.54    0.90
  -3  -3  -2  664.40   37.12
   3   3   2  803.97   44.80
  -3  -4  -2 1001.00   55.23
   3   4   2 1073.34   59.19
  -3  -5  -2  669.77   37.58
  -3  -5  -2  609.99   33.55
   3   5   2  742.12   40.86
   3   5   2  641.71   36.10
  -3  -6  -2 1015.76   56.19
  -3  -6  -2  982.94   53.53
   3   6   2  956.22   52.94
   3   6   2 1045.77   56.94
  -3  -7  -2  264.13   15.91
  -3  -7  -2  269.62   15.35
   3   7   2  245.58   14.01
   3   7   2  235.70   14.35
  -3  -8  -2  476.77   26.49
  -3  -8  -2  473.48   27.17
   3   8   2  461.64   25.61
   3   8   2  435.90   25.19
  -3  -9  -2   16.71    2.07
  -3  -9  -2   16.73    1.61
   3   9   2   17.01    2.26
   3   9   2   16.90    1.63
  -3 -10  -2 1216.20   66.15
  -3 -10  -2 1295.62   71.30
   3  10   2 1365.16   75.41
   3  10   2 1289.52   70.19
  -3 -11  -2   62.24    4.92
  -3 -11  -2   58.38    4.11
   3  11   2   63.04    5.48
   3  11   2   60.58    4.32
  -3 -12  -2   41.15    3.23
  -3 -12  -2   42.53    3.81
   3  12   2   41.99    4.42
   3  12   2   34.75    2.85
  -3 -13  -2   57.83    5.01
   3  13   2   58.89    5.58
  -3 -14  -2  105.07    6.92
  -3 -14  -2  111.88    7.92
  -3 -15  -2   15.52    1.82
  -3 -15  -2   18.98    2.49
  -3  15  -1   67.33    4.89
  -3  15  -1   66.04    5.89
   3 -15   1   65.10    4.62
   3 -15   1   74.36    6.40
  -3  14  -1    0.59    0.38
  -3  14  -1    0.39    0.50
   3 -14   1    0.18    0.50
  -3  13  -1   90.72    7.12
  -3  13  -1   88.71    5.99
   3 -13   1   85.26    6.98
   3 -13   1   93.35    6.31
  -3  12  -1  179.22   12.02
  -3  12  -1  176.04   10.74
   3 -12   1  203.37   12.32
   3 -12   1  193.61   28.00
  -3  11  -1 1018.57   57.10
   3 -11   1 1082.74   60.62
  -3  10  -1    0.27    0.32
  -3  10  -1    0.32    0.30
   3 -10   1    0.13    0.23
   3 -10   1    0.65    0.52
  -3   9  -1  942.44   52.81
  -3   9  -1 1050.29   57.97
   3  -9   1  889.49   49.10
   3  -9   1  941.10   52.79
  -3   8  -1    1.02    0.62
  -3   8  -1    0.87    0.48
   3  -8   1    0.15    0.24
   3  -8   1    0.22    0.32
  -3   7  -1   36.43    3.26
  -3   7  -1   34.20    3.39
  -3   6  -1  302.31   17.86
  -3   6  -1  279.38   16.84
   3  -6   1  275.96   16.64
   3  -6   1  277.91   16.43
  -3   5  -1 3784.39  204.35
  -3   5  -1 3494.04  188.85
   3  -5   1 3707.54  200.32
   3  -5   1 3440.36  185.80
  -3   4  -1   23.73    2.46
   3  -4   1   23.68    2.45
  -3   3  -1   55.57    4.33
  -3   3  -1   43.94    3.65
   3  -3   1   56.91    4.38
   3  -3   1   42.92    3.61
  -3   2  -1  262.54   15.48
  -3   2  -1  259.49   15.35
   3  -2   1  283.28   16.66
   3  -2   1  256.68   15.15
   3  -1   1  980.14   53.92
   3  -1   1  958.42   52.72
  -3   0  -1    1.49    0.50
   3   0   1    0.33    0.32
  -3  -1  -1  952.69   52.19
   3   1   1 1072.25   58.82
  -3  -2  -1  241.80   13.99
   3   2   1  248.02   14.66
   3   3   1   38.30    3.98
   3   3   1   33.38    2.78
  -3  -4  -1   19.70    1.84
  -3  -4  -1   20.34    2.13
   3   4   1   21.68    1.99
   3   4   1   16.29    2.00
  -3  -5  -1 2751.07  148.11
  -3  -5  -1 2740.09  148.35
   3   5   1 3080.46  166.65
   3   5   1 3278.10  176.53
  -3  -6  -1  272.42   16.20
   3   6   1  250.71   15.04
  -3  -7  -1   30.43    2.90
  -3  -7  -1   27.60    2.20
   3   7   1   31.38    3.00
   3   7   1   25.19    2.01
  -3  -8  -1    0.20    0.18
  -3  -8  -1    1.46    0.61
   3   8   1    0.37    0.22
   3   8   1    0.32    0.38
  -3  -9  -1 1011.25   55.96
  -3  -9  -1  909.26   49.63
   3   9   1  975.87   54.17
   3   9   1  919.14   50.15
  -3 -10  -1    1.00    0.56
  -3 -10  -1    1.65    0.46
   3  10   1    0.18    0.22
   3  10   1   -0.04    0.32
  -3 -11  -1 1077.13   59.56
  -3 -11  -1 1019.30   55.66
   3  11   1 1193.88   66.33
   3  11   1 1044.19   57.07
  -3 -12  -1  198.61   11.79
  -3 -12  -1  209.35   13.04
   3  12   1  188.61   11.25
   3  12   1  225.58   14.63
  -3 -13  -1   91.58    6.08
   3  13   1   83.17    5.65
  -3 -14  -1   -0.01    0.27
   3  14   1    0.39    0.67
  -3 -15  -1   59.96    4.49
  -3 -15  -1   72.52    5.78
   3  15   1   76.27    7.27
   3  15   1   62.73    4.87
  -3  16   0   30.88    3.81
  -3  16   0   33.03    2.92
   3 -16   0   35.53    2.93
   3 -16   0   31.35    3.90
  -3  15   0   18.36    2.00
  -3  15   0   12.97    2.39
   3 -15   0   16.81    1.79
   3 -15   0   16.86    2.59
  -3  14   0   86.97    5.92
  -3  14   0   80.74    6.75
   3 -14   0   80.51    6.61
   3 -14   0   82.98    5.64
  -3  13   0   10.38    1.90
  -3  13   0    9.75    1.35
   3 -13   0   10.87    1.96
   3 -13   0    8.70    1.26
  -3  12   0   41.14    3.32
   3 -12   0   50.65    3.94
  -3  11   0  156.52   10.72
   3 -11   0  146.64   10.17
  -3  10   0  338.42   19.63
  -3  10   0  326.59   19.86
   3 -10   0  297.07   18.28
   3 -10   0  315.61   18.30
  -3   9   0   39.56    3.46
  -3   9   0   39.10    3.82
   3  -9   0   30.21    2.71
   3  -9   0   38.95    3.82
  -3   8   0   24.06    2.49
  -3   8   0   24.72    2.87
   3  -8   0   23.41    2.99
   3  -8   0   25.39    2.50
  -3   7   0 1070.78   58.93
  -3   7   0 1076.27   59.77
   3  -7   0 1178.14   64.65
   3  -7   0 1037.23   57.63
  -3   6   0  529.72   30.33
  -3   6   0  549.85   31.04
   3  -6   0  508.25   29.11
   3  -6   0  550.46   31.04
  -3   5   0  708.20   39.76
  -3   5   0  762.12   42.48
   3  -5   0  644.76   36.31
   3  -5   0  698.93   38.93
  -3   4   0  276.45   16.42
   3  -4   0  263.39   15.58
  -3   3   0  593.16   33.32
  -3   3   0  622.92   34.89
   3  -3   0  668.92   37.36
   3  -3   0  604.50   33.90
   3  -2   0 1064.93   58.49
   3  -2   0 1145.44   62.74
  -3   1   0  188.85   11.33
   3  -1   0  192.51   11.58
  -3   0   0  679.04   37.64
  -3   0   0  789.33   43.42
   3   0   0  814.58   44.88
   3   0   0  765.91   42.33
  -3  -1   0  189.83   11.38
  -3  -1   0  172.02   10.26
   3   1   0  202.27   12.05
   3   1   0  171.41   10.37
  -3  -2   0  998.19   54.51
  -3  -2   0 1107.14   60.61
   3   2   0  992.46   54.44
   3   2   0 1115.92   61.06
  -3  -3   0  476.65   26.91
  -3  -3   0  488.60   27.12
   3   3   0  542.77   30.32
   3   3   0  508.61   28.60
  -3  -4   0  231.55   13.35
   3   4   0  198.98   11.65
  -3  -5   0  561.80   36.64
   3   5   0  659.16   36.28
  -3  -6   0  492.75   27.85
  -3  -6   0  479.82   26.44
   3   6   0  504.95   28.65
   3   6   0  533.13   29.39
  -3  -7   0 1089.32   59.89
  -3  -7   0 1105.92   60.00
   3   7   0  910.23   50.41
   3   7   0 1072.00   58.13
  -3  -8   0   24.45    2.50
   3   8   0   21.02    2.33
  -3  -9   0   36.20    2.67
  -3  -9   0   41.02    3.59
   3   9   0   36.18    2.70
   3   9   0   35.33    3.29
  -3 -10   0  325.13   18.32
  -3 -10   0  382.83   22.30
   3  10   0  326.71   19.47
   3  10   0  363.07   20.46
  -3 -11   0  157.26    9.43
  -3 -11   0  169.70   10.85
   3  11   0  164.09   10.87
   3  11   0  153.47    9.25
   3  12   0   50.07    3.70
   3  12   0   45.68    4.48
  -3 -13   0   11.36    1.40
  -3 -13   0   11.07    1.72
   3  13   0   10.43    2.27
   3  13   0   11.39    1.46
  -3 -14   0   76.72    5.29
   3  14   0   90.94    6.31
   3  14   0  100.48    8.88
  -3 -15   0   15.53    2.28
  -3 -15   0   14.86    1.83
   3  15   0   16.93    2.06
   3  15   0   11.13    2.92
  -3 -16   0   32.48    3.18
  -3 -16   0   37.43    3.90
   3  16   0    0.91   26.83
   3  16   0   30.33    3.05
  -3  16   1    6.03    1.72
  -3  16   1    7.70    1.21
   3 -16  -1    9.38    1.26
   3 -16  -1    4.76    1.52
   3 -15  -1    0.23    0.38
  -3  14   1  348.18   20.00
  -3  14   1  328.79   20.40
   3 -14  -1  320.49   19.73
   3 -14  -1  310.24   17.86
  -3  13   1  193.12   12.81
  -3  13   1  188.98   11.43
   3 -13  -1  187.88   11.30
   3 -13  -1  178.61   11.97
  -3  12   1  188.49   11.37
  -3  12   1  195.20   14.52
   3 -12  -1  174.70   11.70
   3 -12  -1  201.54   12.09
  -3  11   1  464.45   27.36
  -3  11   1  419.31   23.77
   3 -11  -1  438.22   25.89
   3 -11  -1  478.36   27.02
  -3  10   1   36.07    3.05
  -3  10   1   37.70    3.79
   3 -10  -1   36.97    3.16
   3 -10  -1   42.16    4.05
   3  -9  -1    6.22    1.37
   3  -9  -1    4.37    0.87
  -3   8   1  204.47   13.08
  -3   8   1  208.98   12.74
   3  -8  -1  199.35   12.74
   3  -8  -1  197.76   11.88
  -3   7   1  803.60   45.14
  -3   7   1  868.51   48.10
   3  -7  -1  761.76   42.20
   3  -7  -1  836.79   46.87
  -3   6   1  209.35   13.09
  -3   6   1  196.78   12.02
   3  -6  -1  206.42   12.49
   3  -6  -1  203.86   12.74
  -3   5   1 1598.18   87.07
  -3   5   1 1593.30   87.20
   3  -5  -1 1511.56   82.74
   3  -5  -1 1550.60   84.52
  -3   4   1  154.94    9.77
   3  -4  -1  150.06    9.38
   3  -3  -1 4086.95  220.33
   3  -3  -1 3735.60  201.42
  -3   2   1 3674.60  198.13
   3  -2  -1 4359.01  234.85
  -3   1   1  709.42   39.26
  -3   1   1  694.29   38.41
  -3   0   1    0.30    0.28
  -3   0   1    0.28    0.26
   3   0  -1    0.26    0.26
   3   0  -1    0.37    0.27
  -3  -1   1  638.30   35.22
  -3  -1   1  694.05   38.38
   3   1  -1  634.39   35.21
   3   1  -1  646.96   35.79
  -3  -2   1 3850.27  207.28
  -3  -2   1 4341.93  233.63
   3   2  -1 4318.75  232.41
  -3  -3   1 4049.13  217.77
  -3  -3   1 3624.58  195.32
   3   3  -1 3785.61  203.86
   3   3  -1 3706.32  199.71
  -3  -4   1  137.13    8.21
  -3  -4   1  119.95    7.66
   3   4  -1  143.47    8.64
   3   4  -1  134.20    8.41
  -3  -5   1 1467.64   79.95
  -3  -5   1 1373.70   74.36
   3   5  -1 1463.98   79.74
   3   5  -1 1434.70   77.73
  -3  -6   1  166.89    9.59
  -3  -6   1  167.38   10.17
   3   6  -1  190.32   10.94
   3   6  -1  189.10   11.60
  -3  -7   1  828.74   45.07
   3   7  -1  701.86   38.23
  -3  -8   1  213.50   12.14
  -3  -8   1  205.93   12.46
  -3  -9   1    5.62    0.76
  -3  -9   1    6.15    1.16
   3   9  -1    3.21    0.95
   3   9  -1    6.36    0.85
  -3 -10   1   39.22    3.46
  -3 -10   1   34.34    2.59
   3  10  -1   32.21    2.54
   3  10  -1   29.07    3.01
  -3 -11   1  494.58   28.30
  -3 -11   1  480.92   26.77
   3  11  -1  380.27   22.44
   3  11  -1  435.29   24.30
  -3 -12   1  212.64   13.16
  -3 -12   1  195.56   11.54
   3  12  -1  165.06   11.15
   3  12  -1  203.37   12.03
  -3 -13   1  174.34   10.46
  -3 -13   1  207.89   13.03
  -3 -14   1  329.64   19.67
  -3 -14   1  285.72   16.66
   3  14  -1  302.68   17.71
   3  14  -1  272.18   18.19
  -3 -15   1    0.16    0.28
  -3 -15   1    1.21    0.57
   3  15  -1    0.06    0.23
   3  15  -1    0.00    0.35
  -3 -16   1    5.20    1.27
  -3 -16   1    5.77    1.55
   3  16  -1    7.65    1.49
  -3  16   2  182.14   12.54
  -3  16   2  187.51   11.38
   3 -16  -2  172.99   11.88
   3 -16  -2  179.95   10.86
   3 -15  -2    1.09    0.68
   3 -15  -2    2.89    0.71
  -3  14   2  220.57   13.14
  -3  14   2  214.96   14.04
   3 -14  -2  204.71   13.42
   3 -14  -2  226.92   13.38
  -3  13   2 1689.68   91.85
  -3  13   2 1612.82   89.01
   3 -13  -2 1678.70   92.50
   3 -13  -2 1532.30   83.24
  -3  12   2   56.30    5.01
  -3  12   2   56.69    4.21
   3 -12  -2   55.35    4.06
   3 -12  -2   51.96    4.72
  -3  11   2  165.43   10.13
  -3  11   2  162.26   10.93
   3 -11  -2  165.67   10.16
   3 -11  -2  160.67   10.87
  -3  10   2   23.30    2.78
   3 -10  -2   22.50    2.77
  -3   9   2 1493.26   81.30
  -3   9   2 1564.02   86.01
   3  -9  -2 1581.10   87.00
   3  -9  -2 1575.00   85.69
  -3   8   2  380.88   22.48
  -3   8   2  398.69   22.75
   3  -8  -2  350.50   20.91
   3  -8  -2  401.99   22.84
  -3   7   2   15.04    2.05
  -3   7   2   17.53    1.98
   3  -7  -2   13.88    1.61
   3  -7  -2   18.35    3.67
  -3   6   2   13.47    7.15
  -3   6   2    9.78    1.42
  -3   5   2  474.70   26.88
  -3   5   2  476.65   27.34
   3  -5  -2  462.50   26.56
   3  -5  -2  505.56   28.47
   3  -4  -2    9.49    1.33
  -3   3   2  618.29   34.50
  -3   3   2  603.53   33.89
   3  -3  -2  582.42   32.74
   3  -3  -2  614.63   34.26
  -3   2   2  533.50   29.98
   3  -2  -2  527.77   29.65
  -3   1   2 1923.92  104.31
  -3   1   2 1869.02  101.33
   3  -1  -2 1895.86  102.80
   3  -1  -2 1964.18  106.43
  -3   0   2  467.01   26.18
  -3   0   2  498.61   27.83
   3   0  -2  475.79   26.71
   3   0  -2  578.76   32.17
  -3  -1   2 2093.49  113.17
  -3  -1   2 2100.81  113.58
   3   1  -2 1884.88  102.15
  -3  -2   2  532.16   29.56
  -3  -2   2  529.11   29.29
   3   2  -2  521.54   28.97
   3   2  -2  525.20   29.24
  -3  -3   2  571.69   31.70
  -3  -3   2  697.47   38.28
   3   3  -2  605.97   33.50
   3   3  -2  610.60   33.82
  -3  -4   2    7.16    0.91
  -3  -4   2    7.89    1.11
   3   4  -2    7.37    1.07
   3   4  -2    7.64    1.01
  -3  -5   2  443.71   24.94
  -3  -5   2  477.01   26.28
   3   5  -2  457.62   25.28
   3   5  -2  449.81   25.27
  -3  -6   2    9.00    1.09
  -3  -6   2    6.76    1.09
  -3  -7   2   15.58    1.32
  -3  -7   2   20.52    2.10
   3   7  -2   15.19    1.27
   3   7  -2   17.62    1.93
  -3  -8   2  366.12   20.85
  -3  -8   2  395.52   21.80
  -3  -9   2 1535.96   82.96
   3   9  -2 1633.56   88.28
  -3 -10   2   23.59    1.95
  -3 -10   2   22.89    2.35
   3  10  -2   15.77    2.05
   3  10  -2   20.98    1.81
  -3 -11   2  156.28    9.30
  -3 -11   2  163.36   10.30
  -3 -12   2   62.18    4.79
  -3 -12   2   54.57    3.83
  -3 -13   2 1533.52   83.40
  -3 -13   2 1678.70   91.73
   3  13  -2 1553.04   84.48
   3  13  -2 1471.30   81.56
  -3 -14   2  213.25   13.25
  -3 -14   2  210.45   22.97
   3  14  -2  207.40   12.50
   3  14  -2  169.21   12.08
  -3 -15   2    1.84    0.72
  -3 -15   2    0.34    0.39
   3  15  -2    0.88    0.51
   3  15  -2    0.35    0.65
  -3 -16   2  154.94   10.04
  -3 -16   2  153.60   10.27
  -3  15   3    2.51    0.71
   3 -15  -3    2.88    0.70
  -3  14   3   19.59    2.03
  -3  14   3   17.79    2.53
   3 -14  -3   19.87    2.00
   3 -14  -3   16.20    2.44
  -3  13   3 1177.90   64.40
  -3  13   3 1055.17   59.05
   3 -13  -3 1099.69   60.08
   3 -13  -3 1176.55   65.65
  -3  12   3  336.11   19.32
  -3  12   3  313.78   19.17
   3 -12  -3  358.31   21.63
   3 -12  -3  316.59   18.13
  -3  11   3    0.55    0.34
   3 -11  -3    2.60    0.67
  -3  10   3   92.89    6.16
  -3  10   3  105.81    7.65
   3 -10  -3  100.93    6.62
   3 -10  -3   93.71    7.11
  -3   9   3  231.68   13.63
  -3   9   3  227.28   14.23
   3  -9  -3  242.90   14.32
   3  -9  -3  276.81   17.04
  -3   8   3    1.92    0.56
  -3   8   3    2.43    0.88
   3  -8  -3    1.04    0.44
   3  -8  -3    2.82    0.90
  -3   7   3 1396.88   76.14
  -3   7   3 1390.78   76.40
   3  -7  -3 1399.32   76.27
   3  -7  -3 1418.84   78.13
  -3   6   3  608.77   34.03
  -3   6   3  587.06   33.26
   3  -6  -3  594.74   33.11
   3  -6  -3  626.34   35.50
  -3   5   3  186.17   11.65
  -3   5   3  153.96    9.91
   3  -5  -3  174.46   10.54
   3  -5  -3  168.24   10.76
  -3   4   3 1282.20   70.10
   3  -4  -3 1293.18   70.56
  -3   3   3  235.21   13.86
  -3   3   3  233.26   14.01
   3  -3  -3  241.19   14.48
   3  -3  -3  238.51   14.03
  -3   2   3  174.58   10.74
   3  -2  -3  155.06    9.69
  -3   1   3   51.39    3.89
  -3   1   3   50.43    3.73
   3  -1  -3   45.03    3.50
   3  -1  -3   51.17    3.75
  -3   0   3    0.11    0.16
  -3   0   3    0.04    0.15
   3   0  -3    0.09    0.15
  -3  -1   3   53.07    3.78
  -3  -1   3   51.54    3.73
   3   1  -3   46.77    3.45
   3   1  -3   50.18    3.62
  -3  -2   3  166.04    9.89
  -3  -2   3  171.16   10.11
   3   2  -3  184.22   10.91
   3   2  -3  149.45    8.98
  -3  -3   3  220.21   12.65
  -3  -3   3  236.43   13.63
   3   3  -3  234.24   13.57
   3   3  -3  248.27   14.26
  -3  -4   3 1185.58   64.43
  -3  -4   3 1427.38   77.20
   3   4  -3 1201.08   65.33
   3   4  -3 1424.94   77.24
  -3  -5   3  175.19   10.03
  -3  -5   3  152.99    9.10
   3   5  -3  165.55    9.82
   3   5  -3  166.77    9.58
  -3  -6   3  573.27   31.72
  -3  -6   3  586.08   31.87
   3   6  -3  634.15   34.49
   3   6  -3  588.76   32.55
   3   7  -3 1474.96   79.51
   3   7  -3 1290.74   70.31
  -3  -8   3    1.59    0.57
  -3  -8   3    0.79    0.24
  -3  -9   3  255.22   14.29
  -3  -9   3  262.66   15.38
   3   9  -3  247.29   14.59
   3   9  -3  227.89   12.85
  -3 -10   3   90.35    5.55
  -3 -10   3   92.50    6.09
   3  10  -3   94.66    5.86
   3  10  -3   79.46    5.70
  -3 -11   3    0.85    0.44
  -3 -11   3    0.66    0.28
   3  11  -3    0.68    0.33
   3  11  -3    0.52    0.49
  -3 -12   3  319.76   18.20
   3  12  -3  313.05   17.85
  -3 -13   3 1059.80   58.25
  -3 -13   3 1086.76   59.51
   3  13  -3 1066.51   58.38
   3  13  -3 1300.50   80.81
  -3 -14   3   17.91    2.13
   3  14  -3    3.09    2.00
  -3 -15   3    2.24    0.74
  -3 -15   3    1.38    0.65
   3  15  -3    0.10    1.21
   3  15  -3    3.03    0.93
  -3  15   4   11.92    1.50
  -3  15   4   10.14    1.95
   3 -15  -4    9.49    1.27
   3 -15  -4   11.44    2.03
  -3  14   4  134.32    8.45
  -3  14   4  149.69   10.32
   3 -14  -4  142.13   10.02
   3 -14  -4  138.22    8.58
  -3  13   4    1.73    0.59
  -3  13   4    0.34    0.43
   3 -13  -4    0.73    0.37
   3 -13  -4    0.43    0.43
  -3  12   4   42.43    3.40
  -3  12   4   36.66    3.70
   3 -12  -4   37.88    3.01
   3 -12  -4   46.43    4.39
  -3  11   4  515.69   28.94
  -3  11   4  466.52   27.27
   3 -11  -4  475.43   26.66
   3 -11  -4  535.70   31.11
  -3  10   4    1.50    0.55
  -3  10   4    0.78    0.54
   3 -10  -4    1.12    0.45
   3 -10  -4    0.66    0.55
  -3   9   4   43.31    3.94
   3  -9  -4   45.98    4.23
  -3   8   4   54.70    4.51
  -3   8   4   57.74    4.16
   3  -8  -4   58.24    4.25
   3  -8  -4   58.99    4.90
  -3   7   4   74.94    5.10
  -3   7   4   80.52    5.99
   3  -7  -4   89.00    6.59
   3  -7  -4   79.96    5.48
  -3   6   4  438.34   24.72
  -3   6   4  436.75   25.16
   3  -6  -4  500.32   28.07
   3  -6  -4  564.00   32.16
  -3   5   4  287.31   16.62
  -3   5   4  270.35   16.12
   3  -5  -4  288.53   17.26
   3  -5  -4  297.07   17.13
  -3   4   4 1265.12   69.05
  -3   4   4 1246.83   68.38
   3  -4  -4 1180.82   65.01
   3  -4  -4 1211.32   66.06
  -3   3   4    2.13    0.59
  -3   3   4    1.63    0.63
   3  -3  -4    2.06    0.55
   3  -3  -4    1.70    0.63
  -3   2   4 2818.17  152.13
  -3   2   4 2887.71  156.04
   3  -2  -4 2409.47  130.17
   3  -2  -4 2730.33  147.74
  -3   1   4 1383.46   75.46
   3  -1  -4 1211.81   66.10
   3  -1  -4 1389.56   75.83
  -3   0   4  360.26   20.34
  -3   0   4  359.29   20.51
   3   0  -4  383.81   21.62
   3   0  -4  355.99   20.30
  -3  -1   4 1320.02   71.82
  -3  -1   4 1302.94   70.80
   3   1  -4 1290.74   70.22
   3   1  -4 1360.28   73.86
  -3  -2   4 2990.18  161.16
  -3  -2   4 3065.82  165.19
   3   2  -4 2920.65  157.38
   3   2  -4 2977.98  160.55
  -3  -3   4    2.35    0.52
  -3  -3   4    2.55    0.55
   3   3  -4    1.90    0.50
   3   3  -4    3.49    0.62
   3   4  -4 1248.05   67.68
   3   4  -4 1191.68   64.65
  -3  -5   4  270.71   15.24
  -3  -5   4  286.09   15.88
   3   5  -4  283.16   15.95
   3   5  -4  275.47   15.29
  -3  -6   4  538.14   29.19
  -3  -6   4  468.47   25.83
   3   6  -4  489.82   26.60
   3   6  -4  473.23   26.11
  -3  -7   4   79.91    4.61
  -3  -7   4   85.55    5.31
   3   7  -4   86.53    4.98
   3   7  -4   76.26    4.81
  -3  -8   4   65.57    4.26
  -3  -8   4   66.92    3.96
   3   8  -4   60.87    3.65
   3   8  -4   64.66    4.25
  -3  -9   4   40.86    2.62
  -3  -9   4   39.21    2.90
   3   9  -4   48.99    3.14
   3   9  -4   42.13    3.06
  -3 -10   4    1.13    0.44
  -3 -10   4    0.99    0.30
  -3 -11   4  473.23   26.16
  -3 -11   4  485.92   27.16
   3  11  -4  495.80   27.75
   3  11  -4  470.91   26.05
  -3 -12   4   44.20    3.44
  -3 -12   4   39.86    2.93
   3  12  -4   42.86    3.44
   3  12  -4   39.22    2.98
  -3 -13   4    0.56    0.32
  -3 -13   4    0.43    0.38
   3  13  -4    0.12    0.20
   3  13  -4    0.49    0.41
  -3 -14   4  148.72    9.44
  -3 -14   4  134.93    8.45
   3  14  -4  146.89    9.37
   3  14  -4  122.97    7.76
  -3 -15   4    9.52    1.48
  -3 -15   4   13.60    2.01
  -3  15   5  383.32   22.98
  -3  15   5  452.74   25.56
   3 -15  -5  438.46   24.67
   3 -15  -5  453.10   26.99
  -3  14   5   19.51    1.95
   3 -14  -5   20.86    2.03
  -3  13   5    0.50    0.32
  -3  13   5    0.34    0.41
   3 -13  -5    0.96    0.65
   3 -13  -5    0.27    0.27
  -3  12   5  115.23    8.26
  -3  12   5  112.91    7.28
   3 -12  -5  132.25    9.28
   3 -12  -5  116.08    7.34
  -3  11   5  120.03    7.66
  -3  11   5  105.63    7.70
   3 -11  -5  108.63    7.91
   3 -11  -5  115.04    7.28
  -3  10   5   46.13    3.59
  -3  10   5   44.11    4.05
   3 -10  -5   38.77    3.06
   3 -10  -5   47.98    4.36
  -3   9   5   30.34    3.15
  -3   9   5   32.54    2.78
   3  -9  -5   33.27    3.35
   3  -9  -5   27.21    2.40
  -3   8   5  128.95    8.08
  -3   8   5  135.17    9.05
   3  -8  -5  134.93    9.11
   3  -8  -5  138.47    8.55
  -3   7   5  485.55   27.89
  -3   7   5  470.55   26.39
   3  -7  -5  518.49   28.97
   3  -7  -5  477.38   27.54
  -3   6   5 1970.28  106.60
  -3   6   5 2043.48  111.30
   3  -6  -5 1999.56  108.98
   3  -6  -5 2045.92  110.82
  -3   5   5  106.93    7.28
  -3   5   5   95.67    6.16
   3  -5  -5   99.75    6.49
   3  -5  -5   96.35    6.78
  -3   4   5  180.56   11.20
  -3   4   5  156.77    9.43
   3  -4  -5  192.03   11.43
   3  -4  -5  170.55   10.77
  -3   3   5  873.63   47.85
   3  -3  -5  971.23   53.14
  -3   2   5  186.90   11.33
  -3   2   5  175.68   10.44
   3  -2  -5  188.73   11.63
   3  -2  -5  193.00   11.37
  -3   1   5 1052.12   57.68
   3  -1  -5 1029.30   56.60
  -3   0   5    0.17    0.20
  -3   0   5    0.02    0.20
   3   0  -5    0.22    0.23
   3   0  -5    0.17    0.17
  -3  -1   5 1056.63   57.52
  -3  -1   5 1024.67   56.06
   3   1  -5  987.70   53.74
   3   1  -5 1001.61   54.83
  -3  -2   5  172.63   10.22
  -3  -2   5  183.73   10.65
   3   2  -5  194.22   11.15
   3   2  -5  171.16   10.17
  -3  -3   5  919.01   50.07
  -3  -3   5  898.76   48.85
   3   3  -5  879.73   47.99
   3   3  -5  937.44   50.89
  -3  -4   5  160.79    9.19
   3   4  -5  167.99    9.66
   3   4  -5  172.99    9.83
  -3  -5   5   85.50    5.03
  -3  -5   5   88.49    5.18
   3   5  -5   91.89    5.37
   3   5  -5   90.12    5.21
  -3  -6   5 1848.28   99.79
  -3  -6   5 2041.04  110.01
   3   6  -5 2036.16  109.96
   3   6  -5 2058.12  111.03
  -3  15   6  187.39   11.30
  -3  15   6  178.97   11.88
   3 -15  -6  191.42   11.37
   3 -15  -6  190.81   12.74
  -3  14   6   18.97    1.94
  -3  14   6   16.20    2.29
   3 -14  -6   14.80    2.28
   3 -14  -6   19.07    1.89
  -3  13   6   30.08    3.29
  -3  13   6   31.11    2.67
   3 -13  -6   33.16    3.50
   3 -13  -6   33.73    2.78
  -3  12   6   11.42    1.44
  -3  12   6   13.13    1.98
   3 -12  -6   12.10    1.43
   3 -12  -6   14.93    2.16
  -3  11   6    0.32    0.35
  -3  11   6    0.54    0.34
   3 -11  -6    0.38    0.29
   3 -11  -6    0.67    0.51
  -3  10   6  145.06    9.86
  -3  10   6  145.18    8.98
   3 -10  -6  138.59    8.54
   3 -10  -6  143.59    9.69
  -3   9   6    0.63    0.37
   3  -9  -6    0.12    0.18
  -3   8   6   45.74    4.03
   3  -8  -6   41.94    3.79
  -3   7   6  147.86    9.06
  -3   7   6  134.44    8.95
   3  -7  -6  129.81    8.05
   3  -7  -6  139.20    9.25
  -3   6   6 4226.03  227.41
  -3   6   6 3899.07  210.69
   3  -6  -6 4082.07  219.72
   3  -6  -6 3691.68  199.59
  -3   5   6    2.07    0.59
  -3   5   6    1.39    0.61
   3  -5  -6    1.70    0.51
   3  -5  -6    2.20    0.73
  -3   4   6  751.39   41.91
  -3   4   6  734.07   40.37
   3  -4  -6  678.07   38.03
   3  -4  -6  754.19   41.49
  -3   3   6   53.15    4.15
  -3   3   6   49.56    3.53
   3  -3  -6   51.78    4.14
   3  -3  -6   53.25    3.79
  -3   2   6    1.59    0.44
   3  -2  -6    2.28    0.55
  -3   1   6   62.09    4.11
  -3   1   6   59.67    4.34
   3  -1  -6   72.66    5.21
   3  -1  -6   61.21    4.15
  -3   0   6 8681.42  465.67
  -3   0   6 9999.00  536.67
   3   0  -6 9687.90  520.20
  -3  -1   6   62.32    4.40
  -3  -1   6   59.22    3.82
   3   1  -6   55.83    3.72
   3   1  -6   69.17    4.81
  -3  -2   6    1.22    0.32
  -3  -2   6    1.04    0.41
  -3  -3   6   47.88    3.32
  -3  -3   6   46.40    2.93
   3   3  -6   47.99    3.07
   3   3  -6   49.25    3.43
  -3  -4   6  665.01   36.26
  -3  -4   6  709.18   38.37
   3   4  -6  648.79   35.15
   3   4  -6  718.33   39.16
  -3  -5   6    1.43    0.18
  -3  -5   6    1.49    0.26
   3   5  -6    1.28    0.21
   3   5  -6    1.82    0.21
  -3  14   7  233.51   13.77
  -3  14   7  220.70   14.09
   3 -14  -7  227.41   14.53
   3 -14  -7  226.80   13.25
  -3  13   7    2.13    0.89
  -3  13   7    1.04    0.45
   3 -13  -7    1.16    0.44
   3 -13  -7    0.27    0.41
  -3  12   7    6.19    1.48
   3 -12  -7    6.91    1.52
  -3  11   7   77.76    6.15
  -3  11   7   65.15    4.61
   3 -11  -7   70.44    4.84
   3 -11  -7   70.91    5.66
  -3  10   7  295.60   18.02
  -3  10   7  275.23   15.96
   3 -10  -7  286.45   16.51
   3 -10  -7  283.04   17.23
  -3   9   7 1001.24   55.73
  -3   9   7  967.33   53.03
   3  -9  -7  917.31   51.24
   3  -9  -7  971.47   53.22
  -3   8   7  134.32    9.04
  -3   8   7  130.78    8.16
   3  -8  -7  124.56    8.52
   3  -8  -7  137.49    8.49
  -3   7   7   42.57    3.86
   3  -7  -7   41.39    3.72
  -3   6   7  209.47   12.93
  -3   6   7  197.88   11.71
   3  -6  -7  175.68   11.18
   3  -6  -7  188.00   11.15
  -3   5   7  237.04   13.79
  -3   5   7  243.63   14.73
   3  -5  -7  211.91   13.07
   3  -5  -7  217.40   12.70
  -3   4   7 1797.04   97.29
  -3   4   7 1884.88  102.64
   3  -4  -7 1625.02   88.03
   3  -4  -7 1707.98   93.18
  -3   3   7  200.81   11.75
  -3   3   7  206.18   12.59
   3  -3  -7  181.90   11.31
   3  -3  -7  180.07   10.60
  -3   2   7   42.81    3.12
  -3   2   7   40.81    3.40
   3  -2  -7   36.97    2.77
   3  -2  -7   40.72    3.44
  -3   1   7   91.78    5.75
  -3   1   7   91.12    6.12
   3  -1  -7   82.80    5.77
   3  -1  -7   85.90    5.42
  -3   0   7    0.18    0.22
   3   0  -7    0.18    0.23
  -3  -1   7   89.46    5.47
  -3  -1   7   86.79    5.72
   3   1  -7   80.52    5.50
   3   1  -7   87.95    5.38
  -3  -2   7   47.90    3.54
  -3  -2   7   46.13    3.01
   3   2  -7   39.52    2.65
   3   2  -7   42.03    3.22
  -3  -3   7  184.22   10.76
  -3  -3   7  194.59   10.87
   3   3  -7  193.25   10.82
   3   3  -7  185.44   10.86
  -3  -4   7 1601.84   86.23
  -3  -4   7 1664.06   89.93
   3   4  -7 1643.32   88.77
   3   4  -7 1701.88   91.58
  -3  14   8  765.54   42.26
  -3  14   8  749.93   42.59
   3 -14  -8  716.74   39.47
   3 -14  -8  734.55   41.66
  -3  13   8   10.22    1.77
  -3  13   8    9.87    1.33
   3 -13  -8    9.78    1.82
   3 -13  -8    8.06    1.11
  -3  12   8  390.76   22.15
   3 -12  -8  414.31   23.30
  -3  11   8   71.36    4.94
  -3  11   8   64.95    5.32
   3 -11  -8   69.23    4.76
   3 -11  -8   63.83    5.18
  -3  10   8  707.23   39.10
  -3  10   8  706.98   40.03
   3 -10  -8  679.17   38.53
   3 -10  -8  707.96   39.06
  -3   9   8  309.51   18.60
  -3   9   8  299.99   17.25
   3  -9  -8  301.46   18.17
   3  -9  -8  316.34   18.12
  -3   8   8  606.82   33.68
  -3   8   8  588.89   33.51
   3  -8  -8  596.08   33.96
   3  -8  -8  608.89   33.78
  -3   7   8   19.08    2.28
  -3   7   8   16.07    1.68
   3  -7  -8   19.46    1.92
   3  -7  -8   16.96    2.23
  -3   6   8  194.34   11.52
  -3   6   8  201.30   12.52
   3  -6  -8  193.49   12.16
   3  -6  -8  223.50   13.09
  -3   5   8 1701.88   92.88
  -3   5   8 1694.56   91.85
   3  -5  -8 1668.94   91.24
   3  -5  -8 1761.66   95.44
  -3   4   8  151.52    9.69
  -3   4   8  134.44    8.20
   3  -4  -8  152.99    9.87
   3  -4  -8  140.42    8.54
  -3   3   8    0.84    0.48
  -3   3   8    0.68    0.32
   3  -3  -8    0.74    0.45
   3  -3  -8    1.16    0.41
  -3   2   8  609.63   34.23
  -3   2   8  569.12   31.40
   3  -2  -8  613.41   34.45
   3  -2  -8  586.08   32.34
  -3   1   8   56.60    3.81
   3  -1  -8   65.95    4.36
  -3   0   8  196.78   11.83
  -3   0   8  192.64   11.07
   3   0  -8  196.05   11.89
   3   0  -8  206.18   11.85
  -3  -1   8   62.26    4.42
   3   1  -8   67.18    4.83
  -3  -2   8  581.20   31.71
  -3  -2   8  578.88   32.13
   3   2  -8  590.35   32.22
   3   2  -8  588.03   32.76
   3   3  -8    0.41    0.17
   3   3  -8    0.44    0.30
   3   4  -8  158.96    9.16
   3   4  -8  140.18    7.82
   3 -13  -9  250.71   15.53
   3 -13  -9  279.25   16.01
  -3  12   9  202.27   12.98
  -3  12   9  189.95   11.38
   3 -12  -9  169.82   11.13
   3 -12  -9  179.22   10.63
  -3  11   9   87.16    5.82
  -3  11   9   86.96    6.54
   3 -11  -9   86.02    5.61
   3 -11  -9   81.80    6.23
  -3  10   9  368.92   20.98
  -3  10   9  365.14   21.57
   3 -10  -9  362.82   21.48
   3 -10  -9  371.36   20.98
  -3   9   9  205.69   12.96
  -3   9   9  200.93   11.94
   3  -9  -9  221.79   12.97
   3  -9  -9  190.93   12.22
  -3   8   9  103.20    6.65
  -3   8   9  106.10    7.45
   3  -8  -9  101.53    7.26
   3  -8  -9  114.74    7.23
  -3   7   9  515.32   29.47
  -3   7   9  488.73   27.34
   3  -7  -9  491.78   28.34
   3  -7  -9  527.28   29.38
  -3   6   9  601.21   34.00
  -3   6   9  575.22   31.93
   3  -6  -9  557.78   31.83
   3  -6  -9  615.60   34.09
  -3   5   9   22.19    2.03
  -3   5   9   24.92    2.59
   3  -5  -9   18.89    2.26
   3  -5  -9   26.03    2.28
  -3   4   9   61.67    4.75
  -3   4   9   55.70    3.90
   3  -4  -9   67.21    4.57
   3  -4  -9   62.11    4.87
  -3   3   9   14.14    1.81
  -3   3   9   14.69    1.49
   3  -3  -9   11.66    1.32
   3  -3  -9   17.29    2.09
  -3   2   9  790.43   43.26
  -3   2   9  871.19   48.25
   3  -2  -9  793.23   44.18
   3  -2  -9  885.22   48.37
  -3   1   9   98.50    6.66
  -3   1   9   98.21    6.09
   3  -1  -9  105.11    6.49
   3  -1  -9  100.48    6.83
  -3   0   9    1.07    0.37
   3   0  -9    1.67    0.43
  -3  -1   9   95.07    6.27
  -3  -1   9   97.20    5.90
   3   1  -9   96.24    5.82
   3   1  -9  100.10    6.67
  -3  -2   9  885.71   48.12
  -3  -2   9  796.04   43.79
   3   2  -9  803.24   43.61
   3   2  -9  794.94   43.91
  -3  -3   9   14.80    1.52
  -3  -3   9   19.57    1.60
  -3  -4   9   72.72    4.40
  -3  -4   9   62.02    3.99
   3   4  -9   55.80    3.70
   3   4  -9   65.06    3.93
   3 -12 -10   91.58    6.78
   3 -12 -10  106.14    6.67
   3 -11 -10   97.22    7.09
   3 -11 -10  100.73    6.36
  -3  10  10   45.33    3.51
  -3  10  10   51.26    4.38
   3 -10 -10   53.00    4.00
   3 -10 -10   41.94    3.89
  -3   9  10  500.07   28.71
  -3   9  10  531.67   29.73
   3  -9 -10  513.00   28.54
   3  -9 -10  472.26   27.32
  -3   8  10 1207.05   65.87
  -3   8  10 1198.03   66.10
   3  -8 -10 1194.98   66.09
   3  -8 -10 1134.22   61.80
  -3   7  10    1.67    0.57
  -3   7  10    2.16    0.78
   3  -7 -10    2.22    0.84
   3  -7 -10    2.51    0.62
  -3   6  10   81.35    5.93
  -3   6  10   85.25    5.65
   3  -6 -10   78.69    5.20
   3  -6 -10   85.15    6.36
  -3   5  10   22.09    2.05
  -3   5  10   22.58    2.44
   3  -5 -10   22.24    2.53
   3  -5 -10   22.23    2.01
  -3   4  10  271.69   15.62
  -3   4  10  288.89   17.14
   3  -4 -10  291.33   16.60
   3  -4 -10  280.72   16.90
  -3   3  10  375.39   21.12
  -3   3  10  387.10   22.37
   3  -3 -10  373.07   21.79
   3  -3 -10  405.65   22.70
  -3   2  10 1272.44   69.09
  -3   2  10 1356.62   74.26
   3  -2 -10 1256.58   68.23
   3  -2 -10 1287.08   70.71
  -3   1  10  423.94   23.63
  -3   1  10  452.61   25.81
   3  -1 -10  413.33   23.77
   3  -1 -10  411.99   22.94
  -3   0  10  460.30   26.16
  -3   0  10  431.51   23.98
   3   0 -10  412.36   23.62
   3   0 -10  417.85   23.17
  -3  -1  10  470.91   26.08
  -3  -1  10  400.64   23.13
   3   1 -10  378.32   21.76
   3   1 -10  404.43   22.37
  -3  -2  10 1234.63   67.38
   3   2 -10 1299.28   71.04
  -3  -3  10  270.35   15.62
   3   3 -10  361.24   20.57
   3   3 -10  393.93   21.80
   3   4 -10  257.54   14.35
   3   4 -10  269.25   15.30
   3 -11 -11   17.40    2.27
   3 -11 -11   20.93    1.93
  -3  10  11   37.90    3.59
  -3  10  11   29.67    2.73
   3 -10 -11   42.05    3.89
   3 -10 -11   37.49    2.87
  -3   9  11   15.18    1.99
  -3   9  11   10.21    1.43
   3  -9 -11   14.79    2.07
   3  -9 -11   13.71    1.46
  -3   8  11   27.86    2.56
  -3   8  11   36.33    3.39
   3  -8 -11   38.61    2.96
   3  -8 -11   37.98    3.60
  -3   7  11    0.11    0.30
  -3   7  11    1.07    0.59
   3  -7 -11    0.37    0.38
   3  -7 -11    1.01    0.39
  -3   6  11   56.31    4.14
  -3   6  11   72.64    5.44
   3  -6 -11   73.37    4.86
   3  -6 -11   69.49    5.45
  -3   5  11   37.00    3.33
  -3   5  11   31.89    2.72
   3  -5 -11   44.51    3.79
   3  -5 -11   37.54    2.88
  -3   4  11   69.64    5.21
  -3   4  11   68.17    4.73
   3  -4 -11   66.86    4.49
   3  -4 -11   74.42    5.66
  -3   3  11  210.57   12.90
  -3   3  11  195.81   11.61
   3  -3 -11  201.30   12.63
   3  -3 -11  190.56   11.15
  -3   2  11   35.28    2.84
  -3   2  11   34.20    3.12
   3  -2 -11   41.86    3.71
   3  -2 -11   36.21    2.76
  -3   1  11  281.69   16.18
  -3   1  11  270.84   16.09
   3  -1 -11  259.25   14.77
   3  -1 -11  267.30   16.03
  -3   0  11   -0.06    0.18
  -3   0  11    0.24    0.28
   3   0 -11    0.95    0.51
   3   0 -11    0.00    0.10
  -3  -1  11  268.03   15.79
  -3  -1  11  312.19   17.86
   3   1 -11  248.15   14.10
   3   1 -11  259.37   15.40
  -3  -2  11   33.38    2.85
  -3  -2  11   28.86    2.53
   3   2 -11   35.21    2.65
   3   2 -11   33.77    2.99
  -3  -3  11  185.32   11.03
  -3  -3  11  196.66   11.86
   3   3 -11  202.03   12.11
   3   3 -11  193.61   11.20
   3   4 -11   66.11    4.43
   3   4 -11   64.32    4.16
  -3  10  12  326.96   19.43
  -3  10  12  317.56   18.67
   3 -10 -12  304.39   18.35
   3 -10 -12  309.88   17.59
  -3   9  12  221.79   13.76
  -3   9  12  211.91   12.91
   3  -9 -12  210.20   12.22
   3  -9 -12  215.57   13.53
  -3   8  12  880.34   48.69
  -3   8  12  794.82   44.44
   3  -8 -12  826.66   46.37
   3  -8 -12  779.94   42.77
  -3   7  12  425.53   24.61
  -3   7  12  434.92   24.78
   3  -7 -12  446.64   25.99
   3  -7 -12  445.66   24.88
  -3   6  12  181.78   11.42
  -3   6  12  165.06   10.25
   3  -6 -12  183.24   10.80
   3  -6 -12  180.80   11.59
  -3   5  12   66.78    4.89
  -3   5  12   79.15    5.76
   3  -5 -12   71.81    4.76
   3  -5 -12   80.97    6.08
  -3   4  12  207.52   12.77
  -3   4  12  200.44   12.14
   3  -4 -12  197.52   11.53
   3  -4 -12  198.37   12.54
  -3   3  12  157.13   10.02
  -3   3  12  169.82   10.49
   3  -3 -12  149.20    8.92
   3  -3 -12  165.43   10.71
  -3   2  12   47.71    3.79
  -3   2  12   46.30    3.84
   3  -2 -12   44.64    3.93
   3  -2 -12   46.03    3.32
  -3   1  12  630.85   35.18
  -3   1  12  556.07   31.40
   3  -1 -12  544.36   30.96
   3  -1 -12  534.84   29.62
   3   0 -12  126.02    8.32
   3   0 -12  108.42    6.76
  -3  -1  12  559.97   31.51
  -3  -1  12  504.46   28.45
   3   1 -12  541.92   30.10
   3   1 -12  498.97   28.30
  -3  -2  12   46.42    3.96
   3   2 -12   48.43    3.54
   3   3 -12  145.54    9.16
   3   4 -12  173.48   10.35
   3   4 -12  208.13   12.11
   3  -9 -13   11.89    1.85
   3  -9 -13   13.92    1.51
  -3   8  13  173.85   11.10
  -3   8  13  165.80   10.77
   3  -8 -13  169.33   11.03
   3  -8 -13  165.19    9.83
   3  -7 -13  210.45   12.27
   3  -7 -13  204.10   12.94
  -3   6  13  270.59   16.25
  -3   6  13  290.72   17.47
   3  -6 -13  281.57   16.10
   3  -6 -13  301.34   18.17
  -3   5  13  587.67   33.20
  -3   5  13  586.32   33.27
   3  -5 -13  561.19   31.07
   3  -5 -13  577.91   32.99
  -3   4  13    1.09    0.52
  -3   4  13    0.85    0.57
   3  -4 -13    0.70    0.34
   3  -4 -13    1.18    0.62
  -3   3  13  636.71   35.94
  -3   3  13  538.38   30.52
   3  -3 -13  548.02   31.30
   3  -3 -13  503.12   28.00
   3  -2 -13   82.98    6.12
   3  -2 -13   73.44    4.94
  -3   1  13   23.69    2.46
   3  -1 -13   27.39    2.83
   3  -1 -13   24.89    2.24
  -3   0  13    0.23    0.39
  -3   0  13   -0.01    0.17
   3   0 -13    0.27    0.24
   3   0 -13    0.30    0.32
  -3  -1  13   24.90    2.49
  -3  -1  13   17.25    2.55
   3   1 -13   25.18    2.55
   3   1 -13   23.98    2.27
   3   2 -13   64.16    4.48
   3   2 -13   67.45    4.99
   3   3 -13  500.44   28.01
   3   3 -13  491.17   27.84
  -3  -4  13    0.11   10.27
  -3  -4  13    1.43    0.50
   3   4 -13    2.92    0.73
   3   4 -13    1.12    0.45
  -3   7  14    0.66    0.45
  -3   7  14   -0.21    0.38
   3  -7 -14    0.77    0.51
   3  -7 -14    1.16    0.44
  -3   6  14  155.06   10.49
   3  -6 -14  168.36   10.11
  -3   5  14   89.71    6.42
   3  -5 -14   90.67    6.72
   3  -4 -14  117.64    7.41
   3  -4 -14  123.22    8.52
   3  -3 -14   93.33    6.16
   3  -3 -14   96.13    6.99
   3  -2 -14   59.94    4.42
   3  -2 -14   63.45    5.10
   3  -1 -14  176.65   10.85
   3  -1 -14  174.70   11.19
  -3   0  14   17.71    2.12
   3   0 -14   18.47    2.26
   3   0 -14   16.74    1.94
   3   1 -14  161.89   10.00
   3   1 -14  163.23   10.43
  -3  -2  14   -1.45   64.44
  -3  -2  14   62.21    4.70
   3   2 -14   55.12    4.16
   3   2 -14   62.27    4.84
   3   3 -14   80.81    7.03
  -3  -4  14   42.39  137.49
  -3  -4  14  114.24    7.31
   3   4 -14  105.31    6.88
   3   4 -14  104.64    6.72
   3  -5 -15   11.57    1.94
   3  -5 -15   14.74    1.77
   3  -4 -15  405.77   23.80
   3  -3 -15  178.61   11.55
   3  -3 -15  182.88   11.24
   3  -2 -15    4.27    1.02
   3  -2 -15    2.94    0.98
   3  -1 -15   22.89    2.39
   3  -1 -15   18.06    2.39
  -3   0  15   -0.05    0.73
  -3   0  15   -0.07    0.20
   3   0 -15    0.17    0.32
   3   0 -15   -0.05    0.11
  -3  -1  15   23.59    2.55
   3   1 -15   16.93    2.27
   3   1 -15   18.45    2.12
  -3  -2  15    4.44    1.07
  -3  -2  15    0.59    1.96
   3   2 -15    3.46    1.01
   3   2 -15    4.68    1.22
  -3  -3  15  163.72   10.24
  -3  -3  15   -4.48   69.59
   3   3 -15  156.04   21.89
   3   3 -15  193.25   12.21
  -3  -4  15  432.12   24.63
  -4   4 -12   52.74    6.95
  -4   4 -12   59.77    4.79
   4  -4  12   61.38    5.90
   4  -4  12   62.78    4.78
  -4   3 -12   67.39    6.38
   4  -3  12   63.54    6.23
  -4   2 -12    9.71    2.94
   4  -2  12    7.12    2.07
  -4   1 -12  374.90   21.56
  -4   1 -12  371.00   23.44
   4  -1  12  390.64   24.18
   4  -1  12  346.23   19.78
  -4   0 -12  149.69   11.27
  -4   0 -12  162.14   10.04
   4   0  12  134.32    8.33
   4   0  12  147.74   21.86
  -4  -1 -12  401.86   22.90
  -4  -1 -12  378.07   23.85
   4   1  12  340.62   19.36
   4   1  12  382.22   24.14
  -4  -2 -12    7.71    2.35
  -4  -2 -12   10.65    1.46
   4   2  12    8.43    1.21
   4   2  12    6.88    2.20
  -4  -3 -12   67.40    4.75
  -4  -3 -12   57.02    6.01
   4   3  12   62.89    6.76
   4   3  12   60.43    4.23
  -4  -4 -12   64.35    4.53
  -4  -4 -12   52.50    6.01
   4   4  12   62.40    4.33
   4   4  12   57.27    6.50
  -4   7 -11  216.91   14.68
  -4   7 -11  222.89   14.16
   4  -7  11  179.70   11.21
   4  -7  11  222.28   14.59
  -4   6 -11    0.74    0.71
  -4   6 -11    0.56    0.50
   4  -6  11    0.61    0.41
   4  -6  11    0.21    0.45
  -4   5 -11    0.04    0.40
  -4   5 -11    0.12    0.34
   4  -5  11   -0.10    0.30
   4  -5  11    0.05    0.18
  -4   4 -11    2.59    0.88
  -4   4 -11    1.83    1.02
   4  -4  11    2.18    0.79
  -4   3 -11   74.81    6.62
  -4   3 -11   88.36    6.20
   4  -3  11   91.35    6.31
   4  -3  11   82.41   12.98
  -4   2 -11  193.61   13.40
  -4   2 -11  174.09   10.77
   4  -2  11  190.81   17.37
   4  -2  11  193.37   11.85
  -4   1 -11   18.68    3.14
  -4   1 -11   20.29    2.18
   4  -1  11   13.98    2.99
   4  -1  11   22.22    2.27
  -4   0 -11    0.16    0.30
   4   0  11    0.22    0.24
  -4  -1 -11   21.51    2.22
  -4  -1 -11   19.08    3.07
   4   1  11   17.98    3.12
   4   1  11   22.36    2.13
  -4  -2 -11  193.12   13.44
   4   2  11  212.64   14.84
  -4  -3 -11   77.30    6.89
  -4  -3 -11   92.55    6.20
   4   3  11   76.47    7.10
   4   3  11   82.14    5.42
  -4  -4 -11    2.20    1.28
  -4  -4 -11    2.38    0.66
   4   4  11    2.33    1.22
   4   4  11    2.46    0.63
  -4  -5 -11    0.11    0.34
  -4  -5 -11    0.04    0.20
   4   5  11   -0.10    0.43
   4   5  11   -0.02    0.15
  -4  -6 -11    0.30    0.29
  -4  -6 -11    0.29    0.44
   4   6  11    0.33    0.29
   4   6  11    0.39    0.81
  -4  -7 -11  193.86   11.46
  -4  -7 -11  185.44   12.57
   4   7  11  153.23   12.18
   4   7  11  190.20   11.25
  -4   9 -10  110.20    8.47
  -4   9 -10  118.73    9.04
   4  -9  10   92.17    6.69
   4  -9  10  101.16    7.69
  -4   8 -10  154.82   10.80
  -4   8 -10  140.05   10.15
   4  -8  10  123.22    8.33
   4  -8  10  141.15    9.96
  -4   7 -10  573.88   33.63
  -4   7 -10  537.65   31.38
  -4   6 -10    0.21    0.57
  -4   6 -10   -0.02    0.49
   4  -6  10    0.28    0.46
   4  -6  10    0.23    0.29
  -4   5 -10   88.24    6.95
  -4   5 -10   81.86    7.25
   4  -5  10   66.72    5.01
   4  -5  10   76.79    8.16
  -4   4 -10  135.66   10.52
  -4   4 -10  147.01    9.86
   4  -4  10  151.16   10.91
   4  -4  10  147.62    9.45
  -4   3 -10    0.72    0.68
  -4   3 -10    0.16    0.33
   4  -3  10    0.22    0.52
   4  -3  10    0.22    0.26
  -4   2 -10   81.85    7.00
  -4   2 -10   80.60    5.66
   4  -2  10   94.18    6.55
   4  -2  10   84.02   10.99
   4  -1  10  288.28   18.37
   4  -1  10  291.33   17.20
  -4   0 -10   96.40    8.02
  -4   0 -10   94.35    6.31
   4   0  10   97.92    8.10
   4   0  10  112.49    7.47
  -4  -1 -10  321.71   20.47
  -4  -1 -10  285.11   16.56
   4   1  10  343.79   21.97
   4   1  10  298.41   17.38
  -4  -2 -10   98.49    6.49
  -4  -2 -10   89.88    7.70
   4   2  10   91.21    8.11
   4   2  10  101.71    6.64
  -4  -3 -10    0.18    0.27
   4   3  10    0.29    0.26
  -4  -4 -10  129.32   14.37
  -4  -4 -10  169.09   10.26
   4   4  10  156.04    9.42
   4   4  10  152.13   11.54
  -4  -5 -10   58.00    5.25
   4   5  10   68.99    6.84
  -4  -6 -10   -0.06    0.27
  -4  -6 -10    0.12    0.27
   4   6  10   -0.05    0.49
   4   6  10    0.24    0.24
  -4  -7 -10  470.67   26.35
  -4  -7 -10  412.48   24.75
  -4  -8 -10  108.69    8.33
  -4  -8 -10  130.17    8.06
   4   8  10  124.44   10.35
   4   8  10  129.44    7.98
  -4  -9 -10   92.79    6.00
   4   9  10   88.56    5.81
  -4  10  -9   45.94    4.62
  -4  10  -9   51.25    5.05
   4 -10   9   57.66    5.10
   4 -10   9   55.17    4.88
  -4   9  -9   47.58    4.87
  -4   9  -9   50.20    4.97
   4  -9   9   49.87    4.55
   4  -9   9   48.47    4.49
  -4   8  -9  305.24   18.91
  -4   8  -9  308.41   19.14
   4  -8   9  287.06   17.57
   4  -8   9  304.63   18.82
  -4   7  -9   27.06    3.61
  -4   7  -9   37.31    4.11
   4  -7   9   30.22    3.16
   4  -7   9   33.78    3.73
  -4   6  -9   40.67    4.37
  -4   6  -9   53.59    5.06
   4  -6   9   42.97    3.88
   4  -6   9   52.43    4.86
  -4   5  -9   13.32    2.98
  -4   5  -9   14.90    2.35
   4  -5   9   14.60    2.43
   4  -5   9   15.05    1.98
  -4   4  -9   72.33    7.25
  -4   4  -9   82.72    6.39
   4  -4   9   81.03    7.05
   4  -4   9   71.31    5.32
  -4   3  -9    2.31    1.05
  -4   3  -9    3.94    1.18
   4  -3   9    5.00    1.09
   4  -3   9    3.44    1.29
  -4   2  -9  419.43   24.24
  -4   2  -9  424.55   32.82
   4  -2   9  452.61   27.02
   4  -2   9  401.38   23.08
  -4   1  -9  493.24   29.38
  -4   1  -9  479.33   27.21
   4  -1   9  505.32   28.67
   4  -1   9  513.13   30.30
  -4   0  -9    0.46    0.52
  -4   0  -9    0.07    0.24
   4   0   9    0.02    0.28
   4   0   9   -0.10    0.16
  -4  -1  -9  530.94   31.50
  -4  -1  -9  463.47   26.11
   4   1   9  555.58   31.29
   4   1   9  548.51   32.57
  -4  -2  -9  425.90   24.06
  -4  -2  -9  443.22   26.79
   4   2   9  464.08   28.16
   4   2   9  465.06   26.30
  -4  -3  -9    2.83    1.32
  -4  -3  -9    5.40    1.01
   4   3   9    2.83    1.42
   4   3   9    5.00    0.96
   4   4   9   91.89    8.11
   4   4   9   82.21    5.48
  -4  -5  -9   11.81    2.07
  -4  -5  -9   16.52    1.79
   4   5   9   14.97    1.61
   4   5   9   13.26    3.00
  -4  -7  -9   16.29    2.59
   4   7   9   13.69    3.45
  -4  -8  -9  233.51   15.12
  -4  -8  -9  257.54   14.90
   4   8   9  230.33   15.65
   4   8   9  268.88   15.47
  -4  -9  -9   43.74    3.35
  -4  -9  -9   35.17    3.99
   4   9   9   44.96    3.40
   4   9   9   30.67    4.49
  -4 -10  -9   45.57    4.76
  -4 -10  -9   50.54    3.71
  -4  11  -8   49.96    4.95
  -4  11  -8   38.87    3.98
   4 -11   8   39.65    3.86
   4 -11   8   38.87    4.04
  -4  10  -8    2.04    1.07
  -4  10  -8    1.70    0.90
   4 -10   8    2.44    1.00
   4 -10   8    1.79    0.81
  -4   9  -8 1021.74   57.40
  -4   9  -8 1108.48   62.01
   4  -9   8 1006.24   56.29
   4  -9   8  990.26   55.61
  -4   8  -8  360.38   22.08
  -4   8  -8  316.95   19.45
   4  -8   8  288.28   17.85
   4  -8   8  302.19   18.60
  -4   7  -8  439.93   26.12
  -4   7  -8  399.91   23.83
   4  -7   8  369.90   22.19
   4  -7   8  420.16   24.91
  -4   6  -8    2.16    0.95
  -4   6  -8    1.22    0.73
   4  -6   8    1.21    0.73
   4  -6   8    0.67    0.49
  -4   5  -8    2.76    1.63
  -4   5  -8    2.26    1.02
   4  -5   8    1.77    0.84
   4  -5   8    1.42    0.70
  -4   4  -8  242.90   15.57
   4  -4   8  262.66   16.64
  -4   3  -8   98.22    8.11
   4  -3   8   93.96    7.41
  -4   2  -8   19.62    4.27
   4  -2   8   18.92    2.90
  -4   1  -8   36.78    4.06
  -4   1  -8   36.75    3.45
   4  -1   8   32.76    2.99
   4  -1   8   44.88    4.53
  -4   0  -8  294.50   17.30
  -4   0  -8  261.81   16.82
   4   0   8  300.97   17.65
   4   0   8  291.94   18.42
  -4  -1  -8   30.19    2.68
  -4  -1  -8   41.30    4.34
   4   1   8   35.89    3.18
   4   1   8   38.33    4.31
  -4  -2  -8   21.15    2.09
  -4  -2  -8   16.26    2.65
   4   2   8   23.96    2.43
   4   2   8   18.15    2.93
  -4  -3  -8   91.83    6.04
  -4  -3  -8   97.10    7.77
   4   3   8  105.92    6.99
   4   3   8  105.05    8.38
   4   4   8  292.55   18.81
   4   4   8  294.99   17.03
  -4  -5  -8    2.29    0.62
  -4  -5  -8    1.72    0.87
  -4  -6  -8    0.46    0.35
  -4  -6  -8    0.43    0.54
   4   6   8    0.48    0.30
   4   6   8    2.60    1.31
  -4  -7  -8  334.40   19.07
  -4  -7  -8  286.09   17.85
   4   7   8  350.26   22.28
   4   7   8  346.23   19.65
  -4  -8  -8  235.34   15.19
  -4  -8  -8  248.51   14.43
   4   8   8  297.68   19.36
   4   8   8  254.24   14.69
  -4  -9  -8  789.33   43.39
  -4  -9  -8  853.38   48.48
   4   9   8  855.21   49.29
   4   9   8  843.62   46.29
  -4 -10  -8    1.63    0.54
  -4 -10  -8    1.27    0.79
   4  10   8    0.71    0.79
   4  10   8    2.06    0.60
  -4 -11  -8   37.00   60.58
  -4 -11  -8   31.91    2.67
  -4  12  -7   22.55    3.16
  -4  12  -7   15.79    2.37
   4 -12   7   20.41    2.50
   4 -12   7   20.78    2.74
  -4  11  -7    3.86    1.20
  -4  11  -7    4.48    1.46
   4 -11   7    4.37    1.20
   4 -11   7    5.98    1.49
  -4  10  -7   37.29    3.94
  -4  10  -7   36.48    3.86
   4 -10   7   35.39    3.70
   4 -10   7   35.11    3.51
  -4   9  -7  357.09   21.63
  -4   9  -7  301.09   18.56
   4  -9   7  296.09   18.29
  -4   8  -7    0.79    0.59
  -4   8  -7    1.60    0.87
   4  -8   7    1.04    0.65
   4  -8   7    0.74    0.56
  -4   7  -7    0.06    0.45
   4  -7   7    0.21    0.40
  -4   6  -7  801.04   45.20
  -4   6  -7  874.00   49.36
   4  -6   7  878.76   49.43
   4  -6   7  739.07   41.97
  -4   5  -7    1.24    0.81
  -4   5  -7    2.20    1.04
   4  -5   7    1.77    0.82
   4  -5   7    2.07    0.91
  -4   4  -7   27.36    3.23
  -4   4  -7   24.24    2.78
   4  -4   7   28.21    3.11
   4  -4   7   23.80    3.04
  -4   3  -7 1523.76   83.57
  -4   3  -7 1365.16   75.69
   4  -3   7 1567.68   86.07
   4  -3   7 1492.04   82.46
  -4   2  -7   32.88    3.68
  -4   2  -7   39.91    3.77
   4  -2   7   32.29    3.17
   4  -2   7   33.09    3.71
  -4   1  -7    0.67    0.52
  -4   1  -7    0.72    0.68
   4  -1   7    0.49    0.54
   4  -1   7    0.67    0.43
  -4   0  -7    0.18    0.34
  -4   0  -7    0.16    0.38
   4   0   7    0.20    0.49
   4   0   7    0.06    0.15
  -4  -1  -7    0.45    0.55
  -4  -1  -7    0.94    0.49
   4   1   7    0.40    0.52
   4   1   7    0.90    0.45
  -4  -2  -7   39.11    4.10
   4   2   7   33.82    3.93
  -4  -3  -7 1300.50   70.91
  -4  -3  -7 1456.66   80.89
   4   3   7 1535.96   85.28
   4   3   7 1517.66   82.74
  -4  -4  -7   20.45    2.65
  -4  -4  -7   22.55    2.15
  -4  -5  -7    1.79    0.57
  -4  -5  -7    1.05    0.68
   4   5   7    1.04    0.77
   4   5   7    1.78    0.57
   4   6   7  704.30   38.84
   4   6   7  717.35   41.61
  -4  -7  -7    0.18    0.35
  -4  -7  -7    0.63    0.38
   4   7   7    0.02    0.15
   4   7   7    0.18    0.51
  -4  -8  -7    1.59    0.51
  -4  -8  -7    0.23    0.44
   4   8   7    0.85    0.87
   4   8   7    1.01    0.41
  -4  -9  -7  252.78   14.65
   4   9   7  271.45   15.63
  -4 -10  -7   30.91    3.65
  -4 -10  -7   25.84    2.45
   4  10   7   31.10    2.72
   4  10   7   29.79  118.28
  -4 -11  -7    3.09    1.23
  -4 -11  -7    3.45    0.77
   4  11   7    1.90    1.23
   4  11   7    4.42    0.89
  -4 -12  -7   16.82    1.78
  -4 -12  -7   19.48    2.95
  -4  13  -6  604.87   35.25
  -4  13  -6  563.27   32.35
   4 -13   6  500.56   28.54
   4 -13   6  605.72   35.54
  -4  12  -6  188.73   12.25
  -4  12  -6  214.72   14.08
   4 -12   6  197.27   12.44
   4 -12   6  202.76   13.70
  -4  11  -6   39.39    3.83
  -4  11  -6   43.87    4.26
   4 -11   6   39.97    4.27
   4 -11   6   39.76    3.79
  -4  10  -6  403.33   24.07
  -4  10  -6  369.66   22.06
   4 -10   6  366.85   22.51
  -4   9  -6   45.64    4.31
  -4   9  -6   59.08    5.33
   4  -9   6   58.51    5.36
   4  -9   6   48.37    4.28
  -4   8  -6  129.68    9.06
  -4   8  -6  136.76    9.49
   4  -8   6  116.28    8.43
   4  -8   6  126.15    8.77
  -4   7  -6  312.44   19.01
  -4   7  -6  327.32   19.78
   4  -7   6  294.14   17.95
   4  -7   6  321.95   19.48
  -4   6  -6  665.01   37.86
   4  -6   6  518.62   30.06
  -4   5  -6  141.40    9.63
   4  -5   6  140.79    9.66
  -4   4  -6    1.68    0.89
  -4   4  -6    2.68    1.01
   4  -4   6    1.73    0.79
   4  -4   6    1.05    2.48
  -4   3  -6  245.10   15.01
  -4   3  -6  243.02   15.36
   4  -3   6  222.89   14.29
   4  -3   6  218.87   13.92
  -4   2  -6   75.15    6.19
  -4   2  -6   73.77    6.36
   4  -2   6   90.38    6.76
   4  -2   6   77.20    6.32
  -4   1  -6  607.19   35.05
  -4   1  -6  584.37   33.10
   4  -1   6  616.95   35.51
   4  -1   6  637.69   36.10
  -4   0  -6   39.60    4.07
  -4   0  -6   37.22    3.42
   4   0   6   38.88    4.00
   4   0   6   40.31    3.53
  -4  -1  -6  614.63   34.57
   4   1   6  530.69   29.96
  -4  -2  -6   72.77    5.20
   4   2   6   73.50    5.27
   4   3   6  138.10   10.21
  -4  -4  -6    1.10    0.66
  -4  -4  -6    2.33    0.62
   4   4   6    0.81    0.44
   4   4   6    2.35    1.11
  -4  -5  -6  109.90    8.00
   4   5   6  122.36   48.49
  -4  -6  -6  473.23   27.75
  -4  -6  -6  538.01   29.99
   4   6   6  545.33   32.24
   4   6   6  506.54   28.27
  -4  -7  -6  237.53   15.10
  -4  -7  -6  267.79   15.46
   4   7   6  274.37   17.68
   4   7   6  262.66   15.15
  -4  -8  -6  108.04    8.05
  -4  -8  -6  119.38    7.49
   4   8   6  110.92    6.94
   4   8   6  121.07    9.25
  -4  -9  -6   50.52    3.71
  -4  -9  -6   47.24    4.59
   4   9   6   41.64    4.73
   4   9   6   47.09    3.49
  -4 -10  -6  346.84   21.24
  -4 -10  -6  310.85   17.78
   4  10   6  333.30   19.00
   4  10   6  333.30   21.33
  -4 -11  -6   36.93    2.93
  -4 -11  -6   39.37    4.18
   4  11   6   29.33    4.16
   4  11   6   39.49    3.15
  -4 -12  -6  182.27   10.93
  -4 -12  -6  197.76   13.26
   4  12   6  173.24   12.64
   4  12   6  201.79   12.05
   4  13   6  538.75   30.17
   4  13   6  537.89   32.46
  -4  13  -5  108.26    8.34
  -4  13  -5  103.38    7.94
   4 -13   5   99.20    7.93
   4 -13   5   83.83    6.00
  -4  12  -5  248.76   15.82
  -4  12  -5  235.95   14.77
   4 -12   5  248.39   15.95
   4 -12   5  229.72   14.13
  -4  11  -5 1002.46   56.31
  -4  11  -5  857.41   48.04
   4 -11   5  986.11   55.58
   4 -11   5  982.45   54.72
  -4  10  -5  101.93    7.37
  -4  10  -5  127.24    9.19
   4 -10   5  108.88    7.71
   4 -10   5  122.61    9.03
  -4   9  -5   47.27    4.34
   4  -9   5   43.77    3.96
  -4   8  -5   43.60    4.14
  -4   8  -5   44.68    4.18
   4  -8   5   42.86    3.94
   4  -8   5   47.38    4.50
  -4   7  -5  192.88   12.43
   4  -7   5  198.98   12.98
  -4   6  -5   31.79    3.39
  -4   6  -5   31.16    3.27
   4  -6   5   34.03    3.61
   4  -6   5   37.17    3.66
  -4   5  -5  812.88   45.77
  -4   5  -5  825.81   46.62
   4  -5   5  808.36   45.52
   4  -5   5  810.68   45.62
  -4   4  -5  432.85   25.22
  -4   4  -5  403.94   23.96
   4  -4   5  417.85   24.52
   4  -4   5  445.05   26.06
  -4   3  -5   16.41    2.23
  -4   3  -5   18.29    2.51
   4  -3   5   20.26    2.59
   4  -3   5   16.63    2.37
  -4   2  -5    0.83    0.59
  -4   2  -5    0.38    0.41
   4  -2   5    0.87    0.63
   4  -2   5    0.50    0.52
  -4   1  -5  225.94   14.54
  -4   1  -5  186.78   11.66
   4  -1   5  221.43   14.12
   4  -1   5  274.37   16.93
  -4   0  -5    0.34    0.35
  -4   0  -5   -0.12    0.24
   4   0   5    0.04    0.23
   4   0   5    0.22    0.33
  -4  -1  -5  228.26   13.86
  -4  -1  -5  218.01   14.05
   4   1   5  202.40   13.13
   4   1   5  188.98   11.68
  -4  -2  -5    0.21    0.38
  -4  -2  -5    0.56    0.59
   4   2   5    0.24    0.44
  -4  -3  -5   14.23    2.76
  -4  -3  -5   16.87    1.93
   4   3   5   17.21    1.93
   4   3   5   13.88   73.00
  -4  -4  -5  293.53   16.87
   4   4   5  351.48   20.25
  -4  -5  -5  557.53   32.13
  -4  -5  -5  585.71   32.46
   4   5   5  654.28   37.86
   4   5   5  639.76   35.60
  -4  -6  -5   25.66    3.00
  -4  -6  -5   29.23    2.50
   4   6   5   29.94    2.55
   4   6   5   33.98    3.90
  -4  -7  -5  170.43   11.42
   4   7   5  168.24   11.72
  -4  -8  -5   37.34    3.87
  -4  -8  -5   37.99    2.99
   4   8   5   33.22   21.59
   4   8   5   37.99    2.95
  -4  -9  -5   42.21    3.25
  -4  -9  -5   37.81    3.90
   4   9   5   36.77    4.22
   4   9   5   35.43    2.79
  -4 -10  -5  115.11    8.49
  -4 -10  -5   97.65    6.30
   4  10   5  103.37    6.61
   4  10   5   92.34    7.75
  -4 -11  -5  827.03   45.42
  -4 -11  -5  983.67   55.48
   4  11   5  875.46   48.08
   4  11   5  922.55   53.08
  -4 -12  -5  213.99   12.59
   4  12   5  228.99   13.51
  -4 -13  -5   89.63    5.95
  -4 -13  -5   95.24    7.59
   4  13   5   91.25    6.11
   4  13   5  102.33    8.74
  -4  14  -4   11.36    3.29
  -4  14  -4   13.30    1.83
   4 -14   4   11.63    2.62
   4 -14   4   13.65    1.88
  -4  13  -4   60.74    5.73
  -4  13  -4   63.35    5.14
   4 -13   4   69.73    6.33
   4 -13   4   59.19    5.06
  -4  12  -4  354.16   21.72
  -4  12  -4  357.94   21.23
   4 -12   4  345.50   21.20
   4 -12   4  344.04   20.14
  -4  11  -4   18.30    2.72
  -4  11  -4   15.92    3.76
   4 -11   4   23.11    4.97
   4 -11   4   13.82    2.37
  -4  10  -4  898.03   50.15
   4 -10   4 1014.91   56.41
  -4   9  -4  585.23   33.49
  -4   9  -4  670.38   38.39
   4  -9   4  561.44   32.09
   4  -9   4  643.79   36.98
  -4   8  -4  184.22   12.09
   4  -8   4  193.49   12.65
  -4   7  -4  825.44   46.48
  -4   7  -4  782.13   44.13
   4  -7   4  877.54   49.42
   4  -7   4  781.64   43.94
  -4   6  -4  381.86   22.64
  -4   6  -4  363.43   21.59
   4  -6   4  388.93   23.11
   4  -6   4  384.42   22.73
  -4   5  -4  484.33   27.94
  -4   5  -4  537.04   31.00
   4  -5   4  551.56   31.67
   4  -5   4  537.16   31.05
  -4   4  -4 2103.25  114.93
  -4   4  -4 1884.88  102.93
   4  -4   4 2025.18  110.74
   4  -4   4 2032.50  110.97
  -4   3  -4    1.44    0.74
  -4   3  -4    1.00    0.65
   4  -3   4    0.56    0.51
   4  -3   4    0.62    0.56
  -4   2  -4  126.39    8.52
  -4   2  -4  142.13    9.65
   4  -2   4  136.64    9.36
   4  -2   4  139.32    9.35
  -4   1  -4    4.28    1.09
  -4   1  -4    5.87    1.44
   4  -1   4    1.88    0.79
   4  -1   4    4.01    1.15
  -4   0  -4  933.53   52.31
  -4   0  -4  922.67   51.07
   4   0   4  902.79   50.63
   4   0   4  960.01   53.44
  -4  -1  -4    3.61    0.90
  -4  -1  -4    5.33    1.33
   4   1   4    2.49    1.01
  -4  -2  -4  107.88    7.25
  -4  -2  -4  100.20    7.45
   4   2   4  106.65    7.16
   4   2   4  107.26    7.89
  -4  -3  -4    1.26    0.55
  -4  -3  -4    2.89    1.11
   4   3   4    1.49    0.79
   4   3   4    0.79    0.41
  -4  -4  -4 1687.24   92.87
  -4  -4  -4 1454.22   79.18
   4   4   4 1653.08   89.91
   4   4   4 1571.34   86.64
  -4  -5  -4  375.39   21.22
  -4  -5  -4  379.17   22.41
   4   5   4  465.06   26.28
   4   5   4  428.58   25.51
  -4  -6  -4  301.21   17.20
  -4  -6  -4  284.74   17.45
   4   6   4  321.83   18.43
   4   6   4  325.25   20.01
  -4  -7  -4  763.95   42.04
  -4  -7  -4  634.39   36.31
   4   7   4  678.31   37.38
   4   7   4  645.13   37.33
  -4  -8  -4  162.26    9.78
  -4  -8  -4  154.94   10.49
   4   8   4  156.77    9.41
   4   8   4  161.28   11.21
  -4  -9  -4  518.49   28.88
  -4  -9  -4  522.15   30.38
   4   9   4  506.29   28.17
   4   9   4  530.94   31.33
  -4 -10  -4  889.98   48.80
  -4 -10  -4  976.72   54.86
  -4 -11  -4   16.62    1.71
  -4 -11  -4   15.53    2.46
  -4 -12  -4  321.34   18.34
  -4 -12  -4  379.90   23.06
   4  12   4  350.01   20.00
   4  12   4  325.86   20.95
  -4 -13  -4   64.56    4.81
   4  13   4   55.94    4.15
  -4 -14  -4   13.44    2.45
   4  14   4    5.98   19.89
  -4  14  -3   50.89    5.08
  -4  14  -3   45.83    3.84
   4 -14   3   45.96    4.72
   4 -14   3   47.85    3.95
  -4  13  -3    0.26    0.41
  -4  13  -3    0.79    0.49
  -4  12  -3  257.54   16.51
  -4  12  -3  265.35   16.18
   4 -12   3  254.00   15.19
   4 -12   3  265.71   16.88
  -4  11  -3  250.58   15.34
  -4  11  -3  246.93   15.82
   4 -11   3  252.78   16.16
   4 -11   3  249.12   15.08
  -4  10  -3  204.35   12.83
   4 -10   3  234.60   14.46
  -4   9  -3  388.57   23.34
  -4   9  -3  399.18   23.39
   4  -9   3  399.06   23.30
   4  -9   3  349.28   21.17
  -4   8  -3   96.55    7.26
  -4   8  -3   96.05    7.27
   4  -8   3   93.69    7.14
  -4   7  -3   15.91    2.29
  -4   7  -3   10.93    1.82
   4  -7   3   13.09    1.93
   4  -7   3   11.79    2.01
  -4   6  -3  416.87   24.44
  -4   6  -3  442.98   25.92
   4  -6   3  437.73   25.71
   4  -6   3  431.02   25.11
  -4   5  -3 1109.70   61.51
  -4   5  -3 1161.06   64.33
   4  -5   3 1185.22   65.57
   4  -5   3 1165.57   64.68
  -4   4  -3  253.76   15.68
  -4   4  -3  235.70   14.53
   4  -4   3  250.10   15.48
   4  -4   3  243.88   15.05
  -4   3  -3  181.29   11.72
  -4   3  -3  183.00   11.61
   4  -3   3  179.46   11.61
   4  -3   3  201.91   12.82
  -4   2  -3   38.87    3.55
  -4   2  -3   41.42    3.83
   4  -2   3   42.97    3.94
   4  -2   3   38.60    3.54
  -4   1  -3  704.18   39.52
  -4   1  -3  760.05   42.81
   4  -1   3  789.45   44.22
   4  -1   3  786.89   44.27
  -4   0  -3   -0.01    0.33
  -4   0  -3    0.26    0.32
   4   0   3    0.27    0.38
   4   0   3    0.17    0.38
  -4  -1  -3  607.43   34.10
  -4  -1  -3  565.95   32.49
   4   1   3  668.55   37.75
   4   1   3  589.62   33.72
  -4  -2  -3   30.62    3.25
  -4  -2  -3   28.45    2.72
   4   2   3   26.05    3.18
   4   2   3   30.84    2.94
  -4  -3  -3  156.89    9.86
  -4  -3  -3  140.18    9.60
   4   3   3  151.64    9.52
   4   3   3  144.81    9.82
  -4  -4  -3  188.24   11.41
  -4  -4  -3  188.85   12.31
   4   4   3  194.59   14.35
   4   4   3  195.32   11.80
  -4  -5  -3  767.25   42.22
  -4  -5  -3  820.07   45.92
   4   5   3 1123.73   62.94
   4   5   3  980.01   53.87
  -4  -6  -3  335.25   19.02
  -4  -6  -3  315.12   18.91
   4   6   3  359.53   21.65
   4   6   3  369.90   21.04
  -4  -7  -3   15.58    1.79
  -4  -7  -3   10.83    1.79
   4   7   3   13.30    1.45
   4   7   3    9.26    1.93
  -4  -8  -3  100.31    6.43
   4   8   3   95.78    6.08
  -4  -9  -3  402.47   22.66
  -4  -9  -3  381.86   22.73
   4   9   3  377.95   21.25
   4   9   3  371.49   22.63
  -4 -10  -3  227.16   14.48
   4  10   3  198.98   13.41
  -4 -11  -3  236.68   13.77
  -4 -11  -3  263.27   16.53
   4  11   3  260.59   16.93
   4  11   3  232.04   13.55
  -4 -12  -3  266.81   16.85
  -4 -12  -3  237.65   13.85
   4  12   3  262.17   17.48
   4  12   3  256.44   14.96
  -4 -13  -3    0.35    0.28
  -4 -13  -3   -0.01    0.32
   4  13   3    0.32    0.60
   4  13   3    0.34    0.28
  -4 -14  -3   38.26    4.27
  -4 -14  -3   48.29    3.76
  -4  14  -2   79.86    9.82
  -4  14  -2   74.15    5.37
   4 -14   2   76.27    6.53
   4 -14   2   83.48    5.99
  -4  13  -2   29.46    3.51
  -4  13  -2   25.39    2.65
   4 -13   2   26.40    3.31
   4 -13   2   29.57    2.83
  -4  12  -2    1.02    0.54
  -4  12  -2    0.54    0.52
   4 -12   2    0.28    0.27
   4 -12   2    0.87    0.65
  -4  11  -2   57.27    4.73
  -4  11  -2   52.84    5.72
   4 -11   2   54.95    4.37
   4 -11   2   53.14    4.97
  -4  10  -2   14.63    2.00
   4 -10   2   11.55    1.70
  -4   9  -2   76.49    5.82
  -4   9  -2   68.82    5.79
   4  -9   2   82.20    6.09
   4  -9   2   62.74    5.47
  -4   8  -2   16.96    2.18
  -4   8  -2   15.04    2.23
   4  -8   2   16.70    2.29
   4  -8   2   14.66    2.23
  -4   7  -2   60.62    5.17
  -4   7  -2   58.75    4.90
   4  -7   2   58.44    5.04
   4  -7   2   55.08    4.51
  -4   6  -2   22.28    2.71
  -4   6  -2   22.66    2.64
   4  -6   2   19.03    2.31
   4  -6   2   21.35    2.60
  -4   5  -2 1400.54   77.09
  -4   5  -2 1482.28   81.63
   4  -5   2 1416.40   78.07
   4  -5   2 1495.70   82.12
  -4   4  -2    0.35    0.35
  -4   4  -2    0.28    0.38
   4  -4   2    0.00    0.34
   4  -4   2    0.26    0.38
  -4   3  -2  197.52   12.49
  -4   3  -2  181.05   11.48
   4  -3   2  199.59   12.60
   4  -3   2  194.83   12.35
  -4   2  -2  255.10   15.57
  -4   2  -2  238.02   14.43
   4  -2   2  275.11   16.66
   4  -2   2  261.93   15.91
  -4   1  -2    4.09    1.00
  -4   1  -2    2.29    0.85
   4  -1   2    2.70    0.94
   4  -1   2    2.07    0.81
  -4   0  -2    3.57    0.95
  -4   0  -2    6.25    1.27
   4   0   2    3.17    0.91
   4   0   2    2.21    0.77
  -4  -1  -2    2.13    0.83
  -4  -1  -2    2.16    0.76
   4   1   2    2.61    0.91
   4   1   2    2.51    0.85
  -4  -2  -2  206.54   13.02
  -4  -2  -2  225.58   13.58
  -4  -3  -2  159.57    9.93
  -4  -3  -2  155.55   10.31
   4   3   2  152.01   10.09
   4   3   2  163.11   10.24
  -4  -4  -2    0.38    0.44
  -4  -4  -2    0.23    0.34
   4   4   2    0.57    0.34
   4   4   2    0.09    0.27
  -4  -5  -2 1207.30   66.94
  -4  -5  -2 1037.11   56.72
   4   5   2 1227.31   68.05
   4   5   2 1187.90   64.98
  -4  -6  -2   13.52    1.88
  -4  -6  -2   14.29    1.61
   4   6   2   17.67    1.85
   4   6   2   16.29    2.33
  -4  -7  -2   62.74    4.32
  -4  -7  -2   50.39    4.36
   4   7   2   56.79    3.99
   4   7   2   51.73    4.75
  -4  -8  -2   17.23    1.71
  -4  -8  -2   15.36    2.15
   4   8   2   13.76    1.44
   4   8   2   12.32    2.18
  -4  -9  -2   69.45    5.60
  -4  -9  -2   75.60    5.05
   4   9   2   80.38    5.22
   4   9   2   63.94    5.62
  -4 -10  -2    8.47    1.15
   4  10   2   13.59    1.46
  -4 -11  -2   51.92    4.70
  -4 -11  -2   47.07    3.48
   4  11   2   39.98    4.45
   4  11   2   49.31    3.64
  -4 -12  -2    0.34    0.26
  -4 -12  -2    0.18    0.30
   4  12   2    0.87    0.93
  -4 -13  -2   34.89    3.79
  -4 -13  -2   28.80    2.55
   4  13   2   28.13    2.51
   4  13   2   15.76   10.09
  -4 -14  -2   81.24    5.60
  -4 -14  -2   69.19    5.94
  -4  15  -1  159.09   29.87
  -4  15  -1  156.89    9.89
   4 -15   1  157.99    9.80
   4 -15   1  149.08   10.91
  -4  14  -1  102.71    8.04
   4 -14   1  113.29    8.78
  -4  13  -1   53.44    5.84
  -4  13  -1   41.30    3.51
   4 -13   1   41.08    4.33
   4 -13   1   47.95    3.90
  -4  12  -1  112.02    8.48
  -4  12  -1  121.50    8.09
   4 -12   1  120.36    7.89
   4 -12   1  120.69    9.00
  -4  11  -1  138.59    9.93
  -4  11  -1  155.91   10.15
   4 -11   1  135.78    8.75
   4 -11   1  142.25   10.49
  -4  10  -1  163.23   10.54
   4 -10   1  151.40    9.67
  -4   9  -1   22.12    4.61
  -4   9  -1   22.62    2.66
   4  -9   1   21.81    3.53
   4  -9   1   25.02    2.67
  -4   8  -1  635.98   36.50
  -4   8  -1  682.09   38.43
   4  -8   1  705.03   39.64
   4  -8   1  599.62   34.62
  -4   7  -1   11.04    1.76
  -4   7  -1    9.66    3.46
   4  -7   1    7.70    1.62
   4  -7   1    9.93    1.59
  -4   6  -1   78.10    6.14
  -4   6  -1   85.64    6.39
   4  -6   1   78.18    5.77
   4  -6   1   80.62    6.31
  -4   5  -1   28.30    2.99
  -4   5  -1   26.21    2.90
  -4   4  -1 1406.64   77.36
  -4   4  -1 1413.96   77.74
   4  -4   1 1392.00   76.62
   4  -4   1 1454.22   79.85
  -4   3  -1 1383.46   76.03
  -4   3  -1 1417.62   77.90
   4  -3   1 1410.30   77.49
   4  -3   1 1559.14   85.48
  -4   2  -1 5997.45  322.93
  -4   2  -1 6483.00  349.04
   4  -2   1 6753.84  363.56
   4  -2   1 6190.21  333.30
  -4   1  -1  779.69   43.60
  -4   1  -1  711.13   39.75
   4  -1   1  809.22   45.16
   4  -1   1  842.77   47.04
  -4   0  -1    0.90    0.49
  -4   0  -1    0.09    0.24
   4   0   1    0.10    0.27
   4   0   1    0.21    0.52
  -4  -1  -1  790.67   44.21
  -4  -1  -1  791.53   43.97
   4   1   1  793.60   44.38
   4   1   1  852.40   47.41
  -4  -2  -1 5610.71  301.82
  -4  -2  -1 5944.99  320.25
   4   2   1 6077.97  327.32
   4   2   1 5687.57  306.46
  -4  -3  -1 1108.36   60.72
  -4  -3  -1 1184.00   65.38
   4   3   1 1213.03   66.67
   4   3   1 1111.77   61.48
  -4  -4  -1 1180.34   64.60
  -4  -4  -1 1088.23   60.35
   4   4   1 1092.86   59.93
   4   4   1 1140.81   63.13
  -4  -5  -1   26.44    2.93
  -4  -5  -1   18.29    1.89
  -4  -6  -1   56.66    3.96
  -4  -6  -1   68.36    5.50
   4   6   1   66.50    4.68
   4   6   1   64.78    5.32
  -4  -7  -1   12.00    1.76
  -4  -7  -1   12.41    1.39
   4   7   1   13.42    1.46
   4   7   1   11.08    1.87
  -4  -8  -1  604.62   34.38
  -4  -8  -1  650.13   35.83
   4   8   1  598.77   34.54
   4   8   1  618.53   34.05
  -4  -9  -1   25.74    2.85
  -4  -9  -1   28.54    2.37
   4   9   1   25.06    3.17
   4   9   1   24.81    2.09
  -4 -10  -1  165.55    9.88
  -4 -10  -1  162.87   10.74
   4  10   1  198.25   11.87
   4  10   1  161.77   11.21
  -4 -11  -1  141.76    9.71
  -4 -11  -1  134.93    8.23
   4  11   1  141.40   10.24
   4  11   1  142.49    8.69
  -4 -12  -1  118.75    7.42
  -4 -12  -1  120.58    8.59
   4  12   1  128.59    8.04
   4  12   1  115.31    9.10
  -4 -13  -1   43.79    4.27
  -4 -13  -1   44.60    3.71
   4  13   1   30.34   31.34
  -4 -14  -1   94.05    7.26
  -4 -14  -1  111.14    7.23
   4  14   1   96.68    6.43
   4  14   1   85.45    7.83
  -4 -15  -1  146.15    9.16
  -4 -15  -1  155.55   10.80
  -4  15   0   16.19    1.94
  -4  15   0   16.91    2.67
   4 -15   0   15.65    2.74
   4 -15   0   16.45    1.83
  -4  14   0  387.10   23.56
   4 -14   0  385.88   24.12
  -4  13   0  351.36   20.26
  -4  13   0  364.65   22.24
   4 -13   0  362.21   20.95
   4 -13   0  384.42   23.42
  -4  12   0  151.77    9.60
  -4  12   0  149.45   10.46
   4 -12   0  150.79   10.64
   4 -12   0  167.99   10.44
  -4  11   0    1.59    0.66
  -4  11   0    2.54    1.04
   4 -11   0    2.28    0.72
   4 -11   0    1.06    0.73
  -4  10   0   13.38    1.89
   4 -10   0   10.28    1.49
  -4   9   0  835.81   47.29
  -4   9   0  945.49   52.54
   4  -9   0  882.90   49.91
   4  -9   0  905.60   50.18
  -4   8   0  928.29   51.54
  -4   8   0  861.19   48.57
   4  -8   0  901.45   50.82
   4  -8   0  950.12   52.68
  -4   7   0    6.48    1.26
  -4   7   0    6.37    1.45
   4  -7   0    5.70    1.37
   4  -7   0    6.27    1.21
  -4   6   0  946.22   52.92
  -4   6   0 1064.44   58.97
   4  -6   0  906.94   50.86
   4  -6   0  925.48   51.34
  -4   5   0   71.65    5.56
  -4   5   0   64.04    5.20
   4  -5   0   65.16    5.03
   4  -5   0   76.13    5.94
  -4   4   0   65.88    5.20
  -4   4   0   62.43    4.99
   4  -4   0   68.89    5.27
   4  -4   0   60.65    4.94
  -4   3   0   78.68    5.86
  -4   3   0   69.12    5.32
   4  -3   0   83.89    6.16
   4  -3   0   75.98    5.71
  -4   2   0   41.72    3.66
  -4   2   0   43.09    3.77
   4  -2   0   38.36    3.51
   4  -2   0   38.66    3.49
  -4   1   0 1714.08   93.48
  -4   1   0 1919.04  104.55
   4  -1   0 1886.10  102.77
   4  -1   0 1859.26  101.44
  -4   0   0 2169.13  117.69
  -4   0   0 2238.67  121.67
   4   0   0 2285.03  124.07
   4   0   0 2355.79  127.98
  -4  -1   0 1821.44   99.27
  -4  -1   0 1623.80   88.49
   4   1   0 1900.74  103.56
   4   1   0 1720.18   93.83
  -4  -2   0   37.00    3.35
  -4  -2   0   33.24    2.98
   4   2   0   37.15    3.38
   4   2   0   34.26    3.15
  -4  -3   0   73.66    5.15
  -4  -3   0   77.94    5.77
   4   3   0   75.82    5.55
   4   3   0   78.26    5.76
  -4  -4   0   54.61    4.49
  -4  -4   0   51.84    3.89
   4   4   0   55.84    4.23
   4   4   0   53.47    4.38
  -4  -5   0   62.84    5.03
  -4  -5   0   58.69    4.26
   4   5   0   59.51    4.86
   4   5   0   50.37    3.75
  -4  -6   0  808.97   45.37
  -4  -6   0  748.22   41.06
   4   6   0  841.42   47.16
   4   6   0  911.21   50.01
  -4  -7   0    6.09    0.91
  -4  -7   0    3.92    1.13
   4   7   0    5.70    1.31
   4   7   0    8.15    1.07
  -4  -8   0  900.72   50.21
  -4  -8   0  966.11   52.69
   4   8   0  878.51   49.40
   4   8   0  886.08   48.32
  -4  -9   0  826.91   46.25
  -4  -9   0  904.25   49.40
   4   9   0  766.39   43.53
   4   9   0  885.10   48.29
  -4 -10   0   10.87    1.74
  -4 -10   0   12.22    1.33
   4  10   0    9.78    2.06
   4  10   0   11.36    1.27
  -4 -11   0    2.11    0.55
  -4 -11   0    2.65    0.93
   4  11   0    1.12    0.84
   4  11   0    2.12    0.63
  -4 -12   0  159.09   10.57
  -4 -12   0  160.31    9.64
   4  12   0  142.13   10.60
   4  12   0  179.46   10.76
  -4 -13   0  376.37   21.36
   4  13   0  354.53   20.23
  -4 -14   0  387.59   22.51
  -4 -14   0  369.05   22.07
   4  14   0  358.92   20.63
   4  14   0  317.93   20.47
  -4 -15   0   12.61    1.60
  -4 -15   0   10.50    2.04
   4 -15  -1   11.52    1.48
   4 -15  -1   12.24    2.24
  -4  14   1    1.20    0.76
  -4  14   1    1.18    0.55
   4 -14  -1    1.45    0.55
   4 -14  -1    0.68    0.66
  -4  13   1  272.06   15.97
  -4  13   1  276.69   17.48
   4 -13  -1  303.90   22.95
   4 -13  -1  294.75   17.25
  -4  12   1 1299.28   71.03
  -4  12   1 1439.58   79.82
   4 -12  -1 1440.80   79.99
   4 -12  -1 1404.20   76.66
  -4  11   1   34.70    3.12
  -4  11   1   40.22    4.10
   4 -11  -1   36.72    3.89
   4 -11  -1   37.84    3.26
  -4  10   1  192.15   11.96
   4 -10  -1  175.43   10.85
  -4   9   1  158.96   10.25
  -4   9   1  149.69   10.35
   4  -9  -1  151.03   10.46
   4  -9  -1  133.22    8.59
  -4   8   1   17.38    2.42
  -4   8   1   17.92    2.16
   4  -8  -1   13.83    1.78
   4  -8  -1   19.35    2.64
  -4   7   1  583.64   33.05
  -4   7   1  569.49   32.79
   4  -7  -1  596.69   34.29
   4  -7  -1  598.52   33.76
  -4   6   1    0.21    0.30
  -4   6   1    0.35    0.33
   4  -6  -1    0.48    0.48
   4  -6  -1    0.15    0.23
  -4   5   1  115.58    8.11
  -4   5   1  122.36    8.28
   4  -5  -1  118.84    8.31
   4  -5  -1  113.92    7.70
  -4   4   1 1601.84   87.69
  -4   4   1 1816.56   99.66
   4  -4  -1 1617.70   88.79
   4  -4  -1 1520.10   83.14
  -4   3   1   86.67    6.30
  -4   3   1   73.74    5.56
   4  -3  -1   76.80    5.65
   4  -3  -1   69.66    5.36
  -4   2   1  535.45   30.45
  -4   2   1  438.58   25.28
   4  -2  -1  527.89   30.06
   4  -2  -1  444.68   25.61
  -4   1   1   76.40    5.62
  -4   1   1   71.20    5.29
   4  -1  -1   77.02    5.62
   4  -1  -1   65.70    5.04
  -4   0   1    0.16    0.24
   4   0  -1    0.51    0.40
  -4  -1   1   66.83    4.99
   4   1  -1   57.53    4.49
  -4  -2   1  470.18   26.58
  -4  -2   1  468.60   26.69
   4   2  -1  412.84   23.64
   4   2  -1  484.82   27.63
  -4  -3   1   64.57    4.88
  -4  -3   1   70.08    4.97
   4   3  -1   80.03    5.71
   4   3  -1   83.89    5.99
  -4  -4   1 1416.40   77.08
  -4  -4   1 1449.34   79.32
   4   4  -1 1465.20   80.19
   4   4  -1 1521.32   83.01
  -4  -5   1  100.32    7.00
   4   5  -1  101.89    7.10
  -4  -6   1    0.39    0.38
   4   6  -1    0.28    0.34
  -4  -7   1  521.54   28.80
  -4  -7   1  528.13   30.26
   4   7  -1  581.69   32.12
   4   7  -1  505.56   29.04
  -4  -8   1   14.38    1.43
  -4  -8   1   21.62    2.54
   4   8  -1   10.52    1.12
   4   8  -1   15.19    2.12
  -4  -9   1  149.57    8.87
  -4  -9   1  155.55   10.31
   4   9  -1  156.52   10.49
   4   9  -1  138.47    8.22
  -4 -10   1  179.09   10.47
   4  10  -1  186.41   10.88
   4  10  -1  199.10   12.98
  -4 -11   1   34.15    2.65
  -4 -11   1   29.21    2.98
  -4 -12   1 1311.48   72.19
  -4 -12   1 1400.54   76.07
   4  12  -1 1346.86   75.30
   4  12  -1 1340.76   72.89
  -4 -13   1  233.51   14.49
  -4 -13   1  274.86   15.88
   4  13  -1  250.46   16.47
   4  13  -1  264.37   15.36
  -4 -14   1    1.01    0.61
  -4 -14   1    0.55    0.34
   4  14  -1    0.49    0.65
   4  14  -1    0.91    0.46
  -4 -15   1    7.23    1.68
  -4 -15   1    8.09    1.33
   4  15  -1   11.18    1.68
  -4  15   2    2.59    1.18
  -4  15   2    4.09    0.94
   4 -15  -2    2.72    1.15
   4 -15  -2    5.45    1.01
  -4  14   2   42.17    4.70
  -4  14   2   49.51    3.93
   4 -14  -2   48.24    3.71
  -4  13   2   23.57    2.34
  -4  13   2   22.85    3.03
   4 -13  -2   25.58    2.44
   4 -13  -2   24.34    3.09
  -4  12   2   69.88    5.97
  -4  12   2   66.21    4.79
  -4  11   2  392.47   22.46
  -4  11   2  426.63   25.47
   4 -11  -2  452.49   25.73
   4 -11  -2  424.43   25.30
  -4  10   2    0.07    0.33
  -4  10   2    0.38    0.37
   4 -10  -2    0.57    0.56
   4 -10  -2    0.07    0.20
  -4   9   2   24.07    2.51
  -4   9   2   24.00    2.93
   4  -9  -2   18.41    2.03
   4  -9  -2   22.12    2.82
  -4   8   2  898.03   49.91
  -4   8   2  916.45   51.53
   4  -8  -2  796.89   44.24
   4  -8  -2  904.62   50.89
  -4   7   2   34.67    3.57
  -4   7   2   40.66    3.61
   4  -7  -2   40.45    3.42
   4  -7  -2   42.00    4.25
  -4   6   2  756.02   42.72
  -4   6   2  723.21   40.48
   4  -6  -2  804.34   44.79
   4  -6  -2  684.66   38.89
  -4   5   2   93.43    6.56
  -4   5   2   89.11    6.64
   4  -5  -2  102.17    7.05
   4  -5  -2   97.14   14.09
  -4   4   2   78.19    5.93
  -4   4   2   93.67    6.61
   4  -4  -2   78.76    5.70
   4  -4  -2   82.39    6.14
   4  -3  -2    7.50    1.37
   4  -3  -2    4.59    0.96
  -4   2   2 1023.81   56.61
  -4   2   2  965.50   53.51
   4  -2  -2  929.63   51.43
   4  -2  -2 1028.45   56.89
  -4   1   2   30.38    2.92
   4  -1  -2   30.15    2.88
  -4   0   2 1377.36   75.64
   4   0  -2 1277.32   70.05
  -4  -1   2   31.44    2.82
  -4  -1   2   32.20    2.94
   4   1  -2   26.38    2.55
   4   1  -2   29.72    2.79
  -4  -2   2  978.18   53.73
  -4  -2   2  922.55   50.93
   4   2  -2  896.93   49.63
   4   2  -2  915.97   50.56
  -4  -3   2    8.80    1.28
  -4  -3   2    7.62    1.23
   4   3  -2    6.01    1.10
   4   3  -2    6.89    1.20
  -4  -4   2   66.65    4.88
  -4  -4   2   72.89    4.98
   4   4  -2   70.06    5.16
   4   4  -2   78.08    5.49
  -4  -5   2   92.98    6.04
  -4  -5   2  101.67    6.92
   4   5  -2   92.78    6.04
   4   5  -2   95.57    6.64
  -4  -6   2  694.17   38.11
  -4  -6   2  731.99   40.92
   4   6  -2  697.95   39.11
   4   6  -2  744.68   40.92
  -4  -7   2   36.21    2.73
  -4  -7   2   41.20    3.62
   4   7  -2   38.60    2.84
   4   7  -2   36.59    3.34
  -4  -8   2  795.67   44.49
  -4  -8   2  963.42   52.40
   4   8  -2  897.42   48.80
   4   8  -2  819.83   45.82
  -4  -9   2   22.06    2.55
   4   9  -2   23.52    2.66
  -4 -10   2    0.43    0.46
  -4 -10   2    0.52    0.26
   4  10  -2    0.60    0.29
   4  10  -2    0.24    0.37
  -4 -11   2  427.97   25.08
  -4 -11   2  418.21   23.30
   4  11  -2  437.97   25.86
   4  11  -2  412.84   23.07
  -4 -12   2   55.59    4.93
  -4 -12   2   69.97    4.70
   4  12  -2   69.62    6.08
   4  12  -2   68.50    4.61
  -4 -13   2   24.99    2.21
  -4 -13   2   20.69    2.81
   4  13  -2   25.56    3.39
   4  13  -2   26.63    2.42
  -4 -14   2   45.85    3.54
  -4 -14   2   37.37    4.14
   4  14  -2   48.40    5.00
   4  14  -2   51.42    4.05
  -4 -15   2    2.28    1.11
  -4 -15   2    3.44    0.90
   4  15  -2    3.25    0.88
   4  15  -2    2.71    1.39
  -4  15   3  562.41   33.11
  -4  15   3  602.18   33.67
   4 -15  -3  561.93   33.00
   4 -15  -3  525.69   29.40
  -4  14   3  139.08    8.83
  -4  14   3  141.27   10.14
   4 -14  -3  142.25    8.82
   4 -14  -3  141.15   10.05
  -4  13   3  327.08   20.22
   4 -13  -3  326.35   20.08
  -4  12   3   36.25    3.83
  -4  12   3   34.39    2.98
   4 -12  -3   34.43    2.94
   4 -12  -3   43.80    4.31
  -4  11   3   41.32    3.38
  -4  11   3   47.98    4.56
  -4  10   3  382.34   23.01
  -4  10   3  323.05   18.70
   4 -10  -3  366.00   22.07
   4 -10  -3  368.19   21.20
  -4   9   3  278.52   16.41
  -4   9   3  303.90   18.71
   4  -9  -3  302.07   17.64
   4  -9  -3  273.52   17.04
  -4   8   3  496.66   29.00
   4  -8  -3  430.78   25.44
  -4   7   3 2060.56  112.69
  -4   7   3 2143.51  116.55
   4  -7  -3 1862.92  101.20
   4  -7  -3 2030.06  111.03
  -4   6   3  637.69   35.92
  -4   6   3  560.95   32.34
   4  -6  -3  638.54   35.71
   4  -6  -3  711.74   40.32
  -4   5   3   16.71    2.04
  -4   5   3   18.35    3.11
   4  -5  -3   24.44    2.48
   4  -5  -3   19.51    2.54
  -4   4   3  763.34   42.93
  -4   4   3  688.93   38.54
   4  -4  -3  793.23   44.14
   4  -4  -3  687.95   38.84
  -4   3   3  156.77    9.97
  -4   3   3  146.52    9.64
   4  -3  -3  150.30    9.82
   4  -3  -3  142.74    9.16
  -4   2   3 2371.65  128.71
  -4   2   3 2326.51  126.39
   4  -2  -3 2327.73  126.15
   4  -2  -3 2305.77  125.29
  -4   1   3 1695.78   92.51
   4  -1  -3 1601.84   87.25
  -4   0   3    0.06    0.24
  -4   0   3    1.05    0.50
   4   0  -3    0.34    0.28
   4   0  -3   -0.06    0.22
  -4  -1   3 1566.46   85.46
  -4  -1   3 1765.32   96.01
   4   1  -3 1768.98   96.24
   4   1  -3 1676.26   91.29
  -4  -2   3 2242.33  121.41
  -4  -2   3 2245.99  121.78
   4   2  -3 2143.51  116.23
   4   2  -3 2143.51  116.34
  -4  -3   3  140.05    8.66
   4   3  -3  152.01    9.49
  -4  -4   3  819.71   45.04
   4   4  -3  810.92   44.81
  -4  -5   3   16.19    1.66
  -4  -5   3   18.30    2.05
   4   5  -3   18.54    1.83
   4   5  -3   17.24    1.99
   4   6  -3  691.61   38.59
   4   6  -3  665.26   36.56
  -4  -7   3 1888.54  101.88
   4   7  -3 2178.89  117.51
  -4  -8   3  530.08   29.10
   4   8  -3  501.66   27.51
  -4  -9   3  294.14   16.46
  -4 -10   3  353.92   19.70
  -4 -10   3  370.63   21.63
   4  10  -3  355.38   19.85
   4  10  -3  356.36   20.91
  -4 -11   3   45.29    3.20
  -4 -11   3   40.24    3.66
   4  11  -3   40.97    2.96
   4  11  -3   39.71    3.67
  -4 -12   3   42.46    3.94
   4  12  -3   40.86    3.95
  -4 -13   3  309.75   18.70
  -4 -13   3  263.39   15.13
   4  13  -3  325.13   19.71
  -4 -14   3  143.59    9.02
  -4 -14   3  147.37   10.17
   4  14  -3  129.20    8.19
   4  14  -3  148.84   10.25
  -4 -15   3  509.47   28.89
  -4 -15   3  568.64   32.98
   4  15  -3  501.90   28.54
   4  15  -3  593.03   34.73
  -4  15   4  122.36    9.14
  -4  15   4  116.20    7.55
   4 -15  -4  119.94    7.61
   4 -15  -4  113.56    8.54
  -4  14   4   34.29    3.76
  -4  14   4   43.71    3.51
   4 -14  -4   37.64    3.05
   4 -14  -4   37.87    4.00
  -4  13   4  127.61    9.26
  -4  13   4  122.24    7.87
   4 -13  -4  118.95    7.55
   4 -13  -4  116.39    8.59
  -4  12   4   90.60    6.14
  -4  12   4   96.85    7.42
   4 -12  -4   94.72    7.32
   4 -12  -4   85.34    5.76
  -4  11   4    1.21    0.76
  -4  11   4    1.81    0.61
   4 -11  -4    1.31    0.51
   4 -11  -4    1.54    0.81
  -4  10   4  148.84   10.30
  -4  10   4  142.49    8.93
   4 -10  -4  162.50   10.05
   4 -10  -4  147.01   10.17
  -4   9   4   10.65    1.43
   4  -9  -4   10.65    1.45
  -4   8   4    0.44    0.45
  -4   8   4    0.10    0.18
   4  -8  -4    0.05    0.17
   4  -8  -4    0.55    0.46
  -4   7   4   15.03    1.85
   4  -7  -4   20.11    2.50
   4  -7  -4   15.66    1.81
  -4   6   4 1178.63   65.31
  -4   6   4 1178.99   64.77
   4  -6  -4 1129.22   61.89
   4  -6  -4 1108.36   61.57
  -4   5   4 1053.34   58.08
  -4   5   4 1058.83   58.86
   4  -5  -4  995.02   54.72
   4  -5  -4  974.65   54.36
  -4   4   4  223.99   13.60
  -4   4   4  227.41   61.18
   4  -4  -4  212.40   13.32
   4  -4  -4  210.45   12.68
  -4   3   4   56.09    4.62
  -4   3   4   52.19    4.11
   4  -3  -4   50.37    4.27
   4  -3  -4   55.77    4.27
  -4   2   4  335.50   19.79
  -4   2   4  322.81   18.78
   4  -2  -4  316.71   18.75
   4  -2  -4  355.14   20.51
  -4   1   4   64.48    4.76
   4  -1  -4   77.25    5.43
  -4   0   4 4319.97  232.90
  -4   0   4 4204.07  226.67
   4   0  -4 4213.83  227.04
   4   0  -4 4439.53  239.36
  -4  -1   4   70.92    5.11
  -4  -1   4   74.49    5.29
   4   1  -4   74.37    5.20
   4   1  -4   61.58    4.60
  -4  -2   4  324.64   18.73
   4   2  -4  315.12   18.23
  -4  -3   4   53.76    3.90
  -4  -3   4   59.29    4.36
   4   3  -4   53.70    4.01
   4   3  -4   55.36    4.12
  -4  -4   4  200.69   12.03
  -4  -4   4  236.56   13.79
   4   4  -4  212.89   12.63
   4   4  -4  205.57   12.30
  -4  -5   4  957.81   52.26
  -4  -5   4 1011.86   55.48
   4   5  -4 1152.40   63.02
   4   5  -4 1136.78   62.04
  -4  -6   4 1235.85   67.47
  -4  -6   4 1146.91   62.27
   4   6  -4 1121.78   60.90
   4   6  -4 1221.21   66.71
  -4  -7   4   18.01    1.48
  -4  -7   4   19.04    1.96
   4   7  -4   19.39    2.01
   4   7  -4   16.84    1.42
  -4  -8   4    0.57    0.22
  -4  -8   4    0.45    0.43
   4   8  -4    0.51    0.21
   4   8  -4    0.39    0.32
  -4  -9   4    9.88    0.95
  -4  -9   4   10.82    1.46
   4   9  -4   11.98    1.57
   4   9  -4   11.66    1.10
  -4 -10   4  133.22    8.41
  -4 -10   4  145.79    8.44
   4  10  -4  140.42    8.17
   4  10  -4  142.37    8.99
  -4 -11   4    0.93    0.32
  -4 -11   4    1.54    0.60
   4  11  -4    1.37    0.60
   4  11  -4    1.32    0.39
  -4 -12   4   90.27    6.21
  -4 -12   4   89.66    5.59
   4  12  -4   86.48    6.08
   4  12  -4   88.94    5.61
  -4 -13   4  120.07    7.93
  -4 -13   4  115.54    7.27
   4  13  -4  119.33    7.89
   4  13  -4  115.62    7.15
  -4 -14   4   37.72    3.49
  -4 -14   4   35.36    2.90
   4  14  -4   36.22    3.40
   4  14  -4   31.00    2.66
  -4  14   5    7.32    1.15
  -4  14   5    5.98    1.54
   4 -14  -5    5.78    1.57
   4 -14  -5    7.83    1.13
  -4  13   5  101.04    6.69
   4 -13  -5   93.57    6.14
  -4  12   5   92.83    7.12
   4 -12  -5   91.91    7.16
  -4  11   5   35.54    3.03
  -4  11   5   36.79    3.81
   4 -11  -5   33.46    2.82
   4 -11  -5   45.35    4.38
  -4  10   5  726.75   41.38
  -4  10   5  740.90   41.04
   4 -10  -5  678.19   37.62
   4 -10  -5  716.25   40.91
  -4   9   5  498.61   28.05
  -4   9   5  486.29   28.39
   4  -9  -5  527.03   30.69
   4  -9  -5  519.59   29.21
  -4   8   5   37.38    3.25
   4  -8  -5   44.87    3.62
   4  -8  -5   55.44    4.89
  -4   7   5   87.28    6.61
   4  -7  -5   76.31    6.04
  -4   6   5    7.82    1.18
  -4   6   5    5.92    1.23
   4  -6  -5    7.78    1.46
   4  -6  -5    5.76    1.02
  -4   5   5  111.98    7.97
  -4   5   5  100.51    6.72
   4  -5  -5  100.99    7.32
   4  -5  -5  113.04    7.34
  -4   4   5 2530.25  137.49
  -4   4   5 2681.53  145.18
   4  -4  -5 2493.65  135.66
   4  -4  -5 2570.51  138.96
  -4   3   5   85.78    6.33
  -4   3   5   82.67    5.81
   4  -3  -5   76.98    5.84
   4  -3  -5   84.94    5.75
  -4   2   5  188.24   11.87
  -4   2   5  189.46   11.59
   4  -2  -5  173.36   11.05
   4  -2  -5  175.56   10.66
  -4   1   5  278.28   16.63
  -4   1   5  310.97   18.06
   4  -1  -5  274.74   16.46
   4  -1  -5  337.33   19.37
  -4   0   5    0.05    0.17
  -4   0   5    0.07    0.22
   4   0  -5    0.21    0.32
   4   0  -5    0.16    0.22
  -4  -1   5  300.24   17.53
  -4  -1   5  289.01   16.74
   4   1  -5  298.90   17.49
   4   1  -5  321.34   18.49
  -4  -2   5  173.60   10.61
   4   2  -5  170.55   10.47
  -4  -3   5   75.15    5.14
  -4  -3   5   75.66    5.17
   4   3  -5   66.44    4.71
   4   3  -5   78.77    5.28
  -4  -4   5 2725.45  147.25
   4   4  -5 2442.41  132.00
   4   4  -5 2554.65  137.86
  -4  -5   5  110.92    6.81
  -4  -5   5  106.00    6.73
   4   5  -5  108.88    6.78
   4   5  -5  135.30    8.26
  -4  -6   5    7.14    1.02
  -4  -6   5    5.06    0.76
   4   6  -5    6.59    0.94
   4   6  -5    6.39    0.78
  -4  -7   5   94.22    5.50
  -4  -7   5   77.99    5.08
   4   7  -5   90.10    5.25
   4   7  -5   84.34    5.38
  -4  -8   5   40.93    2.56
  -4  -8   5   43.20    3.09
   4   8  -5   43.60    3.10
   4   8  -5   42.07    2.64
  -4  -9   5  465.06   25.74
  -4  -9   5  519.96   28.32
   4   9  -5  494.95   26.99
   4   9  -5  490.31   27.10
   4  10  -5  704.30   38.55
   4  10  -5  706.49   38.47
  -4  14   6  181.29   12.15
  -4  14   6  188.49   11.38
   4 -14  -6  182.02   10.94
   4 -14  -6  198.25   13.20
  -4  13   6   69.22    4.92
  -4  13   6   70.09    5.89
   4 -13  -6   68.45    5.84
   4 -13  -6   70.15    4.86
  -4  12   6    5.40    1.42
  -4  12   6    6.98    1.10
   4 -12  -6    6.40    1.59
   4 -12  -6    5.84    1.01
  -4  11   6    2.50    0.96
  -4  11   6    1.84    0.61
   4 -11  -6    1.94    0.57
   4 -11  -6    1.46    0.76
  -4  10   6   66.16    5.50
  -4  10   6   71.45    5.05
   4 -10  -6   66.99    4.68
   4 -10  -6   82.70    6.56
   4  -9  -6  676.12   38.70
   4  -9  -6  633.29   35.20
  -4   8   6  294.02   18.26
  -4   8   6  274.98   16.04
   4  -8  -6  311.10   31.32
   4  -8  -6  268.88   15.70
  -4   7   6   95.28    6.31
  -4   7   6  102.58    7.34
   4  -7  -6   95.82    7.19
   4  -7  -6  113.41    7.38
  -4   6   6    3.84    1.04
  -4   6   6    2.85    0.71
   4  -6  -6    2.79    0.95
   4  -6  -6    2.98    0.74
  -4   5   6 2103.25  113.86
  -4   5   6 2243.55  122.12
   4  -5  -6 2292.35  124.93
   4  -5  -6 2361.89  127.85
  -4   4   6  820.44   45.88
  -4   4   6  779.81   43.04
   4  -4  -6  875.83   49.04
   4  -4  -6  912.18   50.21
  -4   3   6  118.19    7.55
  -4   3   6  128.95    8.67
   4  -3  -6  139.69    9.38
   4  -3  -6  134.93    8.47
  -4   2   6 1166.18   64.37
  -4   2   6 1086.64   59.52
   4  -2  -6 1136.42   62.83
   4  -2  -6 1086.64   59.43
  -4   1   6    4.86    0.90
  -4   1   6    3.90    0.94
   4  -1  -6    3.56    0.72
   4  -1  -6    4.59    1.05
  -4   0   6  133.22    8.36
   4   0  -6  129.20    7.99
  -4  -1   6    6.97    1.06
  -4  -1   6    5.54    1.06
   4   1  -6    5.77    0.89
   4   1  -6    5.28    1.05
  -4  -2   6 1133.49   62.15
   4   2  -6 1111.89   61.02
  -4  -3   6  123.46    7.61
  -4  -3   6  122.61    7.77
   4   3  -6  116.20    7.43
   4   3  -6  118.00    7.22
  -4  -4   6  745.53   40.94
  -4  -4   6  817.76   44.75
   4   4  -6  804.58   44.25
   4   4  -6  877.29   47.86
  -4  -5   6 2321.63  125.17
  -4  -5   6 2391.17  128.95
   4   5  -6 2342.37  126.27
   4   5  -6 2646.15  142.74
  -4  -6   6    2.06    0.43
  -4  -6   6    2.84    0.51
   4   6  -6    3.20    0.51
   4   6  -6    3.27    0.49
  -4  -7   6  103.63    5.83
  -4  -7   6   91.86    5.38
   4   7  -6   89.25    5.15
   4   7  -6   97.25    5.45
  -4  14   7   23.74    2.31
  -4  14   7   27.54    3.25
   4 -14  -7   26.68    2.50
   4 -14  -7   27.16    3.29
  -4  13   7   92.32    7.05
  -4  13   7  103.38    6.77
   4 -13  -7  103.16    7.86
   4 -13  -7  105.28    6.80
  -4  12   7  794.70   43.86
  -4  12   7  774.32   43.91
   4 -12  -7  789.33   44.86
   4 -12  -7  746.39   41.17
  -4  11   7  743.34   42.16
   4 -11  -7  731.63   41.72
   4 -10  -7  608.65   35.11
   4 -10  -7  565.95   31.51
  -4   9   7  278.64   16.23
  -4   9   7  238.02   14.86
   4  -9  -7  278.40   17.30
   4  -9  -7  237.53   13.92
  -4   8   7    0.30    0.37
  -4   8   7    0.44    0.33
   4  -8  -7    0.22    0.24
   4  -8  -7    0.82    0.57
  -4   7   7   82.65    5.64
   4  -7  -7   78.54    5.34
  -4   6   7 1069.20   59.28
   4  -6  -7 1094.69   60.96
  -4   5   7  294.26   16.97
  -4   5   7  307.31   18.35
   4  -5  -7  310.00   18.81
   4  -5  -7  305.12   17.63
  -4   4   7   72.37    4.94
  -4   4   7   77.76    5.79
   4  -4  -7   84.09    6.36
   4  -4  -7   74.02    5.14
  -4   3   7   16.18    1.68
  -4   3   7   18.40    2.20
   4  -3  -7   15.75    2.11
   4  -3  -7   20.76    2.05
  -4   2   7  148.84    9.04
  -4   2   7  171.41   10.93
   4  -2  -7  162.01   10.54
   4  -2  -7  173.85   10.50
  -4   1   7    3.95    1.00
  -4   1   7    4.34    0.77
   4  -1  -7    5.92    1.18
   4  -1  -7    4.20    0.79
  -4   0   7    0.04    0.12
   4   0  -7    0.27    0.23
  -4  -1   7    4.57    0.74
  -4  -1   7    7.30    1.26
   4   1  -7    4.77    1.00
   4   1  -7    3.99    0.73
  -4  -2   7  149.20    9.37
   4   2  -7  149.45    9.43
  -4  -3   7   11.80    1.49
  -4  -3   7   13.82    1.31
   4   3  -7   11.16    1.43
   4   3  -7   15.96    1.49
  -4  -4   7   70.20    4.65
  -4  -4   7   67.10    4.17
   4   4  -7   77.47    5.14
   4   4  -7   73.15    4.59
  -4  -5   7  285.11   15.75
  -4  -5   7  297.31   16.66
   4   5  -7  284.74   15.77
   4   5  -7  327.57   18.36
  -4  -6   7  981.60   53.13
  -4  -6   7 1122.63   60.74
   4   6  -7 1078.47   58.46
   4   6  -7 1129.58   61.24
  -4  13   8  795.06   44.93
  -4  13   8  871.92   48.01
   4 -13  -8  853.87   48.37
   4 -13  -8  898.03   49.30
  -4  12   8   97.28    7.26
  -4  12   8  102.53    6.69
   4 -12  -8  112.65    8.32
   4 -12  -8  100.99    6.53
   4 -11  -8   71.13    4.92
  -4  10   8  111.73    7.92
  -4  10   8  118.52    7.59
   4 -10  -8  113.40    8.27
   4 -10  -8  129.20    8.08
  -4   9   8  472.87   27.49
  -4   9   8  502.27   28.21
   4  -9  -8  463.96   27.24
   4  -9  -8  480.67   26.94
  -4   8   8   81.24    6.17
  -4   8   8   85.39    5.77
   4  -8  -8   90.90    6.93
   4  -8  -8   74.50    5.10
  -4   7   8  207.52   13.09
  -4   7   8  223.99   13.27
   4  -7  -8  229.72   14.53
   4  -7  -8  200.69   11.92
  -4   6   8   85.66    6.36
  -4   6   8   88.19    5.92
   4  -6  -8   89.72    6.82
   4  -6  -8   79.27    5.34
  -4   5   8   22.91    2.57
   4  -5  -8   22.89    2.71
  -4   4   8   23.57    2.57
  -4   4   8   25.50    2.33
   4  -4  -8   20.31    2.50
   4  -4  -8   25.69    2.31
  -4   3   8  667.94   37.62
  -4   3   8  677.70   37.44
   4  -3  -8  635.86   35.21
   4  -3  -8  687.46   38.95
  -4   2   8  285.72   16.37
  -4   2   8  268.76   16.16
   4  -2  -8  293.77   17.71
   4  -2  -8  280.96   16.14
  -4   1   8    6.21    1.23
  -4   1   8    6.01    0.90
   4  -1  -8    4.43    0.78
   4  -1  -8    7.23    1.33
  -4   0   8 1670.16   90.38
  -4   0   8 1693.34   92.44
   4   0  -8 1689.68   91.46
   4   0  -8 1656.74   90.55
  -4  -1   8    4.73    1.05
  -4  -1   8    5.69    0.83
   4   1  -8    4.55    0.74
   4   1  -8    5.65    1.11
  -4  -2   8  284.01   16.66
   4   2  -8  264.98   15.71
  -4  -3   8  679.41   37.70
  -4  -3   8  720.77   39.31
   4   3  -8  667.58   37.12
   4   3  -8  595.35   32.57
  -4  -4   8   22.63    1.68
  -4  -4   8   20.13    1.88
  -4  -5   8   22.96    3.51
  -4  -5   8   23.30    1.55
   4   5  -8   25.99    1.95
   4   5  -8   25.03    1.65
   4 -12  -9    2.20    0.94
   4 -12  -9    1.51    0.51
  -4  11   9  168.72   10.25
  -4  11   9  158.84   10.58
   4 -11  -9  183.00   10.94
   4 -11  -9  171.53   11.47
  -4  10   9   35.70    3.55
  -4  10   9   36.14    2.96
   4 -10  -9   35.87    2.93
   4 -10  -9   40.97    4.01
  -4   9   9  301.95   18.25
  -4   9   9  308.90   17.81
   4  -9  -9  332.32   19.00
   4  -9  -9  333.91   20.15
  -4   8   9   50.86    4.43
  -4   8   9   45.53    3.55
   4  -8  -9   45.94    4.26
   4  -8  -9   48.48    3.65
  -4   7   9  229.24   14.30
  -4   7   9  233.26   13.74
   4  -7  -9  230.21   14.51
   4  -7  -9  248.39   14.51
  -4   6   9  261.08   15.96
  -4   6   9  257.17   15.01
   4  -6  -9  256.32   15.88
   4  -6  -9  251.56   14.64
  -4   5   9  110.70    7.09
  -4   5   9  112.37    7.81
   4  -5  -9  107.03    7.71
   4  -5  -9  111.02    7.05
  -4   4   9   10.59    1.65
  -4   4   9   10.36    1.31
   4  -4  -9   12.41    1.89
   4  -4  -9    9.50    1.22
  -4   3   9  147.13    8.98
  -4   3   9  146.28    9.59
   4  -3  -9  148.23    9.02
   4  -3  -9  141.40    9.55
  -4   2   9  253.15   15.34
  -4   2   9  253.02   14.62
   4  -2  -9  261.32   16.04
   4  -2  -9  222.53   12.98
  -4   1   9  118.16    7.32
  -4   1   9  120.21    8.08
   4  -1  -9  130.17    8.83
   4  -1  -9  108.49    6.78
  -4   0   9    0.66    0.32
  -4   0   9    0.29    0.32
   4   0  -9   -0.02    0.20
   4   0  -9    0.35    0.24
  -4  -1   9  115.84    7.04
   4   1  -9  113.21    6.92
  -4  -2   9  241.92   13.71
  -4  -2   9  242.66   14.51
   4   2  -9  236.31   14.24
   4   2  -9  236.80   13.48
  -4  -3   9  151.52    8.75
  -4  -3   9  143.23    8.94
  -4  -4   9   11.66    1.02
  -4  -4   9   11.64    1.35
   4   4  -9   11.07    1.31
   4   4  -9   12.97    1.11
  -4  -5   9  130.17    7.37
  -4  -5   9  105.15   19.39
   4   5  -9  109.63    6.33
   4   5  -9  110.30    6.17
  -4  12  10  285.23   17.43
   4 -12 -10  323.42   19.68
  -4  11  10   35.39    2.99
  -4  11  10   28.61    3.06
   4 -11 -10   31.78    2.64
   4 -11 -10   35.94    3.68
  -4  10  10  521.91   29.19
  -4  10  10  531.18   30.62
   4 -10 -10  515.81   29.96
   4 -10 -10  510.44   28.47
  -4   9  10  134.20    8.38
  -4   9  10  127.98    8.80
   4  -9 -10  139.44    8.60
   4  -9 -10  127.24    8.88
  -4   8  10  446.64   25.18
  -4   8  10  405.04   23.78
   4  -8 -10  434.44   24.45
   4  -8 -10  394.91   23.36
  -4   7  10 1136.05   62.99
  -4   7  10 1029.55   56.38
   4  -7 -10 1022.96   57.07
   4  -7 -10 1158.13   63.20
  -4   6  10  126.51    7.94
  -4   6  10  140.18    9.38
   4  -6 -10  127.00    8.81
   4  -6 -10  130.78    8.13
  -4   5  10  204.59   12.11
   4  -5 -10  209.96   12.40
  -4   4  10  804.82   45.09
  -4   4  10  775.79   42.70
   4  -4 -10  846.79   46.51
   4  -4 -10  760.42   42.89
  -4   3  10   11.32    1.35
  -4   3  10   10.46    1.61
   4  -3 -10   13.05    1.98
   4  -3 -10   10.98    1.34
  -4   2  10  241.44   13.97
  -4   2  10  242.17   14.77
   4  -2 -10  236.07   14.71
   4  -2 -10  254.61   14.71
  -4   1  10  391.01   21.94
  -4   1  10  387.83   22.55
   4  -1 -10  404.67   22.70
   4  -1 -10  420.04   24.55
  -4   0  10   22.90    2.45
  -4   0  10   26.40    2.18
   4   0 -10   27.78    2.88
   4   0 -10   22.15    1.95
  -4  -1  10  395.52   22.05
  -4  -1  10  390.27   22.59
   4   1 -10  402.11   23.33
   4   1 -10  383.20   21.39
   4   2 -10  232.90   14.09
   4   2 -10  263.27   14.84
  -4  -3  10    9.27    1.04
  -4  -3  10    9.33    1.35
   4   3 -10   11.66    1.57
   4   3 -10    9.54    0.96
   4   4 -10  810.19   43.90
   4   4 -10  775.42   42.66
  -4  11  11   42.87    3.40
  -4  11  11   34.42    3.53
   4 -11 -11   38.59    2.98
   4 -11 -11   32.87    3.51
  -4  10  11   19.52    2.44
  -4  10  11   21.18    2.13
   4 -10 -11   18.85    2.55
   4 -10 -11   20.74    1.94
  -4   9  11    1.83    0.79
  -4   9  11    1.87    0.62
   4  -9 -11    1.51    0.49
   4  -9 -11    1.48    0.76
  -4   8  11  457.49   26.63
  -4   8  11  445.42   25.13
   4  -8 -11  451.15   25.33
   4  -8 -11  448.10   26.23
  -4   7  11  442.73   24.96
  -4   7  11  432.61   25.28
   4  -7 -11  381.86   22.66
   4  -7 -11  429.19   24.12
  -4   6  11   45.80    4.10
  -4   6  11   44.64    3.44
   4  -6 -11   48.27    4.31
   4  -6 -11   43.26    3.28
  -4   5  11  141.27    9.45
  -4   5  11  137.61    8.53
   4  -5 -11  137.00    8.41
   4  -5 -11  142.98    9.69
  -4   4  11   55.84    4.04
   4  -4 -11   51.26    3.70
  -4   3  11  856.92   47.04
  -4   3  11  841.79   47.07
   4  -3 -11  819.95   44.98
   4  -3 -11  844.47   47.41
  -4   2  11  174.09   10.39
  -4   2  11  170.92   10.96
   4  -2 -11  176.90   11.52
   4  -2 -11  186.29   11.00
  -4   1  11    2.13    0.56
  -4   1  11    0.46    0.41
   4  -1 -11    0.71    0.50
   4  -1 -11    0.67    0.32
  -4   0  11    0.21    0.30
  -4   0  11    0.20    0.20
   4   0 -11    0.15    0.33
   4   0 -11    0.51    0.33
  -4  -1  11    0.01    0.22
  -4  -1  11    0.89    0.50
   4   1 -11    0.67    0.44
   4   1 -11    0.90    0.34
  -4  -2  11  173.97   10.28
   4   2 -11  163.60    9.47
  -4  -3  11  793.23   43.90
   4   3 -11  814.10   45.20
  -4  -4  11   44.59    3.33
  -4  -4  11   37.50    2.99
   4   4 -11   44.05    3.34
   4   4 -11   48.38    3.17
   4 -10 -12   77.01    5.10
   4 -10 -12   69.60    5.67
   4  -9 -12  119.67    7.42
   4  -9 -12  107.55    7.78
  -4   8  12  209.84   12.71
  -4   8  12  255.95   15.81
   4  -8 -12  254.49   15.80
   4  -8 -12  240.83   13.92
  -4   7  12  232.65   13.74
  -4   7  12  217.65   13.72
   4  -7 -12  203.25   13.01
   4  -7 -12  217.40   12.82
  -4   6  12   42.76    3.94
  -4   6  12   50.32    3.82
   4  -6 -12   52.34    4.56
   4  -6 -12   39.98    3.06
  -4   5  12  171.29   11.09
  -4   5  12  185.07   11.14
   4  -5 -12  146.40    9.83
   4  -5 -12  162.62    9.72
  -4   4  12    7.66    1.45
  -4   4  12    6.73    1.07
   4  -4 -12    6.72    1.04
   4  -4 -12    4.12    1.16
  -4   3  12  119.56    7.59
   4  -3 -12  181.29   10.70
   4  -2 -12  291.70   17.74
  -4   1  12  516.79   28.88
  -4   1  12  618.53   34.95
   4  -1 -12  640.74   36.48
   4  -1 -12  575.96   31.78
  -4   0  12  453.59   25.51
  -4   0  12  459.69   26.38
   4   0 -12  441.76   25.72
   4   0 -12  460.18   25.53
  -4  -1  12  665.75   37.05
  -4  -1  12  579.86   32.76
   4   1 -12  599.38   32.93
   4   1 -12  601.21   34.09
   4   2 -12  243.51   13.82
   4   2 -12  257.90   15.51
  -4  -3  12  169.09   10.74
  -4  -3  12  175.31   11.97
   4   3 -12  181.29   10.61
   4   3 -12  180.80   11.28
   4   4 -12    5.48    1.02
   4   4 -12    4.65    0.87
  -4   8  13    0.22    0.32
  -4   8  13    0.55    0.46
   4  -8 -13    0.44    0.28
   4  -8 -13    0.98    0.62
   4  -7 -13   78.20    6.14
   4  -7 -13   85.72    5.56
   4  -6 -13   39.11    3.79
   4  -6 -13   41.52    3.14
   4  -5 -13   97.44    6.19
   4  -5 -13   99.64    7.31
   4  -4 -13  235.82   13.64
   4  -4 -13  251.56   15.59
   4  -3 -13  139.44    8.44
   4  -3 -13  152.86   10.24
  -4   2  13   16.43    2.09
   4  -2 -13   34.55    2.70
   4  -1 -13  137.74    9.42
  -4   0  13   -0.23    0.34
  -4   0  13    0.26    0.29
   4   0 -13    0.10    0.28
   4   0 -13    0.18    0.18
   4   1 -13  140.30    9.39
   4   1 -13  147.74    8.88
   4   2 -13   26.67    2.81
   4   2 -13   33.43    2.70
   4   3 -13  134.69    8.16
   4   3 -13  152.25    9.77
  -4  -4  13  274.86   16.06
  -4  -4  13    7.94  124.80
   4   4 -13  222.40   12.80
   4   4 -13  246.68   14.43
  -4   6  14    0.41    0.45
   4  -6 -14    1.52    0.51
   4  -6 -14    0.09    0.27
   4  -5 -14  727.23   39.99
   4  -5 -14  716.50   40.64
   4  -4 -14    8.78    1.72
   4  -4 -14    6.36    1.00
  -4   3  14    0.67    0.50
  -4   3  14   -0.21    0.30
   4  -3 -14    0.33    0.27
   4  -3 -14    0.35    0.39
   4  -2 -14   81.40    6.32
   4  -2 -14   67.36    4.59
  -4   1  14  985.14   55.23
   4  -1 -14  870.58   47.71
  -4   0  14  235.34   14.42
   4   0 -14  276.94   17.04
   4   1 -14  946.22   51.93
   4   1 -14  952.69   53.24
  -4  -2  14   38.33   47.99
  -4  -2  14   78.96    5.86
   4   2 -14   69.76    4.83
   4   2 -14   73.81    5.70
  -4  -3  14    0.22    1.35
   4   3 -14    0.05    0.12
  -4  -4  14    5.90    1.10
  -4  -4  14   -0.57   43.54
   4   4 -14    4.31    0.89
   4   4 -14    7.11    1.20
  -4   3  15    0.01    0.18
  -4   3  15   -0.30    0.39
   4  -3 -15    0.15    0.20
   4  -3 -15    0.16    0.39
  -4   2  15   87.73    6.56
  -4   2  15    1.65   48.24
   4  -2 -15   87.01    5.89
   4  -2 -15   78.71    6.30
  -4   1  15   -0.24   36.78
  -4   1  15    3.17    1.01
   4  -1 -15    4.89    1.04
   4  -1 -15    4.81    1.34
  -4   0  15    0.52    0.59
   4   0 -15   -0.09    0.17
   4   0 -15    0.18    0.26
  -4  -1  15    3.92    1.11
   4   1 -15    3.68    0.91
   4   1 -15    4.34    1.32
   4   2 -15   83.84    5.94
   4   2 -15   81.12    6.36
  -4  -3  15    0.77    1.16
  -4  -3  15    0.16    0.30
   4   3 -15    0.09    0.18
  -5   3 -11   13.52    2.88
  -5   3 -11   19.76    2.31
   5  -3  11   16.65    3.18
   5  -3  11   21.52    2.37
  -5   2 -11  277.91   18.24
  -5   2 -11  262.42   15.62
   5  -2  11  279.62   16.58
   5  -2  11  280.84   18.64
  -5   1 -11   45.97    3.79
  -5   1 -11   49.87    5.47
   5  -1  11   46.49    5.08
   5  -1  11   52.09    4.12
  -5   0 -11    0.39    0.59
  -5   0 -11   -0.10    0.24
   5   0  11    0.72    0.74
   5   0  11    0.05    0.20
  -5  -1 -11   44.14    5.12
  -5  -1 -11   46.70    3.78
   5   1  11   48.45    3.76
   5   1  11   41.87    4.87
   5   2  11  259.00   15.05
   5   2  11  289.38   19.03
   5   3  11   14.62    3.10
   5   3  11   22.06    2.06
  -5   6 -10   41.99    6.12
  -5   6 -10   39.25    4.11
   5  -6  10   41.55    4.42
   5  -6  10   39.28    3.54
  -5   5 -10   54.80    5.03
  -5   5 -10   52.78   10.05
  -5   4 -10  328.30   21.52
   5  -4  10  347.33   21.56
  -5   3 -10    0.02    0.35
   5  -3  10    0.17    0.46
  -5   2 -10   51.82    6.37
   5  -2  10   54.96    5.47
  -5   1 -10   12.52    1.82
  -5   1 -10   20.59    3.12
   5  -1  10   14.43    1.85
   5  -1  10   12.20    2.51
  -5   0 -10  250.95   16.60
  -5   0 -10  254.85   15.15
   5   0  10  262.66   17.09
   5   0  10  278.40   16.48
  -5  -1 -10   15.01    2.93
  -5  -1 -10   16.31    1.96
   5   1  10   16.35    1.89
   5   1  10   13.75    2.64
  -5  -2 -10   54.78    5.69
  -5  -2 -10   63.01    4.70
   5   2  10   46.68    5.08
   5   2  10   63.11    4.59
  -5  -3 -10   -0.05    0.24
  -5  -3 -10    0.44    0.41
   5   3  10    0.54    0.63
   5   3  10    0.17    0.26
  -5  -4 -10  432.97   24.58
  -5  -4 -10  378.32   23.79
   5   4  10  343.55   19.51
   5   4  10  390.03   24.61
  -5  -5 -10   56.84    5.94
  -5  -5 -10   61.43    4.48
   5   5  10   56.50    6.11
   5   5  10   49.28    3.59
  -5   8  -9    2.51    1.12
   5  -8   9    3.16    1.15
  -5   7  -9  107.42    8.47
  -5   7  -9   96.54    7.47
   5  -7   9  119.01    8.80
   5  -7   9   96.95    7.15
  -5   6  -9  119.41    8.74
  -5   6  -9  134.56   10.33
   5  -6   9  122.24    8.99
   5  -6   9  117.17    8.16
  -5   5  -9   67.64    5.78
   5  -5   9   59.52    4.83
  -5   4  -9   60.83    5.34
   5  -4   9   44.43    3.87
  -5   3  -9  230.21   15.52
  -5   3  -9  290.23   17.97
   5  -3   9  224.84   13.76
  -5   2  -9   21.86    2.77
  -5   2  -9   12.90    3.25
   5  -2   9   20.87    2.35
  -5   1  -9   12.98    1.88
   5  -1   9   11.72    1.68
  -5   0  -9    0.81    0.50
   5   0   9    0.12    0.35
  -5  -1  -9    9.81    2.32
  -5  -1  -9   10.66    1.49
   5   1   9   15.59    1.90
   5   1   9   10.06    2.12
  -5  -2  -9   23.98    3.38
  -5  -2  -9   18.97    2.05
   5   2   9   21.75    2.32
   5   2   9   16.56    3.04
  -5  -3  -9  228.87   15.40
   5   3   9  238.14   16.06
  -5  -4  -9   54.77    4.22
  -5  -4  -9   43.83   13.59
   5   4   9   50.74    5.42
   5   4   9   48.10    3.62
   5   5   9   57.90    4.11
   5   5   9   57.56    5.82
  -5  -6  -9  152.86    9.47
  -5  -6  -9  122.36    9.74
   5   6   9  118.58    9.75
   5   6   9  124.68    7.70
  -5  -7  -9   95.55    6.28
  -5  -7  -9   96.27    8.37
   5   7   9   86.06    5.59
   5   7   9   84.50    7.86
  -5  -8  -9    0.61    0.84
  -5  -8  -9    2.20    0.63
   5   8   9    3.42    0.74
   5   8   9    1.88    1.33
  -5   9  -8    1.21    0.78
  -5   9  -8    1.11    0.83
   5  -9   8    1.12    0.66
   5  -9   8    1.06    0.72
  -5   8  -8    4.79    1.49
   5  -8   8    7.55    1.70
  -5   7  -8  305.24   18.98
  -5   7  -8  328.91   20.30
   5  -7   8  284.99   17.73
   5  -7   8  335.86   20.59
  -5   6  -8  165.55   11.33
  -5   6  -8  187.27   12.80
   5  -6   8  180.31   12.16
   5  -6   8  171.29   11.46
  -5   5  -8   90.56    8.17
  -5   5  -8  113.96    8.58
   5  -5   8   86.18    6.98
   5  -5   8   89.74    6.83
  -5   4  -8   40.21    8.03
  -5   4  -8   46.34    4.47
   5  -4   8   42.63    5.10
   5  -4   8   46.14    4.22
  -5   3  -8   26.61    5.14
  -5   3  -8   30.30    3.34
   5  -3   8   22.87    3.26
   5  -3   8   28.28    2.99
  -5   2  -8  938.41   52.39
  -5   2  -8  890.83   50.81
   5  -2   8  887.05   50.47
   5  -2   8  798.85   44.60
  -5   1  -8  362.46   21.37
  -5   1  -8  341.47   21.37
   5  -1   8  358.92   22.14
   5  -1   8  312.80   18.45
  -5   0  -8   57.11    5.61
  -5   0  -8   59.58    4.89
   5   0   8   57.17    4.49
   5   0   8   60.11    5.75
  -5  -1  -8  396.74   24.46
  -5  -1  -8  342.82   19.89
   5   1   8  360.87   20.97
   5   1   8  355.14   22.05
  -5  -2  -8  883.76   50.65
  -5  -2  -8  803.48   44.44
   5   2   8  902.55   51.65
   5   2   8  989.53   54.63
  -5  -3  -8   25.86    2.46
  -5  -3  -8   21.08    3.18
   5   3   8   28.45    3.87
   5   3   8   25.45    2.54
  -5  -4  -8   48.14    3.75
   5   4   8   46.51    3.66
  -5  -5  -8   93.50    6.23
  -5  -5  -8   89.91    7.66
   5   5   8   89.91    7.75
   5   5   8   89.96    5.97
  -5  -6  -8  163.84   10.05
  -5  -6  -8  169.46   12.11
   5   6   8  146.64   11.02
   5   6   8  149.81    9.11
  -5  -7  -8  274.98   17.90
  -5  -7  -8  291.09   16.88
   5   7   8  225.33   13.11
   5   7   8  241.68   16.20
   5   8   8    5.18    0.93
   5   8   8    2.31    1.42
  -5  -9  -8    0.22    0.55
  -5  -9  -8    1.39    0.49
   5   9   8    1.95    1.15
   5   9   8    1.04    0.44
   5 -10   7  127.12    8.89
   5 -10   7  128.95    9.27
  -5   9  -7  265.22   16.79
  -5   9  -7  254.12   16.21
   5  -9   7  244.24   15.38
   5  -9   7  235.58   15.05
  -5   8  -7  104.41    7.84
  -5   8  -7  107.03    8.08
   5  -8   7   97.33    7.45
   5  -8   7  110.85    8.17
  -5   7  -7   -0.10    0.46
  -5   7  -7    0.07    0.28
   5  -7   7    0.09    0.34
   5  -7   7    0.06    0.38
  -5   6  -7   93.60    7.38
  -5   6  -7   94.70    7.52
   5  -6   7   98.59    7.48
   5  -6   7   78.86    6.37
  -5   5  -7  213.01   14.08
  -5   5  -7  208.74   13.52
   5  -5   7  206.30   13.38
   5  -5   7  192.03   12.68
  -5   4  -7    5.12   52.17
  -5   4  -7    5.47    1.43
   5  -4   7    5.70    1.67
   5  -4   7    9.09    1.71
  -5   3  -7  579.25   33.87
  -5   3  -7  537.77   30.93
   5  -3   7  612.92   35.11
   5  -3   7  542.28   31.74
  -5   2  -7  357.82   21.98
  -5   2  -7  331.10   19.80
   5  -2   7  365.63   22.35
   5  -2   7  344.28   20.46
  -5   1  -7  117.70    8.22
  -5   1  -7   98.84    7.97
   5  -1   7  115.26    8.74
   5  -1   7   98.03    6.93
  -5   0  -7    0.15    0.34
  -5   0  -7   -0.04    0.34
   5   0   7    0.21    0.50
   5   0   7   -0.02    0.18
  -5  -1  -7  120.49    8.15
  -5  -1  -7  123.34    9.35
   5   1   7  112.76    7.58
   5   1   7  116.86    8.84
  -5  -2  -7  341.96   21.29
  -5  -2  -7  312.56   18.28
   5   2   7  359.41   22.18
   5   2   7  379.05   21.94
  -5  -3  -7  535.70   31.76
  -5  -3  -7  505.68   28.44
   5   3   7  547.65   33.67
   5   3   7  622.07   34.95
  -5  -4  -7    3.76    1.46
  -5  -4  -7    4.98    0.98
   5   4   7    7.21    1.20
   5   4   7    5.28    1.67
  -5  -5  -7  195.08   13.51
  -5  -5  -7  177.26   10.74
   5   5   7  190.20   11.50
   5   5   7  197.88   13.93
  -5  -6  -7   91.04    6.04
   5   6   7   77.94    5.27
  -5  -7  -7    0.60    0.38
  -5  -7  -7    0.13    0.44
   5   7   7    0.24    0.23
   5   7   7    0.26    0.51
   5   8   7   82.54    7.43
   5   8   7   90.34    5.83
   5   9   7  209.47   12.26
   5   9   7  222.77   15.42
   5  10   7  107.64    6.81
   5  10   7  109.42    9.47
  -5  11  -6    4.49    1.27
  -5  11  -6    6.30    1.83
   5 -11   6    5.50    1.74
   5 -11   6    4.12    1.18
  -5  10  -6   66.83    5.83
  -5  10  -6   60.12    5.28
   5 -10   6   61.68    5.29
   5 -10   6   52.57    4.66
  -5   9  -6  528.13   30.90
  -5   9  -6  555.83   32.23
   5  -9   6  548.99   31.71
   5  -9   6  521.30   30.35
  -5   8  -6  729.06   41.61
  -5   8  -6  703.81   40.21
   5  -8   6  667.82   38.17
   5  -8   6  655.86   37.56
  -5   7  -6   48.91    4.62
  -5   7  -6   52.20    4.94
   5  -7   6   47.16    4.45
   5  -7   6   48.34    4.48
  -5   6  -6  284.01   17.73
  -5   6  -6  277.79   17.26
   5  -6   6  288.04   17.75
   5  -6   6  255.46   16.06
  -5   5  -6  628.41   36.34
  -5   5  -6  670.38   38.22
   5  -5   6  653.30   37.45
   5  -5   6  691.85   39.48
  -5   4  -6  310.73   19.39
  -5   4  -6  306.95   18.65
   5  -4   6  323.05   19.73
   5  -4   6  309.88   19.03
  -5   3  -6  200.81   13.42
  -5   3  -6  208.98   13.31
   5  -3   6  199.71   13.21
   5  -3   6  197.15   12.90
  -5   2  -6   83.59    6.99
  -5   2  -6   80.10    6.15
   5  -2   6   73.94    6.40
   5  -2   6   78.55    6.21
  -5   1  -6   46.62    4.29
  -5   1  -6   44.72    4.62
   5  -1   6   61.17    5.05
   5  -1   6   57.40    5.28
  -5   0  -6  365.26   22.37
  -5   0  -6  398.08   23.33
   5   0   6  394.30   22.98
   5   0   6  387.22   23.44
  -5  -1  -6   43.72    4.55
  -5  -1  -6   55.46    4.64
   5   1   6   51.57    5.03
   5   1   6   52.06    4.25
  -5  -2  -6   73.36    5.49
  -5  -2  -6   71.48    6.27
   5   2   6   73.57    6.56
   5   2   6   69.82    5.18
  -5  -3  -6  168.48   10.41
  -5  -3  -6  186.29   12.75
   5   3   6  170.19   10.69
   5   3   6  180.31   13.30
  -5  -4  -6  263.64   16.98
  -5  -4  -6  217.28   12.87
   5   4   6  269.62   17.42
   5   4   6  258.64   15.43
  -5  -5  -6  480.67   28.74
  -5  -5  -6  511.78   28.66
   5   5   6  479.33   28.88
   5   5   6  574.37   32.22
  -5  -6  -6  237.29   15.71
  -5  -6  -6  228.26   13.44
   5   6   6  198.49   14.25
   5   6   6  224.23   13.25
  -5  -7  -6   42.77    3.35
  -5  -7  -6   43.16    4.86
   5   7   6   40.75    3.16
   5   7   6   38.89    5.43
  -5  -8  -6  562.29   31.34
   5   8   6  544.24   30.23
   5   9   6  473.48   28.78
   5   9   6  432.85   24.27
   5  10   6   53.83    3.86
   5  10   6   40.63    5.09
  -5 -11  -6    4.82    0.89
  -5 -11  -6    3.32   15.25
   5  11   6    5.28    0.95
   5  11   6    4.20    1.85
  -5  12  -5   46.09    5.22
   5 -12   5   51.92    5.25
  -5  11  -5   87.35    7.06
   5 -11   5   84.64    7.08
  -5  10  -5  215.33   13.88
  -5  10  -5  192.39   12.55
   5 -10   5  203.86   13.47
   5 -10   5  182.27   11.88
  -5   9  -5  512.27   29.90
  -5   9  -5  494.83   28.99
   5  -9   5  478.60   27.85
   5  -9   5  498.97   29.43
  -5   8  -5   49.06    4.67
  -5   8  -5   48.53    4.54
   5  -8   5   44.53    4.14
   5  -8   5   51.34    4.95
  -5   7  -5    3.40    1.13
  -5   7  -5    3.00    1.05
   5  -7   5    3.25    1.06
   5  -7   5    2.87    1.13
  -5   6  -5  210.45   13.51
  -5   6  -5  199.22   13.02
   5  -6   5  215.69   13.76
   5  -6   5  226.31   14.47
  -5   5  -5    0.26    0.59
  -5   5  -5    0.45    0.59
   5  -5   5    0.34    0.46
   5  -5   5    0.78    0.62
  -5   4  -5   29.99    3.27
  -5   4  -5   32.93    3.73
   5  -4   5   35.18    3.65
   5  -4   5   31.56    3.44
  -5   3  -5   46.92    4.57
   5  -3   5   54.96    4.92
  -5   2  -5    0.27    0.77
   5  -2   5    1.13    0.76
  -5   1  -5   62.45    5.73
   5  -1   5   54.30    5.11
  -5   0  -5    0.04    0.28
   5   0   5    0.16    0.43
  -5  -1  -5   61.74    5.51
   5   1   5   56.89    5.25
  -5  -2  -5    0.26    0.38
  -5  -2  -5    0.41    0.46
   5   2   5    1.11    0.72
   5   2   5    0.79    0.48
  -5  -3  -5   48.19    4.73
  -5  -3  -5   41.80    3.61
   5   3   5   38.05    3.31
   5   3   5   36.34    4.10
  -5  -4  -5   23.19    2.31
  -5  -4  -5   30.96    3.60
   5   4   5   30.21    2.84
   5   4   5   25.80    8.65
  -5  -5  -5    0.18    0.49
  -5  -5  -5    0.29    1.16
   5   5   5    0.51    0.38
   5   5   5   -0.02    0.27
  -5  -6  -5  157.87   11.24
  -5  -6  -5  167.02   10.10
   5   6   5  160.92   12.59
   5   6   5  177.14   10.80
  -5  -7  -5    2.45    0.72
  -5  -7  -5    2.07    1.23
   5   7   5    1.56    0.56
   5   7   5    1.52    1.12
  -5  -8  -5   46.32    5.01
  -5  -8  -5   44.04    3.42
   5   8   5   39.64    4.82
   5   8   5   37.54    2.96
   5   9   5  434.68   24.38
   5   9   5  439.80   27.01
  -5 -10  -5  190.68   11.35
  -5 -10  -5  152.50   10.66
   5  10   5  180.80   10.75
   5  10   5  196.91   13.86
  -5 -11  -5   62.55    5.58
  -5 -11  -5   80.81    5.48
   5  11   5   72.04    7.11
   5  11   5   92.66    6.23
  -5 -12  -5   45.74    3.43
  -5 -12  -5   43.59    4.61
   5  12   5   50.81   31.62
   5  12   5   45.49    3.51
  -5  12  -4   17.65    2.78
  -5  12  -4   15.84    2.27
   5 -12   4   16.79    2.18
   5 -12   4   19.08    3.05
  -5  11  -4   30.65    4.18
  -5  11  -4   28.73    3.14
   5 -11   4   35.46   17.85
   5 -11   4   30.00    4.18
  -5  10  -4  352.70   21.44
  -5  10  -4  348.92   20.91
   5 -10   4  362.82   22.08
   5 -10   4  349.28   20.90
  -5   9  -4    3.68    1.24
  -5   9  -4    3.40    1.07
   5  -9   4    3.96    1.33
   5  -9   4    3.95    1.13
  -5   8  -4    2.06    0.89
  -5   8  -4    0.67    0.59
   5  -8   4    1.94    0.82
   5  -8   4    0.98    0.68
  -5   7  -4    0.39    0.46
  -5   7  -4    0.24    0.38
   5  -7   4    0.39    0.39
   5  -7   4    0.78    0.66
  -5   6  -4  570.10   32.95
  -5   6  -4  564.49   32.54
   5  -6   4  607.55   35.05
   5  -6   4  603.53   34.65
  -5   5  -4  681.73   39.02
   5  -5   4  694.05   39.52
  -5   4  -4    6.45    1.59
  -5   4  -4    6.58    1.54
   5  -4   4    5.69    1.45
   5  -4   4    6.08    1.40
  -5   3  -4    0.78    0.71
  -5   3  -4    0.76    0.67
   5  -3   4    0.72    0.62
   5  -3   4    0.77    0.55
  -5   2  -4    6.20    1.60
  -5   2  -4    6.66    1.43
   5  -2   4    3.18    1.17
   5  -2   4    5.08    1.27
  -5   1  -4   14.49    2.33
  -5   1  -4   16.93    2.23
   5  -1   4   21.44    2.70
   5  -1   4   16.74    2.43
  -5   0  -4 1002.95   55.63
  -5   0  -4  980.50   55.12
   5   0   4  946.22   53.26
   5   0   4 1060.17   59.13
  -5  -1  -4   13.92    2.64
  -5  -1  -4   14.35    1.95
   5   1   4   14.62    2.54
   5   1   4   20.95    2.51
  -5  -2  -4    5.50    1.76
  -5  -2  -4    6.14    1.65
   5   2   4    3.92    1.37
   5   2   4    4.22    1.02
  -5  -3  -4    0.56    0.51
  -5  -3  -4    0.67    0.54
   5   3   4    0.39    0.34
   5   3   4    0.91    0.61
  -5  -4  -4    5.17    1.51
   5   4   4    4.47    1.44
  -5  -5  -4  544.24   31.98
   5   5   4  512.52   30.34
  -5  -6  -4  430.17   24.20
  -5  -6  -4  500.19   29.68
   5   6   4  500.68   28.25
   5   6   4  443.83   26.80
  -5  -7  -4    0.15    0.24
  -5  -7  -4    0.21    0.49
   5   7   4    0.21    0.50
   5   7   4    0.11    0.23
  -5  -8  -4    0.01    0.38
  -5  -8  -4    0.66    0.38
   5   8   4    0.46    0.29
   5   8   4    0.45    0.57
  -5  -9  -4    3.96    0.84
  -5  -9  -4    2.34    1.00
   5   9   4    2.71    0.66
   5   9   4    3.89   14.27
  -5 -10  -4  301.09   17.26
  -5 -10  -4  267.66   16.91
   5  10   4  321.47   44.18
   5  10   4  300.85   17.18
  -5 -11  -4   25.23    2.24
   5  11   4   26.21    2.31
  -5 -12  -4   11.52    2.21
   5  12   4   15.25   53.08
  -5  13  -3    9.14    2.28
  -5  13  -3   11.24    1.84
   5 -13   3    8.13    1.40
   5 -13   3    9.52    2.09
  -5  12  -3   12.50    3.57
  -5  12  -3   16.90    2.37
   5 -12   3   14.04    1.89
   5 -12   3   16.97    2.64
  -5  11  -3  188.24   19.90
  -5  11  -3  190.32   12.26
   5 -11   3  188.73   12.80
   5 -11   3  195.44   12.44
  -5  10  -3   61.96    5.59
  -5  10  -3   57.58    4.87
   5 -10   3   58.27    6.00
   5 -10   3   63.84    5.22
  -5   9  -3   18.20    2.44
  -5   9  -3   18.56    2.67
   5  -9   3   18.62    2.38
   5  -9   3   14.01    2.88
  -5   8  -3  558.75   32.48
  -5   8  -3  533.26   30.90
   5  -8   3  542.65   31.13
   5  -8   3  530.08   30.95
  -5   7  -3  410.28   24.34
  -5   7  -3  402.60   23.98
   5  -7   3  413.33   24.25
   5  -7   3  410.65   24.46
  -5   6  -3   11.38    1.93
   5  -6   3   12.76    1.96
  -5   5  -3   51.39    4.64
  -5   5  -3   45.65    4.18
   5  -5   3   49.14    4.51
   5  -5   3   51.72    4.59
  -5   4  -3  804.09   45.52
  -5   4  -3  726.01   41.05
   5  -4   3  791.04   44.65
   5  -4   3  805.07   45.51
  -5   3  -3    0.38    0.45
   5  -3   3    0.23    0.49
  -5   2  -3 2831.59  153.72
   5  -2   3 3191.48  173.12
  -5   1  -3 1977.60  108.36
  -5   1  -3 1865.36  101.98
   5  -1   3 1867.80  102.26
   5  -1   3 1765.32   97.07
  -5   0  -3    0.12    0.49
  -5   0  -3   -0.10    0.38
   5   0   3    0.11    0.41
   5   0   3   -0.01    0.23
  -5  -1  -3 1603.06   88.41
  -5  -1  -3 1710.42   93.41
   5   1   3 1727.50   95.09
   5   1   3 1876.34  102.69
  -5  -2  -3 2261.85  123.71
  -5  -2  -3 2141.07  116.45
   5   2   3 2342.37  127.98
   5   2   3 2450.95  133.34
  -5  -3  -3    0.49    0.44
   5   3   3    0.55    0.41
  -5  -4  -3  619.39   34.87
   5   4   3  581.69   32.68
  -5  -5  -3   36.26    3.90
  -5  -5  -3   37.94    3.23
   5   5   3   34.40    3.78
   5   5   3   40.21    3.35
  -5  -6  -3    8.72    1.93
  -5  -6  -3    7.17    1.10
   5   6   3    6.48    1.60
   5   6   3   10.08    1.40
  -5  -7  -3  339.16   20.91
   5   7   3  337.45   20.96
  -5  -8  -3  490.56   29.17
  -5  -8  -3  526.79   29.43
   5   8   3  467.86   26.16
   5   8   3  481.53   28.85
  -5  -9  -3   10.69    2.40
  -5  -9  -3   17.10    1.81
   5   9   3   19.24    1.84
   5   9   3   12.85    5.51
  -5 -10  -3   52.97    4.83
  -5 -10  -3   59.82    4.25
  -5 -11  -3  163.97   11.24
  -5 -11  -3  177.39   10.60
   5  11   3  188.61   13.31
   5  11   3  203.62   12.10
  -5 -12  -3   13.75    1.55
  -5 -12  -3    8.95    1.98
   5  12   3   14.75    1.65
   5  12   3    9.35   14.63
  -5 -13  -3   10.60    1.37
  -5 -13  -3    6.56    1.76
   5  13   3    5.88   65.05
   5  13   3   11.25    1.48
  -5  13  -2  132.00    9.89
  -5  13  -2  131.27    8.93
   5 -13   2  129.68    8.50
   5 -13   2  119.39   10.47
  -5  12  -2  111.20    9.28
   5 -12   2  109.53    8.32
  -5  11  -2  202.64   13.53
  -5  11  -2  213.38   13.48
   5 -11   2  232.65   14.30
   5 -11   2  194.47   13.02
  -5  10  -2   70.42    5.53
  -5  10  -2   73.35    6.30
   5 -10   2   73.52    6.28
   5 -10   2   69.44    5.44
  -5   9  -2  193.49   12.93
  -5   9  -2  210.57   13.33
   5  -9   2  205.93   12.99
   5  -9   2  194.47   12.92
  -5   8  -2  110.65    8.30
  -5   8  -2  129.07    8.97
   5  -8   2  112.84    7.92
   5  -8   2  108.18    8.05
  -5   7  -2   11.48    1.95
   5  -7   2   13.54    1.98
  -5   6  -2 1042.84   58.33
  -5   6  -2  987.94   55.25
   5  -6   2  990.75   55.51
   5  -6   2  993.43   55.34
  -5   5  -2  271.81   16.80
  -5   5  -2  259.00   16.10
   5  -5   2  264.00   16.40
   5  -5   2  291.70   17.78
  -5   4  -2  668.06   37.95
   5  -4   2  722.84   41.03
  -5   3  -2   77.66    6.16
  -5   3  -2   66.70    5.28
   5  -3   2   77.27    6.06
   5  -3   2   68.92    5.55
  -5   2  -2 1144.71   63.68
  -5   2  -2  970.13   53.97
   5  -2   2 1067.37   59.91
   5  -2   2  989.16   55.29
  -5   1  -2    5.67    1.42
  -5   1  -2    5.67    1.29
   5   0   2 3655.08  197.88
   5   0   2 3997.89  216.55
  -5  -1  -2    4.07    1.07
  -5  -1  -2    5.25    1.35
   5   1   2    1.84    0.88
   5   1   2    3.62    1.20
   5   2   2  940.00   52.47
   5   2   2  871.68   49.14
  -5  -3  -2   58.44    5.14
  -5  -3  -2   59.47    4.62
   5   3   2   59.05    4.71
   5   3   2   60.15    5.23
  -5  -4  -2  533.99   31.12
  -5  -4  -2  569.25   32.23
   5   4   2  531.43   30.02
   5   4   2  556.92   32.33
  -5  -5  -2  195.56   12.91
  -5  -5  -2  201.79   12.30
   5   5   2  216.67   14.07
   5   5   2  208.25   12.57
  -5  -6  -2  756.63   41.81
   5   6   2  792.01   43.87
  -5  -7  -2    8.80    1.62
  -5  -7  -2    6.98    1.74
   5   7   2    8.98    1.94
   5   7   2   11.77    1.48
  -5  -8  -2  103.76    8.00
  -5  -8  -2  122.24    7.66
   5   8   2  117.75    7.39
   5   8   2  107.09    8.36
  -5  -9  -2  213.62   14.20
   5   9   2  208.62   14.04
  -5 -10  -2   84.00    7.16
  -5 -10  -2   77.94    5.26
   5  10   2   81.87    7.30
   5  10   2   69.67    4.70
  -5 -11  -2  206.42   14.08
   5  11   2  228.75   15.43
   5  11   2  214.96   12.60
  -5 -12  -2  105.10    7.93
  -5 -12  -2  108.93    6.92
   5  12   2  112.57    9.05
   5  12   2  120.52    7.59
  -5 -13  -2  128.34    8.05
  -5 -13  -2  110.31    8.21
   5  13   2  135.66    8.52
  -5  13  -1   76.16    5.73
  -5  13  -1   65.05    6.19
   5 -13   1   79.54    5.72
   5 -13   1   69.05    6.26
  -5  12  -1  634.03   36.84
   5 -12   1  664.04   38.44
  -5  11  -1   12.21    1.88
  -5  11  -1   13.08    3.18
   5 -11   1   11.54    2.12
   5 -11   1   10.54    1.59
  -5  10  -1  141.76    9.48
  -5  10  -1  147.62   12.58
   5 -10   1  134.32    9.72
   5 -10   1  149.57    9.76
  -5   9  -1    6.87    1.65
  -5   9  -1    7.50    1.44
   5  -9   1    7.95    2.50
   5  -9   1    8.14    1.49
  -5   8  -1   23.94    2.78
  -5   8  -1   22.26    2.94
   5  -8   1   18.93    2.38
   5  -8   1   26.99    3.38
  -5   7  -1   11.65    1.89
   5  -7   1    9.50    1.60
  -5   5  -1    7.88    1.56
   5  -5   1    7.98    1.55
  -5   4  -1  812.27   45.75
  -5   4  -1  828.86   46.65
   5  -4   1  808.97   45.49
   5  -4   1  828.49   46.66
  -5   3  -1  711.01   40.21
  -5   3  -1  694.54   39.44
   5  -3   1  665.75   38.17
  -5   2  -1  348.92   20.89
  -5   2  -1  335.62   19.93
   5  -2   1  340.13   20.40
   5  -2   1  354.65   21.14
  -5   1  -1  638.30   36.15
  -5   1  -1  660.13   37.58
   5  -1   1  715.77   40.56
   5  -1   1  645.98   36.79
  -5   0  -1   -0.12    0.37
  -5   0  -1    0.16    0.39
   5   0   1    0.15    0.37
   5   0   1    0.16    0.28
   5   1   1  551.92   31.87
   5   1   1  600.23   34.20
  -5  -2  -1  278.52   16.63
  -5  -2  -1  268.40   16.57
   5   2   1  272.79   16.87
   5   2   1  286.82   17.37
  -5  -3  -1  546.07   30.89
  -5  -3  -1  558.27   32.24
   5   3   1  636.22   36.05
   5   3   1  592.30   34.10
  -5  -4  -1  641.83   36.03
  -5  -4  -1  638.30   36.61
   5   4   1  646.96   36.33
   5   4   1  650.98   37.26
  -5  -5  -1    6.05    1.22
  -5  -5  -1    5.64    1.46
   5   5   1    5.01    1.38
   5   5   1    4.86    0.98
  -5  -6  -1    1.50    0.79
  -5  -6  -1    1.10    0.48
   5   6   1    1.15    0.72
   5   6   1    0.22    0.28
  -5  -7  -1    8.99    1.90
  -5  -7  -1   11.24    1.43
   5   7   1   10.27    2.01
   5   7   1   14.27    1.67
  -5  -8  -1   17.56    1.83
  -5  -8  -1   18.74    2.90
   5   8   1   17.64    2.65
   5   8   1   16.82    1.72
  -5  -9  -1    8.47    1.98
  -5  -9  -1   10.25    1.33
   5   9   1    7.70    1.05
   5   9   1    6.98    1.84
  -5 -10  -1  167.02   10.08
  -5 -10  -1  165.31   11.60
   5  10   1  147.62    8.89
   5  10   1  171.04   12.13
  -5 -11  -1    8.15    2.13
  -5 -11  -1   12.64    1.48
   5  11   1    9.38    2.33
  -5 -12  -1  621.46   34.43
  -5 -12  -1  735.65   42.57
   5  12   1  632.93   35.07
   5  12   1  726.26   42.33
  -5 -13  -1   76.77    5.25
  -5 -13  -1   68.44    6.45
   5  13   1   79.77    7.53
   5  13   1   78.37    5.38
  -5  14   0  452.61   27.32
  -5  14   0  435.66   24.90
   5 -14   0  487.02   27.72
   5 -14   0  434.44   26.32
  -5  13   0  171.41   10.80
  -5  13   0  170.55   11.86
   5 -13   0  180.31   11.20
   5 -13   0  167.99   12.63
  -5  12   0   45.82    4.64
   5 -12   0   36.77    4.05
  -5  11   0   29.30    3.03
  -5  11   0   25.07    3.18
   5 -11   0   23.19    3.07
   5 -11   0   26.27    2.61
  -5  10   0    6.73    1.66
  -5  10   0    6.97    1.42
  -5   9   0   40.36    4.16
  -5   9   0   39.14    3.68
   5  -9   0   38.09    4.10
   5  -9   0   49.35    4.21
  -5   8   0 2458.27  133.71
  -5   8   0 2282.59  124.93
   5  -8   0 2285.03  125.17
   5  -8   0 2472.91  134.44
   5  -7   0  543.63   31.09
   5  -7   0  488.97   29.38
  -5   6   0  172.75   11.57
  -5   6   0  178.48   11.69
   5  -6   0  180.31   11.52
   5  -6   0  170.31   11.46
  -5   5   0    0.68    0.54
  -5   5   0    0.51    0.51
   5  -5   0    0.51    0.44
   5  -5   0    0.23    0.33
  -5   4   0   15.54    2.21
  -5   4   0   16.62    2.24
   5  -4   0   14.14    2.42
  -5   3   0    0.81    0.57
  -5   3   0    1.11    0.72
   5  -3   0    1.05    0.61
   5  -3   0    1.44    0.73
  -5   2   0    2.15    0.89
  -5   2   0    2.71    0.89
   5  -2   0    3.60    1.09
   5  -2   0    2.24    0.88
  -5   1   0   26.88    2.83
  -5   1   0   27.14    2.98
   5  -1   0   30.11    3.14
   5  -1   0   29.71    3.14
  -5   0   0    3.12    1.02
  -5   0   0    4.09    1.04
   5   0   0    2.62    0.99
   5   0   0    5.62    1.28
  -5  -1   0   29.41    3.11
  -5  -1   0   28.57    2.92
   5   1   0   25.55    2.90
   5   1   0   23.77    2.62
  -5  -2   0    1.79    0.77
  -5  -2   0    1.95    0.88
  -5  -3   0    1.40    0.72
  -5  -3   0    1.65    0.67
   5   3   0    0.71    0.57
   5   3   0    0.99    0.59
  -5  -4   0   13.90    2.10
  -5  -4   0   14.41    1.82
   5   4   0   15.77    1.99
   5   4   0   13.92    2.09
  -5  -5   0    0.20    0.32
  -5  -5   0   -0.05    0.39
   5   5   0    2.21    0.89
   5   5   0    0.16    0.23
  -5  -6   0  139.44    9.63
  -5  -6   0  152.01    9.49
   5   6   0  142.86    9.86
   5   6   0  152.38    9.47
  -5  -7   0  492.63   28.84
  -5  -7   0  469.08   26.28
   5   7   0  552.65   30.91
   5   7   0  530.45   30.91
  -5  -8   0 2286.25  123.58
  -5  -8   0 2188.65  119.80
   5   8   0 2259.41  122.12
   5   8   0 2288.69  125.29
  -5  -9   0   51.17    3.73
  -5  -9   0   40.61    4.14
   5   9   0   47.71    3.44
   5   9   0   40.85    4.27
   5  10   0    5.76    1.65
   5  10   0   10.08    1.18
  -5 -11   0   21.84    3.26
  -5 -11   0   26.28    2.28
   5  11   0   27.12    3.68
   5  11   0   24.89    2.18
  -5 -12   0   31.68    3.96
   5  12   0   45.05    4.86
  -5 -13   0  172.14   10.41
  -5 -13   0  189.71   13.20
   5  13   0  188.24   13.54
   5  13   0  180.44   10.91
  -5 -14   0  471.89   26.62
  -5 -14   0  491.04   29.61
  -5  14   1  197.27   12.03
  -5  14   1  207.76   13.98
   5 -14  -1  227.41   13.65
   5 -14  -1  224.84   15.03
  -5  13   1  280.60   17.82
  -5  13   1  285.96   16.85
   5 -13  -1  290.11   18.40
   5 -13  -1  294.26   17.31
  -5  12   1   88.40    7.15
  -5  12   1   81.71    5.97
   5 -12  -1   83.98    6.95
   5 -12  -1   97.09    6.66
  -5  11   1  156.52   10.93
  -5  11   1  159.94   10.31
   5 -11  -1  157.01   11.04
   5 -11  -1  164.33   10.28
  -5  10   1  116.59    8.09
  -5  10   1  107.64    8.14
   5 -10  -1  110.09    8.37
   5 -10  -1   95.26    6.58
  -5   9   1   55.35    4.88
  -5   9   1   60.73    5.42
   5  -9  -1   58.51    5.38
   5  -9  -1   64.81    4.98
  -5   8   1  459.20   26.57
  -5   8   1  450.30   26.71
   5  -8  -1  476.28   28.18
   5  -8  -1  491.04   28.17
  -5   7   1  866.43   48.41
  -5   7   1  810.56   45.98
   5  -7  -1  866.19   48.34
   5  -7  -1  822.64   46.70
  -5   6   1    0.74    0.54
  -5   6   1    0.22    0.40
   5  -6  -1    0.44    0.40
   5  -6  -1    0.24    0.39
  -5   5   1  298.41   18.12
  -5   5   1  316.22   19.25
  -5   4   1 1000.39   55.90
  -5   4   1 1019.30   56.77
   5  -4  -1  988.19   55.25
   5  -4  -1  910.72   50.73
  -5   3   1   14.15    2.04
  -5   3   1   20.01    2.49
   5  -3  -1   13.07    1.89
   5  -3  -1   20.84    2.57
  -5   2   1 2799.87  152.13
  -5   2   1 2838.91  154.21
   5  -2  -1 2874.29  156.04
   5  -2  -1 2741.31  148.96
  -5   1   1  278.77   16.91
  -5   1   1  262.17   16.08
   5  -1  -1  269.74   16.45
   5  -1  -1  264.00   16.19
  -5   0   1    0.13    0.26
  -5   0   1    1.78    0.78
   5   0  -1    0.04    0.28
   5   0  -1    0.17    0.32
  -5  -1   1  235.82   14.38
  -5  -1   1  274.25   16.68
   5   1  -1  268.27   16.37
   5   1  -1  234.73   14.49
  -5  -2   1 2809.63  152.25
  -5  -2   1 2699.83  146.64
  -5  -3   1   18.28    2.32
  -5  -3   1   19.53    2.24
   5   3  -1   12.20    2.37
   5   3  -1   14.97    2.11
  -5  -4   1  908.77   50.24
  -5  -4   1  917.55   51.23
   5   4  -1  984.65   54.62
   5   4  -1  910.84   50.98
  -5  -5   1  292.43   17.20
  -5  -5   1  289.99   17.62
   5   5  -1  271.08   16.01
   5   5  -1  298.90   18.17
  -5  -6   1    0.39    0.49
  -5  -6   1    0.68    0.45
   5   6  -1    0.34    0.40
   5   6  -1    0.22    0.23
   5   7  -1  779.33   44.11
   5   7  -1  799.58   44.09
  -5  -8   1  426.51   25.22
  -5  -8   1  460.06   25.71
   5   8  -1  499.34   27.83
   5   8  -1  435.90   25.78
  -5  -9   1   51.20    4.70
  -5  -9   1   67.21    4.56
   5   9  -1   59.21    4.04
   5   9  -1   56.06    5.05
  -5 -10   1  105.10    6.62
  -5 -10   1  109.62    8.19
   5  10  -1   98.22    6.16
   5  10  -1  105.98    8.08
  -5 -11   1  158.72   11.11
  -5 -11   1  152.50    9.17
   5  11  -1  173.85   12.18
   5  11  -1  169.09   10.09
  -5 -12   1   78.15    6.62
  -5 -12   1   79.67    5.27
   5  12  -1   92.83    6.08
   5  12  -1   79.85    6.94
  -5 -13   1  278.89   16.14
  -5 -13   1  308.53   19.48
   5  13  -1  320.12   20.43
   5  13  -1  273.28   15.87
  -5 -14   1  231.80   15.65
   5  14  -1  245.46   16.70
  -5  14   2    2.66    0.78
  -5  14   2    2.51    1.15
   5 -14  -2    3.84    0.89
   5 -14  -2    1.63    0.96
  -5  13   2  271.32   15.98
  -5  13   2  272.06   17.26
   5 -13  -2  305.36   17.86
   5 -13  -2  277.67   17.70
  -5  12   2  446.64   25.44
  -5  12   2  458.96   27.38
   5 -12  -2  484.33   27.49
   5 -12  -2  499.46   29.63
  -5  11   2   -0.02    0.18
  -5  11   2    0.07    0.34
   5 -11  -2    0.07    0.20
   5 -11  -2    0.41    0.59
  -5  10   2  565.46   32.96
  -5  10   2  616.09   34.87
   5 -10  -2  577.66   32.51
   5 -10  -2  552.90   32.39
  -5   9   2   53.48    4.47
  -5   9   2   56.46    5.12
   5  -9  -2   50.31    4.04
   5  -9  -2   64.31    5.69
  -5   8   2    1.42    0.79
  -5   8   2    1.44    0.66
   5  -8  -2    1.09    0.52
   5  -8  -2    3.33    1.22
  -5   7   2   31.85    3.16
  -5   7   2   28.34    9.37
   5  -7  -2   27.96    8.33
   5  -7  -2   32.72    3.14
  -5   6   2  442.49   25.63
  -5   6   2  446.64   26.34
  -5   5   2  683.44   38.95
  -5   5   2  700.52   39.53
   5  -5  -2  690.76   38.92
   5  -5  -2  664.65   38.01
  -5   4   2   55.40    4.81
  -5   4   2   62.57    5.06
   5  -4  -2   59.72    4.76
   5  -4  -2   55.59    4.84
  -5   3   2  243.75   15.08
  -5   3   2  246.32   15.31
   5  -3  -2  246.44   15.01
   5  -3  -2  242.78   15.15
  -5   2   2  162.26   10.70
  -5   2   2  169.82   11.08
   5  -2  -2  151.64    9.96
   5  -2  -2  181.53   11.75
  -5   1   2   85.94    6.40
  -5   1   2   74.88    5.77
   5  -1  -2   74.87    5.75
   5  -1  -2   76.40    5.83
  -5   0   2  120.45    8.22
  -5   0   2  107.85    7.60
   5   0  -2  111.81    7.77
   5   0  -2   88.85    6.53
  -5  -1   2   72.98    5.48
  -5  -1   2   81.47    6.11
   5   1  -2   92.46    6.72
   5   1  -2   83.62    6.19
  -5  -2   2  149.94    9.66
  -5  -2   2  182.14   11.61
  -5  -3   2  289.26   17.38
  -5  -3   2  284.74   16.90
   5   3  -2  258.88   15.64
   5   3  -2  319.03   19.02
  -5  -4   2   68.05    5.32
  -5  -4   2   55.62    7.72
   5   4  -2   58.67    4.68
   5   4  -2   65.61    5.25
  -5  -5   2  671.36   37.60
  -5  -5   2  682.46   38.53
   5   5  -2  696.73   38.91
   5   5  -2  707.96   40.02
  -5  -6   2  435.66   24.79
  -5  -6   2  426.26   24.86
   5   6  -2  441.76   25.79
   5   6  -2  410.89   23.27
  -5  -7   2   32.10    3.29
  -5  -7   2   29.65    2.55
   5   7  -2   30.06    3.23
   5   7  -2   33.83    2.79
  -5  -8   2    3.29    1.11
  -5  -8   2    1.68    0.51
   5   8  -2    0.74    0.34
   5   8  -2    2.01    0.88
  -5  -9   2   54.61    3.89
  -5  -9   2   61.35    5.20
   5   9  -2   47.73    3.35
   5   9  -2   48.86    4.53
  -5 -10   2  604.99   33.39
  -5 -10   2  575.22   33.26
   5  10  -2  556.31   32.29
   5  10  -2  580.47   31.98
  -5 -11   2    0.33    0.23
  -5 -11   2   -0.02    0.32
   5  11  -2    0.54    0.54
   5  11  -2    0.68    0.34
  -5 -12   2  474.94   28.08
  -5 -12   2  451.64   25.23
   5  12  -2  488.97   27.33
   5  12  -2  474.45   28.23
  -5 -13   2  288.40   16.64
  -5 -13   2  278.28   17.70
   5  13  -2  270.71   15.66
   5  13  -2  274.98   17.64
  -5 -14   2    1.70    0.96
  -5 -14   2    2.42    0.68
   5  14  -2    2.48    1.27
   5  14  -2    3.93    0.88
  -5  14   3    1.88    0.65
  -5  14   3    0.45    0.49
   5 -14  -3    0.67    0.39
   5 -14  -3    0.77    0.65
  -5  13   3   24.17    2.38
  -5  13   3   24.16    3.07
   5 -13  -3   23.89    2.38
   5 -13  -3   21.19    2.93
  -5  12   3  246.07   15.90
  -5  12   3  245.83   14.58
   5 -12  -3  277.18   17.65
   5 -12  -3  249.37   14.82
  -5  11   3  463.23   26.30
  -5  11   3  504.95   29.72
   5 -11  -3  488.97   28.94
   5 -11  -3  492.39   27.90
  -5  10   3  118.09    7.87
  -5  10   3  118.29    8.74
   5 -10  -3  112.31    7.47
   5 -10  -3  114.76    8.56
  -5   9   3  278.77   17.51
  -5   9   3  298.77   17.76
   5  -9  -3  267.18   15.81
   5  -9  -3  293.77   18.39
  -5   8   3    0.93    0.63
  -5   8   3    1.40    0.62
   5  -8  -3    1.09    0.72
   5  -8  -3    0.91    0.48
  -5   7   3   46.27    4.03
  -5   6   3   23.85    2.85
  -5   6   3   24.14    2.62
   5  -6  -3   29.28    3.79
   5  -6  -3   22.15    2.43
  -5   5   3  865.70   48.69
  -5   5   3  912.06   50.75
   5  -5  -3  872.90   49.18
   5  -5  -3 1000.75   55.47
  -5   4   3  897.06   50.31
  -5   4   3  920.48   51.23
   5  -4  -3  914.26   50.82
   5  -4  -3  953.78   53.44
  -5   3   3    0.16    0.23
  -5   3   3    0.12    0.26
   5  -3  -3    0.33    0.41
   5  -3  -3   -0.01    0.06
  -5   2   3   26.11    2.87
  -5   2   3   25.89    2.88
   5  -2  -3   24.92    2.64
   5  -2  -3   25.45    3.84
  -5   1   3 1096.16   60.79
  -5   1   3  953.05   53.09
   5  -1  -3 1060.66   58.89
   5  -1  -3  978.43   54.24
  -5   0   3    0.11    0.30
  -5   0   3    0.67    0.49
   5   0  -3    0.23    0.37
   5   0  -3    1.33    0.61
   5   1  -3 1102.74   60.95
   5   1  -3  978.43   54.33
  -5  -2   3   27.83    2.94
  -5  -2   3   26.55    2.68
   5   2  -3   30.04    3.11
   5   2  -3   30.32    3.03
  -5  -3   3    0.57    0.45
  -5  -3   3    0.18    0.35
   5   3  -3    0.98    0.50
   5   3  -3    0.23    0.35
  -5  -4   3 1015.52   55.92
  -5  -4   3 1094.45   60.47
   5   4  -3  960.13   53.19
   5   4  -3 1039.67   57.55
   5   5  -3 1007.83   55.86
   5   5  -3 1035.28   57.08
  -5  -6   3   32.55    3.20
  -5  -6   3   27.30    2.60
   5   6  -3   22.97    2.16
   5   6  -3   28.45    2.95
  -5  -7   3   43.37    3.86
  -5  -7   3   41.20    3.12
   5   7  -3   49.73    3.65
   5   7  -3   48.43    4.20
   5   8  -3    1.10    0.61
   5   8  -3    0.29    0.22
  -5  -9   3  274.13   16.66
  -5  -9   3  309.02   17.48
   5   9  -3  288.65   16.26
   5   9  -3  265.71   16.32
  -5 -10   3  123.83    8.55
  -5 -10   3  119.83    7.27
   5  10  -3  121.23    8.53
   5  10  -3  111.37    6.77
  -5 -11   3  482.63   26.75
  -5 -11   3  520.69   30.10
   5  11  -3  493.85   28.79
   5  11  -3  512.64   28.43
  -5 -12   3  247.78   14.26
  -5 -12   3  266.81   16.54
   5  12  -3  254.00   15.96
   5  12  -3  236.80   13.71
  -5 -13   3   23.52    2.13
  -5 -13   3   18.48    2.89
   5  13  -3   19.14    2.88
   5  13  -3   20.54    1.98
  -5 -14   3    0.66    0.61
  -5 -14   3    0.98    0.43
   5  14  -3    0.61    0.68
   5  14  -3    0.85    0.45
  -5  13   4   98.15    7.65
  -5  13   4   93.16    6.33
   5 -13  -4   97.37    7.66
   5 -13  -4   92.67    6.22
  -5  12   4    7.19    1.90
  -5  12   4    6.51    1.16
   5 -12  -4    5.87    1.63
   5 -12  -4    7.59    1.21
  -5  11   4   46.09    4.54
   5 -11  -4   51.68    4.84
  -5  10   4    1.73    0.94
  -5  10   4    2.21    0.70
   5 -10  -4    1.98    0.66
   5 -10  -4    1.77    0.84
  -5   9   4  218.99   14.27
  -5   9   4  210.08   12.80
   5  -9  -4  208.86   12.68
   5  -9  -4  225.21   14.58
  -5   8   4   60.11    4.68
  -5   8   4   68.78   10.78
  -5   7   4  190.81   12.02
   5  -7  -4  181.29   11.21
  -5   6   4    2.51    0.81
  -5   6   4    2.27    0.96
   5  -6  -4    3.50    0.90
   5  -6  -4    2.26    1.34
  -5   5   4  866.19   48.73
  -5   5   4  760.29   43.15
   5  -5  -4  817.15   45.64
   5  -5  -4  900.84   50.68
  -5   4   4 1327.34   73.35
  -5   4   4 1311.48   72.11
   5  -4  -4 1378.58   75.61
   5  -4  -4 1302.94   72.11
  -5   3   4    0.17    0.29
  -5   3   4    0.38    0.33
   5  -3  -4    0.71    0.44
   5  -3  -4    0.49    0.48
  -5   2   4  117.37    7.97
  -5   2   4  115.26    8.10
   5  -2  -4  123.58    8.26
   5  -2  -4  125.17    8.71
  -5   1   4   26.29    2.85
  -5   1   4   25.19    2.68
   5  -1  -4   28.08    2.78
   5  -1  -4   23.03    2.70
  -5   0   4  220.45   13.72
  -5   0   4  238.75   14.63
   5   0  -4  230.58   14.01
   5   0  -4  264.25   16.09
  -5  -1   4   27.68    2.83
  -5  -1   4   27.13    2.83
   5   1  -4   27.27    2.71
   5   1  -4   30.27    3.03
  -5  -2   4  132.00    8.75
  -5  -2   4  146.52    9.47
   5   2  -4  129.44    8.53
   5   2  -4  142.13    9.30
  -5  -3   4    0.32    0.37
  -5  -3   4    0.24    0.34
   5   3  -4    0.10    0.24
   5   3  -4    0.11    0.29
  -5  -4   4 1304.16   71.64
   5   4  -4 1376.14   75.43
  -5  -5   4  864.60   48.07
   5   5  -4  971.60   53.78
  -5  -6   4    1.48    0.72
  -5  -6   4    1.09    0.67
   5   6  -4    2.29    0.67
   5   6  -4    2.96    0.89
  -5  -7   4  193.25   12.03
  -5  -7   4  162.01    9.67
  -5  -8   4   49.15    3.44
  -5  -8   4   60.80    4.77
   5   8  -4   63.76    4.18
   5   8  -4   59.17    4.66
  -5  -9   4  250.58   14.26
  -5  -9   4  257.29   15.49
   5   9  -4  220.21   12.52
   5   9  -4  221.79   13.60
  -5 -10   4    2.51    0.52
  -5 -10   4    1.98    0.76
   5  10  -4    3.53    0.63
   5  10  -4    2.06    0.78
  -5 -11   4   49.48    4.11
  -5 -11   4   56.25    3.76
   5  11  -4   54.57    4.50
   5  11  -4   58.94    3.94
  -5 -12   4    5.92    1.33
  -5 -12   4    7.26    0.99
   5  12  -4    6.76    0.95
   5  12  -4    6.73    1.42
  -5 -13   4   88.07    6.40
  -5 -13   4   80.76    5.25
   5  13  -4   93.23    6.80
   5  13  -4   86.05    5.64
  -5  13   5    6.99    1.21
  -5  13   5    3.33    1.24
   5 -13  -5    5.31    0.99
   5 -13  -5    4.48    1.40
  -5  12   5  484.94   27.41
  -5  12   5  497.14   29.40
   5 -12  -5  442.73   25.03
   5 -12  -5  466.40   27.64
  -5  11   5 1356.62   74.04
  -5  11   5 1535.96   85.08
   5 -11  -5 1466.42   81.20
   5 -11  -5 1496.92   81.57
  -5  10   5  231.68   13.77
  -5  10   5  246.93   15.76
   5 -10  -5  238.14   14.19
   5 -10  -5  241.07   15.41
  -5   9   5   33.12    2.93
  -5   9   5   39.73    4.03
  -5   8   5   18.40    2.50
  -5   8   5   11.88    1.66
   5  -8  -5   13.01    1.66
   5  -8  -5   14.84    2.24
  -5   7   5  150.67   10.33
  -5   7   5  147.50    9.47
   5  -7  -5  152.62    9.65
   5  -7  -5  142.62   10.47
  -5   6   5  722.84   41.13
  -5   6   5  783.11   43.72
   5  -6  -5  679.78   37.94
   5  -6  -5  722.48   41.20
  -5   5   5  448.83   26.36
   5  -5  -5  442.49   26.08
  -5   4   5    1.45    0.63
  -5   4   5    1.01    0.60
   5  -4  -5    2.17    0.68
   5  -4  -5    1.46    0.73
  -5   3   5  581.81   33.35
  -5   3   5  611.82   34.56
   5  -3  -5  621.09   34.89
   5  -3  -5  572.42   32.93
  -5   2   5   68.43    5.16
  -5   2   5   69.86    5.55
   5  -2  -5   68.16    5.50
   5  -2  -5   78.24    5.66
  -5   1   5  229.11   14.27
  -5   1   5  220.21   13.43
   5  -1  -5  252.90   15.18
   5  -1  -5  280.47   17.54
  -5   0   5    0.29    0.30
  -5   0   5    0.48    0.39
   5   0  -5   -0.04    0.18
   5   0  -5    0.00    0.30
  -5  -1   5  230.94   14.01
  -5  -1   5  238.02   14.62
   5   1  -5  238.26   14.59
   5   1  -5  233.99   14.09
  -5  -2   5   87.55    6.28
  -5  -2   5   70.30    5.25
   5   2  -5   67.65    4.97
   5   2  -5   73.92    5.51
  -5  -3   5  622.92   35.06
   5   3  -5  592.67   33.26
  -5  -4   5    1.55    0.62
  -5  -4   5    2.60    0.79
   5   4  -5    0.82    0.44
   5   4  -5    1.73    0.65
  -5  -5   5  470.55   26.82
  -5  -5   5  478.84   27.03
   5   5  -5  436.75   24.89
   5   5  -5  503.37   28.54
  -5  -6   5  730.77   40.71
  -5  -6   5  612.68   34.11
   5   6  -5  661.48   36.54
   5   6  -5  668.43   37.29
  -5  -7   5  142.98    8.55
   5   7  -5  169.21    9.98
  -5  -8   5   13.69    1.33
   5   8  -5   10.98    1.52
   5   8  -5   10.77    1.07
  -5  -9   5   32.10    2.81
  -5  -9   5   33.78    2.40
   5   9  -5   38.38    2.60
   5   9  -5   32.93    2.88
  -5 -10   5  275.84   16.21
  -5 -10   5  235.95   13.25
   5  10  -5  232.41   13.75
   5  10  -5  241.68   13.60
  -5 -11   5 1440.80   77.94
  -5 -11   5 1470.08   80.23
   5  11  -5 1374.92   74.41
   5  11  -5 1399.32   76.33
  -5 -12   5  429.31   23.72
  -5 -12   5  475.92   26.67
   5  12  -5  437.61   24.19
   5  12  -5  461.52   25.81
  -5  13   6  414.43   25.00
  -5  13   6  432.85   24.56
   5 -13  -6  415.16   24.96
   5 -13  -6  413.82   23.41
  -5  12   6  125.05    9.11
  -5  12   6  116.89    7.61
   5 -12  -6  107.71    8.10
   5 -12  -6  108.51    7.00
  -5  11   6    3.31    0.83
   5 -11  -6    3.35    0.81
  -5  10   6   65.21    5.61
  -5   9   6  168.97   10.39
  -5   9   6  180.31   12.02
   5  -9  -6  176.04   10.82
   5  -9  -6  180.80   12.09
  -5   8   6  324.27   19.80
  -5   8   6  301.09   17.49
   5  -8  -6  319.15   19.58
   5  -8  -6  375.63   21.62
  -5   7   6   17.99    1.98
  -5   7   6   21.81    2.77
   5  -7  -6   25.71    3.05
   5  -7  -6   20.58    2.18
  -5   6   6  370.39   21.35
   5  -6  -6  394.18   22.63
  -5   5   6    1.18    0.67
  -5   5   6    1.01    0.49
   5  -5  -6    0.94    0.65
   5  -5  -6    1.74    0.61
  -5   4   6    6.14    1.33
  -5   4   6    5.69    1.11
   5  -4  -6    3.57    1.11
   5  -4  -6    7.64    1.21
  -5   3   6  700.76   39.25
  -5   3   6  655.38   37.33
   5  -3  -6  654.77   36.54
   5  -3  -6  659.65   37.64
  -5   2   6  112.87    7.62
  -5   2   6  109.54    7.80
   5  -2  -6  110.97    7.30
   5  -2  -6  102.98    7.50
  -5   1   6    5.56    1.10
  -5   1   6    5.34    1.22
   5  -1  -6    5.32    0.99
   5  -1  -6    4.14    1.12
  -5   0   6 1989.80  108.59
  -5   0   6 1953.20  106.21
   5   0  -6 1986.14  107.90
   5   0  -6 1942.22  106.13
  -5  -1   6    5.60    1.22
  -5  -1   6    7.31    1.21
   5   1  -6    8.08    1.24
   5   1  -6    5.62    1.27
  -5  -2   6   94.60    6.43
  -5  -2   6   95.20    6.72
   5   2  -6   97.03    6.78
   5   2  -6  110.71    7.30
  -5  -3   6  629.51   35.16
   5   3  -6  702.83   39.08
  -5  -4   6    2.57    0.79
  -5  -4   6    4.29    0.90
   5   4  -6    6.20    1.06
  -5  -5   6    0.61    0.45
   5   5  -6    0.73    0.41
  -5  -6   6  404.67   22.85
  -5  -6   6  360.99   20.62
   5   6  -6  354.89   20.02
   5   6  -6  365.39   20.80
  -5  -7   6   19.61    1.93
  -5  -7   6   17.08    1.67
   5   7  -6   18.20    1.59
   5   7  -6   18.70    1.84
   5   8  -6  326.47   18.49
   5   8  -6  345.38   19.01
  -5  -9   6  182.88   10.22
  -5  -9   6  171.41    9.99
   5   9  -6  187.27   10.48
   5   9  -6  177.26   10.25
  -5  12   7   52.63    4.06
  -5  12   7   49.35    4.62
   5 -12  -7   44.55    4.40
   5 -12  -7   47.69    3.65
  -5  11   7   11.88    1.56
  -5  11   7   12.98    2.10
  -5  10   7  174.21   10.67
  -5  10   7  167.14   11.27
   5 -10  -7  157.26    9.65
   5 -10  -7  175.19   11.82
  -5   9   7 1186.80   66.03
  -5   9   7 1192.29   65.23
   5  -9  -7 1143.98   62.57
   5  -9  -7 1145.20   63.96
  -5   8   7    3.65    1.17
  -5   8   7    3.09    0.79
   5  -8  -7    3.44    0.81
   5  -8  -7    3.14    1.13
  -5   7   7  344.04   20.78
  -5   7   7  321.59   18.58
   5  -7  -7  345.38   19.93
   5  -7  -7  348.43   21.12
  -5   6   7   70.87    5.78
  -5   6   7   64.39    4.67
   5  -6  -7   73.15    5.25
   5  -6  -7   73.78    6.00
  -5   5   7   42.52    3.44
  -5   5   7   48.96    4.44
   5  -5  -7   46.16    4.32
   5  -5  -7   55.39    4.25
  -5   4   7   47.03    4.32
   5  -4  -7   48.57    4.45
  -5   3   7 1084.08   60.35
  -5   3   7  972.82   53.56
   5  -3  -7 1061.14   58.30
   5  -3  -7 1044.31   58.28
  -5   2   7   64.42    5.26
  -5   2   7   62.37    4.62
  -5   1   7  436.75   24.89
  -5   1   7  446.76   26.03
   5  -1  -7  446.64   25.29
   5  -1  -7  439.93   25.75
  -5   0   7    0.30    0.34
  -5   0   7    0.17    0.21
   5   0  -7    0.16    0.27
   5   0  -7   -0.01    0.11
  -5  -1   7  464.57   26.35
  -5  -1   7  433.46   25.13
   5   1  -7  446.03   25.88
   5   1  -7  407.84   23.12
  -5  -2   7   69.31    4.97
  -5  -2   7   67.51    5.17
   5   2  -7   56.86    4.11
   5   2  -7   74.15    5.55
  -5  -3   7 1056.02   57.92
  -5  -3   7 1098.84   60.54
   5   3  -7  970.25   53.14
   5   3  -7 1028.33   56.73
  -5  -4   7   49.09    3.73
  -5  -4   7   42.48    3.45
   5   4  -7   47.20    3.84
   5   4  -7   38.33    2.98
  -5  -5   7   53.63    4.05
  -5  -5   7   54.78    3.96
   5   5  -7   56.92    4.23
   5   5  -7   49.36    3.51
  -5  -6   7   73.08    4.81
  -5  -6   7   82.47    5.53
   5   6  -7   66.94    4.38
   5   6  -7   67.42    4.38
  -5  -7   7  338.06   18.82
  -5  -7   7  315.61   17.47
   5   7  -7  327.81   18.21
   5   7  -7  353.67   19.48
  -5  12   8  163.97   11.13
  -5  12   8  165.43   10.19
  -5  11   8   50.17    3.88
  -5  11   8   43.46    4.20
   5 -11  -8   39.41    4.09
   5 -11  -8   44.44    3.44
  -5  10   8    0.44    0.49
  -5  10   8    0.39    0.33
   5 -10  -8    0.12    0.23
   5 -10  -8    0.59    0.54
  -5   9   8  344.65   20.76
   5  -9  -8  369.66   22.31
  -5   8   8  280.35   16.38
  -5   8   8  262.66   16.32
   5  -8  -8  246.32   14.44
   5  -8  -8  283.89   17.67
  -5   7   8  703.57   40.04
  -5   7   8  726.01   40.27
   5  -7  -8  694.42   38.50
   5  -7  -8  727.84   41.49
  -5   6   8   65.23    4.71
  -5   6   8   67.37    5.54
   5  -6  -8   65.99    5.58
   5  -6  -8   71.91    5.08
  -5   5   8    7.56    1.15
   5  -5  -8    6.25    1.06
  -5   4   8  355.38   21.26
  -5   4   8  336.72   19.32
   5  -4  -8  386.86   22.12
   5  -4  -8  335.86   20.30
  -5   3   8   15.70    1.73
  -5   3   8   16.81    2.29
   5  -3  -8   17.17    1.89
   5  -3  -8   18.68    2.48
  -5   2   8   29.84    3.18
  -5   2   8   27.02    2.44
   5  -2  -8   32.10    2.83
   5  -2  -8   26.32    2.99
  -5   1   8   18.26    1.87
  -5   1   8   17.79    2.31
   5  -1  -8   19.36    2.04
   5  -1  -8   22.74    2.72
  -5   0   8   41.93    3.84
  -5   0   8   41.32    3.23
   5   0  -8   42.70    3.95
   5   0  -8   43.61    3.46
  -5  -1   8   16.15    1.68
  -5  -1   8   18.17    2.23
   5   1  -8   19.80    2.42
   5   1  -8   18.03    1.88
  -5  -2   8   28.34    2.39
  -5  -2   8   29.21    2.90
   5   2  -8   28.58    2.93
   5   2  -8   34.43    2.82
  -5  -3   8   18.79    1.77
  -5  -3   8   20.57    2.28
  -5  -4   8  333.06   19.19
   5   4  -8  340.50   19.70
  -5  -5   8    6.69    1.13
  -5  -5   8    5.65    0.74
   5   5  -8    4.14    0.68
   5   5  -8    6.12    1.02
  -5  -6   8   73.35    4.89
  -5  -6   8   71.86    4.34
   5   6  -8   68.84    4.20
   5   6  -8   65.50    4.11
  -5  11   9  356.11   20.43
  -5  11   9  367.09   21.97
   5 -11  -9  362.34   20.65
   5 -11  -9  358.92   21.83
  -5  10   9   66.03    5.48
  -5  10   9   63.13    4.59
   5 -10  -9   66.60    5.71
   5 -10  -9   63.29    4.49
  -5   9   9    1.56    0.56
   5  -9  -9    1.66    0.55
  -5   8   9  290.23   16.90
  -5   8   9  254.98   15.86
   5  -8  -9  248.27   15.75
   5  -8  -9  267.54   15.55
  -5   7   9 1047.60   57.47
  -5   7   9  955.37   53.46
   5  -7  -9  943.54   51.76
   5  -7  -9  990.75   55.66
  -5   6   9   23.80    2.31
  -5   6   9   23.66    2.77
   5  -6  -9   20.73    2.67
   5  -6  -9   23.02    2.17
  -5   5   9  350.14   20.08
  -5   5   9  340.99   20.45
   5  -5  -9  332.08   20.17
   5  -5  -9  340.13   19.45
  -5   4   9   12.16    1.51
   5  -4  -9    9.47    1.27
  -5   3   9 1061.39   59.13
   5  -3  -9 1132.02   63.01
  -5   2   9  266.32   15.49
  -5   2   9  280.11   17.17
   5  -2  -9  278.03   16.12
   5  -2  -9  250.95   15.69
  -5   1   9  442.00   24.86
  -5   1   9  457.37   26.66
   5  -1  -9  399.55   22.62
   5  -1  -9  440.41   25.85
  -5   0   9    0.06    0.26
  -5   0   9    0.07    0.20
   5   0  -9    0.35    0.27
   5   0  -9    0.07    0.15
  -5  -1   9  449.93   25.18
  -5  -1   9  415.16   24.14
   5   1  -9  424.55   23.84
   5   1  -9  411.75   24.12
   5   2  -9  249.73   15.26
   5   2  -9  258.03   14.81
  -5  -3   9 1038.45   57.34
  -5  -3   9 1134.22   61.66
   5   3  -9  970.62   52.89
   5   3  -9 1082.61   59.72
  -5  -4   9   11.15    1.49
  -5  -5   9  346.72   19.64
  -5  -5   9  349.53   19.31
   5   5  -9  375.15   21.18
   5   5  -9  364.41   20.12
  -5  10  10    9.41    1.31
  -5  10  10    6.05    1.46
   5 -10 -10    6.94    1.10
   5 -10 -10    8.14    1.81
  -5   9  10  236.19   14.86
  -5   9  10  248.15   14.59
   5  -9 -10  249.00   14.53
   5  -9 -10  240.95   15.40
  -5   8  10  115.24    7.44
  -5   8  10  125.05    8.75
   5  -8 -10  113.80    7.27
   5  -8 -10  124.93    9.00
  -5   7  10  311.58   18.01
  -5   7  10  320.49   19.37
   5  -7 -10  322.44   18.51
   5  -7 -10  333.06   20.36
  -5   6  10    0.48    0.48
  -5   6  10    0.45    0.32
   5  -6 -10    2.57    1.04
   5  -6 -10    0.90    0.41
  -5   5  10    7.83    1.57
  -5   5  10    8.39    1.22
   5  -5 -10   10.27    1.82
   5  -5 -10    7.64    1.11
  -5   4  10   90.68    6.08
  -5   4  10   87.14    6.60
   5  -4 -10   85.83    5.69
   5  -4 -10   85.69    6.67
  -5   3  10  132.61    9.15
  -5   3  10  144.45    8.97
   5  -3 -10  133.10    8.23
   5  -3 -10  138.47    9.58
  -5   2  10  286.09   17.51
   5  -2 -10  264.74   16.45
  -5   1  10   73.36    5.01
  -5   1  10   67.88    5.47
   5  -1 -10   58.08    4.12
   5  -1 -10   75.70    5.99
  -5   0  10 1849.50  100.20
  -5   0  10 1712.86   93.85
   5   0 -10 1749.46   95.95
   5   0 -10 1627.46   88.24
  -5  -1  10   70.21    4.72
  -5  -1  10   68.27    5.31
  -5  -2  10  277.18   15.81
  -5  -2  10  245.83   14.93
   5   2 -10  255.83   15.62
   5   2 -10  260.59   14.92
  -5  -3  10  138.59    9.00
  -5  -3  10  145.42    8.63
   5   3 -10  144.57    8.59
   5   3 -10  136.88    8.99
  -5  -4  10   74.48    5.21
  -5  -4  10   89.08    5.44
  -5  -5  10    2.90    0.54
  -5  -5  10    7.06    2.68
   5   5 -10    7.72    1.05
   5   5 -10    6.71    0.66
  -5   9  11    2.56    0.72
  -5   9  11    1.59    0.79
   5  -9 -11    2.64    1.07
   5  -9 -11    2.70    0.68
  -5   8  11   26.38    2.43
  -5   8  11   23.05    2.78
   5  -8 -11   24.41    2.24
   5  -8 -11   25.92    3.18
  -5   7  11    0.04    0.18
  -5   7  11    0.44    0.35
  -5   6  11   44.05    3.49
  -5   6  11   42.32    3.96
   5  -6 -11   48.87    3.71
   5  -6 -11   39.67    4.00
  -5   5  11  190.07   12.24
  -5   5  11  218.50   12.97
   5  -5 -11  212.03   12.55
   5  -5 -11  229.60   14.66
  -5   4  11  183.61   11.07
  -5   4  11  186.29   12.03
   5  -4 -11  181.29   12.00
   5  -4 -11  194.59   11.59
  -5   3  11   46.42    3.55
  -5   3  11   49.23    4.39
   5  -3 -11   45.86    3.49
   5  -3 -11   44.26    4.23
  -5   2  11   38.50    3.73
  -5   2  11   37.51    3.03
   5  -2 -11   40.08    3.14
   5  -2 -11   37.88    3.81
  -5   1  11   95.16    7.04
  -5   1  11  100.71    6.61
   5  -1 -11   90.77    6.87
   5  -1 -11  104.10    6.65
  -5   0  11    0.02    0.17
  -5   0  11    0.05    0.16
   5   0 -11    0.35    0.41
   5   0 -11    0.49    0.30
  -5  -1  11  104.30    6.56
  -5  -1  11   92.30    6.70
   5   1 -11  102.22    6.47
   5   1 -11   86.97    6.51
  -5  -2  11   34.00    2.64
  -5  -2  11   29.24    2.93
   5   2 -11   28.67    2.31
   5   2 -11   32.84    3.27
  -5  -3  11   49.81    3.44
   5   3 -11   45.75    3.12
  -5  -4  11  132.61    7.95
  -5  -4  11  159.94    9.91
   5   4 -11  160.79   10.02
   5   4 -11  162.99    9.30
  -5  -5  11  205.69   16.79
  -5  -5  11  171.41   10.04
   5   5 -11  191.29   10.66
   5   5 -11  216.18   12.25
  -5   8  12    6.17    1.46
  -5   8  12    6.32    1.11
   5  -8 -12    6.16    1.00
   5  -8 -12    5.53    1.52
  -5   7  12  113.68    7.36
  -5   7  12   96.18    7.11
   5  -7 -12  109.32    8.20
   5  -7 -12  110.12    7.03
  -5   6  12    1.61    0.76
  -5   6  12    1.55    0.56
   5  -6 -12    1.00    0.43
   5  -6 -12    1.67    0.88
  -5   5  12  673.80   38.31
  -5   5  12  752.85   41.63
   5  -5 -12  663.79   38.12
   5  -5 -12  731.02   40.33
  -5   4  12  228.63   14.33
  -5   4  12  252.41   14.77
   5  -4 -12  270.71   15.66
   5  -4 -12  230.70   14.77
   5  -3 -12    6.42    1.01
   5  -3 -12    5.77    1.46
  -5   2  12  296.82   17.10
   5  -2 -12  295.72   16.97
  -5   1  12 1321.24   73.00
  -5   1  12 1387.12   75.44
   5  -1 -12 1306.60   72.36
   5  -1 -12 1241.95   67.65
  -5   0  12   94.30    6.94
  -5   0  12  103.63    6.61
  -5  -1  12 1233.41   68.08
  -5  -1  12 1467.64   79.68
   5   1 -12 1232.19   68.27
   5   1 -12 1304.16   70.82
   5   2 -12  279.50   15.79
   5   2 -12  248.15   15.36
  -5  -3  12    0.29    0.62
   5   3 -12    4.28    0.68
   5   4 -12  231.55   13.04
   5   4 -12  219.96   13.16
  -5   7  13    0.51    0.35
  -5   7  13    0.55    0.44
   5  -7 -13    0.55    0.56
   5  -7 -13    0.46    0.30
  -5   6  13  209.23   13.29
  -5   6  13  228.26   13.54
   5  -6 -13  219.35   14.31
   5  -6 -13  206.06   12.18
   5  -5 -13   22.83    2.10
   5  -5 -13   20.02    2.77
  -5   4  13  130.54    8.25
  -5   4  13  113.95    8.08
   5  -4 -13  113.87    7.14
   5  -4 -13  114.68    8.48
  -5   3  13  619.51   35.44
  -5   3  13  671.48   37.25
   5  -3 -13  611.46   33.84
   5  -3 -13  628.05   36.20
  -5   2  13   62.44    5.23
   5  -2 -13   64.74    5.50
   5  -2 -13   56.02    3.96
  -5   1  13    1.21    0.74
   5  -1 -13   17.90    1.74
  -5   0  13    0.18    0.28
   5   0 -13    0.09    0.27
   5   1 -13   16.74    1.60
   5   1 -13   15.63    2.35
   5   2 -13   54.67    3.71
   5   2 -13   67.16    5.45
   5   3 -13  535.09   29.49
   5   4 -13  108.85    6.58
   5   4 -13  106.14    6.94
   5  -4 -14  100.08    7.80
   5  -4 -14  102.75    6.51
   5  -3 -14   64.87    4.45
   5  -3 -14   67.04    5.84
  -5   2  14   22.61    2.74
  -5   2  14    1.04   28.08
   5  -2 -14   16.14    2.57
   5  -2 -14   23.06    2.09
   5  -1 -14  273.28   17.12
   5  -1 -14  246.68   14.25
   5   0 -14  269.13   16.86
   5   0 -14  282.79   16.14
   5   1 -14  235.34   13.60
   5   1 -14  266.32   16.64
  -5  -2  14   -1.20   11.42
  -5  -2  14   21.81    2.73
   5   2 -14   21.65    2.92
   5   2 -14   22.61    2.15
   5   3 -14   63.26    4.40
  -6   4  -9   48.71    4.76
  -6   4  -9   44.96    5.37
   6  -4   9   40.58    3.68
   6  -4   9   41.08    4.94
  -6   3  -9   10.37    1.90
  -6   3  -9    9.87    2.45
   6  -3   9    9.04    2.33
   6  -3   9    9.67    1.60
  -6   2  -9  711.50   41.55
  -6   2  -9  701.86   39.67
   6  -2   9  627.80   35.36
   6  -2   9  763.59   44.09
  -6   1  -9   39.36    3.64
  -6   1  -9   43.00    4.79
   6  -1   9   37.32    4.42
   6  -1   9   32.01    3.03
  -6   0  -9   -0.10    0.37
  -6   0  -9    0.04    0.28
   6   0   9   -0.02    0.39
   6   0   9    0.02    0.23
  -6  -1  -9   44.40    4.99
  -6  -1  -9   36.43    3.26
   6   1   9   31.99    4.36
   6   1   9   37.42    3.33
  -6  -2  -9  750.90   41.72
  -6  -2  -9  753.22   43.96
   6   2   9  752.61   43.70
   6   2   9  781.77   43.42
  -6  -3  -9   10.35    2.55
  -6  -3  -9    9.94    1.49
   6   3   9    9.72    2.48
   6   3   9   12.90    1.61
  -6  -4  -9   46.91    3.78
   6   4   9   44.61    3.48
  -6   6  -8  136.64    9.60
  -6   6  -8  160.06   11.50
   6  -6   8  158.23   11.10
   6  -6   8  157.38   10.74
  -6   5  -8  389.42   23.31
  -6   5  -8  421.26   25.91
   6  -5   8  356.24   21.76
   6  -5   8  388.20   23.12
  -6   4  -8   62.48    5.45
  -6   4  -8   61.15    5.95
   6  -4   8   62.71    5.93
   6  -4   8   59.41    5.00
  -6   3  -8   81.35    6.50
  -6   3  -8   73.70    7.91
   6  -3   8   73.27    6.48
   6  -3   8   74.33    5.72
  -6   2  -8    5.34    1.73
  -6   2  -8    4.32    1.33
   6  -2   8    5.56    1.68
   6  -2   8    4.45    1.09
   6  -1   8  142.62   10.49
   6  -1   8  125.05    8.30
  -6   0  -8  237.78   14.77
  -6   0  -8  228.38   15.24
   6   0   8  204.71   12.55
   6   0   8  226.80   15.12
  -6  -1  -8  120.96    9.38
  -6  -1  -8  143.59    9.43
   6   1   8  139.69   10.36
   6   1   8  135.05    8.77
  -6  -2  -8    4.83    1.71
  -6  -2  -8    5.15    1.13
   6   2   8    4.88    1.63
   6   2   8    4.50    1.04
  -6  -3  -8   73.72    6.80
  -6  -3  -8   78.54    5.59
   6   3   8   76.93    6.94
   6   3   8   82.34    5.81
  -6  -4  -8   57.62    6.04
  -6  -4  -8   65.29    4.81
   6   4   8   58.33    5.90
   6   4   8   71.36    5.09
  -6  -5  -8  416.02   23.69
  -6  -5  -8  412.23   25.69
   6   5   8  369.90   23.28
   6   5   8  373.93   21.26
  -6  -6  -8  168.60   10.37
  -6  -6  -8  141.03   10.87
   6   6   8  138.35   10.67
   6   6   8  131.76    8.15
  -6   7  -7   11.89    2.21
  -6   7  -7   12.43    2.33
   6  -7   7   13.51   16.53
   6  -7   7   10.81    2.07
  -6   6  -7   65.62    5.84
  -6   6  -7   66.48    5.94
   6  -6   7   62.38    5.53
   6  -6   7   61.11    9.35
  -6   5  -7   34.24    3.99
   6  -5   7   37.20    4.07
  -6   4  -7   97.26    7.89
   6  -4   7   81.85   28.10
  -6   3  -7   42.86    4.38
  -6   3  -7   36.70    4.38
   6  -3   7   44.30    4.20
   6  -3   7   37.10    4.27
  -6   2  -7    2.18    1.18
  -6   2  -7    2.94    1.16
   6  -2   7    1.79    0.81
   6  -2   7    2.28    1.09
  -6   1  -7    3.48    1.39
  -6   1  -7    3.65    1.28
   6  -1   7    2.38    1.16
   6  -1   7    2.38    0.83
  -6   0  -7    0.02    0.30
  -6   0  -7    0.28    0.43
   6   0   7   -0.01    0.17
   6   0   7    0.12    0.39
  -6  -1  -7    2.90    1.09
  -6  -1  -7    3.15    1.39
   6   1   7    4.25    1.48
   6   1   7    2.44    0.81
  -6  -2  -7    1.39    1.00
   6   2   7    2.88    1.29
  -6  -3  -7   35.07    3.23
  -6  -3  -7   32.96    4.03
  -6  -4  -7   77.73    6.88
  -6  -4  -7   78.16    5.55
   6   4   7   71.53    6.43
   6   4   7   86.98    6.04
  -6  -5  -7   29.79    3.89
  -6  -5  -7   32.88    2.99
   6   5   7   34.45    2.96
   6   5   7   28.07    7.21
  -6  -6  -7   57.79    5.98
  -6  -6  -7   62.16    4.62
   6   6   7   50.79    5.75
   6   6   7   55.95    4.10
  -6  -7  -7   13.05    1.66
  -6  -7  -7    9.49    2.61
   6   7   7   11.44    1.37
   6   7   7   10.13    2.45
  -6   9  -6  210.81   13.90
  -6   9  -6  191.29   12.96
   6  -9   6  203.01   13.20
   6  -9   6  203.37   13.30
  -6   8  -6   79.96    6.61
  -6   8  -6   75.03    6.34
   6  -8   6   82.51    6.64
   6  -8   6   75.02    6.03
  -6   7  -6   39.04    4.11
   6  -7   6   44.31    4.33
  -6   6  -6  721.62   41.11
  -6   6  -6  698.56   40.16
   6  -6   6  781.28   44.47
   6  -6   6  797.50   45.37
  -6   5  -6   60.17    5.40
  -6   5  -6   57.80    5.84
   6  -5   6   59.65    5.31
   6  -5   6   56.78    5.27
  -6   4  -6  123.83    9.02
   6  -4   6  118.67    8.74
  -6   3  -6    1.49    0.93
  -6   3  -6    0.93    0.82
   6  -3   6    2.35    1.00
   6  -3   6    1.67    1.27
  -6   2  -6    8.11    2.03
  -6   2  -6   10.37    1.81
   6  -2   6   11.98    2.23
   6  -2   6    9.06    2.10
  -6   1  -6   79.90    6.78
  -6   1  -6   88.31    6.69
   6  -1   6   86.28    6.56
   6  -1   6   83.56    7.15
  -6   0  -6  870.22   49.64
  -6   0  -6 1044.19   58.11
   6   0   6  844.35   47.16
   6   0   6  965.86   54.72
  -6  -1  -6   92.91    7.64
  -6  -1  -6   83.75    6.39
   6   1   6   82.76    6.01
   6   1   6   81.73    7.06
  -6  -2  -6    9.81    1.70
  -6  -2  -6    8.95    2.31
   6   2   6   10.97    1.57
   6   2   6    9.80    2.28
  -6  -3  -6    1.23    0.60
   6   3   6    1.02    0.54
  -6  -4  -6   83.64    7.23
  -6  -4  -6   89.58    6.16
   6   4   6  100.04    6.87
   6   4   6   86.98    9.06
  -6  -5  -6   46.48    3.82
  -6  -5  -6   45.59    4.97
   6   5   6   52.22    4.21
   6   5   6   41.75    4.73
  -6  -6  -6  579.74   34.37
  -6  -6  -6  669.77   37.31
   6   6   6  571.20   31.91
   6   6   6  553.02   34.27
   6   7   6   21.15    4.68
   6   7   6   31.77    2.67
  -6  -8  -6   72.21    5.11
  -6  -8  -6   58.49    6.14
   6   8   6   53.64    5.71
   6   8   6   57.40    4.06
  -6  -9  -6  171.04   10.41
  -6  -9  -6  150.55   11.57
   6   9   6  142.25   11.09
   6   9   6  155.55    9.38
  -6  10  -5    0.76    0.62
  -6  10  -5    0.45    0.46
   6 -10   5    0.07    0.51
   6 -10   5    0.24    0.34
  -6   9  -5   61.46    5.50
  -6   9  -5   69.32    5.97
   6  -9   5   50.23    5.10
   6  -9   5   62.88    5.25
  -6   8  -5    8.17    1.87
   6  -8   5    8.76    1.76
  -6   7  -5  171.77   11.50
  -6   7  -5  179.83   12.09
   6  -7   5  189.22   12.43
   6  -7   5  201.54   13.16
  -6   6  -5    4.76    1.70
  -6   6  -5    7.06    1.73
   6  -6   5    6.12    1.55
  -6   5  -5   69.01    5.93
  -6   5  -5   76.74    6.56
   6  -5   5   70.16    5.83
   6  -5   5   72.19    5.97
  -6   4  -5    1.70    1.01
  -6   4  -5    1.99    1.05
   6  -4   5    3.43    1.20
   6  -4   5    2.09    0.96
  -6   3  -5  269.98   17.24
  -6   3  -5  253.02   15.81
   6  -3   5  254.24   16.07
   6  -3   5  254.24   16.07
  -6   2  -5   92.40    6.97
  -6   2  -5   83.98    6.94
   6  -2   5   90.45    7.06
   6  -2   5   84.76    6.86
  -6   1  -5  455.54   27.25
  -6   1  -5  404.18   23.78
   6  -1   5  443.22   26.13
   6  -1   5  439.19   26.27
  -6   0  -5    0.18    0.44
  -6   0  -5    0.07    0.39
   6   0   5   -0.09    0.43
   6   0   5    0.38    0.40
  -6  -1  -5  415.53   25.17
  -6  -1  -5  448.95   26.13
   6   1   5  427.73   25.77
   6   1   5  426.87   24.81
  -6  -2  -5   73.33    6.82
  -6  -2  -5   73.76    5.75
   6   2   5   65.56    5.04
   6   2   5   69.09    6.31
  -6  -3  -5  200.20   14.08
  -6  -3  -5  209.47   13.02
   6   3   5  192.51   13.18
   6   3   5  198.74   12.25
  -6  -4  -5    2.32    0.77
  -6  -4  -5    1.84    1.11
   6   4   5    2.18    0.76
   6   4   5    1.99    1.12
  -6  -5  -5   51.97    5.39
  -6  -5  -5   50.47    3.90
  -6  -6  -5    3.27    0.82
   6   6   5    4.15    0.95
  -6  -7  -5  147.98   10.97
  -6  -7  -5  153.35    9.54
   6   7   5  124.93   10.10
   6   7   5  146.52    9.08
  -6  -8  -5    8.49    1.35
  -6  -8  -5    4.44    1.74
   6   8   5    6.94    1.10
   6   8   5    2.85    8.33
  -6  -9  -5   58.91    4.34
  -6  -9  -5   51.09    5.55
   6   9   5   56.00    3.98
   6   9   5   57.86    6.09
  -6 -10  -5    0.04    0.37
  -6 -10  -5    0.28    0.28
   6  10   5    0.37    0.56
   6  10   5    0.28    0.24
  -6  10  -4   26.58    3.14
  -6  10  -4   29.91    3.90
   6 -10   4   33.73    3.98
   6 -10   4   28.46    3.16
  -6   9  -4   18.10    2.57
   6  -9   4   15.64    2.28
  -6   8  -4   23.39    2.93
  -6   8  -4   22.36    2.92
   6  -8   4   22.48    2.74
   6  -8   4   26.29    3.28
  -6   7  -4   49.41    4.57
  -6   7  -4   55.96    5.06
   6  -7   4   61.23    5.49
   6  -7   4   61.39    5.21
  -6   6  -4  256.20   16.29
  -6   6  -4  239.00   15.26
   6  -6   4  268.76   17.13
   6  -6   4  246.56   15.49
  -6   5  -4  567.17   32.93
  -6   5  -4  578.64   33.60
   6  -5   4  605.72   34.87
   6  -5   4  619.14   35.66
  -6   4  -4  992.09   55.53
  -6   4  -4 1012.83   56.97
   6  -4   4 1096.89   61.22
   6  -4   4 1052.24   58.83
  -6   3  -4  112.51    8.13
  -6   3  -4  101.42    7.84
   6  -3   4  108.60    7.99
   6  -3   4  112.78    8.23
  -6   2  -4 1263.90   69.95
  -6   2  -4 1326.12   73.85
   6  -2   4 1350.52   74.88
   6  -2   4 1328.56   73.66
  -6   1  -4  485.19   28.18
  -6   1  -4  431.63   25.94
   6  -1   4  517.76   30.37
   6  -1   4  502.76   29.41
  -6   0  -4  884.25   49.48
  -6   0  -4  856.43   48.73
   6   0   4  877.78   49.84
   6   0   4  957.93   53.74
  -6  -1  -4  436.14   25.42
  -6  -1  -4  433.83   26.06
   6   1   4  483.60   28.10
   6   1   4  434.92   26.12
  -6  -2  -4 1056.87   58.69
  -6  -2  -4  980.87   55.47
   6   2   4 1107.87   62.24
   6   2   4 1043.21   57.82
  -6  -3  -4   90.60    6.69
  -6  -3  -4   80.58    6.82
   6   3   4   75.31    6.56
   6   3   4   75.35    5.55
  -6  -4  -4  794.45   44.31
  -6  -4  -4  779.33   44.85
   6   4   4  793.36   45.48
   6   4   4  705.40   39.42
  -6  -5  -4  446.03   27.07
  -6  -5  -4  411.62   23.52
   6   5   4  460.54   26.29
   6   5   4  439.19   34.53
  -6  -6  -4  194.83   13.55
  -6  -6  -4  168.72   10.32
   6   6   4  181.90   12.76
   6   6   4  191.66   11.79
  -6  -7  -4   44.27    3.51
  -6  -7  -4   41.55    4.66
   6   7   4   50.60    3.92
   6   7   4   38.67    4.67
  -6  -8  -4   21.06    2.17
   6   8   4   14.43    1.62
  -6  -9  -4   14.70    1.77
  -6  -9  -4   12.96    2.73
   6   9   4   15.02    1.61
   6   9   4   10.57    4.09
  -6 -10  -4   30.16    2.65
  -6 -10  -4   25.44    3.89
   6  10   4   24.39    2.18
   6  10   4   28.49   13.03
  -6  11  -3    5.36    1.37
  -6  11  -3    4.83    1.59
   6 -11   3    5.38    1.98
   6 -11   3    6.64    1.45
  -6  10  -3    9.30    2.20
  -6  10  -3    6.48    1.54
   6 -10   3    8.15    1.94
   6 -10   3    9.22    1.65
  -6   9  -3   11.63    2.06
  -6   9  -3   13.24    2.09
   6  -9   3   12.97    2.27
   6  -9   3   12.40    1.98
  -6   8  -3    1.99    0.90
  -6   8  -3    1.16    0.90
   6  -8   3    2.34    1.07
  -6   7  -3   40.78    4.16
  -6   7  -3   40.94    4.16
   6  -7   3   41.20    4.28
   6  -7   3   42.86    4.01
  -6   6  -3  140.79    9.80
  -6   6  -3  142.25    9.91
   6  -6   3  153.72   10.38
   6  -6   3  140.30    9.96
  -6   5  -3   45.40    4.26
  -6   5  -3   52.78    4.78
   6  -5   3   46.24    4.33
   6  -5   3   52.57    4.90
  -6   4  -3   57.89    5.16
  -6   4  -3   54.25    4.77
   6  -4   3   59.69    5.14
   6  -4   3   61.66    5.40
  -6   3  -3  247.41   15.49
  -6   3  -3  250.71   16.01
   6  -3   3  270.10   16.75
   6  -3   3  255.59   16.02
  -6   2  -3    4.83    1.35
  -6   2  -3    3.70    1.34
   6  -2   3    3.48    1.21
   6  -2   3    4.21    1.27
  -6   1  -3  352.94   21.06
  -6   1  -3  336.72   20.73
   6  -1   3  368.80   22.28
   6  -1   3  392.23   23.42
  -6   0  -3    0.49    0.56
  -6   0  -3    0.17    0.38
   6   0   3    0.88    0.67
   6   0   3   -0.04    0.37
  -6  -1  -3  308.05   18.62
  -6  -1  -3  271.57   17.23
   6   1   3  320.00   19.47
   6   1   3  287.55   18.10
  -6  -2  -3    2.85    1.21
  -6  -2  -3    3.55    1.06
   6   2   3    3.57    3.44
   6   2   3    3.72    1.33
  -6  -3  -3  173.85   12.00
  -6  -3  -3  212.28   13.35
   6   3   3  180.31   11.42
   6   3   3  184.71   12.63
  -6  -4  -3   48.71    4.23
  -6  -4  -3   48.34    4.83
   6   4   3   41.43    3.55
   6   4   3   43.33    4.49
  -6  -5  -3   36.58    3.28
  -6  -5  -3   37.60    4.21
   6   5   3   37.70    6.23
   6   5   3   36.58    3.25
  -6  -6  -3   94.45    7.75
  -6  -6  -3   95.35    6.42
   6   6   3  102.42    8.08
   6   6   3  120.05    7.92
  -6  -7  -3   33.54    4.10
  -6  -7  -3   31.48    3.00
   6   7   3   35.39    3.07
   6   7   3   29.55    3.93
  -6  -8  -3    1.81    0.63
  -6  -8  -3    1.76    1.05
   6   8   3    1.70    0.57
   6   8   3    1.60    1.07
  -6  -9  -3   14.71    1.76
  -6  -9  -3    9.11    2.31
   6   9   3   11.82    1.39
   6   9   3    8.91    2.29
  -6 -10  -3    5.51    1.95
  -6 -10  -3   11.60    1.51
  -6 -11  -3    5.53    1.95
   6  11   3    6.01    2.15
  -6  11  -2    1.52    0.95
  -6  11  -2    1.72    0.76
   6 -11   2    2.13    1.05
   6 -11   2    1.39    0.66
  -6  10  -2    4.29    1.20
   6 -10   2    7.82    1.50
  -6   9  -2  166.65   11.49
   6  -9   2  161.89   14.64
   6  -9   2  168.24   11.19
  -6   8  -2  683.80   39.03
  -6   8  -2  692.10   39.83
   6  -8   2  605.97   34.59
   6  -8   2  648.42   37.53
  -6   7  -2 1164.35   65.04
  -6   7  -2 1202.54   66.92
   6  -7   2 1121.29   62.23
   6  -7   2 1145.44   64.11
  -6   6  -2    7.01    1.52
  -6   6  -2    8.15    1.74
   6  -6   2   10.72    1.99
   6  -6   2    5.44    1.32
  -6   5  -2   30.83    3.32
  -6   5  -2   37.27    3.81
   6  -5   2   31.20    3.46
   6  -5   2   32.31    3.39
  -6   4  -2    4.16    1.16
  -6   4  -2    3.29    1.15
   6  -4   2    3.81    1.15
   6  -4   2    3.45    1.20
  -6   3  -2   10.85    1.82
  -6   3  -2    8.49    1.74
   6  -3   2    9.99    1.88
   6  -3   2   11.53    2.03
  -6   2  -2    0.73    0.63
  -6   2  -2    0.29    0.50
   6  -2   2    0.62    0.52
   6  -2   2    0.22    0.44
  -6   1  -2   10.70    2.05
  -6   1  -2   11.97    1.95
   6  -1   2   13.44    2.12
   6  -1   2    8.30    1.81
  -6   0  -2  970.86   54.14
  -6   0  -2 1053.95   59.12
   6   0   2  996.24   55.81
   6   0   2 1069.32   59.85
  -6  -1  -2   10.96    1.84
  -6  -1  -2   10.03    1.90
   6   1   2    8.44    1.81
   6   1   2   10.66    1.92
  -6  -2  -2    0.63    0.63
  -6  -2  -2    0.02    0.41
   6   2   2    0.33    0.43
   6   2   2    0.17    0.37
  -6  -3  -2    8.30    1.90
  -6  -3  -2    9.10    1.65
   6   3   2    8.00    1.50
   6   3   2    5.40    1.54
  -6  -4  -2    3.07    1.00
  -6  -4  -2    2.24    1.06
   6   4   2    2.22    0.74
   6   4   2    2.42    1.06
  -6  -5  -2   26.78    2.98
  -6  -5  -2   23.73    3.25
   6   5   2   22.15   14.66
   6   5   2   24.92    2.50
  -6  -6  -2    5.53    1.27
  -6  -6  -2    6.82    1.87
   6   6   2    5.27    1.54
   6   6   2    4.37    0.99
  -6  -7  -2  854.23   47.08
  -6  -7  -2  941.83   53.63
   6   7   2  975.99   53.76
   6   7   2  933.90   53.04
  -6  -8  -2  541.55   30.30
  -6  -8  -2  594.50   35.12
   6   8   2  544.85   30.48
   6   8   2  595.23   35.03
  -6  -9  -2  167.02   11.96
  -6  -9  -2  188.12   11.35
   6   9   2  167.63   10.06
   6   9   2  161.53   11.65
  -6 -10  -2    3.40    1.50
  -6 -10  -2    6.12    1.09
   6  10   2    6.88    1.06
   6  10   2    4.32    1.56
  -6 -11  -2    1.85    0.61
  -6 -11  -2    1.90    1.45
   6  11   2    2.06    0.60
   6  11   2    1.68    1.02
  -6  12  -1  316.46   20.00
  -6  12  -1  343.43   20.45
   6 -12   1  314.39   18.48
   6 -12   1  290.23   20.31
  -6  11  -1  165.92   11.61
  -6  11  -1  167.26   10.98
   6 -11   1  164.09   10.54
   6 -11   1  150.67   10.76
  -6  10  -1   62.57    5.17
   6 -10   1   73.49    5.72
  -6   9  -1   40.93    4.31
   6  -9   1   36.44    5.14
  -6   8  -1  431.51   25.34
  -6   8  -1  380.51   23.11
   6  -8   1  399.30   24.14
   6  -8   1  375.02   22.17
  -6   7  -1    5.17    1.51
  -6   7  -1    4.36    1.31
   6  -7   1    3.44    1.04
   6  -7   1    4.51    1.39
  -6   6  -1  196.91   12.87
[truncated: 81,388 more chars]
